# Supplementary material for: Chemical reversible crosslinking enables measurement of RNA 3D distances and alternative conformations in cells
Source: Nat Commun. 2022 Feb 17;13:911. doi: 10.1038/s41467-022-28602-3 (PMC8854666; doi:10.1038/s41467-022-28602-3)
Supplement: Supplementary file 3 — Source Data [file 41467_2022_28602_MOESM3_ESM.zip › Source Data/Source Data SI/sfig10o/S10o Cluster 0 Source Data.pdb]

HEADER                                            11-SEP-21   XXXX              
EXPDTA    THEORETICAL MODEL                                                     
REMARK 220                                                                      
REMARK 220 EXPERIMENTAL DETAILS                                                 
REMARK 220  EXPERIMENT TYPE                : THEORETICAL MODELLING              
REMARK 220  DATE OF DATA COLLECTION        : 11-SEP-21                          
REMARK 220                                                                      
REMARK 220 REMARK: MODEL GENERATED BY ROSETTA                                   
REMARK 220  VERSION 2020.08+release.cb1caba                                     
ATOM      1  C5'   G     1      58.834  10.410  73.561  1.00  0.00           C  
ATOM      2  C4'   G     1      57.838   9.819  72.594  1.00  0.00           C  
ATOM      3  O4'   G     1      57.469   8.489  73.017  1.00  0.00           O  
ATOM      4  C3'   G     1      56.504  10.542  72.485  1.00  0.00           C  
ATOM      5  O3'   G     1      56.559  11.680  71.641  1.00  0.00           O  
ATOM      6  C1'   G     1      56.114   8.227  72.696  1.00  0.00           C  
ATOM      7  C2'   G     1      55.568   9.458  71.976  1.00  0.00           C  
ATOM      8  O2'   G     1      55.707   9.274  70.574  1.00  0.00           O  
ATOM      9  N1    G     1      51.748   6.623  74.764  1.00  0.00           N  
ATOM     10  C2    G     1      52.087   6.766  73.441  1.00  0.00           C  
ATOM     11  N2    G     1      51.144   6.439  72.545  1.00  0.00           N  
ATOM     12  N3    G     1      53.267   7.196  73.023  1.00  0.00           N  
ATOM     13  C4    G     1      54.094   7.480  74.051  1.00  0.00           C  
ATOM     14  C5    G     1      53.853   7.372  75.405  1.00  0.00           C  
ATOM     15  C6    G     1      52.584   6.910  75.839  1.00  0.00           C  
ATOM     16  O6    G     1      52.178   6.746  76.995  1.00  0.00           O  
ATOM     17  N7    G     1      54.966   7.763  76.136  1.00  0.00           N  
ATOM     18  C8    G     1      55.847   8.094  75.231  1.00  0.00           C  
ATOM     19  N9    G     1      55.383   7.946  73.946  1.00  0.00           N  
ATOM     20  H4'   G     1      58.247   9.770  71.704  1.00  0.00           H  
ATOM     21  H3'   G     1      56.220  10.820  73.379  1.00  0.00           H  
ATOM     22  H1'   G     1      56.056   7.450  72.102  1.00  0.00           H  
ATOM     23  H2'   G     1      54.638   9.639  72.228  1.00  0.00           H  
ATOM     24 HO2'   G     1      55.935  10.132  70.160  1.00  0.00           H  
ATOM     25  H1    G     1      50.847   6.296  74.969  1.00  0.00           H  
ATOM     26  H22   G     1      51.330   6.520  71.586  1.00  0.00           H  
ATOM     27  H21   G     1      50.268   6.119  72.847  1.00  0.00           H  
ATOM     28  H8    G     1      56.747   8.415  75.447  1.00  0.00           H  
ATOM     29  P     A     2      55.843  13.049  72.084  1.00  0.00           P  
ATOM     30  OP2   A     2      56.018  13.206  73.550  1.00  0.00           O  
ATOM     31  OP1   A     2      56.301  14.125  71.171  1.00  0.00           O  
ATOM     32  O5'   A     2      54.297  12.784  71.799  1.00  0.00           O  
ATOM     33  C5'   A     2      53.845  12.440  70.498  1.00  0.00           C  
ATOM     34  C4'   A     2      52.431  11.917  70.524  1.00  0.00           C  
ATOM     35  O4'   A     2      52.355  10.659  71.243  1.00  0.00           O  
ATOM     36  C3'   A     2      51.410  12.787  71.240  1.00  0.00           C  
ATOM     37  O3'   A     2      51.001  13.908  70.475  1.00  0.00           O  
ATOM     38  C1'   A     2      51.095  10.536  71.859  1.00  0.00           C  
ATOM     39  C2'   A     2      50.292  11.794  71.530  1.00  0.00           C  
ATOM     40  O2'   A     2      49.505  11.554  70.373  1.00  0.00           O  
ATOM     41  N1    A     2      49.017   8.842  76.259  1.00  0.00           N  
ATOM     42  C2    A     2      48.562   8.867  75.000  1.00  0.00           C  
ATOM     43  N3    A     2      49.157   9.323  73.900  1.00  0.00           N  
ATOM     44  C4    A     2      50.378   9.809  74.186  1.00  0.00           C  
ATOM     45  C5    A     2      50.981   9.852  75.430  1.00  0.00           C  
ATOM     46  C6    A     2      50.247   9.337  76.513  1.00  0.00           C  
ATOM     47  N6    A     2      50.700   9.313  77.769  1.00  0.00           N  
ATOM     48  N7    A     2      52.244  10.422  75.342  1.00  0.00           N  
ATOM     49  C8    A     2      52.374  10.704  74.069  1.00  0.00           C  
ATOM     50  N9    A     2      51.282  10.360  73.311  1.00  0.00           N  
ATOM     51  H5'   A     2      54.434  11.751  70.126  1.00  0.00           H  
ATOM     52 H5''   A     2      53.881  13.234  69.925  1.00  0.00           H  
ATOM     53  H4'   A     2      52.137  11.780  69.599  1.00  0.00           H  
ATOM     54  H3'   A     2      51.785  13.098  72.091  1.00  0.00           H  
ATOM     55  H1'   A     2      50.635   9.751  71.491  1.00  0.00           H  
ATOM     56  H2'   A     2      49.744  12.082  72.290  1.00  0.00           H  
ATOM     57 HO2'   A     2      48.570  11.770  70.573  1.00  0.00           H  
ATOM     58  H2    A     2      47.664   8.496  74.870  1.00  0.00           H  
ATOM     59  H61   A     2      50.142   8.940  78.483  1.00  0.00           H  
ATOM     60  H62   A     2      51.590   9.666  77.976  1.00  0.00           H  
ATOM     61  H8    A     2      53.176  11.124  73.693  1.00  0.00           H  
ATOM     62  P     A     3      50.543  15.263  71.208  1.00  0.00           P  
ATOM     63  OP2   A     3      51.404  15.453  72.403  1.00  0.00           O  
ATOM     64  OP1   A     3      50.460  16.334  70.185  1.00  0.00           O  
ATOM     65  O5'   A     3      49.065  14.946  71.713  1.00  0.00           O  
ATOM     66  C5'   A     3      48.033  14.626  70.792  1.00  0.00           C  
ATOM     67  C4'   A     3      46.885  13.921  71.469  1.00  0.00           C  
ATOM     68  O4'   A     3      47.394  12.775  72.128  1.00  0.00           O  
ATOM     69  C3'   A     3      46.259  14.647  72.650  1.00  0.00           C  
ATOM     70  O3'   A     3      45.314  15.628  72.260  1.00  0.00           O  
ATOM     71  C1'   A     3      46.546  12.468  73.186  1.00  0.00           C  
ATOM     72  C2'   A     3      45.451  13.521  73.208  1.00  0.00           C  
ATOM     73  O2'   A     3      44.390  13.166  72.333  1.00  0.00           O  
ATOM     74  N1    A     3      46.677  10.879  78.086  1.00  0.00           N  
ATOM     75  C2    A     3      45.764  10.734  77.117  1.00  0.00           C  
ATOM     76  N3    A     3      45.794  11.175  75.861  1.00  0.00           N  
ATOM     77  C4    A     3      46.934  11.846  75.620  1.00  0.00           C  
ATOM     78  C5    A     3      47.964  12.077  76.513  1.00  0.00           C  
ATOM     79  C6    A     3      47.811  11.558  77.810  1.00  0.00           C  
ATOM     80  N6    A     3      48.721  11.702  78.777  1.00  0.00           N  
ATOM     81  N7    A     3      48.981  12.806  75.911  1.00  0.00           N  
ATOM     82  C8    A     3      48.550  12.997  74.688  1.00  0.00           C  
ATOM     83  N9    A     3      47.318  12.442  74.443  1.00  0.00           N  
ATOM     84  H5'   A     3      48.398  14.043  70.093  1.00  0.00           H  
ATOM     85 H5''   A     3      47.704  15.451  70.379  1.00  0.00           H  
ATOM     86  H4'   A     3      46.177  13.672  70.839  1.00  0.00           H  
ATOM     87  H3'   A     3      46.879  15.040  73.300  1.00  0.00           H  
ATOM     88  H1'   A     3      46.146  11.586  73.030  1.00  0.00           H  
ATOM     89  H2'   A     3      45.125  13.725  74.110  1.00  0.00           H  
ATOM     90 HO2'   A     3      44.059  13.974  71.889  1.00  0.00           H  
ATOM     91  H2    A     3      44.960  10.233  77.368  1.00  0.00           H  
ATOM     92  H61   A     3      48.558  11.317  79.664  1.00  0.00           H  
ATOM     93  H62   A     3      49.551  12.191  78.600  1.00  0.00           H  
ATOM     94  H8    A     3      49.060  13.490  74.012  1.00  0.00           H  
ATOM     95  P     U     4      45.259  17.044  73.018  1.00  0.00           P  
ATOM     96  OP2   U     4      46.640  17.395  73.435  1.00  0.00           O  
ATOM     97  OP1   U     4      44.484  17.989  72.174  1.00  0.00           O  
ATOM     98  O5'   U     4      44.409  16.745  74.332  1.00  0.00           O  
ATOM     99  C5'   U     4      43.074  16.271  74.244  1.00  0.00           C  
ATOM    100  C4'   U     4      42.619  15.644  75.540  1.00  0.00           C  
ATOM    101  O4'   U     4      43.492  14.539  75.871  1.00  0.00           O  
ATOM    102  C3'   U     4      42.658  16.541  76.768  1.00  0.00           C  
ATOM    103  O3'   U     4      41.509  17.360  76.891  1.00  0.00           O  
ATOM    104  C1'   U     4      43.673  14.469  77.273  1.00  0.00           C  
ATOM    105  C2'   U     4      42.789  15.546  77.903  1.00  0.00           C  
ATOM    106  O2'   U     4      41.531  14.973  78.233  1.00  0.00           O  
ATOM    107  N1    U     4      45.109  14.665  77.587  1.00  0.00           N  
ATOM    108  C2    U     4      45.542  14.262  78.837  1.00  0.00           C  
ATOM    109  O2    U     4      44.804  13.764  79.669  1.00  0.00           O  
ATOM    110  N3    U     4      46.878  14.462  79.084  1.00  0.00           N  
ATOM    111  C4    U     4      47.808  15.014  78.228  1.00  0.00           C  
ATOM    112  O4    U     4      48.978  15.128  78.598  1.00  0.00           O  
ATOM    113  C5    U     4      47.289  15.406  76.953  1.00  0.00           C  
ATOM    114  C6    U     4      45.992  15.222  76.687  1.00  0.00           C  
ATOM    115  H5'   U     4      43.019  15.602  73.530  1.00  0.00           H  
ATOM    116 H5''   U     4      42.482  17.020  74.028  1.00  0.00           H  
ATOM    117  H4'   U     4      41.709  15.301  75.427  1.00  0.00           H  
ATOM    118  H3'   U     4      43.455  17.109  76.736  1.00  0.00           H  
ATOM    119  H1'   U     4      43.388  13.588  77.595  1.00  0.00           H  
ATOM    120  H2'   U     4      43.219  15.949  78.686  1.00  0.00           H  
ATOM    121 HO2'   U     4      40.818  15.571  77.926  1.00  0.00           H  
ATOM    122  H3    U     4      47.206  14.184  79.964  1.00  0.00           H  
ATOM    123  H5    U     4      47.881  15.807  76.282  1.00  0.00           H  
ATOM    124  H6    U     4      45.662  15.500  75.808  1.00  0.00           H  
ATOM    125  P     U     5      41.665  18.939  77.148  1.00  0.00           P  
ATOM    126  OP2   U     5      42.717  19.451  76.235  1.00  0.00           O  
ATOM    127  OP1   U     5      40.309  19.545  77.120  1.00  0.00           O  
ATOM    128  O5'   U     5      42.216  19.033  78.640  1.00  0.00           O  
ATOM    129  C5'   U     5      41.432  18.591  79.737  1.00  0.00           C  
ATOM    130  C4'   U     5      42.275  18.348  80.962  1.00  0.00           C  
ATOM    131  O4'   U     5      43.280  17.340  80.662  1.00  0.00           O  
ATOM    132  C3'   U     5      43.137  19.498  81.433  1.00  0.00           C  
ATOM    133  O3'   U     5      42.407  20.488  82.144  1.00  0.00           O  
ATOM    134  C1'   U     5      44.431  17.542  81.433  1.00  0.00           C  
ATOM    135  C2'   U     5      44.145  18.764  82.303  1.00  0.00           C  
ATOM    136  O2'   U     5      43.576  18.331  83.526  1.00  0.00           O  
ATOM    137  N1    U     5      45.545  17.758  80.500  1.00  0.00           N  
ATOM    138  C2    U     5      46.829  17.548  80.969  1.00  0.00           C  
ATOM    139  O2    U     5      47.072  17.221  82.120  1.00  0.00           O  
ATOM    140  N3    U     5      47.828  17.754  80.047  1.00  0.00           N  
ATOM    141  C4    U     5      47.677  18.172  78.745  1.00  0.00           C  
ATOM    142  O4    U     5      48.676  18.487  78.098  1.00  0.00           O  
ATOM    143  C5    U     5      46.323  18.369  78.337  1.00  0.00           C  
ATOM    144  C6    U     5      45.325  18.157  79.206  1.00  0.00           C  
ATOM    145  H5'   U     5      40.979  17.757  79.491  1.00  0.00           H  
ATOM    146 H5''   U     5      40.758  19.272  79.944  1.00  0.00           H  
ATOM    147  H4'   U     5      41.548  18.064  81.738  1.00  0.00           H  
ATOM    148  H3'   U     5      43.600  20.067  80.613  1.00  0.00           H  
ATOM    149  H1'   U     5      44.737  16.732  82.110  1.00  0.00           H  
ATOM    150  H2'   U     5      44.996  19.396  82.592  1.00  0.00           H  
ATOM    151 HO2'   U     5      42.870  18.978  83.814  1.00  0.00           H  
ATOM    152  H3    U     5      48.764  17.583  80.357  1.00  0.00           H  
ATOM    153  H5    U     5      46.097  18.695  77.310  1.00  0.00           H  
ATOM    154  H6    U     5      44.290  18.314  78.869  1.00  0.00           H  
ATOM    155  P     G     6      42.799  22.037  81.949  1.00  0.00           P  
ATOM    156  OP2   G     6      43.143  22.187  80.505  1.00  0.00           O  
ATOM    157  OP1   G     6      41.733  22.897  82.551  1.00  0.00           O  
ATOM    158  O5'   G     6      44.134  22.199  82.809  1.00  0.00           O  
ATOM    159  C5'   G     6      44.103  22.001  84.220  1.00  0.00           C  
ATOM    160  C4'   G     6      45.497  22.003  84.795  1.00  0.00           C  
ATOM    161  O4'   G     6      46.239  20.913  84.209  1.00  0.00           O  
ATOM    162  C3'   G     6      46.358  23.203  84.481  1.00  0.00           C  
ATOM    163  O3'   G     6      46.081  24.302  85.328  1.00  0.00           O  
ATOM    164  C1'   G     6      47.616  21.248  84.168  1.00  0.00           C  
ATOM    165  C2'   G     6      47.754  22.657  84.731  1.00  0.00           C  
ATOM    166  O2'   G     6      48.133  22.626  86.095  1.00  0.00           O  
ATOM    167  N1    G     6      51.645  21.275  81.104  1.00  0.00           N  
ATOM    168  C2    G     6      51.602  21.275  82.481  1.00  0.00           C  
ATOM    169  N2    G     6      52.797  21.324  83.113  1.00  0.00           N  
ATOM    170  N3    G     6      50.475  21.231  83.180  1.00  0.00           N  
ATOM    171  C4    G     6      49.393  21.205  82.377  1.00  0.00           C  
ATOM    172  C5    G     6      49.341  21.191  80.996  1.00  0.00           C  
ATOM    173  C6    G     6      50.532  21.213  80.273  1.00  0.00           C  
ATOM    174  O6    G     6      50.678  21.170  79.055  1.00  0.00           O  
ATOM    175  N7    G     6      48.026  21.154  80.547  1.00  0.00           N  
ATOM    176  C8    G     6      47.312  21.159  81.645  1.00  0.00           C  
ATOM    177  N9    G     6      48.083  21.201  82.789  1.00  0.00           N  
ATOM    178  H5'   G     6      43.612  21.047  84.457  1.00  0.00           H  
ATOM    179 H5''   G     6      43.510  22.795  84.699  1.00  0.00           H  
ATOM    180  H4'   G     6      45.339  21.936  85.881  1.00  0.00           H  
ATOM    181  H3'   G     6      46.200  23.609  83.471  1.00  0.00           H  
ATOM    182  H1'   G     6      48.273  20.600  84.766  1.00  0.00           H  
ATOM    183  H2'   G     6      48.537  23.262  84.253  1.00  0.00           H  
ATOM    184 HO2'   G     6      47.652  23.349  86.593  1.00  0.00           H  
ATOM    185  H1    G     6      52.545  21.322  80.671  1.00  0.00           H  
ATOM    186  H22   G     6      52.834  21.326  84.112  1.00  0.00           H  
ATOM    187  H21   G     6      53.643  21.357  82.582  1.00  0.00           H  
ATOM    188  H8    G     6      46.212  21.137  81.653  1.00  0.00           H  
ATOM    189  P     C     7      46.166  25.802  84.752  1.00  0.00           P  
ATOM    190  OP2   C     7      45.763  25.768  83.335  1.00  0.00           O  
ATOM    191  OP1   C     7      45.431  26.678  85.700  1.00  0.00           O  
ATOM    192  O5'   C     7      47.712  26.180  84.819  1.00  0.00           O  
ATOM    193  C5'   C     7      48.391  26.303  86.083  1.00  0.00           C  
ATOM    194  C4'   C     7      49.887  26.330  85.879  1.00  0.00           C  
ATOM    195  O4'   C     7      50.300  25.101  85.225  1.00  0.00           O  
ATOM    196  C3'   C     7      50.434  27.417  84.967  1.00  0.00           C  
ATOM    197  O3'   C     7      50.563  28.681  85.611  1.00  0.00           O  
ATOM    198  C1'   C     7      51.411  25.356  84.385  1.00  0.00           C  
ATOM    199  C2'   C     7      51.778  26.830  84.557  1.00  0.00           C  
ATOM    200  O2'   C     7      52.780  26.942  85.546  1.00  0.00           O  
ATOM    201  N1    C     7      51.042  25.048  82.991  1.00  0.00           N  
ATOM    202  C2    C     7      52.058  24.703  82.086  1.00  0.00           C  
ATOM    203  O2    C     7      53.235  24.624  82.494  1.00  0.00           O  
ATOM    204  N3    C     7      51.733  24.465  80.793  1.00  0.00           N  
ATOM    205  C4    C     7      50.461  24.555  80.397  1.00  0.00           C  
ATOM    206  N4    C     7      50.190  24.330  79.113  1.00  0.00           N  
ATOM    207  C5    C     7      49.411  24.883  81.299  1.00  0.00           C  
ATOM    208  C6    C     7      49.740  25.117  82.573  1.00  0.00           C  
ATOM    209  H5'   C     7      48.124  25.462  86.740  1.00  0.00           H  
ATOM    210 H5''   C     7      48.073  27.224  86.594  1.00  0.00           H  
ATOM    211  H4'   C     7      50.293  26.481  86.890  1.00  0.00           H  
ATOM    212  H3'   C     7      49.784  27.640  84.108  1.00  0.00           H  
ATOM    213  H1'   C     7      52.313  24.772  84.620  1.00  0.00           H  
ATOM    214  H2'   C     7      52.211  27.333  83.681  1.00  0.00           H  
ATOM    215 HO2'   C     7      52.633  27.777  86.077  1.00  0.00           H  
ATOM    216  H42   C     7      49.247  24.390  78.782  1.00  0.00           H  
ATOM    217  H41   C     7      50.927  24.099  78.479  1.00  0.00           H  
ATOM    218  H5    C     7      48.366  24.943  80.959  1.00  0.00           H  
ATOM    219  H6    C     7      48.954  25.373  83.299  1.00  0.00           H  
ATOM    220  P     G     8      50.247  30.026  84.786  1.00  0.00           P  
ATOM    221  OP2   G     8      49.025  29.805  83.969  1.00  0.00           O  
ATOM    222  OP1   G     8      50.298  31.176  85.739  1.00  0.00           O  
ATOM    223  O5'   G     8      51.501  30.172  83.818  1.00  0.00           O  
ATOM    224  C5'   G     8      52.769  30.557  84.355  1.00  0.00           C  
ATOM    225  C4'   G     8      53.845  30.454  83.309  1.00  0.00           C  
ATOM    226  O4'   G     8      53.893  29.098  82.786  1.00  0.00           O  
ATOM    227  C3'   G     8      53.670  31.282  82.054  1.00  0.00           C  
ATOM    228  O3'   G     8      53.946  32.662  82.244  1.00  0.00           O  
ATOM    229  C1'   G     8      54.402  29.127  81.471  1.00  0.00           C  
ATOM    230  C2'   G     8      54.655  30.594  81.118  1.00  0.00           C  
ATOM    231  O2'   G     8      56.010  30.911  81.388  1.00  0.00           O  
ATOM    232  N1    G     8      53.604  27.498  76.749  1.00  0.00           N  
ATOM    233  C2    G     8      54.765  27.937  77.345  1.00  0.00           C  
ATOM    234  N2    G     8      55.855  27.980  76.566  1.00  0.00           N  
ATOM    235  N3    G     8      54.849  28.312  78.609  1.00  0.00           N  
ATOM    236  C4    G     8      53.663  28.215  79.243  1.00  0.00           C  
ATOM    237  C5    G     8      52.449  27.795  78.744  1.00  0.00           C  
ATOM    238  C6    G     8      52.369  27.401  77.378  1.00  0.00           C  
ATOM    239  O6    G     8      51.379  27.020  76.738  1.00  0.00           O  
ATOM    240  N7    G     8      51.470  27.839  79.730  1.00  0.00           N  
ATOM    241  C8    G     8      52.096  28.284  80.787  1.00  0.00           C  
ATOM    242  N9    G     8      53.425  28.552  80.551  1.00  0.00           N  
ATOM    243  H5'   G     8      53.028  29.916  85.210  1.00  0.00           H  
ATOM    244 H5''   G     8      52.722  31.590  84.730  1.00  0.00           H  
ATOM    245  H4'   G     8      54.757  30.781  83.829  1.00  0.00           H  
ATOM    246  H3'   G     8      52.640  31.288  81.667  1.00  0.00           H  
ATOM    247  H1'   G     8      55.355  28.596  81.328  1.00  0.00           H  
ATOM    248  H2'   G     8      54.513  30.883  80.067  1.00  0.00           H  
ATOM    249 HO2'   G     8      56.335  31.584  80.724  1.00  0.00           H  
ATOM    250  H1    G     8      53.653  27.227  75.788  1.00  0.00           H  
ATOM    251  H22   G     8      56.726  28.294  76.944  1.00  0.00           H  
ATOM    252  H21   G     8      55.798  27.698  75.610  1.00  0.00           H  
ATOM    253  H8    G     8      51.607  28.442  81.760  1.00  0.00           H  
ATOM    254  P     G     9      53.218  33.750  81.323  1.00  0.00           P  
ATOM    255  OP2   G     9      52.553  32.984  80.238  1.00  0.00           O  
ATOM    256  OP1   G     9      52.401  34.581  82.243  1.00  0.00           O  
ATOM    257  O5'   G     9      54.319  34.691  80.657  1.00  0.00           O  
ATOM    258  C5'   G     9      55.703  34.456  80.870  1.00  0.00           C  
ATOM    259  C4'   G     9      56.415  34.130  79.581  1.00  0.00           C  
ATOM    260  O4'   G     9      56.183  32.755  79.222  1.00  0.00           O  
ATOM    261  C3'   G     9      55.937  34.879  78.346  1.00  0.00           C  
ATOM    262  O3'   G     9      56.439  36.202  78.273  1.00  0.00           O  
ATOM    263  C1'   G     9      56.205  32.633  77.820  1.00  0.00           C  
ATOM    264  C2'   G     9      56.495  33.998  77.238  1.00  0.00           C  
ATOM    265  O2'   G     9      57.898  34.170  77.101  1.00  0.00           O  
ATOM    266  N1    G     9      53.826  30.054  74.131  1.00  0.00           N  
ATOM    267  C2    G     9      55.151  30.403  74.240  1.00  0.00           C  
ATOM    268  N2    G     9      55.953  30.016  73.237  1.00  0.00           N  
ATOM    269  N3    G     9      55.655  31.081  75.258  1.00  0.00           N  
ATOM    270  C4    G     9      54.714  31.390  76.175  1.00  0.00           C  
ATOM    271  C5    G     9      53.368  31.090  76.162  1.00  0.00           C  
ATOM    272  C6    G     9      52.840  30.362  75.063  1.00  0.00           C  
ATOM    273  O6    G     9      51.674  30.000  74.868  1.00  0.00           O  
ATOM    274  N7    G     9      52.741  31.587  77.295  1.00  0.00           N  
ATOM    275  C8    G     9      53.698  32.170  77.964  1.00  0.00           C  
ATOM    276  N9    G     9      54.920  32.088  77.342  1.00  0.00           N  
ATOM    277  H5'   G     9      55.809  33.708  81.493  1.00  0.00           H  
ATOM    278 H5''   G     9      56.106  35.259  81.264  1.00  0.00           H  
ATOM    279  H4'   G     9      57.377  34.282  79.692  1.00  0.00           H  
ATOM    280  H3'   G     9      54.959  34.904  78.294  1.00  0.00           H  
ATOM    281  H1'   G     9      56.929  32.017  77.584  1.00  0.00           H  
ATOM    282  H2'   G     9      56.026  34.146  76.390  1.00  0.00           H  
ATOM    283 HO2'   G     9      58.136  35.080  77.374  1.00  0.00           H  
ATOM    284  H1    G     9      53.553  29.551  73.336  1.00  0.00           H  
ATOM    285  H22   G     9      56.908  30.236  73.260  1.00  0.00           H  
ATOM    286  H21   G     9      55.587  29.513  72.480  1.00  0.00           H  
ATOM    287  H8    G     9      53.558  32.620  78.823  1.00  0.00           H  
ATOM    288  P     G    10      55.596  37.346  77.521  1.00  0.00           P  
ATOM    289  OP2   G    10      54.210  37.320  78.053  1.00  0.00           O  
ATOM    290  OP1   G    10      56.380  38.606  77.574  1.00  0.00           O  
ATOM    291  O5'   G    10      55.551  36.858  76.004  1.00  0.00           O  
ATOM    292  C5'   G    10      56.728  36.835  75.211  1.00  0.00           C  
ATOM    293  C4'   G    10      56.439  36.372  73.805  1.00  0.00           C  
ATOM    294  O4'   G    10      55.968  35.002  73.798  1.00  0.00           O  
ATOM    295  C3'   G    10      55.339  37.121  73.068  1.00  0.00           C  
ATOM    296  O3'   G    10      55.738  38.413  72.643  1.00  0.00           O  
ATOM    297  C1'   G    10      55.145  34.802  72.664  1.00  0.00           C  
ATOM    298  C2'   G    10      54.987  36.147  71.945  1.00  0.00           C  
ATOM    299  O2'   G    10      55.928  36.223  70.883  1.00  0.00           O  
ATOM    300  N1    G    10      50.839  32.512  71.206  1.00  0.00           N  
ATOM    301  C2    G    10      51.915  32.912  70.451  1.00  0.00           C  
ATOM    302  N2    G    10      51.840  32.673  69.133  1.00  0.00           N  
ATOM    303  N3    G    10      52.988  33.503  70.950  1.00  0.00           N  
ATOM    304  C4    G    10      52.899  33.667  72.287  1.00  0.00           C  
ATOM    305  C5    G    10      51.872  33.303  73.132  1.00  0.00           C  
ATOM    306  C6    G    10      50.726  32.670  72.584  1.00  0.00           C  
ATOM    307  O6    G    10      49.712  32.273  73.168  1.00  0.00           O  
ATOM    308  N7    G    10      52.167  33.647  74.444  1.00  0.00           N  
ATOM    309  C8    G    10      53.347  34.203  74.374  1.00  0.00           C  
ATOM    310  N9    G    10      53.849  34.247  73.095  1.00  0.00           N  
ATOM    311  H5'   G    10      57.379  36.228  75.621  1.00  0.00           H  
ATOM    312 H5''   G    10      57.110  37.737  75.179  1.00  0.00           H  
ATOM    313  H4'   G    10      57.268  36.432  73.284  1.00  0.00           H  
ATOM    314  H3'   G    10      54.562  37.203  73.658  1.00  0.00           H  
ATOM    315  H1'   G    10      55.592  34.164  72.069  1.00  0.00           H  
ATOM    316  H2'   G    10      54.069  36.282  71.627  1.00  0.00           H  
ATOM    317 HO2'   G    10      55.525  36.710  70.134  1.00  0.00           H  
ATOM    318  H1    G    10      50.092  32.082  70.739  1.00  0.00           H  
ATOM    319  H22   G    10      52.579  32.937  68.545  1.00  0.00           H  
ATOM    320  H21   G    10      51.049  32.236  68.756  1.00  0.00           H  
ATOM    321  H8    G    10      53.825  34.552  75.154  1.00  0.00           H  
ATOM    322  P     A    11      54.674  39.618  72.616  1.00  0.00           P  
ATOM    323  OP2   A    11      53.566  39.273  73.542  1.00  0.00           O  
ATOM    324  OP1   A    11      55.416  40.890  72.801  1.00  0.00           O  
ATOM    325  O5'   A    11      54.101  39.592  71.130  1.00  0.00           O  
ATOM    326  C5'   A    11      54.964  39.740  70.013  1.00  0.00           C  
ATOM    327  C4'   A    11      54.335  39.204  68.751  1.00  0.00           C  
ATOM    328  O4'   A    11      54.039  37.797  68.916  1.00  0.00           O  
ATOM    329  C3'   A    11      52.995  39.810  68.364  1.00  0.00           C  
ATOM    330  O3'   A    11      53.123  41.032  67.657  1.00  0.00           O  
ATOM    331  C1'   A    11      52.832  37.462  68.263  1.00  0.00           C  
ATOM    332  C2'   A    11      52.361  38.712  67.529  1.00  0.00           C  
ATOM    333  O2'   A    11      52.889  38.699  66.211  1.00  0.00           O  
ATOM    334  N1    A    11      48.616  34.645  69.182  1.00  0.00           N  
ATOM    335  C2    A    11      49.320  34.875  68.066  1.00  0.00           C  
ATOM    336  N3    A    11      50.410  35.620  67.898  1.00  0.00           N  
ATOM    337  C4    A    11      50.785  36.183  69.060  1.00  0.00           C  
ATOM    338  C5    A    11      50.164  36.041  70.287  1.00  0.00           C  
ATOM    339  C6    A    11      49.020  35.225  70.333  1.00  0.00           C  
ATOM    340  N6    A    11      48.318  34.996  71.445  1.00  0.00           N  
ATOM    341  N7    A    11      50.834  36.769  71.262  1.00  0.00           N  
ATOM    342  C8    A    11      51.827  37.324  70.613  1.00  0.00           C  
ATOM    343  N9    A    11      51.859  37.012  69.276  1.00  0.00           N  
ATOM    344  H5'   A    11      55.797  39.253  70.186  1.00  0.00           H  
ATOM    345 H5''   A    11      55.169  40.689  69.889  1.00  0.00           H  
ATOM    346  H4'   A    11      54.961  39.315  68.005  1.00  0.00           H  
ATOM    347  H3'   A    11      52.457  39.961  69.170  1.00  0.00           H  
ATOM    348  H1'   A    11      52.985  36.742  67.615  1.00  0.00           H  
ATOM    349  H2'   A    11      51.383  38.780  67.529  1.00  0.00           H  
ATOM    350 HO2'   A    11      53.092  39.618  65.940  1.00  0.00           H  
ATOM    351  H2    A    11      48.985  34.431  67.259  1.00  0.00           H  
ATOM    352  H61   A    11      47.528  34.417  71.415  1.00  0.00           H  
ATOM    353  H62   A    11      48.593  35.406  72.291  1.00  0.00           H  
ATOM    354  H8    A    11      52.487  37.908  71.043  1.00  0.00           H  
ATOM    355  P     A    12      52.222  42.299  68.065  1.00  0.00           P  
ATOM    356  OP2   A    12      52.308  42.470  69.537  1.00  0.00           O  
ATOM    357  OP1   A    12      52.585  43.428  67.172  1.00  0.00           O  
ATOM    358  O5'   A    12      50.736  41.846  67.708  1.00  0.00           O  
ATOM    359  C5'   A    12      50.340  41.645  66.359  1.00  0.00           C  
ATOM    360  C4'   A    12      48.943  41.084  66.270  1.00  0.00           C  
ATOM    361  O4'   A    12      48.870  39.736  66.817  1.00  0.00           O  
ATOM    362  C3'   A    12      47.866  41.854  67.019  1.00  0.00           C  
ATOM    363  O3'   A    12      47.341  42.940  66.275  1.00  0.00           O  
ATOM    364  C1'   A    12      47.598  39.521  67.394  1.00  0.00           C  
ATOM    365  C2'   A    12      46.776  40.797  67.179  1.00  0.00           C  
ATOM    366  O2'   A    12      46.018  40.655  65.987  1.00  0.00           O  
ATOM    367  N1    A    12      45.694  37.020  71.478  1.00  0.00           N  
ATOM    368  C2    A    12      45.276  37.123  70.210  1.00  0.00           C  
ATOM    369  N3    A    12      45.821  37.792  69.196  1.00  0.00           N  
ATOM    370  C4    A    12      46.942  38.422  69.591  1.00  0.00           C  
ATOM    371  C5    A    12      47.496  38.410  70.857  1.00  0.00           C  
ATOM    372  C6    A    12      46.824  37.664  71.841  1.00  0.00           C  
ATOM    373  N6    A    12      47.239  37.562  73.105  1.00  0.00           N  
ATOM    374  N7    A    12      48.656  39.173  70.892  1.00  0.00           N  
ATOM    375  C8    A    12      48.774  39.621  69.666  1.00  0.00           C  
ATOM    376  N9    A    12      47.771  39.205  68.825  1.00  0.00           N  
ATOM    377  H5'   A    12      50.963  41.020  65.932  1.00  0.00           H  
ATOM    378 H5''   A    12      50.372  42.501  65.885  1.00  0.00           H  
ATOM    379  H4'   A    12      48.707  41.053  65.319  1.00  0.00           H  
ATOM    380  H3'   A    12      48.180  42.183  67.888  1.00  0.00           H  
ATOM    381  H1'   A    12      47.157  38.769  66.945  1.00  0.00           H  
ATOM    382  H2'   A    12      46.204  40.985  67.953  1.00  0.00           H  
ATOM    383 HO2'   A    12      45.073  40.549  66.221  1.00  0.00           H  
ATOM    384  H2    A    12      44.451  36.637  69.998  1.00  0.00           H  
ATOM    385  H61   A    12      46.728  37.026  73.747  1.00  0.00           H  
ATOM    386  H62   A    12      48.057  38.020  73.391  1.00  0.00           H  
ATOM    387  H8    A    12      49.510  40.200  69.376  1.00  0.00           H  
ATOM    388  P     A    13      46.685  44.197  67.033  1.00  0.00           P  
ATOM    389  OP2   A    13      46.248  43.746  68.377  1.00  0.00           O  
ATOM    390  OP1   A    13      47.617  45.346  66.910  1.00  0.00           O  
ATOM    391  O5'   A    13      45.382  44.525  66.176  1.00  0.00           O  
ATOM    392  C5'   A    13      44.243  45.120  66.780  1.00  0.00           C  
ATOM    393  C4'   A    13      42.962  44.523  66.255  1.00  0.00           C  
ATOM    394  O4'   A    13      42.909  44.801  64.833  1.00  0.00           O  
ATOM    395  C3'   A    13      42.836  43.011  66.365  1.00  0.00           C  
ATOM    396  O3'   A    13      42.234  42.592  67.577  1.00  0.00           O  
ATOM    397  C1'   A    13      42.332  43.700  64.138  1.00  0.00           C  
ATOM    398  C2'   A    13      41.919  42.665  65.193  1.00  0.00           C  
ATOM    399  O2'   A    13      40.555  42.877  65.526  1.00  0.00           O  
ATOM    400  N1    A    13      43.923  43.545  59.240  1.00  0.00           N  
ATOM    401  C2    A    13      42.900  44.172  59.835  1.00  0.00           C  
ATOM    402  N3    A    13      42.543  44.169  61.117  1.00  0.00           N  
ATOM    403  C4    A    13      43.380  43.405  61.842  1.00  0.00           C  
ATOM    404  C5    A    13      44.473  42.700  61.373  1.00  0.00           C  
ATOM    405  C6    A    13      44.745  42.786  59.996  1.00  0.00           C  
ATOM    406  N6    A    13      45.764  42.161  59.402  1.00  0.00           N  
ATOM    407  N7    A    13      45.102  42.025  62.410  1.00  0.00           N  
ATOM    408  C8    A    13      44.388  42.332  63.464  1.00  0.00           C  
ATOM    409  N9    A    13      43.329  43.164  63.193  1.00  0.00           N  
ATOM    410  H5'   A    13      44.248  46.082  66.594  1.00  0.00           H  
ATOM    411 H5''   A    13      44.286  44.983  67.749  1.00  0.00           H  
ATOM    412  H4'   A    13      42.184  44.938  66.683  1.00  0.00           H  
ATOM    413  H3'   A    13      43.709  42.576  66.272  1.00  0.00           H  
ATOM    414  H1'   A    13      41.538  43.995  63.644  1.00  0.00           H  
ATOM    415  H2'   A    13      42.077  41.752  64.871  1.00  0.00           H  
ATOM    416 HO2'   A    13      40.425  42.680  66.477  1.00  0.00           H  
ATOM    417  H2    A    13      42.334  44.709  59.242  1.00  0.00           H  
ATOM    418  H61   A    13      45.903  42.259  58.437  1.00  0.00           H  
ATOM    419  H62   A    13      46.374  41.605  59.931  1.00  0.00           H  
ATOM    420  H8    A    13      44.590  41.997  64.364  1.00  0.00           H  
ATOM    421  P     G    14      42.426  41.082  68.094  1.00  0.00           P  
ATOM    422  OP2   G    14      42.943  40.271  66.963  1.00  0.00           O  
ATOM    423  OP1   G    14      43.182  41.126  69.372  1.00  0.00           O  
ATOM    424  O5'   G    14      40.944  40.592  68.415  1.00  0.00           O  
ATOM    425  C5'   G    14      40.106  40.084  67.389  1.00  0.00           C  
ATOM    426  C4'   G    14      39.263  38.933  67.880  1.00  0.00           C  
ATOM    427  O4'   G    14      40.139  37.827  68.240  1.00  0.00           O  
ATOM    428  C3'   G    14      38.447  39.193  69.137  1.00  0.00           C  
ATOM    429  O3'   G    14      37.202  39.816  68.870  1.00  0.00           O  
ATOM    430  C1'   G    14      39.605  37.163  69.377  1.00  0.00           C  
ATOM    431  C2'   G    14      38.233  37.784  69.658  1.00  0.00           C  
ATOM    432  O2'   G    14      37.245  37.099  68.901  1.00  0.00           O  
ATOM    433  N1    G    14      40.674  35.885  74.187  1.00  0.00           N  
ATOM    434  C2    G    14      39.627  35.492  73.391  1.00  0.00           C  
ATOM    435  N2    G    14      38.744  34.646  73.943  1.00  0.00           N  
ATOM    436  N3    G    14      39.455  35.896  72.143  1.00  0.00           N  
ATOM    437  C4    G    14      40.431  36.741  71.747  1.00  0.00           C  
ATOM    438  C5    G    14      41.518  37.196  72.463  1.00  0.00           C  
ATOM    439  C6    G    14      41.690  36.754  73.800  1.00  0.00           C  
ATOM    440  O6    G    14      42.589  37.044  74.598  1.00  0.00           O  
ATOM    441  N7    G    14      42.290  38.055  71.694  1.00  0.00           N  
ATOM    442  C8    G    14      41.669  38.107  70.546  1.00  0.00           C  
ATOM    443  N9    G    14      40.534  37.333  70.510  1.00  0.00           N  
ATOM    444  H5'   G    14      40.663  39.777  66.643  1.00  0.00           H  
ATOM    445 H5''   G    14      39.516  40.800  67.073  1.00  0.00           H  
ATOM    446  H4'   G    14      38.661  38.638  67.165  1.00  0.00           H  
ATOM    447  H3'   G    14      38.943  39.732  69.787  1.00  0.00           H  
ATOM    448  H1'   G    14      39.498  36.208  69.183  1.00  0.00           H  
ATOM    449  H2'   G    14      38.022  37.783  70.615  1.00  0.00           H  
ATOM    450 HO2'   G    14      36.562  37.741  68.613  1.00  0.00           H  
ATOM    451  H1    G    14      40.711  35.528  75.099  1.00  0.00           H  
ATOM    452  H22   G    14      37.975  34.331  73.421  1.00  0.00           H  
ATOM    453  H21   G    14      38.864  34.342  74.866  1.00  0.00           H  
ATOM    454  H8    G    14      41.982  38.643  69.788  1.00  0.00           H  
ATOM    455  P     G    15      36.705  41.047  69.776  1.00  0.00           P  
ATOM    456  OP2   G    15      37.897  41.838  70.172  1.00  0.00           O  
ATOM    457  OP1   G    15      35.582  41.715  69.069  1.00  0.00           O  
ATOM    458  O5'   G    15      36.118  40.351  71.084  1.00  0.00           O  
ATOM    459  C5'   G    15      34.914  39.601  71.033  1.00  0.00           C  
ATOM    460  C4'   G    15      34.788  38.670  72.216  1.00  0.00           C  
ATOM    461  O4'   G    15      35.995  37.877  72.353  1.00  0.00           O  
ATOM    462  C3'   G    15      34.650  39.333  73.572  1.00  0.00           C  
ATOM    463  O3'   G    15      33.329  39.752  73.839  1.00  0.00           O  
ATOM    464  C1'   G    15      36.258  37.630  73.731  1.00  0.00           C  
ATOM    465  C2'   G    15      35.084  38.223  74.508  1.00  0.00           C  
ATOM    466  O2'   G    15      34.075  37.245  74.669  1.00  0.00           O  
ATOM    467  N1    G    15      39.735  38.278  77.353  1.00  0.00           N  
ATOM    468  C2    G    15      38.573  37.556  77.377  1.00  0.00           C  
ATOM    469  N2    G    15      38.298  36.923  78.522  1.00  0.00           N  
ATOM    470  N3    G    15      37.741  37.462  76.358  1.00  0.00           N  
ATOM    471  C4    G    15      38.167  38.166  75.293  1.00  0.00           C  
ATOM    472  C5    G    15      39.309  38.923  75.165  1.00  0.00           C  
ATOM    473  C6    G    15      40.201  39.004  76.269  1.00  0.00           C  
ATOM    474  O6    G    15      41.273  39.605  76.355  1.00  0.00           O  
ATOM    475  N7    G    15      39.378  39.502  73.905  1.00  0.00           N  
ATOM    476  C8    G    15      38.298  39.087  73.300  1.00  0.00           C  
ATOM    477  N9    G    15      37.521  38.269  74.086  1.00  0.00           N  
ATOM    478  H5'   G    15      34.900  39.073  70.208  1.00  0.00           H  
ATOM    479 H5''   G    15      34.152  40.219  71.029  1.00  0.00           H  
ATOM    480  H4'   G    15      33.877  38.092  72.008  1.00  0.00           H  
ATOM    481  H3'   G    15      35.237  40.258  73.675  1.00  0.00           H  
ATOM    482  H1'   G    15      36.335  36.573  74.025  1.00  0.00           H  
ATOM    483  H2'   G    15      35.300  38.585  75.524  1.00  0.00           H  
ATOM    484 HO2'   G    15      34.351  36.593  75.377  1.00  0.00           H  
ATOM    485  H1    G    15      40.292  38.283  78.183  1.00  0.00           H  
ATOM    486  H22   G    15      37.463  36.379  78.604  1.00  0.00           H  
ATOM    487  H21   G    15      38.927  36.993  79.296  1.00  0.00           H  
ATOM    488  H8    G    15      38.036  39.365  72.268  1.00  0.00           H  
ATOM    489  P     G    16      33.081  41.202  74.478  1.00  0.00           P  
ATOM    490  OP2   G    16      34.255  42.066  74.176  1.00  0.00           O  
ATOM    491  OP1   G    16      31.726  41.634  74.039  1.00  0.00           O  
ATOM    492  O5'   G    16      33.091  40.946  76.052  1.00  0.00           O  
ATOM    493  C5'   G    16      32.295  39.903  76.646  1.00  0.00           C  
ATOM    494  C4'   G    16      32.781  39.584  78.037  1.00  0.00           C  
ATOM    495  O4'   G    16      34.082  38.942  77.967  1.00  0.00           O  
ATOM    496  C3'   G    16      33.006  40.776  78.955  1.00  0.00           C  
ATOM    497  O3'   G    16      31.808  41.258  79.540  1.00  0.00           O  
ATOM    498  C1'   G    16      34.891  39.358  79.081  1.00  0.00           C  
ATOM    499  C2'   G    16      34.004  40.233  79.968  1.00  0.00           C  
ATOM    500  O2'   G    16      33.364  39.410  80.933  1.00  0.00           O  
ATOM    501  N1    G    16      39.426  41.266  80.391  1.00  0.00           N  
ATOM    502  C2    G    16      38.500  40.606  81.161  1.00  0.00           C  
ATOM    503  N2    G    16      38.818  40.429  82.452  1.00  0.00           N  
ATOM    504  N3    G    16      37.345  40.153  80.702  1.00  0.00           N  
ATOM    505  C4    G    16      37.186  40.417  79.388  1.00  0.00           C  
ATOM    506  C5    G    16      38.048  41.066  78.529  1.00  0.00           C  
ATOM    507  C6    G    16      39.282  41.548  79.036  1.00  0.00           C  
ATOM    508  O6    G    16      40.180  42.148  78.434  1.00  0.00           O  
ATOM    509  N7    G    16      37.513  41.133  77.251  1.00  0.00           N  
ATOM    510  C8    G    16      36.358  40.535  77.352  1.00  0.00           C  
ATOM    511  N9    G    16      36.096  40.075  78.621  1.00  0.00           N  
ATOM    512  H5'   G    16      32.338  38.996  76.026  1.00  0.00           H  
ATOM    513 H5''   G    16      31.244  40.221  76.709  1.00  0.00           H  
ATOM    514  H4'   G    16      32.147  38.970  78.463  1.00  0.00           H  
ATOM    515  H3'   G    16      33.428  41.500  78.445  1.00  0.00           H  
ATOM    516  H1'   G    16      35.158  38.556  79.577  1.00  0.00           H  
ATOM    517  H2'   G    16      34.518  40.954  80.390  1.00  0.00           H  
ATOM    518 HO2'   G    16      32.406  39.616  80.943  1.00  0.00           H  
ATOM    519  H1    G    16      40.252  41.562  80.827  1.00  0.00           H  
ATOM    520  H22   G    16      38.194  39.964  83.050  1.00  0.00           H  
ATOM    521  H21   G    16      39.670  40.761  82.800  1.00  0.00           H  
ATOM    522  H8    G    16      35.739  40.424  76.600  1.00  0.00           H  
ATOM    523  P     G    17      31.719  42.776  80.064  1.00  0.00           P  
ATOM    524  OP2   G    17      32.339  43.653  79.038  1.00  0.00           O  
ATOM    525  OP1   G    17      30.322  43.030  80.501  1.00  0.00           O  
ATOM    526  O5'   G    17      32.650  42.793  81.356  1.00  0.00           O  
ATOM    527  C5'   G    17      32.238  42.165  82.561  1.00  0.00           C  
ATOM    528  C4'   G    17      33.235  42.386  83.671  1.00  0.00           C  
ATOM    529  O4'   G    17      34.511  41.797  83.309  1.00  0.00           O  
ATOM    530  C3'   G    17      33.573  43.837  83.985  1.00  0.00           C  
ATOM    531  O3'   G    17      32.581  44.478  84.769  1.00  0.00           O  
ATOM    532  C1'   G    17      35.580  42.594  83.884  1.00  0.00           C  
ATOM    533  C2'   G    17      34.921  43.720  84.682  1.00  0.00           C  
ATOM    534  O2'   G    17      34.771  43.302  86.030  1.00  0.00           O  
ATOM    535  N1    G    17      40.094  44.729  82.897  1.00  0.00           N  
ATOM    536  C2    G    17      39.546  44.361  84.101  1.00  0.00           C  
ATOM    537  N2    G    17      40.294  44.590  85.191  1.00  0.00           N  
ATOM    538  N3    G    17      38.351  43.809  84.231  1.00  0.00           N  
ATOM    539  C4    G    17      37.736  43.651  83.041  1.00  0.00           C  
ATOM    540  C5    G    17      38.195  43.983  81.783  1.00  0.00           C  
ATOM    541  C6    G    17      39.478  44.577  81.658  1.00  0.00           C  
ATOM    542  O6    G    17      40.061  44.942  80.632  1.00  0.00           O  
ATOM    543  N7    G    17      37.257  43.658  80.814  1.00  0.00           N  
ATOM    544  C8    G    17      36.264  43.143  81.486  1.00  0.00           C  
ATOM    545  N9    G    17      36.488  43.108  82.841  1.00  0.00           N  
ATOM    546  H5'   G    17      32.142  41.203  82.404  1.00  0.00           H  
ATOM    547 H5''   G    17      31.371  42.533  82.831  1.00  0.00           H  
ATOM    548  H4'   G    17      32.905  41.953  84.486  1.00  0.00           H  
ATOM    549  H3'   G    17      33.687  44.330  83.146  1.00  0.00           H  
ATOM    550  H1'   G    17      36.080  42.011  84.494  1.00  0.00           H  
ATOM    551  H2'   G    17      35.434  44.553  84.614  1.00  0.00           H  
ATOM    552 HO2'   G    17      33.853  43.483  86.320  1.00  0.00           H  
ATOM    553  H1    G    17      40.988  45.132  82.909  1.00  0.00           H  
ATOM    554  H22   G    17      39.955  44.348  86.079  1.00  0.00           H  
ATOM    555  H21   G    17      41.181  44.999  85.103  1.00  0.00           H  
ATOM    556  H8    G    17      35.442  42.814  81.066  1.00  0.00           H  
ATOM    557  P     U    18      32.246  46.032  84.532  1.00  0.00           P  
ATOM    558  OP2   U    18      32.012  46.234  83.080  1.00  0.00           O  
ATOM    559  OP1   U    18      31.198  46.430  85.507  1.00  0.00           O  
ATOM    560  O5'   U    18      33.595  46.782  84.924  1.00  0.00           O  
ATOM    561  C5'   U    18      34.076  46.769  86.260  1.00  0.00           C  
ATOM    562  C4'   U    18      35.462  47.356  86.359  1.00  0.00           C  
ATOM    563  O4'   U    18      36.399  46.542  85.606  1.00  0.00           O  
ATOM    564  C3'   U    18      35.641  48.753  85.784  1.00  0.00           C  
ATOM    565  O3'   U    18      35.203  49.774  86.664  1.00  0.00           O  
ATOM    566  C1'   U    18      37.393  47.375  84.997  1.00  0.00           C  
ATOM    567  C2'   U    18      37.133  48.801  85.487  1.00  0.00           C  
ATOM    568  O2'   U    18      37.887  49.025  86.669  1.00  0.00           O  
ATOM    569  N1    U    18      37.323  47.267  83.519  1.00  0.00           N  
ATOM    570  C2    U    18      38.422  47.700  82.802  1.00  0.00           C  
ATOM    571  O2    U    18      39.423  48.156  83.329  1.00  0.00           O  
ATOM    572  N3    U    18      38.313  47.581  81.438  1.00  0.00           N  
ATOM    573  C4    U    18      37.239  47.084  80.731  1.00  0.00           C  
ATOM    574  O4    U    18      37.293  47.042  79.500  1.00  0.00           O  
ATOM    575  C5    U    18      36.138  46.654  81.538  1.00  0.00           C  
ATOM    576  C6    U    18      36.218  46.759  82.869  1.00  0.00           C  
ATOM    577  H5'   U    18      34.096  45.844  86.582  1.00  0.00           H  
ATOM    578 H5''   U    18      33.467  47.291  86.824  1.00  0.00           H  
ATOM    579  H4'   U    18      35.735  47.365  87.300  1.00  0.00           H  
ATOM    580  H3'   U    18      35.144  48.820  84.941  1.00  0.00           H  
ATOM    581  H1'   U    18      38.277  47.082  85.300  1.00  0.00           H  
ATOM    582  H2'   U    18      37.341  49.461  84.793  1.00  0.00           H  
ATOM    583 HO2'   U    18      37.302  49.413  87.353  1.00  0.00           H  
ATOM    584  H3    U    18      39.082  47.883  80.911  1.00  0.00           H  
ATOM    585  H5    U    18      35.333  46.286  81.118  1.00  0.00           H  
ATOM    586  H6    U    18      35.452  46.459  83.398  1.00  0.00           H  
ATOM    587  P     C    19      34.709  51.189  86.079  1.00  0.00           P  
ATOM    588  OP2   C    19      33.929  50.929  84.843  1.00  0.00           O  
ATOM    589  OP1   C    19      34.090  51.953  87.191  1.00  0.00           O  
ATOM    590  O5'   C    19      36.058  51.927  85.666  1.00  0.00           O  
ATOM    591  C5'   C    19      36.950  52.423  86.652  1.00  0.00           C  
ATOM    592  C4'   C    19      38.217  52.965  86.036  1.00  0.00           C  
ATOM    593  O4'   C    19      38.892  51.917  85.292  1.00  0.00           O  
ATOM    594  C3'   C    19      38.044  54.084  85.021  1.00  0.00           C  
ATOM    595  O3'   C    19      37.851  55.353  85.623  1.00  0.00           O  
ATOM    596  C1'   C    19      39.520  52.472  84.124  1.00  0.00           C  
ATOM    597  C2'   C    19      39.320  53.987  84.198  1.00  0.00           C  
ATOM    598  O2'   C    19      40.421  54.566  84.884  1.00  0.00           O  
ATOM    599  N1    C    19      38.960  51.890  82.880  1.00  0.00           N  
ATOM    600  C2    C    19      39.707  51.994  81.700  1.00  0.00           C  
ATOM    601  O2    C    19      40.807  52.567  81.729  1.00  0.00           O  
ATOM    602  N3    C    19      39.218  51.471  80.553  1.00  0.00           N  
ATOM    603  C4    C    19      38.034  50.862  80.548  1.00  0.00           C  
ATOM    604  N4    C    19      37.590  50.360  79.392  1.00  0.00           N  
ATOM    605  C5    C    19      37.249  50.740  81.730  1.00  0.00           C  
ATOM    606  C6    C    19      37.743  51.260  82.859  1.00  0.00           C  
ATOM    607  H5'   C    19      37.179  51.697  87.269  1.00  0.00           H  
ATOM    608 H5''   C    19      36.507  53.140  87.153  1.00  0.00           H  
ATOM    609  H4'   C    19      38.810  53.275  86.754  1.00  0.00           H  
ATOM    610  H3'   C    19      37.275  53.882  84.447  1.00  0.00           H  
ATOM    611  H1'   C    19      40.478  52.268  84.175  1.00  0.00           H  
ATOM    612  H2'   C    19      39.204  54.378  83.306  1.00  0.00           H  
ATOM    613 HO2'   C    19      40.972  55.061  84.242  1.00  0.00           H  
ATOM    614  H42   C    19      36.724  49.907  79.356  1.00  0.00           H  
ATOM    615  H41   C    19      38.133  50.448  78.581  1.00  0.00           H  
ATOM    616  H5    C    19      36.378  50.289  81.716  1.00  0.00           H  
ATOM    617  H6    C    19      37.218  51.187  83.683  1.00  0.00           H  
ATOM    618  P     A    20      37.063  56.507  84.825  1.00  0.00           P  
ATOM    619  OP2   A    20      35.948  55.933  84.023  1.00  0.00           O  
ATOM    620  OP1   A    20      36.768  57.560  85.821  1.00  0.00           O  
ATOM    621  O5'   A    20      38.149  57.073  83.807  1.00  0.00           O  
ATOM    622  C5'   A    20      39.365  57.685  84.279  1.00  0.00           C  
ATOM    623  C4'   A    20      40.294  57.946  83.118  1.00  0.00           C  
ATOM    624  O4'   A    20      40.631  56.686  82.477  1.00  0.00           O  
ATOM    625  C3'   A    20      39.701  58.793  82.000  1.00  0.00           C  
ATOM    626  O3'   A    20      39.811  60.187  82.292  1.00  0.00           O  
ATOM    627  C1'   A    20      40.780  56.906  81.069  1.00  0.00           C  
ATOM    628  C2'   A    20      40.579  58.404  80.818  1.00  0.00           C  
ATOM    629  O2'   A    20      41.840  59.040  80.866  1.00  0.00           O  
ATOM    630  N1    A    20      39.731  54.545  76.612  1.00  0.00           N  
ATOM    631  C2    A    20      40.768  55.288  77.013  1.00  0.00           C  
ATOM    632  N3    A    20      40.983  55.875  78.187  1.00  0.00           N  
ATOM    633  C4    A    20      39.966  55.631  79.034  1.00  0.00           C  
ATOM    634  C5    A    20      38.828  54.886  78.766  1.00  0.00           C  
ATOM    635  C6    A    20      38.719  54.324  77.480  1.00  0.00           C  
ATOM    636  N6    A    20      37.671  53.594  77.072  1.00  0.00           N  
ATOM    637  N7    A    20      37.991  54.856  79.873  1.00  0.00           N  
ATOM    638  C8    A    20      38.631  55.568  80.773  1.00  0.00           C  
ATOM    639  N9    A    20      39.832  56.070  80.333  1.00  0.00           N  
ATOM    640  H5'   A    20      39.858  57.031  85.012  1.00  0.00           H  
ATOM    641 H5''   A    20      39.137  58.630  84.794  1.00  0.00           H  
ATOM    642  H4'   A    20      41.144  58.480  83.569  1.00  0.00           H  
ATOM    643  H3'   A    20      38.623  58.634  81.849  1.00  0.00           H  
ATOM    644  H1'   A    20      41.781  56.651  80.695  1.00  0.00           H  
ATOM    645  H2'   A    20      40.144  58.697  79.852  1.00  0.00           H  
ATOM    646 HO2'   A    20      41.986  59.555  80.021  1.00  0.00           H  
ATOM    647  H2    A    20      41.556  55.437  76.262  1.00  0.00           H  
ATOM    648  H61   A    20      37.650  53.225  76.142  1.00  0.00           H  
ATOM    649  H62   A    20      36.912  53.418  77.696  1.00  0.00           H  
ATOM    650  H8    A    20      38.240  55.750  81.786  1.00  0.00           H  
ATOM    651  P     A    21      38.757  61.228  81.670  1.00  0.00           P  
ATOM    652  OP2   A    21      37.429  60.566  81.625  1.00  0.00           O  
ATOM    653  OP1   A    21      38.909  62.520  82.385  1.00  0.00           O  
ATOM    654  O5'   A    21      39.256  61.432  80.171  1.00  0.00           O  
ATOM    655  C5'   A    21      40.506  62.046  79.896  1.00  0.00           C  
ATOM    656  C4'   A    21      40.885  61.906  78.443  1.00  0.00           C  
ATOM    657  O4'   A    21      41.085  60.511  78.076  1.00  0.00           O  
ATOM    658  C3'   A    21      39.851  62.384  77.435  1.00  0.00           C  
ATOM    659  O3'   A    21      39.785  63.795  77.334  1.00  0.00           O  
ATOM    660  C1'   A    21      40.808  60.358  76.684  1.00  0.00           C  
ATOM    661  C2'   A    21      40.348  61.716  76.157  1.00  0.00           C  
ATOM    662  O2'   A    21      41.466  62.405  75.618  1.00  0.00           O  
ATOM    663  N1    A    21      38.877  56.874  73.415  1.00  0.00           N  
ATOM    664  C2    A    21      39.883  57.752  73.305  1.00  0.00           C  
ATOM    665  N3    A    21      40.333  58.631  74.197  1.00  0.00           N  
ATOM    666  C4    A    21      39.621  58.559  75.336  1.00  0.00           C  
ATOM    667  C5    A    21      38.562  57.710  75.598  1.00  0.00           C  
ATOM    668  C6    A    21      38.183  56.827  74.572  1.00  0.00           C  
ATOM    669  N6    A    21      37.181  55.952  74.681  1.00  0.00           N  
ATOM    670  N7    A    21      38.073  57.918  76.881  1.00  0.00           N  
ATOM    671  C8    A    21      38.835  58.872  77.357  1.00  0.00           C  
ATOM    672  N9    A    21      39.794  59.307  76.475  1.00  0.00           N  
ATOM    673  H5'   A    21      41.198  61.625  80.448  1.00  0.00           H  
ATOM    674 H5''   A    21      40.453  62.998  80.122  1.00  0.00           H  
ATOM    675  H4'   A    21      41.725  62.386  78.286  1.00  0.00           H  
ATOM    676  H3'   A    21      38.973  62.019  77.677  1.00  0.00           H  
ATOM    677  H1'   A    21      41.642  60.100  76.237  1.00  0.00           H  
ATOM    678  H2'   A    21      39.628  61.619  75.499  1.00  0.00           H  
ATOM    679 HO2'   A    21      41.369  63.362  75.802  1.00  0.00           H  
ATOM    680  H2    A    21      40.354  57.746  72.445  1.00  0.00           H  
ATOM    681  H61   A    21      36.963  55.361  73.930  1.00  0.00           H  
ATOM    682  H62   A    21      36.664  55.900  75.511  1.00  0.00           H  
ATOM    683  H8    A    21      38.730  59.241  78.259  1.00  0.00           H  
ATOM    684  P     C    22      38.417  64.511  76.888  1.00  0.00           P  
ATOM    685  OP2   C    22      37.289  63.790  77.529  1.00  0.00           O  
ATOM    686  OP1   C    22      38.571  65.972  77.104  1.00  0.00           O  
ATOM    687  O5'   C    22      38.340  64.252  75.318  1.00  0.00           O  
ATOM    688  C5'   C    22      37.104  63.950  74.688  1.00  0.00           C  
ATOM    689  C4'   C    22      37.289  63.013  73.519  1.00  0.00           C  
ATOM    690  O4'   C    22      37.768  61.732  73.992  1.00  0.00           O  
ATOM    691  C3'   C    22      36.037  62.684  72.719  1.00  0.00           C  
ATOM    692  O3'   C    22      35.748  63.651  71.724  1.00  0.00           O  
ATOM    693  C1'   C    22      37.172  60.682  73.244  1.00  0.00           C  
ATOM    694  C2'   C    22      36.376  61.331  72.116  1.00  0.00           C  
ATOM    695  O2'   C    22      37.217  61.469  70.980  1.00  0.00           O  
ATOM    696  N1    C    22      36.313  59.880  74.151  1.00  0.00           N  
ATOM    697  C2    C    22      35.726  58.712  73.649  1.00  0.00           C  
ATOM    698  O2    C    22      35.938  58.384  72.472  1.00  0.00           O  
ATOM    699  N3    C    22      34.939  57.962  74.455  1.00  0.00           N  
ATOM    700  C4    C    22      34.726  58.336  75.717  1.00  0.00           C  
ATOM    701  N4    C    22      33.942  57.566  76.475  1.00  0.00           N  
ATOM    702  C5    C    22      35.307  59.518  76.256  1.00  0.00           C  
ATOM    703  C6    C    22      36.085  60.251  75.450  1.00  0.00           C  
ATOM    704  H5'   C    22      36.696  64.782  74.369  1.00  0.00           H  
ATOM    705 H5''   C    22      36.507  63.530  75.342  1.00  0.00           H  
ATOM    706  H4'   C    22      37.953  63.396  72.910  1.00  0.00           H  
ATOM    707  H3'   C    22      35.280  62.581  73.332  1.00  0.00           H  
ATOM    708  H1'   C    22      37.866  60.107  72.860  1.00  0.00           H  
ATOM    709  H2'   C    22      35.567  60.819  71.908  1.00  0.00           H  
ATOM    710 HO2'   C    22      37.256  62.414  70.725  1.00  0.00           H  
ATOM    711  H42   C    22      33.766  57.814  77.406  1.00  0.00           H  
ATOM    712  H41   C    22      33.543  56.753  76.100  1.00  0.00           H  
ATOM    713  H5    C    22      35.146  59.785  77.185  1.00  0.00           H  
ATOM    714  H6    C    22      36.494  61.068  75.803  1.00  0.00           H  
ATOM    715  P     A    23      34.325  63.639  70.975  1.00  0.00           P  
ATOM    716  OP2   A    23      33.338  62.990  71.874  1.00  0.00           O  
ATOM    717  OP1   A    23      34.064  65.007  70.462  1.00  0.00           O  
ATOM    718  O5'   A    23      34.557  62.679  69.725  1.00  0.00           O  
ATOM    719  C5'   A    23      35.410  63.065  68.657  1.00  0.00           C  
ATOM    720  C4'   A    23      35.332  62.093  67.507  1.00  0.00           C  
ATOM    721  O4'   A    23      35.783  60.782  67.927  1.00  0.00           O  
ATOM    722  C3'   A    23      33.942  61.829  66.949  1.00  0.00           C  
ATOM    723  O3'   A    23      33.471  62.874  66.115  1.00  0.00           O  
ATOM    724  C1'   A    23      35.118  59.795  67.162  1.00  0.00           C  
ATOM    725  C2'   A    23      34.124  60.495  66.232  1.00  0.00           C  
ATOM    726  O2'   A    23      34.725  60.674  64.958  1.00  0.00           O  
ATOM    727  N1    A    23      32.951  55.141  67.604  1.00  0.00           N  
ATOM    728  C2    A    23      33.509  55.779  66.568  1.00  0.00           C  
ATOM    729  N3    A    23      34.055  56.993  66.522  1.00  0.00           N  
ATOM    730  C4    A    23      33.994  57.587  67.727  1.00  0.00           C  
ATOM    731  C5    A    23      33.452  57.059  68.884  1.00  0.00           C  
ATOM    732  C6    A    23      32.906  55.765  68.800  1.00  0.00           C  
ATOM    733  N6    A    23      32.348  55.129  69.833  1.00  0.00           N  
ATOM    734  N7    A    23      33.567  57.959  69.935  1.00  0.00           N  
ATOM    735  C8    A    23      34.166  58.993  69.399  1.00  0.00           C  
ATOM    736  N9    A    23      34.454  58.836  68.065  1.00  0.00           N  
ATOM    737  H5'   A    23      36.333  63.101  68.983  1.00  0.00           H  
ATOM    738 H5''   A    23      35.147  63.954  68.343  1.00  0.00           H  
ATOM    739  H4'   A    23      35.914  62.410  66.784  1.00  0.00           H  
ATOM    740  H3'   A    23      33.314  61.711  67.693  1.00  0.00           H  
ATOM    741  H1'   A    23      35.792  59.326  66.625  1.00  0.00           H  
ATOM    742  H2'   A    23      33.279  60.002  66.170  1.00  0.00           H  
ATOM    743 HO2'   A    23      34.585  61.598  64.666  1.00  0.00           H  
ATOM    744  H2    A    23      33.517  55.283  65.722  1.00  0.00           H  
ATOM    745  H61   A    23      31.984  54.227  69.713  1.00  0.00           H  
ATOM    746  H62   A    23      32.305  55.562  70.711  1.00  0.00           H  
ATOM    747  H8    A    23      34.388  59.804  69.903  1.00  0.00           H  
ATOM    748  P     G    24      31.961  63.405  66.260  1.00  0.00           P  
ATOM    749  OP2   G    24      31.587  63.339  67.695  1.00  0.00           O  
ATOM    750  OP1   G    24      31.855  64.696  65.532  1.00  0.00           O  
ATOM    751  O5'   G    24      31.094  62.324  65.474  1.00  0.00           O  
ATOM    752  C5'   G    24      31.298  62.093  64.088  1.00  0.00           C  
ATOM    753  C4'   G    24      30.681  60.790  63.646  1.00  0.00           C  
ATOM    754  O4'   G    24      31.364  59.681  64.284  1.00  0.00           O  
ATOM    755  C3'   G    24      29.222  60.580  64.023  1.00  0.00           C  
ATOM    756  O3'   G    24      28.322  61.178  63.104  1.00  0.00           O  
ATOM    757  C1'   G    24      30.440  58.658  64.605  1.00  0.00           C  
ATOM    758  C2'   G    24      29.109  59.066  63.994  1.00  0.00           C  
ATOM    759  O2'   G    24      29.042  58.580  62.661  1.00  0.00           O  
ATOM    760  N1    G    24      29.551  55.561  68.546  1.00  0.00           N  
ATOM    761  C2    G    24      29.527  55.291  67.200  1.00  0.00           C  
ATOM    762  N2    G    24      29.228  54.031  66.850  1.00  0.00           N  
ATOM    763  N3    G    24      29.779  56.189  66.262  1.00  0.00           N  
ATOM    764  C4    G    24      30.060  57.401  66.785  1.00  0.00           C  
ATOM    765  C5    G    24      30.111  57.775  68.111  1.00  0.00           C  
ATOM    766  C6    G    24      29.838  56.801  69.107  1.00  0.00           C  
ATOM    767  O6    G    24      29.833  56.937  70.336  1.00  0.00           O  
ATOM    768  N7    G    24      30.438  59.118  68.233  1.00  0.00           N  
ATOM    769  C8    G    24      30.577  59.529  67.001  1.00  0.00           C  
ATOM    770  N9    G    24      30.363  58.538  66.074  1.00  0.00           N  
ATOM    771  H5'   G    24      32.260  62.070  63.906  1.00  0.00           H  
ATOM    772 H5''   G    24      30.894  62.827  63.579  1.00  0.00           H  
ATOM    773  H4'   G    24      30.779  60.705  62.674  1.00  0.00           H  
ATOM    774  H3'   G    24      29.076  60.901  64.936  1.00  0.00           H  
ATOM    775  H1'   G    24      30.726  57.803  64.222  1.00  0.00           H  
ATOM    776  H2'   G    24      28.353  58.752  64.533  1.00  0.00           H  
ATOM    777 HO2'   G    24      28.601  59.250  62.099  1.00  0.00           H  
ATOM    778  H1    G    24      29.350  54.824  69.161  1.00  0.00           H  
ATOM    779  H22   G    24      29.196  53.780  65.903  1.00  0.00           H  
ATOM    780  H21   G    24      29.040  53.360  67.539  1.00  0.00           H  
ATOM    781  H8    G    24      30.812  60.450  66.764  1.00  0.00           H  
ATOM    782  P     C    25      26.974  61.876  63.632  1.00  0.00           P  
ATOM    783  OP2   C    25      27.269  62.518  64.938  1.00  0.00           O  
ATOM    784  OP1   C    25      26.415  62.691  62.524  1.00  0.00           O  
ATOM    785  O5'   C    25      25.984  60.656  63.894  1.00  0.00           O  
ATOM    786  C5'   C    25      25.566  59.815  62.830  1.00  0.00           C  
ATOM    787  C4'   C    25      24.709  58.679  63.322  1.00  0.00           C  
ATOM    788  O4'   C    25      25.497  57.788  64.158  1.00  0.00           O  
ATOM    789  C3'   C    25      23.577  59.113  64.235  1.00  0.00           C  
ATOM    790  O3'   C    25      22.473  59.565  63.481  1.00  0.00           O  
ATOM    791  C1'   C    25      24.645  57.236  65.176  1.00  0.00           C  
ATOM    792  C2'   C    25      23.252  57.836  64.988  1.00  0.00           C  
ATOM    793  O2'   C    25      22.455  56.951  64.241  1.00  0.00           O  
ATOM    794  N1    C    25      25.205  57.514  66.513  1.00  0.00           N  
ATOM    795  C2    C    25      24.742  56.760  67.598  1.00  0.00           C  
ATOM    796  O2    C    25      23.879  55.891  67.403  1.00  0.00           O  
ATOM    797  N3    C    25      25.246  56.991  68.826  1.00  0.00           N  
ATOM    798  C4    C    25      26.184  57.919  68.997  1.00  0.00           C  
ATOM    799  N4    C    25      26.671  58.088  70.226  1.00  0.00           N  
ATOM    800  C5    C    25      26.669  58.709  67.913  1.00  0.00           C  
ATOM    801  C6    C    25      26.154  58.479  66.701  1.00  0.00           C  
ATOM    802  H5'   C    25      26.357  59.448  62.383  1.00  0.00           H  
ATOM    803 H5''   C    25      25.052  60.346  62.186  1.00  0.00           H  
ATOM    804  H4'   C    25      24.316  58.221  62.403  1.00  0.00           H  
ATOM    805  H3'   C    25      23.834  59.964  64.883  1.00  0.00           H  
ATOM    806  H1'   C    25      24.536  56.144  65.097  1.00  0.00           H  
ATOM    807  H2'   C    25      22.679  58.020  65.908  1.00  0.00           H  
ATOM    808 HO2'   C    25      21.987  57.455  63.514  1.00  0.00           H  
ATOM    809  H42   C    25      27.376  58.777  70.395  1.00  0.00           H  
ATOM    810  H41   C    25      26.330  57.527  70.979  1.00  0.00           H  
ATOM    811  H5    C    25      27.437  59.481  68.071  1.00  0.00           H  
ATOM    812  H6    C    25      26.504  59.069  65.842  1.00  0.00           H  
ATOM    813  P     C    26      21.515  60.683  64.082  1.00  0.00           P  
ATOM    814  OP2   C    26      22.344  61.648  64.827  1.00  0.00           O  
ATOM    815  OP1   C    26      20.656  61.147  62.965  1.00  0.00           O  
ATOM    816  O5'   C    26      20.620  59.911  65.144  1.00  0.00           O  
ATOM    817  C5'   C    26      19.638  58.973  64.716  1.00  0.00           C  
ATOM    818  C4'   C    26      19.051  58.261  65.902  1.00  0.00           C  
ATOM    819  O4'   C    26      20.101  57.561  66.621  1.00  0.00           O  
ATOM    820  C3'   C    26      18.422  59.123  66.980  1.00  0.00           C  
ATOM    821  O3'   C    26      17.134  59.585  66.613  1.00  0.00           O  
ATOM    822  C1'   C    26      19.710  57.430  67.983  1.00  0.00           C  
ATOM    823  C2'   C    26      18.366  58.142  68.140  1.00  0.00           C  
ATOM    824  O2'   C    26      17.336  57.189  67.977  1.00  0.00           O  
ATOM    825  N1    C    26      20.752  57.988  68.864  1.00  0.00           N  
ATOM    826  C2    C    26      20.824  57.527  70.183  1.00  0.00           C  
ATOM    827  O2    C    26      19.999  56.693  70.571  1.00  0.00           O  
ATOM    828  N3    C    26      21.781  58.008  71.003  1.00  0.00           N  
ATOM    829  C4    C    26      22.640  58.924  70.558  1.00  0.00           C  
ATOM    830  N4    C    26      23.573  59.364  71.402  1.00  0.00           N  
ATOM    831  C5    C    26      22.582  59.426  69.226  1.00  0.00           C  
ATOM    832  C6    C    26      21.631  58.933  68.419  1.00  0.00           C  
ATOM    833  H5'   C    26      20.088  58.241  64.029  1.00  0.00           H  
ATOM    834 H5''   C    26      18.841  59.488  64.160  1.00  0.00           H  
ATOM    835  H4'   C    26      18.274  57.614  65.469  1.00  0.00           H  
ATOM    836  H3'   C    26      18.981  60.049  67.188  1.00  0.00           H  
ATOM    837  H1'   C    26      19.557  56.386  68.292  1.00  0.00           H  
ATOM    838  H2'   C    26      18.154  58.632  69.100  1.00  0.00           H  
ATOM    839 HO2'   C    26      16.648  57.545  67.344  1.00  0.00           H  
ATOM    840  H42   C    26      24.234  60.053  71.103  1.00  0.00           H  
ATOM    841  H41   C    26      23.611  59.007  72.334  1.00  0.00           H  
ATOM    842  H5    C    26      23.289  60.192  68.875  1.00  0.00           H  
ATOM    843  H6    C    26      21.556  59.298  67.383  1.00  0.00           H  
ATOM    844  P     G    27      16.625  61.009  67.152  1.00  0.00           P  
ATOM    845  OP2   G    27      17.773  61.962  67.107  1.00  0.00           O  
ATOM    846  OP1   G    27      15.374  61.329  66.416  1.00  0.00           O  
ATOM    847  O5'   G    27      16.276  60.743  68.685  1.00  0.00           O  
ATOM    848  C5'   G    27      15.199  59.862  69.046  1.00  0.00           C  
ATOM    849  C4'   G    27      15.130  59.683  70.544  1.00  0.00           C  
ATOM    850  O4'   G    27      16.332  59.022  71.014  1.00  0.00           O  
ATOM    851  C3'   G    27      15.056  60.943  71.394  1.00  0.00           C  
ATOM    852  O3'   G    27      13.743  61.502  71.425  1.00  0.00           O  
ATOM    853  C1'   G    27      16.559  59.406  72.364  1.00  0.00           C  
ATOM    854  C2'   G    27      15.472  60.410  72.757  1.00  0.00           C  
ATOM    855  O2'   G    27      14.421  59.733  73.413  1.00  0.00           O  
ATOM    856  N1    G    27      20.144  60.890  75.634  1.00  0.00           N  
ATOM    857  C2    G    27      18.945  60.264  75.875  1.00  0.00           C  
ATOM    858  N2    G    27      18.656  60.013  77.158  1.00  0.00           N  
ATOM    859  N3    G    27      18.094  59.906  74.926  1.00  0.00           N  
ATOM    860  C4    G    27      18.550  60.217  73.694  1.00  0.00           C  
ATOM    861  C5    G    27      19.733  60.830  73.345  1.00  0.00           C  
ATOM    862  C6    G    27      20.632  61.227  74.377  1.00  0.00           C  
ATOM    863  O6    G    27      21.719  61.810  74.274  1.00  0.00           O  
ATOM    864  N7    G    27      19.830  60.961  71.965  1.00  0.00           N  
ATOM    865  C8    G    27      18.720  60.446  71.511  1.00  0.00           C  
ATOM    866  N9    G    27      17.891  59.989  72.509  1.00  0.00           N  
ATOM    867  H5'   G    27      15.336  58.882  68.567  1.00  0.00           H  
ATOM    868 H5''   G    27      14.243  60.266  68.682  1.00  0.00           H  
ATOM    869  H4'   G    27      14.199  59.121  70.705  1.00  0.00           H  
ATOM    870  H3'   G    27      15.679  61.769  71.018  1.00  0.00           H  
ATOM    871  H1'   G    27      16.488  58.566  73.070  1.00  0.00           H  
ATOM    872  H2'   G    27      15.772  61.207  73.451  1.00  0.00           H  
ATOM    873 HO2'   G    27      13.542  60.079  73.083  1.00  0.00           H  
ATOM    874  H1    G    27      20.710  61.123  76.425  1.00  0.00           H  
ATOM    875  H22   G    27      17.799  59.555  77.396  1.00  0.00           H  
ATOM    876  H21   G    27      19.295  60.282  77.877  1.00  0.00           H  
ATOM    877  H8    G    27      18.470  60.391  70.441  1.00  0.00           H  
ATOM    878  P     U    28      13.544  63.084  71.619  1.00  0.00           P  
ATOM    879  OP2   U    28      14.669  63.776  70.942  1.00  0.00           O  
ATOM    880  OP1   U    28      12.145  63.421  71.248  1.00  0.00           O  
ATOM    881  O5'   U    28      13.703  63.302  73.189  1.00  0.00           O  
ATOM    882  C5'   U    28      12.740  62.793  74.098  1.00  0.00           C  
ATOM    883  C4'   U    28      13.137  63.047  75.531  1.00  0.00           C  
ATOM    884  O4'   U    28      14.388  62.374  75.827  1.00  0.00           O  
ATOM    885  C3'   U    28      13.387  64.498  75.911  1.00  0.00           C  
ATOM    886  O3'   U    28      12.198  65.204  76.215  1.00  0.00           O  
ATOM    887  C1'   U    28      15.140  63.135  76.778  1.00  0.00           C  
ATOM    888  C2'   U    28      14.316  64.382  77.119  1.00  0.00           C  
ATOM    889  O2'   U    28      13.583  64.131  78.309  1.00  0.00           O  
ATOM    890  N1    U    28      16.465  63.474  76.204  1.00  0.00           N  
ATOM    891  C2    U    28      17.494  63.721  77.094  1.00  0.00           C  
ATOM    892  O2    U    28      17.354  63.669  78.303  1.00  0.00           O  
ATOM    893  N3    U    28      18.701  64.031  76.517  1.00  0.00           N  
ATOM    894  C4    U    28      18.981  64.119  75.170  1.00  0.00           C  
ATOM    895  O4    U    28      20.122  64.411  74.808  1.00  0.00           O  
ATOM    896  C5    U    28      17.870  63.851  74.309  1.00  0.00           C  
ATOM    897  C6    U    28      16.683  63.546  74.844  1.00  0.00           C  
ATOM    898  H5'   U    28      12.648  61.827  73.959  1.00  0.00           H  
ATOM    899 H5''   U    28      11.877  63.224  73.925  1.00  0.00           H  
ATOM    900  H4'   U    28      12.440  62.690  76.120  1.00  0.00           H  
ATOM    901  H3'   U    28      13.869  64.943  75.183  1.00  0.00           H  
ATOM    902  H1'   U    28      15.266  62.599  77.590  1.00  0.00           H  
ATOM    903  H2'   U    28      14.891  65.171  77.207  1.00  0.00           H  
ATOM    904 HO2'   U    28      14.189  64.199  79.077  1.00  0.00           H  
ATOM    905  H3    U    28      19.444  64.210  77.130  1.00  0.00           H  
ATOM    906  H5    U    28      17.979  63.891  73.336  1.00  0.00           H  
ATOM    907  H6    U    28      15.938  63.368  74.234  1.00  0.00           H  
ATOM    908  P     U    29      12.133  66.789  75.979  1.00  0.00           P  
ATOM    909  OP2   U    29      13.543  67.251  75.948  1.00  0.00           O  
ATOM    910  OP1   U    29      11.269  66.986  74.787  1.00  0.00           O  
ATOM    911  O5'   U    29      11.417  67.473  77.226  1.00  0.00           O  
ATOM    912  C5'   U    29      11.922  68.674  77.789  1.00  0.00           C  
ATOM    913  C4'   U    29      12.805  68.402  78.982  1.00  0.00           C  
ATOM    914  O4'   U    29      13.669  67.273  78.702  1.00  0.00           O  
ATOM    915  C3'   U    29      13.770  69.513  79.368  1.00  0.00           C  
ATOM    916  O3'   U    29      13.150  70.554  80.101  1.00  0.00           O  
ATOM    917  C1'   U    29      14.907  67.448  79.376  1.00  0.00           C  
ATOM    918  C2'   U    29      14.843  68.764  80.145  1.00  0.00           C  
ATOM    919  O2'   U    29      14.426  68.503  81.478  1.00  0.00           O  
ATOM    920  N1    U    29      16.012  67.427  78.388  1.00  0.00           N  
ATOM    921  C2    U    29      17.249  66.999  78.834  1.00  0.00           C  
ATOM    922  O2    U    29      17.457  66.646  79.981  1.00  0.00           O  
ATOM    923  N3    U    29      18.241  66.995  77.884  1.00  0.00           N  
ATOM    924  C4    U    29      18.129  67.369  76.562  1.00  0.00           C  
ATOM    925  O4    U    29      19.119  67.311  75.831  1.00  0.00           O  
ATOM    926  C5    U    29      16.821  67.801  76.172  1.00  0.00           C  
ATOM    927  C6    U    29      15.836  67.813  77.076  1.00  0.00           C  
ATOM    928  H5'   U    29      11.169  69.236  78.071  1.00  0.00           H  
ATOM    929 H5''   U    29      12.441  69.152  77.110  1.00  0.00           H  
ATOM    930  H4'   U    29      12.243  68.188  79.755  1.00  0.00           H  
ATOM    931  H3'   U    29      14.170  69.886  78.556  1.00  0.00           H  
ATOM    932  H1'   U    29      15.024  66.709  80.010  1.00  0.00           H  
ATOM    933  H2'   U    29      15.701  69.238  80.121  1.00  0.00           H  
ATOM    934 HO2'   U    29      15.057  68.925  82.098  1.00  0.00           H  
ATOM    935  H3    U    29      19.126  66.695  78.179  1.00  0.00           H  
ATOM    936  H5    U    29      16.650  68.084  75.249  1.00  0.00           H  
ATOM    937  H6    U    29      14.951  68.113  76.784  1.00  0.00           H  
ATOM    938  P     C    30      13.730  72.051  80.029  1.00  0.00           P  
ATOM    939  OP2   C    30      14.220  72.289  78.648  1.00  0.00           O  
ATOM    940  OP1   C    30      12.718  72.965  80.615  1.00  0.00           O  
ATOM    941  O5'   C    30      14.991  72.024  81.002  1.00  0.00           O  
ATOM    942  C5'   C    30      14.831  71.828  82.398  1.00  0.00           C  
ATOM    943  C4'   C    30      16.121  71.400  83.052  1.00  0.00           C  
ATOM    944  O4'   C    30      16.603  70.186  82.417  1.00  0.00           O  
ATOM    945  C3'   C    30      17.286  72.367  82.925  1.00  0.00           C  
ATOM    946  O3'   C    30      17.220  73.417  83.889  1.00  0.00           O  
ATOM    947  C1'   C    30      18.017  70.194  82.370  1.00  0.00           C  
ATOM    948  C2'   C    30      18.479  71.440  83.129  1.00  0.00           C  
ATOM    949  O2'   C    30      18.680  71.092  84.487  1.00  0.00           O  
ATOM    950  N1    C    30      18.458  70.161  80.956  1.00  0.00           N  
ATOM    951  C2    C    30      19.598  69.411  80.617  1.00  0.00           C  
ATOM    952  O2    C    30      20.202  68.796  81.508  1.00  0.00           O  
ATOM    953  N3    C    30      20.009  69.377  79.329  1.00  0.00           N  
ATOM    954  C4    C    30      19.335  70.050  78.395  1.00  0.00           C  
ATOM    955  N4    C    30      19.774  69.983  77.133  1.00  0.00           N  
ATOM    956  C5    C    30      18.177  70.818  78.708  1.00  0.00           C  
ATOM    957  C6    C    30      17.777  70.846  79.987  1.00  0.00           C  
ATOM    958  H5'   C    30      14.152  71.137  82.548  1.00  0.00           H  
ATOM    959 H5''   C    30      14.529  72.666  82.806  1.00  0.00           H  
ATOM    960  H4'   C    30      15.861  71.298  84.116  1.00  0.00           H  
ATOM    961  H3'   C    30      17.317  72.897  81.961  1.00  0.00           H  
ATOM    962  H1'   C    30      18.486  69.329  82.860  1.00  0.00           H  
ATOM    963  H2'   C    30      19.429  71.896  82.816  1.00  0.00           H  
ATOM    964 HO2'   C    30      18.368  71.839  85.074  1.00  0.00           H  
ATOM    965  H42   C    30      19.292  70.477  76.408  1.00  0.00           H  
ATOM    966  H41   C    30      20.584  69.440  76.914  1.00  0.00           H  
ATOM    967  H5    C    30      17.632  71.371  77.929  1.00  0.00           H  
ATOM    968  H6    C    30      16.886  71.429  80.264  1.00  0.00           H  
ATOM    969  P     A    31      17.607  74.922  83.461  1.00  0.00           P  
ATOM    970  OP2   A    31      17.103  75.166  82.085  1.00  0.00           O  
ATOM    971  OP1   A    31      17.182  75.822  84.568  1.00  0.00           O  
ATOM    972  O5'   A    31      19.202  74.902  83.431  1.00  0.00           O  
ATOM    973  C5'   A    31      19.957  74.660  84.637  1.00  0.00           C  
ATOM    974  C4'   A    31      21.433  74.527  84.327  1.00  0.00           C  
ATOM    975  O4'   A    31      21.674  73.312  83.566  1.00  0.00           O  
ATOM    976  C3'   A    31      22.035  75.622  83.463  1.00  0.00           C  
ATOM    977  O3'   A    31      22.337  76.793  84.211  1.00  0.00           O  
ATOM    978  C1'   A    31      22.751  73.522  82.676  1.00  0.00           C  
ATOM    979  C2'   A    31      23.278  74.938  82.910  1.00  0.00           C  
ATOM    980  O2'   A    31      24.330  74.884  83.855  1.00  0.00           O  
ATOM    981  N1    A    31      24.097  72.176  77.872  1.00  0.00           N  
ATOM    982  C2    A    31      24.819  72.374  78.982  1.00  0.00           C  
ATOM    983  N3    A    31      24.413  72.740  80.201  1.00  0.00           N  
ATOM    984  C4    A    31      23.079  72.915  80.227  1.00  0.00           C  
ATOM    985  C5    A    31      22.205  72.754  79.166  1.00  0.00           C  
ATOM    986  C6    A    31      22.759  72.358  77.931  1.00  0.00           C  
ATOM    987  N6    A    31      22.035  72.151  76.827  1.00  0.00           N  
ATOM    988  N7    A    31      20.901  73.030  79.557  1.00  0.00           N  
ATOM    989  C8    A    31      21.011  73.339  80.827  1.00  0.00           C  
ATOM    990  N9    A    31      22.299  73.277  81.303  1.00  0.00           N  
ATOM    991  H5'   A    31      19.602  73.742  85.127  1.00  0.00           H  
ATOM    992 H5''   A    31      19.806  75.484  85.350  1.00  0.00           H  
ATOM    993  H4'   A    31      21.918  74.556  85.314  1.00  0.00           H  
ATOM    994  H3'   A    31      21.360  75.984  82.674  1.00  0.00           H  
ATOM    995  H1'   A    31      23.592  72.836  82.850  1.00  0.00           H  
ATOM    996  H2'   A    31      23.702  75.465  82.043  1.00  0.00           H  
ATOM    997 HO2'   A    31      24.293  75.693  84.443  1.00  0.00           H  
ATOM    998  H2    A    31      25.900  72.213  78.874  1.00  0.00           H  
ATOM    999  H61   A    31      22.485  71.866  75.979  1.00  0.00           H  
ATOM   1000  H62   A    31      21.044  72.279  76.846  1.00  0.00           H  
ATOM   1001  H8    A    31      20.151  73.616  81.455  1.00  0.00           H  
ATOM   1002  P     G    32      22.421  78.207  83.460  1.00  0.00           P  
ATOM   1003  OP2   G    32      21.481  78.194  82.312  1.00  0.00           O  
ATOM   1004  OP1   G    32      22.297  79.266  84.503  1.00  0.00           O  
ATOM   1005  O5'   G    32      23.912  78.213  82.904  1.00  0.00           O  
ATOM   1006  C5'   G    32      24.291  79.022  81.791  1.00  0.00           C  
ATOM   1007  C4'   G    32      25.461  78.393  81.084  1.00  0.00           C  
ATOM   1008  O4'   G    32      25.165  77.011  80.749  1.00  0.00           O  
ATOM   1009  C3'   G    32      25.807  79.015  79.750  1.00  0.00           C  
ATOM   1010  O3'   G    32      26.614  80.156  79.962  1.00  0.00           O  
ATOM   1011  C1'   G    32      25.762  76.672  79.518  1.00  0.00           C  
ATOM   1012  C2'   G    32      26.570  77.892  79.068  1.00  0.00           C  
ATOM   1013  O2'   G    32      27.886  77.780  79.574  1.00  0.00           O  
ATOM   1014  N1    G    32      24.687  75.012  74.831  1.00  0.00           N  
ATOM   1015  C2    G    32      25.904  75.321  75.386  1.00  0.00           C  
ATOM   1016  N2    G    32      26.971  75.179  74.582  1.00  0.00           N  
ATOM   1017  N3    G    32      26.062  75.742  76.633  1.00  0.00           N  
ATOM   1018  C4    G    32      24.882  75.846  77.285  1.00  0.00           C  
ATOM   1019  C5    G    32      23.615  75.566  76.820  1.00  0.00           C  
ATOM   1020  C6    G    32      23.462  75.100  75.488  1.00  0.00           C  
ATOM   1021  O6    G    32      22.423  74.782  74.898  1.00  0.00           O  
ATOM   1022  N7    G    32      22.664  75.811  77.800  1.00  0.00           N  
ATOM   1023  C8    G    32      23.356  76.228  78.827  1.00  0.00           C  
ATOM   1024  N9    G    32      24.710  76.272  78.586  1.00  0.00           N  
ATOM   1025  H5'   G    32      24.556  80.033  82.132  1.00  0.00           H  
ATOM   1026 H5''   G    32      23.444  79.128  81.097  1.00  0.00           H  
ATOM   1027  H4'   G    32      26.299  78.525  81.783  1.00  0.00           H  
ATOM   1028  H3'   G    32      24.931  79.380  79.191  1.00  0.00           H  
ATOM   1029  H1'   G    32      26.461  75.825  79.567  1.00  0.00           H  
ATOM   1030  H2'   G    32      26.685  78.052  77.987  1.00  0.00           H  
ATOM   1031 HO2'   G    32      28.231  78.689  79.812  1.00  0.00           H  
ATOM   1032  H1    G    32      24.678  74.700  73.882  1.00  0.00           H  
ATOM   1033  H22   G    32      27.886  75.390  74.926  1.00  0.00           H  
ATOM   1034  H21   G    32      26.851  74.862  73.642  1.00  0.00           H  
ATOM   1035  H8    G    32      22.903  76.515  79.788  1.00  0.00           H  
ATOM   1036  P     U    33      26.383  81.483  79.085  1.00  0.00           P  
ATOM   1037  OP2   U    33      24.981  81.928  79.286  1.00  0.00           O  
ATOM   1038  OP1   U    33      27.499  82.422  79.368  1.00  0.00           O  
ATOM   1039  O5'   U    33      26.531  80.981  77.581  1.00  0.00           O  
ATOM   1040  C5'   U    33      27.810  80.737  77.015  1.00  0.00           C  
ATOM   1041  C4'   U    33      27.703  80.119  75.643  1.00  0.00           C  
ATOM   1042  O4'   U    33      26.948  78.876  75.703  1.00  0.00           O  
ATOM   1043  C3'   U    33      26.983  80.947  74.589  1.00  0.00           C  
ATOM   1044  O3'   U    33      27.819  81.910  73.975  1.00  0.00           O  
ATOM   1045  C1'   U    33      26.139  78.738  74.561  1.00  0.00           C  
ATOM   1046  C2'   U    33      26.485  79.889  73.614  1.00  0.00           C  
ATOM   1047  O2'   U    33      27.520  79.470  72.737  1.00  0.00           O  
ATOM   1048  N1    U    33      24.714  78.756  74.972  1.00  0.00           N  
ATOM   1049  C2    U    33      23.792  78.250  74.074  1.00  0.00           C  
ATOM   1050  O2    U    33      24.102  77.800  72.984  1.00  0.00           O  
ATOM   1051  N3    U    33      22.487  78.286  74.497  1.00  0.00           N  
ATOM   1052  C4    U    33      22.015  78.767  75.700  1.00  0.00           C  
ATOM   1053  O4    U    33      20.806  78.731  75.934  1.00  0.00           O  
ATOM   1054  C5    U    33      23.025  79.274  76.578  1.00  0.00           C  
ATOM   1055  C6    U    33      24.305  79.250  76.192  1.00  0.00           C  
ATOM   1056  H5'   U    33      28.307  80.129  77.601  1.00  0.00           H  
ATOM   1057 H5''   U    33      28.296  81.584  76.947  1.00  0.00           H  
ATOM   1058  H4'   U    33      28.605  79.921  75.315  1.00  0.00           H  
ATOM   1059  H3'   U    33      26.211  81.389  74.999  1.00  0.00           H  
ATOM   1060  H1'   U    33      26.339  77.886  74.119  1.00  0.00           H  
ATOM   1061  H2'   U    33      25.696  80.198  73.122  1.00  0.00           H  
ATOM   1062 HO2'   U    33      27.144  78.859  72.068  1.00  0.00           H  
ATOM   1063  H3    U    33      21.817  77.933  73.876  1.00  0.00           H  
ATOM   1064  H5    U    33      22.780  79.636  77.456  1.00  0.00           H  
ATOM   1065  H6    U    33      24.976  79.604  76.810  1.00  0.00           H  
ATOM   1066  P     A    34      27.359  83.448  73.894  1.00  0.00           P  
ATOM   1067  OP2   A    34      25.975  83.542  74.424  1.00  0.00           O  
ATOM   1068  OP1   A    34      28.432  84.281  74.492  1.00  0.00           O  
ATOM   1069  O5'   A    34      27.309  83.753  72.331  1.00  0.00           O  
ATOM   1070  C5'   A    34      27.260  82.697  71.383  1.00  0.00           C  
ATOM   1071  C4'   A    34      26.390  83.052  70.202  1.00  0.00           C  
ATOM   1072  O4'   A    34      25.008  83.178  70.623  1.00  0.00           O  
ATOM   1073  C3'   A    34      26.749  84.366  69.524  1.00  0.00           C  
ATOM   1074  O3'   A    34      27.690  84.131  68.482  1.00  0.00           O  
ATOM   1075  C1'   A    34      24.458  84.376  70.101  1.00  0.00           C  
ATOM   1076  C2'   A    34      25.409  84.862  69.003  1.00  0.00           C  
ATOM   1077  O2'   A    34      25.046  84.256  67.780  1.00  0.00           O  
ATOM   1078  N1    A    34      22.744  89.003  71.641  1.00  0.00           N  
ATOM   1079  C2    A    34      22.769  88.418  70.438  1.00  0.00           C  
ATOM   1080  N3    A    34      23.216  87.210  70.097  1.00  0.00           N  
ATOM   1081  C4    A    34      23.692  86.561  71.174  1.00  0.00           C  
ATOM   1082  C5    A    34      23.729  87.030  72.475  1.00  0.00           C  
ATOM   1083  C6    A    34      23.226  88.320  72.704  1.00  0.00           C  
ATOM   1084  N6    A    34      23.200  88.899  73.905  1.00  0.00           N  
ATOM   1085  N7    A    34      24.290  86.089  73.322  1.00  0.00           N  
ATOM   1086  C8    A    34      24.578  85.089  72.533  1.00  0.00           C  
ATOM   1087  N9    A    34      24.250  85.304  71.216  1.00  0.00           N  
ATOM   1088  H5'   A    34      26.899  81.895  71.816  1.00  0.00           H  
ATOM   1089 H5''   A    34      28.168  82.508  71.067  1.00  0.00           H  
ATOM   1090  H4'   A    34      26.579  82.247  69.477  1.00  0.00           H  
ATOM   1091  H3'   A    34      27.240  85.088  70.193  1.00  0.00           H  
ATOM   1092  H1'   A    34      23.470  84.252  69.636  1.00  0.00           H  
ATOM   1093  H2'   A    34      25.409  85.941  68.794  1.00  0.00           H  
ATOM   1094 HO2'   A    34      25.865  83.909  67.322  1.00  0.00           H  
ATOM   1095  H2    A    34      22.364  89.021  69.614  1.00  0.00           H  
ATOM   1096  H61   A    34      22.828  89.823  74.007  1.00  0.00           H  
ATOM   1097  H62   A    34      23.551  88.412  74.703  1.00  0.00           H  
ATOM   1098  H8    A    34      25.045  84.157  72.888  1.00  0.00           H  
ATOM   1099  P     C    35      29.016  85.027  68.378  1.00  0.00           P  
ATOM   1100  OP2   C    35      29.616  85.153  69.725  1.00  0.00           O  
ATOM   1101  OP1   C    35      29.830  84.489  67.264  1.00  0.00           O  
ATOM   1102  O5'   C    35      28.473  86.455  67.934  1.00  0.00           O  
ATOM   1103  C5'   C    35      27.851  86.621  66.649  1.00  0.00           C  
ATOM   1104  C4'   C    35      27.201  87.979  66.548  1.00  0.00           C  
ATOM   1105  O4'   C    35      26.061  88.070  67.450  1.00  0.00           O  
ATOM   1106  C3'   C    35      28.045  89.173  66.958  1.00  0.00           C  
ATOM   1107  O3'   C    35      28.994  89.535  65.965  1.00  0.00           O  
ATOM   1108  C1'   C    35      25.886  89.411  67.841  1.00  0.00           C  
ATOM   1109  C2'   C    35      26.976  90.234  67.154  1.00  0.00           C  
ATOM   1110  O2'   C    35      26.476  90.706  65.921  1.00  0.00           O  
ATOM   1111  N1    C    35      26.020  89.502  69.311  1.00  0.00           N  
ATOM   1112  C2    C    35      25.547  90.659  69.943  1.00  0.00           C  
ATOM   1113  O2    C    35      25.018  91.545  69.254  1.00  0.00           O  
ATOM   1114  N3    C    35      25.686  90.789  71.280  1.00  0.00           N  
ATOM   1115  C4    C    35      26.277  89.822  71.986  1.00  0.00           C  
ATOM   1116  N4    C    35      26.413  90.012  73.305  1.00  0.00           N  
ATOM   1117  C5    C    35      26.758  88.623  71.373  1.00  0.00           C  
ATOM   1118  C6    C    35      26.607  88.504  70.046  1.00  0.00           C  
ATOM   1119  H5'   C    35      27.095  85.838  66.491  1.00  0.00           H  
ATOM   1120 H5''   C    35      28.600  86.511  65.851  1.00  0.00           H  
ATOM   1121  H4'   C    35      26.948  88.076  65.481  1.00  0.00           H  
ATOM   1122  H3'   C    35      28.663  88.991  67.850  1.00  0.00           H  
ATOM   1123  H1'   C    35      24.923  89.862  67.564  1.00  0.00           H  
ATOM   1124  H2'   C    35      27.354  91.126  67.674  1.00  0.00           H  
ATOM   1125 HO2'   C    35      27.143  90.522  65.198  1.00  0.00           H  
ATOM   1126  H42   C    35      26.852  89.311  73.869  1.00  0.00           H  
ATOM   1127  H41   C    35      26.075  90.853  73.726  1.00  0.00           H  
ATOM   1128  H5    C    35      27.235  87.830  71.968  1.00  0.00           H  
ATOM   1129  H6    C    35      26.964  87.595  69.539  1.00  0.00           H  
ATOM   1130  P     C    36      30.403  90.167  66.406  1.00  0.00           P  
ATOM   1131  OP2   C    36      30.868  89.524  67.667  1.00  0.00           O  
ATOM   1132  OP1   C    36      31.259  90.098  65.189  1.00  0.00           O  
ATOM   1133  O5'   C    36      30.060  91.695  66.714  1.00  0.00           O  
ATOM   1134  C5'   C    36      29.558  92.565  65.674  1.00  0.00           C  
ATOM   1135  C4'   C    36      29.189  93.913  66.241  1.00  0.00           C  
ATOM   1136  O4'   C    36      28.107  93.776  67.202  1.00  0.00           O  
ATOM   1137  C3'   C    36      30.289  94.606  67.022  1.00  0.00           C  
ATOM   1138  O3'   C    36      31.221  95.238  66.162  1.00  0.00           O  
ATOM   1139  C1'   C    36      28.271  94.754  68.215  1.00  0.00           C  
ATOM   1140  C2'   C    36      29.502  95.592  67.869  1.00  0.00           C  
ATOM   1141  O2'   C    36      29.085  96.746  67.165  1.00  0.00           O  
ATOM   1142  N1    C    36      28.382  94.095  69.529  1.00  0.00           N  
ATOM   1143  C2    C    36      28.028  94.822  70.669  1.00  0.00           C  
ATOM   1144  O2    C    36      27.678  96.002  70.540  1.00  0.00           O  
ATOM   1145  N3    C    36      28.079  94.223  71.881  1.00  0.00           N  
ATOM   1146  C4    C    36      28.469  92.950  71.979  1.00  0.00           C  
ATOM   1147  N4    C    36      28.474  92.391  73.191  1.00  0.00           N  
ATOM   1148  C5    C    36      28.865  92.193  70.838  1.00  0.00           C  
ATOM   1149  C6    C    36      28.808  92.799  69.644  1.00  0.00           C  
ATOM   1150  H5'   C    36      28.677  92.114  65.195  1.00  0.00           H  
ATOM   1151 H5''   C    36      30.319  92.693  64.890  1.00  0.00           H  
ATOM   1152  H4'   C    36      28.943  94.519  65.356  1.00  0.00           H  
ATOM   1153  H3'   C    36      30.905  93.919  67.622  1.00  0.00           H  
ATOM   1154  H1'   C    36      27.420  95.447  68.279  1.00  0.00           H  
ATOM   1155  H2'   C    36      30.086  95.988  68.711  1.00  0.00           H  
ATOM   1156 HO2'   C    36      29.769  96.982  66.475  1.00  0.00           H  
ATOM   1157  H42   C    36      28.761  91.439  73.303  1.00  0.00           H  
ATOM   1158  H41   C    36      28.189  92.924  73.987  1.00  0.00           H  
ATOM   1159  H5    C    36      29.207  91.152  70.935  1.00  0.00           H  
ATOM   1160  H6    C    36      29.105  92.246  68.740  1.00  0.00           H  
ATOM   1161  P     A    37      32.792  95.193  66.500  1.00  0.00           P  
ATOM   1162  OP2   A    37      33.086  93.889  67.145  1.00  0.00           O  
ATOM   1163  OP1   A    37      33.537  95.593  65.281  1.00  0.00           O  
ATOM   1164  O5'   A    37      32.984  96.337  67.593  1.00  0.00           O  
ATOM   1165  C5'   A    37      32.795  97.703  67.259  1.00  0.00           C  
ATOM   1166  C4'   A    37      32.825  98.583  68.484  1.00  0.00           C  
ATOM   1167  O4'   A    37      31.678  98.273  69.311  1.00  0.00           O  
ATOM   1168  C3'   A    37      34.005  98.380  69.422  1.00  0.00           C  
ATOM   1169  O3'   A    37      35.177  99.051  68.992  1.00  0.00           O  
ATOM   1170  C1'   A    37      32.013  98.449  70.679  1.00  0.00           C  
ATOM   1171  C2'   A    37      33.462  98.913  70.741  1.00  0.00           C  
ATOM   1172  O2'   A    37      33.492 100.332  70.775  1.00  0.00           O  
ATOM   1173  N1    A    37      30.850  96.235  75.185  1.00  0.00           N  
ATOM   1174  C2    A    37      30.972  97.516  74.816  1.00  0.00           C  
ATOM   1175  N3    A    37      31.278  98.023  73.624  1.00  0.00           N  
ATOM   1176  C4    A    37      31.475  97.041  72.727  1.00  0.00           C  
ATOM   1177  C5    A    37      31.385  95.681  72.954  1.00  0.00           C  
ATOM   1178  C6    A    37      31.053  95.273  74.259  1.00  0.00           C  
ATOM   1179  N6    A    37      30.932  93.996  74.627  1.00  0.00           N  
ATOM   1180  N7    A    37      31.653  94.970  71.792  1.00  0.00           N  
ATOM   1181  C8    A    37      31.895  95.901  70.903  1.00  0.00           C  
ATOM   1182  N9    A    37      31.804  97.178  71.400  1.00  0.00           N  
ATOM   1183  H5'   A    37      31.928  97.807  66.813  1.00  0.00           H  
ATOM   1184 H5''   A    37      33.504  97.985  66.646  1.00  0.00           H  
ATOM   1185  H4'   A    37      32.779  99.520  68.203  1.00  0.00           H  
ATOM   1186  H3'   A    37      34.184  97.420  69.511  1.00  0.00           H  
ATOM   1187  H1'   A    37      31.432  99.140  71.062  1.00  0.00           H  
ATOM   1188  H2'   A    37      33.932  98.521  71.508  1.00  0.00           H  
ATOM   1189 HO2'   A    37      34.156 100.652  70.129  1.00  0.00           H  
ATOM   1190  H2    A    37      30.814  98.175  75.525  1.00  0.00           H  
ATOM   1191  H61   A    37      30.698  93.773  75.552  1.00  0.00           H  
ATOM   1192  H62   A    37      31.075  93.281  73.972  1.00  0.00           H  
ATOM   1193  H8    A    37      32.120  95.704  69.969  1.00  0.00           H  
ATOM   1194  P     A    38      36.621  98.387  69.232  1.00  0.00           P  
ATOM   1195  OP2   A    38      36.499  96.926  69.004  1.00  0.00           O  
ATOM   1196  OP1   A    38      37.620  99.170  68.462  1.00  0.00           O  
ATOM   1197  O5'   A    38      36.900  98.621  70.783  1.00  0.00           O  
ATOM   1198  C5'   A    38      37.086  99.930  71.301  1.00  0.00           C  
ATOM   1199  C4'   A    38      37.541  99.898  72.738  1.00  0.00           C  
ATOM   1200  O4'   A    38      36.445  99.253  73.451  1.00  0.00           O  
ATOM   1201  C3'   A    38      38.766  99.047  73.032  1.00  0.00           C  
ATOM   1202  O3'   A    38      39.980  99.774  72.949  1.00  0.00           O  
ATOM   1203  C1'   A    38      36.981  98.370  74.432  1.00  0.00           C  
ATOM   1204  C2'   A    38      38.470  98.553  74.453  1.00  0.00           C  
ATOM   1205  O2'   A    38      38.788  99.545  75.419  1.00  0.00           O  
ATOM   1206  N1    A    38      37.014  93.443  75.942  1.00  0.00           N  
ATOM   1207  C2    A    38      37.481  94.562  76.510  1.00  0.00           C  
ATOM   1208  N3    A    38      37.439  95.815  76.061  1.00  0.00           N  
ATOM   1209  C4    A    38      36.825  95.870  74.866  1.00  0.00           C  
ATOM   1210  C5    A    38      36.294  94.809  74.157  1.00  0.00           C  
ATOM   1211  C6    A    38      36.402  93.534  74.741  1.00  0.00           C  
ATOM   1212  N6    A    38      35.937  92.419  74.175  1.00  0.00           N  
ATOM   1213  N7    A    38      35.738  95.246  72.962  1.00  0.00           N  
ATOM   1214  C8    A    38      35.942  96.540  72.975  1.00  0.00           C  
ATOM   1215  N9    A    38      36.595  96.986  74.098  1.00  0.00           N  
ATOM   1216  H5'   A    38      36.239 100.420  71.245  1.00  0.00           H  
ATOM   1217 H5''   A    38      37.760 100.395  70.763  1.00  0.00           H  
ATOM   1218  H4'   A    38      37.678 100.818  73.048  1.00  0.00           H  
ATOM   1219  H3'   A    38      38.781  98.282  72.418  1.00  0.00           H  
ATOM   1220  H1'   A    38      36.611  98.610  75.308  1.00  0.00           H  
ATOM   1221  H2'   A    38      38.924  97.704  74.640  1.00  0.00           H  
ATOM   1222 HO2'   A    38      39.546 100.074  75.095  1.00  0.00           H  
ATOM   1223  H2    A    38      37.916  94.442  77.381  1.00  0.00           H  
ATOM   1224  H61   A    38      36.042  91.557  74.631  1.00  0.00           H  
ATOM   1225  H62   A    38      35.489  92.460  73.305  1.00  0.00           H  
ATOM   1226  H8    A    38      35.656  97.134  72.250  1.00  0.00           H  
ATOM   1227  P     G    39      41.203  99.207  72.074  1.00  0.00           P  
ATOM   1228  OP2   G    39      40.785  97.909  71.486  1.00  0.00           O  
ATOM   1229  OP1   G    39      41.677 100.298  71.184  1.00  0.00           O  
ATOM   1230  O5'   G    39      42.344  98.917  73.148  1.00  0.00           O  
ATOM   1231  C5'   G    39      42.017  98.496  74.464  1.00  0.00           C  
ATOM   1232  C4'   G    39      43.206  97.894  75.164  1.00  0.00           C  
ATOM   1233  O4'   G    39      43.643  96.694  74.470  1.00  0.00           O  
ATOM   1234  C3'   G    39      44.447  98.765  75.196  1.00  0.00           C  
ATOM   1235  O3'   G    39      44.372  99.740  76.226  1.00  0.00           O  
ATOM   1236  C1'   G    39      45.045  96.567  74.577  1.00  0.00           C  
ATOM   1237  C2'   G    39      45.541  97.736  75.436  1.00  0.00           C  
ATOM   1238  O2'   G    39      45.600  97.327  76.785  1.00  0.00           O  
ATOM   1239  N1    G    39      49.268  96.257  71.725  1.00  0.00           N  
ATOM   1240  C2    G    39      49.132  96.104  73.081  1.00  0.00           C  
ATOM   1241  N2    G    39      50.267  95.855  73.764  1.00  0.00           N  
ATOM   1242  N3    G    39      47.970  96.186  73.724  1.00  0.00           N  
ATOM   1243  C4    G    39      46.943  96.434  72.881  1.00  0.00           C  
ATOM   1244  C5    G    39      46.979  96.595  71.511  1.00  0.00           C  
ATOM   1245  C6    G    39      48.226  96.507  70.839  1.00  0.00           C  
ATOM   1246  O6    G    39      48.459  96.627  69.627  1.00  0.00           O  
ATOM   1247  N7    G    39      45.708  96.832  71.010  1.00  0.00           N  
ATOM   1248  C8    G    39      44.933  96.814  72.058  1.00  0.00           C  
ATOM   1249  N9    G    39      45.614  96.594  73.231  1.00  0.00           N  
ATOM   1250  H5'   G    39      41.301  97.828  74.417  1.00  0.00           H  
ATOM   1251 H5''   G    39      41.700  99.268  74.977  1.00  0.00           H  
ATOM   1252  H4'   G    39      42.857  97.729  76.193  1.00  0.00           H  
ATOM   1253  H3'   G    39      44.598  99.355  74.280  1.00  0.00           H  
ATOM   1254  H1'   G    39      45.400  95.644  75.058  1.00  0.00           H  
ATOM   1255  H2'   G    39      46.545  98.124  75.211  1.00  0.00           H  
ATOM   1256 HO2'   G    39      45.181  98.026  77.365  1.00  0.00           H  
ATOM   1257  H1    G    39      50.189  96.183  71.342  1.00  0.00           H  
ATOM   1258  H22   G    39      50.235  95.731  74.756  1.00  0.00           H  
ATOM   1259  H21   G    39      51.139  95.794  73.280  1.00  0.00           H  
ATOM   1260  H8    G    39      43.844  96.973  72.010  1.00  0.00           H  
ATOM   1261  P     U    40      44.730 101.273  75.901  1.00  0.00           P  
ATOM   1262  OP2   U    40      44.273 101.610  74.525  1.00  0.00           O  
ATOM   1263  OP1   U    40      44.220 102.051  77.055  1.00  0.00           O  
ATOM   1264  O5'   U    40      46.321 101.338  75.922  1.00  0.00           O  
ATOM   1265  C5'   U    40      47.063 100.930  77.084  1.00  0.00           C  
ATOM   1266  C4'   U    40      48.518 100.731  76.738  1.00  0.00           C  
ATOM   1267  O4'   U    40      48.666  99.577  75.869  1.00  0.00           O  
ATOM   1268  C3'   U    40      49.185 101.860  75.968  1.00  0.00           C  
ATOM   1269  O3'   U    40      49.589 102.934  76.800  1.00  0.00           O  
ATOM   1270  C1'   U    40      49.709  99.809  74.917  1.00  0.00           C  
ATOM   1271  C2'   U    40      50.344 101.153  75.279  1.00  0.00           C  
ATOM   1272  O2'   U    40      51.420 100.927  76.179  1.00  0.00           O  
ATOM   1273  N1    U    40      49.165  99.798  73.538  1.00  0.00           N  
ATOM   1274  C2    U    40      50.073  99.674  72.502  1.00  0.00           C  
ATOM   1275  O2    U    40      51.275  99.577  72.679  1.00  0.00           O  
ATOM   1276  N3    U    40      49.524  99.668  71.244  1.00  0.00           N  
ATOM   1277  C4    U    40      48.188  99.770  70.918  1.00  0.00           C  
ATOM   1278  O4    U    40      47.851  99.749  69.734  1.00  0.00           O  
ATOM   1279  C5    U    40      47.307  99.894  72.040  1.00  0.00           C  
ATOM   1280  C6    U    40      47.815  99.902  73.277  1.00  0.00           C  
ATOM   1281  H5'   U    40      46.649  99.995  77.488  1.00  0.00           H  
ATOM   1282 H5''   U    40      46.974 101.690  77.875  1.00  0.00           H  
ATOM   1283  H4'   U    40      49.021 100.570  77.565  1.00  0.00           H  
ATOM   1284  H3'   U    40      48.565 102.196  75.287  1.00  0.00           H  
ATOM   1285  H1'   U    40      50.378  99.098  75.006  1.00  0.00           H  
ATOM   1286  H2'   U    40      50.636 101.637  74.479  1.00  0.00           H  
ATOM   1287 HO2'   U    40      51.331 101.537  76.940  1.00  0.00           H  
ATOM   1288  H3    U    40      50.150  99.582  70.495  1.00  0.00           H  
ATOM   1289  H5    U    40      46.340  99.972  71.901  1.00  0.00           H  
ATOM   1290  H6    U    40      47.192  99.989  74.026  1.00  0.00           H  
ATOM   1291  P     C    41      49.703 104.422  76.203  1.00  0.00           P  
ATOM   1292  OP2   C    41      48.488 104.687  75.392  1.00  0.00           O  
ATOM   1293  OP1   C    41      50.057 105.338  77.316  1.00  0.00           O  
ATOM   1294  O5'   C    41      50.950 104.346  75.214  1.00  0.00           O  
ATOM   1295  C5'   C    41      52.278 104.347  75.713  1.00  0.00           C  
ATOM   1296  C4'   C    41      53.293 104.292  74.597  1.00  0.00           C  
ATOM   1297  O4'   C    41      53.081 103.103  73.794  1.00  0.00           O  
ATOM   1298  C3'   C    41      53.244 105.431  73.589  1.00  0.00           C  
ATOM   1299  O3'   C    41      53.875 106.611  74.056  1.00  0.00           O  
ATOM   1300  C1'   C    41      53.389 103.387  72.414  1.00  0.00           C  
ATOM   1301  C2'   C    41      53.915 104.822  72.366  1.00  0.00           C  
ATOM   1302  O2'   C    41      55.327 104.801  72.511  1.00  0.00           O  
ATOM   1303  N1    C    41      52.198 103.194  71.550  1.00  0.00           N  
ATOM   1304  C2    C    41      52.391 103.080  70.167  1.00  0.00           C  
ATOM   1305  O2    C    41      53.542 103.145  69.708  1.00  0.00           O  
ATOM   1306  N3    C    41      51.321 102.904  69.358  1.00  0.00           N  
ATOM   1307  C4    C    41      50.095 102.838  69.876  1.00  0.00           C  
ATOM   1308  N4    C    41      49.069 102.664  69.037  1.00  0.00           N  
ATOM   1309  C5    C    41      49.866 102.951  71.276  1.00  0.00           C  
ATOM   1310  C6    C    41      50.932 103.124  72.067  1.00  0.00           C  
ATOM   1311  H5'   C    41      52.401 103.568  76.295  1.00  0.00           H  
ATOM   1312 H5''   C    41      52.422 105.163  76.235  1.00  0.00           H  
ATOM   1313  H4'   C    41      54.192 104.253  74.989  1.00  0.00           H  
ATOM   1314  H3'   C    41      52.308 105.630  73.376  1.00  0.00           H  
ATOM   1315  H1'   C    41      54.098 102.771  72.131  1.00  0.00           H  
ATOM   1316  H2'   C    41      53.641 105.277  71.542  1.00  0.00           H  
ATOM   1317 HO2'   C    41      55.588 105.451  73.195  1.00  0.00           H  
ATOM   1318  H42   C    41      48.156 102.611  69.387  1.00  0.00           H  
ATOM   1319  H41   C    41      49.231 102.587  68.074  1.00  0.00           H  
ATOM   1320  H5    C    41      48.960 102.901  71.647  1.00  0.00           H  
ATOM   1321  H6    C    41      50.794 103.203  73.033  1.00  0.00           H  
ATOM   1322  P     U    42      53.438 108.045  73.477  1.00  0.00           P  
ATOM   1323  OP2   U    42      51.954 108.086  73.424  1.00  0.00           O  
ATOM   1324  OP1   U    42      54.174 109.091  74.233  1.00  0.00           O  
ATOM   1325  O5'   U    42      53.986 108.040  71.982  1.00  0.00           O  
ATOM   1326  C5'   U    42      55.380 108.017  71.715  1.00  0.00           C  
ATOM   1327  C4'   U    42      55.662 107.847  70.243  1.00  0.00           C  
ATOM   1328  O4'   U    42      55.099 106.595  69.771  1.00  0.00           O  
ATOM   1329  C3'   U    42      55.059 108.894  69.318  1.00  0.00           C  
ATOM   1330  O3'   U    42      55.795 110.105  69.297  1.00  0.00           O  
ATOM   1331  C1'   U    42      54.654 106.754  68.403  1.00  0.00           C  
ATOM   1332  C2'   U    42      55.028 108.175  67.977  1.00  0.00           C  
ATOM   1333  O2'   U    42      56.313 108.153  67.374  1.00  0.00           O  
ATOM   1334  N1    U    42      53.200 106.492  68.274  1.00  0.00           N  
ATOM   1335  C2    U    42      52.715 106.234  67.006  1.00  0.00           C  
ATOM   1336  O2    U    42      53.423 106.213  66.014  1.00  0.00           O  
ATOM   1337  N3    U    42      51.364 105.998  66.936  1.00  0.00           N  
ATOM   1338  C4    U    42      50.465 105.993  67.982  1.00  0.00           C  
ATOM   1339  O4    U    42      49.276 105.762  67.755  1.00  0.00           O  
ATOM   1340  C5    U    42      51.038 106.267  69.264  1.00  0.00           C  
ATOM   1341  C6    U    42      52.351 106.500  69.360  1.00  0.00           C  
ATOM   1342  H5'   U    42      55.786 107.274  72.206  1.00  0.00           H  
ATOM   1343 H5''   U    42      55.777 108.859  72.021  1.00  0.00           H  
ATOM   1344  H4'   U    42      56.634 107.828  70.108  1.00  0.00           H  
ATOM   1345  H3'   U    42      54.140 109.082  69.603  1.00  0.00           H  
ATOM   1346  H1'   U    42      55.147 106.109  67.853  1.00  0.00           H  
ATOM   1347  H2'   U    42      54.353 108.559  67.378  1.00  0.00           H  
ATOM   1348 HO2'   U    42      56.865 108.858  67.773  1.00  0.00           H  
ATOM   1349  H3    U    42      50.999 105.812  66.046  1.00  0.00           H  
ATOM   1350  H5    U    42      50.472 106.283  70.064  1.00  0.00           H  
ATOM   1351  H6    U    42      52.718 106.687  70.249  1.00  0.00           H  
ATOM   1352  P     C    43      55.062 111.492  68.949  1.00  0.00           P  
ATOM   1353  OP2   C    43      53.781 111.537  69.699  1.00  0.00           O  
ATOM   1354  OP1   C    43      56.049 112.589  69.118  1.00  0.00           O  
ATOM   1355  O5'   C    43      54.722 111.370  67.398  1.00  0.00           O  
ATOM   1356  C5'   C    43      55.752 111.383  66.422  1.00  0.00           C  
ATOM   1357  C4'   C    43      55.206 111.171  65.032  1.00  0.00           C  
ATOM   1358  O4'   C    43      54.563 109.872  64.945  1.00  0.00           O  
ATOM   1359  C3'   C    43      54.129 112.146  64.578  1.00  0.00           C  
ATOM   1360  O3'   C    43      54.653 113.390  64.148  1.00  0.00           O  
ATOM   1361  C1'   C    43      53.436 109.950  64.047  1.00  0.00           C  
ATOM   1362  C2'   C    43      53.419 111.368  63.479  1.00  0.00           C  
ATOM   1363  O2'   C    43      54.165 111.390  62.270  1.00  0.00           O  
ATOM   1364  N1    C    43      52.173 109.608  64.748  1.00  0.00           N  
ATOM   1365  C2    C    43      51.058 109.257  63.976  1.00  0.00           C  
ATOM   1366  O2    C    43      51.158 109.243  62.739  1.00  0.00           O  
ATOM   1367  N3    C    43      49.896 108.941  64.590  1.00  0.00           N  
ATOM   1368  C4    C    43      49.814 108.964  65.920  1.00  0.00           C  
ATOM   1369  N4    C    43      48.646 108.646  66.482  1.00  0.00           N  
ATOM   1370  C5    C    43      50.928 109.318  66.733  1.00  0.00           C  
ATOM   1371  C6    C    43      52.074 109.627  66.115  1.00  0.00           C  
ATOM   1372  H5'   C    43      56.394 110.670  66.625  1.00  0.00           H  
ATOM   1373 H5''   C    43      56.214 112.247  66.456  1.00  0.00           H  
ATOM   1374  H4'   C    43      55.949 111.200  64.392  1.00  0.00           H  
ATOM   1375  H3'   C    43      53.503 112.299  65.317  1.00  0.00           H  
ATOM   1376  H1'   C    43      53.587 109.309  63.321  1.00  0.00           H  
ATOM   1377  H2'   C    43      52.503 111.691  63.345  1.00  0.00           H  
ATOM   1378 HO2'   C    43      54.794 112.141  62.297  1.00  0.00           H  
ATOM   1379  H42   C    43      48.554 108.653  67.458  1.00  0.00           H  
ATOM   1380  H41   C    43      47.880 108.403  65.919  1.00  0.00           H  
ATOM   1381  H5    C    43      50.858 109.331  67.710  1.00  0.00           H  
ATOM   1382  H6    C    43      52.852 109.872  66.656  1.00  0.00           H  
ATOM   1383  P     A    44      53.749 114.717  64.221  1.00  0.00           P  
ATOM   1384  OP2   A    44      53.038 114.718  65.524  1.00  0.00           O  
ATOM   1385  OP1   A    44      54.599 115.875  63.846  1.00  0.00           O  
ATOM   1386  O5'   A    44      52.666 114.507  63.070  1.00  0.00           O  
ATOM   1387  C5'   A    44      53.044 114.530  61.702  1.00  0.00           C  
ATOM   1388  C4'   A    44      51.897 114.136  60.804  1.00  0.00           C  
ATOM   1389  O4'   A    44      51.449 112.797  61.139  1.00  0.00           O  
ATOM   1390  C3'   A    44      50.642 114.986  60.913  1.00  0.00           C  
ATOM   1391  O3'   A    44      50.739 116.212  60.207  1.00  0.00           O  
ATOM   1392  C1'   A    44      50.014 112.709  60.941  1.00  0.00           C  
ATOM   1393  C2'   A    44      49.562 114.057  60.376  1.00  0.00           C  
ATOM   1394  O2'   A    44      49.594 113.996  58.957  1.00  0.00           O  
ATOM   1395  N1    A    44      45.621 111.047  63.062  1.00  0.00           N  
ATOM   1396  C2    A    44      45.978 111.273  61.792  1.00  0.00           C  
ATOM   1397  N3    A    44      47.140 111.706  61.309  1.00  0.00           N  
ATOM   1398  C4    A    44      48.018 111.922  62.305  1.00  0.00           C  
ATOM   1399  C5    A    44      47.798 111.736  63.658  1.00  0.00           C  
ATOM   1400  C6    A    44      46.526 111.273  64.039  1.00  0.00           C  
ATOM   1401  N6    A    44      46.169 111.049  65.306  1.00  0.00           N  
ATOM   1402  N7    A    44      48.933 112.060  64.388  1.00  0.00           N  
ATOM   1403  C8    A    44      49.799 112.428  63.476  1.00  0.00           C  
ATOM   1404  N9    A    44      49.312 112.369  62.193  1.00  0.00           N  
ATOM   1405  H5'   A    44      53.787 113.906  61.563  1.00  0.00           H  
ATOM   1406 H5''   A    44      53.339 115.434  61.465  1.00  0.00           H  
ATOM   1407  H4'   A    44      52.206 114.144  59.873  1.00  0.00           H  
ATOM   1408  H3'   A    44      50.461 115.174  61.859  1.00  0.00           H  
ATOM   1409  H1'   A    44      49.853 112.007  60.276  1.00  0.00           H  
ATOM   1410  H2'   A    44      48.674 114.305  60.709  1.00  0.00           H  
ATOM   1411 HO2'   A    44      50.068 114.781  58.615  1.00  0.00           H  
ATOM   1412  H2    A    44      45.285 111.093  61.122  1.00  0.00           H  
ATOM   1413  H61   A    44      45.267 110.726  65.510  1.00  0.00           H  
ATOM   1414  H62   A    44      46.810 111.206  66.030  1.00  0.00           H  
ATOM   1415  H8    A    44      50.711 112.719  63.690  1.00  0.00           H  
ATOM   1416  P     G    45      49.831 117.467  60.636  1.00  0.00           P  
ATOM   1417  OP2   G    45      49.818 117.538  62.120  1.00  0.00           O  
ATOM   1418  OP1   G    45      50.273 118.646  59.849  1.00  0.00           O  
ATOM   1419  O5'   G    45      48.367 117.069  60.149  1.00  0.00           O  
ATOM   1420  C5'   G    45      48.058 116.980  58.766  1.00  0.00           C  
ATOM   1421  C4'   G    45      46.634 116.535  58.543  1.00  0.00           C  
ATOM   1422  O4'   G    45      46.443 115.206  59.095  1.00  0.00           O  
ATOM   1423  C3'   G    45      45.560 117.375  59.216  1.00  0.00           C  
ATOM   1424  O3'   G    45      45.284 118.581  58.525  1.00  0.00           O  
ATOM   1425  C1'   G    45      45.071 115.091  59.580  1.00  0.00           C  
ATOM   1426  C2'   G    45      44.377 116.419  59.270  1.00  0.00           C  
ATOM   1427  O2'   G    45      43.735 116.320  58.008  1.00  0.00           O  
ATOM   1428  N1    G    45      42.180 113.481  63.448  1.00  0.00           N  
ATOM   1429  C2    G    45      41.844 113.687  62.132  1.00  0.00           C  
ATOM   1430  N2    G    45      40.571 113.430  61.795  1.00  0.00           N  
ATOM   1431  N3    G    45      42.694 114.110  61.210  1.00  0.00           N  
ATOM   1432  C4    G    45      43.926 114.319  61.717  1.00  0.00           C  
ATOM   1433  C5    G    45      44.365 114.146  63.013  1.00  0.00           C  
ATOM   1434  C6    G    45      43.444 113.690  63.992  1.00  0.00           C  
ATOM   1435  O6    G    45      43.641 113.474  65.193  1.00  0.00           O  
ATOM   1436  N7    G    45      45.710 114.470  63.126  1.00  0.00           N  
ATOM   1437  C8    G    45      46.058 114.829  61.920  1.00  0.00           C  
ATOM   1438  N9    G    45      45.024 114.760  61.017  1.00  0.00           N  
ATOM   1439  H5'   G    45      48.665 116.336  58.343  1.00  0.00           H  
ATOM   1440 H5''   G    45      48.187 117.859  58.352  1.00  0.00           H  
ATOM   1441  H4'   G    45      46.458 116.507  57.578  1.00  0.00           H  
ATOM   1442  H3'   G    45      45.843 117.586  60.132  1.00  0.00           H  
ATOM   1443  H1'   G    45      44.646 114.373  59.065  1.00  0.00           H  
ATOM   1444  H2'   G    45      43.746 116.666  59.980  1.00  0.00           H  
ATOM   1445 HO2'   G    45      43.973 117.102  57.466  1.00  0.00           H  
ATOM   1446  H1    G    45      41.477 113.164  64.052  1.00  0.00           H  
ATOM   1447  H22   G    45      40.274 113.558  60.871  1.00  0.00           H  
ATOM   1448  H21   G    45      39.937 113.115  62.473  1.00  0.00           H  
ATOM   1449  H8    G    45      46.964 115.116  61.684  1.00  0.00           H  
ATOM   1450  P     G    46      44.682 119.845  59.315  1.00  0.00           P  
ATOM   1451  OP2   G    46      45.432 119.991  60.588  1.00  0.00           O  
ATOM   1452  OP1   G    46      44.609 120.988  58.370  1.00  0.00           O  
ATOM   1453  O5'   G    46      43.192 119.403  59.669  1.00  0.00           O  
ATOM   1454  C5'   G    46      42.228 119.203  58.647  1.00  0.00           C  
ATOM   1455  C4'   G    46      40.910 118.736  59.210  1.00  0.00           C  
ATOM   1456  O4'   G    46      41.078 117.443  59.847  1.00  0.00           O  
ATOM   1457  C3'   G    46      40.302 119.607  60.299  1.00  0.00           C  
ATOM   1458  O3'   G    46      39.663 120.766  59.790  1.00  0.00           O  
ATOM   1459  C1'   G    46      40.156 117.345  60.966  1.00  0.00           C  
ATOM   1460  C2'   G    46      39.355 118.647  61.003  1.00  0.00           C  
ATOM   1461  O2'   G    46      38.155 118.471  60.264  1.00  0.00           O  
ATOM   1462  N1    G    46      39.740 115.935  65.840  1.00  0.00           N  
ATOM   1463  C2    G    46      38.765 116.064  64.881  1.00  0.00           C  
ATOM   1464  N2    G    46      37.511 115.780  65.264  1.00  0.00           N  
ATOM   1465  N3    G    46      39.000 116.442  63.635  1.00  0.00           N  
ATOM   1466  C4    G    46      40.310 116.687  63.419  1.00  0.00           C  
ATOM   1467  C5    G    46      41.360 116.590  64.306  1.00  0.00           C  
ATOM   1468  C6    G    46      41.094 116.183  65.639  1.00  0.00           C  
ATOM   1469  O6    G    46      41.891 116.036  66.574  1.00  0.00           O  
ATOM   1470  N7    G    46      42.557 116.929  63.692  1.00  0.00           N  
ATOM   1471  C8    G    46      42.218 117.221  62.465  1.00  0.00           C  
ATOM   1472  N9    G    46      40.870 117.095  62.232  1.00  0.00           N  
ATOM   1473  H5'   G    46      42.564 118.532  58.017  1.00  0.00           H  
ATOM   1474 H5''   G    46      42.090 120.048  58.168  1.00  0.00           H  
ATOM   1475  H4'   G    46      40.265 118.647  58.478  1.00  0.00           H  
ATOM   1476  H3'   G    46      41.008 119.879  60.924  1.00  0.00           H  
ATOM   1477  H1'   G    46      39.553 116.596  60.778  1.00  0.00           H  
ATOM   1478  H2'   G    46      39.174 118.931  61.925  1.00  0.00           H  
ATOM   1479 HO2'   G    46      38.049 119.222  59.645  1.00  0.00           H  
ATOM   1480  H1    G    46      39.462 115.648  66.734  1.00  0.00           H  
ATOM   1481  H22   G    46      36.774 115.853  64.621  1.00  0.00           H  
ATOM   1482  H21   G    46      37.329 115.499  66.185  1.00  0.00           H  
ATOM   1483  H8    G    46      42.862 117.502  61.782  1.00  0.00           H  
ATOM   1484  P     G    47      39.720 122.130  60.633  1.00  0.00           P  
ATOM   1485  OP2   G    47      41.106 122.280  61.144  1.00  0.00           O  
ATOM   1486  OP1   G    47      39.119 123.214  59.814  1.00  0.00           O  
ATOM   1487  O5'   G    47      38.782 121.840  61.888  1.00  0.00           O  
ATOM   1488  C5'   G    47      37.370 121.665  61.722  1.00  0.00           C  
ATOM   1489  C4'   G    47      36.749 121.196  63.009  1.00  0.00           C  
ATOM   1490  O4'   G    47      37.369 119.952  63.419  1.00  0.00           O  
ATOM   1491  C3'   G    47      36.948 122.102  64.205  1.00  0.00           C  
ATOM   1492  O3'   G    47      36.045 123.191  64.215  1.00  0.00           O  
ATOM   1493  C1'   G    47      37.396 119.884  64.826  1.00  0.00           C  
ATOM   1494  C2'   G    47      36.716 121.144  65.359  1.00  0.00           C  
ATOM   1495  O2'   G    47      35.345 120.879  65.577  1.00  0.00           O  
ATOM   1496  N1    G    47      40.476 118.674  68.670  1.00  0.00           N  
ATOM   1497  C2    G    47      39.101 118.632  68.604  1.00  0.00           C  
ATOM   1498  N2    G    47      38.457 118.224  69.711  1.00  0.00           N  
ATOM   1499  N3    G    47      38.406 118.968  67.529  1.00  0.00           N  
ATOM   1500  C4    G    47      39.202 119.364  66.515  1.00  0.00           C  
ATOM   1501  C5    G    47      40.577 119.446  66.480  1.00  0.00           C  
ATOM   1502  C6    G    47      41.315 119.073  67.635  1.00  0.00           C  
ATOM   1503  O6    G    47      42.540 119.067  67.794  1.00  0.00           O  
ATOM   1504  N7    G    47      41.014 119.902  65.245  1.00  0.00           N  
ATOM   1505  C8    G    47      39.918 120.086  64.565  1.00  0.00           C  
ATOM   1506  N9    G    47      38.781 119.781  65.277  1.00  0.00           N  
ATOM   1507  H5'   G    47      37.172 120.933  60.926  1.00  0.00           H  
ATOM   1508 H5''   G    47      36.907 122.613  61.410  1.00  0.00           H  
ATOM   1509  H4'   G    47      35.676 121.127  62.779  1.00  0.00           H  
ATOM   1510  H3'   G    47      37.936 122.586  64.234  1.00  0.00           H  
ATOM   1511  H1'   G    47      36.854 119.025  65.247  1.00  0.00           H  
ATOM   1512  H2'   G    47      37.082 121.538  66.318  1.00  0.00           H  
ATOM   1513 HO2'   G    47      34.809 121.697  65.367  1.00  0.00           H  
ATOM   1514  H1    G    47      40.906 118.396  69.528  1.00  0.00           H  
ATOM   1515  H22   G    47      37.458 118.175  69.718  1.00  0.00           H  
ATOM   1516  H21   G    47      38.976 117.968  70.526  1.00  0.00           H  
ATOM   1517  H8    G    47      39.903 120.451  63.527  1.00  0.00           H  
ATOM   1518  P     G    48      36.564 124.668  64.577  1.00  0.00           P  
ATOM   1519  OP2   G    48      37.877 124.869  63.913  1.00  0.00           O  
ATOM   1520  OP1   G    48      35.456 125.622  64.318  1.00  0.00           O  
ATOM   1521  O5'   G    48      36.810 124.615  66.151  1.00  0.00           O  
ATOM   1522  C5'   G    48      35.721 124.507  67.056  1.00  0.00           C  
ATOM   1523  C4'   G    48      36.188 124.144  68.444  1.00  0.00           C  
ATOM   1524  O4'   G    48      36.899 122.874  68.426  1.00  0.00           O  
ATOM   1525  C3'   G    48      37.190 125.095  69.081  1.00  0.00           C  
ATOM   1526  O3'   G    48      36.582 126.247  69.639  1.00  0.00           O  
ATOM   1527  C1'   G    48      37.987 122.909  69.321  1.00  0.00           C  
ATOM   1528  C2'   G    48      37.868 124.205  70.111  1.00  0.00           C  
ATOM   1529  O2'   G    48      37.033 123.995  71.240  1.00  0.00           O  
ATOM   1530  N1    G    48      42.980 121.930  69.468  1.00  0.00           N  
ATOM   1531  C2    G    48      42.050 121.884  70.478  1.00  0.00           C  
ATOM   1532  N2    G    48      42.505 121.532  71.690  1.00  0.00           N  
ATOM   1533  N3    G    48      40.767 122.163  70.314  1.00  0.00           N  
ATOM   1534  C4    G    48      40.482 122.499  69.039  1.00  0.00           C  
ATOM   1535  C5    G    48      41.334 122.574  67.957  1.00  0.00           C  
ATOM   1536  C6    G    48      42.708 122.273  68.147  1.00  0.00           C  
ATOM   1537  O6    G    48      43.621 122.283  67.313  1.00  0.00           O  
ATOM   1538  N7    G    48      40.647 122.956  66.814  1.00  0.00           N  
ATOM   1539  C8    G    48      39.413 123.103  67.213  1.00  0.00           C  
ATOM   1540  N9    G    48      39.243 122.841  68.551  1.00  0.00           N  
ATOM   1541  H5'   G    48      35.106 123.816  66.734  1.00  0.00           H  
ATOM   1542 H5''   G    48      35.248 125.365  67.091  1.00  0.00           H  
ATOM   1543  H4'   G    48      35.406 124.056  69.028  1.00  0.00           H  
ATOM   1544  H3'   G    48      37.847 125.368  68.408  1.00  0.00           H  
ATOM   1545  H1'   G    48      37.938 122.147  69.936  1.00  0.00           H  
ATOM   1546  H2'   G    48      38.746 124.558  70.369  1.00  0.00           H  
ATOM   1547 HO2'   G    48      36.489 124.797  71.389  1.00  0.00           H  
ATOM   1548  H1    G    48      43.907 121.705  69.693  1.00  0.00           H  
ATOM   1549  H22   G    48      41.886 121.482  72.449  1.00  0.00           H  
ATOM   1550  H21   G    48      43.453 121.324  71.819  1.00  0.00           H  
ATOM   1551  H8    G    48      38.683 123.372  66.618  1.00  0.00           H  
ATOM   1552  P     A    49      37.208 127.696  69.349  1.00  0.00           P  
ATOM   1553  OP2   A    49      37.240 127.835  67.872  1.00  0.00           O  
ATOM   1554  OP1   A    49      36.412 128.651  70.160  1.00  0.00           O  
ATOM   1555  O5'   A    49      38.710 127.731  69.879  1.00  0.00           O  
ATOM   1556  C5'   A    49      39.376 128.965  70.102  1.00  0.00           C  
ATOM   1557  C4'   A    49      40.753 128.971  69.488  1.00  0.00           C  
ATOM   1558  O4'   A    49      41.065 130.332  69.079  1.00  0.00           O  
ATOM   1559  C3'   A    49      41.892 128.541  70.399  1.00  0.00           C  
ATOM   1560  O3'   A    49      42.985 127.979  69.694  1.00  0.00           O  
ATOM   1561  C1'   A    49      42.242 130.762  69.727  1.00  0.00           C  
ATOM   1562  C2'   A    49      42.384 129.867  70.951  1.00  0.00           C  
ATOM   1563  O2'   A    49      43.754 129.796  71.319  1.00  0.00           O  
ATOM   1564  N1    A    49      44.194 135.517  69.366  1.00  0.00           N  
ATOM   1565  C2    A    49      44.607 134.335  68.888  1.00  0.00           C  
ATOM   1566  N3    A    49      44.049 133.134  69.020  1.00  0.00           N  
ATOM   1567  C4    A    49      42.921 133.211  69.748  1.00  0.00           C  
ATOM   1568  C5    A    49      42.371 134.351  70.305  1.00  0.00           C  
ATOM   1569  C6    A    49      43.057 135.559  70.093  1.00  0.00           C  
ATOM   1570  N6    A    49      42.647 136.737  70.569  1.00  0.00           N  
ATOM   1571  N7    A    49      41.201 134.047  70.989  1.00  0.00           N  
ATOM   1572  C8    A    49      41.073 132.753  70.832  1.00  0.00           C  
ATOM   1573  N9    A    49      42.078 132.182  70.091  1.00  0.00           N  
ATOM   1574  H5'   A    49      39.456 129.116  71.067  1.00  0.00           H  
ATOM   1575 H5''   A    49      38.847 129.690  69.709  1.00  0.00           H  
ATOM   1576  H4'   A    49      40.755 128.403  68.689  1.00  0.00           H  
ATOM   1577  H3'   A    49      41.608 127.917  71.101  1.00  0.00           H  
ATOM   1578  H1'   A    49      43.032 130.660  69.155  1.00  0.00           H  
ATOM   1579  H2'   A    49      41.824 130.178  71.693  1.00  0.00           H  
ATOM   1580 HO2'   A    49      44.038 130.669  71.660  1.00  0.00           H  
ATOM   1581  H2    A    49      45.437 134.359  68.367  1.00  0.00           H  
ATOM   1582  H61   A    49      43.168 137.547  70.388  1.00  0.00           H  
ATOM   1583  H62   A    49      41.825 136.792  71.099  1.00  0.00           H  
ATOM   1584  H8    A    49      40.327 132.239  71.209  1.00  0.00           H  
ATOM   1585  P     A    50      43.156 126.383  69.607  1.00  0.00           P  
ATOM   1586  OP2   A    50      41.831 125.795  69.290  1.00  0.00           O  
ATOM   1587  OP1   A    50      44.317 126.091  68.729  1.00  0.00           O  
ATOM   1588  O5'   A    50      43.542 125.956  71.093  1.00  0.00           O  
ATOM   1589  C5'   A    50      44.727 126.440  71.706  1.00  0.00           C  
ATOM   1590  C4'   A    50      44.678 126.285  73.206  1.00  0.00           C  
ATOM   1591  O4'   A    50      43.551 127.030  73.725  1.00  0.00           O  
ATOM   1592  C3'   A    50      44.470 124.870  73.724  1.00  0.00           C  
ATOM   1593  O3'   A    50      45.680 124.145  73.860  1.00  0.00           O  
ATOM   1594  C1'   A    50      42.911 126.325  74.769  1.00  0.00           C  
ATOM   1595  C2'   A    50      43.764 125.091  75.062  1.00  0.00           C  
ATOM   1596  O2'   A    50      44.692 125.412  76.087  1.00  0.00           O  
ATOM   1597  N1    A    50      38.081 125.257  76.213  1.00  0.00           N  
ATOM   1598  C2    A    50      39.181 125.568  76.910  1.00  0.00           C  
ATOM   1599  N3    A    50      40.409 125.834  76.469  1.00  0.00           N  
ATOM   1600  C4    A    50      40.459 125.757  75.128  1.00  0.00           C  
ATOM   1601  C5    A    50      39.415 125.450  74.276  1.00  0.00           C  
ATOM   1602  C6    A    50      38.166 125.189  74.867  1.00  0.00           C  
ATOM   1603  N6    A    50      37.069 124.878  74.173  1.00  0.00           N  
ATOM   1604  N7    A    50      39.839 125.465  72.954  1.00  0.00           N  
ATOM   1605  C8    A    50      41.109 125.777  73.035  1.00  0.00           C  
ATOM   1606  N9    A    50      41.551 125.968  74.321  1.00  0.00           N  
ATOM   1607  H5'   A    50      44.836 127.389  71.487  1.00  0.00           H  
ATOM   1608 H5''   A    50      45.495 125.942  71.358  1.00  0.00           H  
ATOM   1609  H4'   A    50      45.502 126.647  73.595  1.00  0.00           H  
ATOM   1610  H3'   A    50      43.874 124.387  73.113  1.00  0.00           H  
ATOM   1611  H1'   A    50      42.854 126.881  75.575  1.00  0.00           H  
ATOM   1612  H2'   A    50      43.205 124.324  75.305  1.00  0.00           H  
ATOM   1613 HO2'   A    50      44.726 124.672  76.729  1.00  0.00           H  
ATOM   1614  H2    A    50      39.067 125.604  77.883  1.00  0.00           H  
ATOM   1615  H61   A    50      36.225 124.706  74.641  1.00  0.00           H  
ATOM   1616  H62   A    50      37.106 124.823  73.195  1.00  0.00           H  
ATOM   1617  H8    A    50      41.690 125.864  72.250  1.00  0.00           H  
ATOM   1618  P     A    51      45.740 122.590  73.460  1.00  0.00           P  
ATOM   1619  OP2   A    51      44.826 122.375  72.310  1.00  0.00           O  
ATOM   1620  OP1   A    51      47.167 122.198  73.347  1.00  0.00           O  
ATOM   1621  O5'   A    51      45.122 121.843  74.725  1.00  0.00           O  
ATOM   1622  C5'   A    51      45.815 121.811  75.963  1.00  0.00           C  
ATOM   1623  C4'   A    51      44.871 121.616  77.123  1.00  0.00           C  
ATOM   1624  O4'   A    51      43.815 122.606  77.051  1.00  0.00           O  
ATOM   1625  C3'   A    51      44.158 120.273  77.183  1.00  0.00           C  
ATOM   1626  O3'   A    51      44.853 119.310  77.956  1.00  0.00           O  
ATOM   1627  C1'   A    51      42.558 122.018  77.384  1.00  0.00           C  
ATOM   1628  C2'   A    51      42.867 120.620  77.917  1.00  0.00           C  
ATOM   1629  O2'   A    51      43.078 120.705  79.319  1.00  0.00           O  
ATOM   1630  N1    A    51      37.761 121.855  75.510  1.00  0.00           N  
ATOM   1631  C2    A    51      38.238 121.884  76.761  1.00  0.00           C  
ATOM   1632  N3    A    51      39.502 121.926  77.178  1.00  0.00           N  
ATOM   1633  C4    A    51      40.348 121.938  76.132  1.00  0.00           C  
ATOM   1634  C5    A    51      40.008 121.911  74.792  1.00  0.00           C  
ATOM   1635  C6    A    51      38.637 121.868  74.482  1.00  0.00           C  
ATOM   1636  N6    A    51      38.161 121.838  73.236  1.00  0.00           N  
ATOM   1637  N7    A    51      41.146 121.935  73.998  1.00  0.00           N  
ATOM   1638  C8    A    51      42.131 121.975  74.861  1.00  0.00           C  
ATOM   1639  N9    A    51      41.720 121.979  76.171  1.00  0.00           N  
ATOM   1640  H5'   A    51      46.297 122.657  76.083  1.00  0.00           H  
ATOM   1641 H5''   A    51      46.462 121.075  75.950  1.00  0.00           H  
ATOM   1642  H4'   A    51      45.365 121.750  77.958  1.00  0.00           H  
ATOM   1643  H3'   A    51      43.986 119.906  76.291  1.00  0.00           H  
ATOM   1644  H1'   A    51      42.102 122.539  78.079  1.00  0.00           H  
ATOM   1645  H2'   A    51      42.148 119.992  77.695  1.00  0.00           H  
ATOM   1646 HO2'   A    51      43.770 120.061  79.576  1.00  0.00           H  
ATOM   1647  H2    A    51      37.561 121.873  77.470  1.00  0.00           H  
ATOM   1648  H61   A    51      37.193 121.809  73.082  1.00  0.00           H  
ATOM   1649  H62   A    51      38.778 121.848  72.474  1.00  0.00           H  
ATOM   1650  H8    A    51      43.075 121.999  74.595  1.00  0.00           H  
ATOM   1651  P     C    52      45.015 117.805  77.416  1.00  0.00           P  
ATOM   1652  OP2   C    52      46.060 117.803  76.362  1.00  0.00           O  
ATOM   1653  OP1   C    52      45.156 116.908  78.591  1.00  0.00           O  
ATOM   1654  O5'   C    52      43.615 117.491  76.723  1.00  0.00           O  
ATOM   1655  C5'   C    52      42.505 117.046  77.488  1.00  0.00           C  
ATOM   1656  C4'   C    52      41.205 117.260  76.759  1.00  0.00           C  
ATOM   1657  O4'   C    52      41.306 118.436  75.911  1.00  0.00           O  
ATOM   1658  C3'   C    52      40.819 116.153  75.791  1.00  0.00           C  
ATOM   1659  O3'   C    52      40.215 115.045  76.437  1.00  0.00           O  
ATOM   1660  C1'   C    52      40.550 118.233  74.737  1.00  0.00           C  
ATOM   1661  C2'   C    52      39.863 116.873  74.858  1.00  0.00           C  
ATOM   1662  O2'   C    52      38.582 117.038  75.431  1.00  0.00           O  
ATOM   1663  N1    C    52      41.450 118.300  73.568  1.00  0.00           N  
ATOM   1664  C2    C    52      40.887 118.429  72.286  1.00  0.00           C  
ATOM   1665  O2    C    52      39.649 118.473  72.171  1.00  0.00           O  
ATOM   1666  N3    C    52      41.703 118.500  71.211  1.00  0.00           N  
ATOM   1667  C4    C    52      43.026 118.439  71.371  1.00  0.00           C  
ATOM   1668  N4    C    52      43.788 118.508  70.281  1.00  0.00           N  
ATOM   1669  C5    C    52      43.626 118.305  72.658  1.00  0.00           C  
ATOM   1670  C6    C    52      42.810 118.240  73.719  1.00  0.00           C  
ATOM   1671  H5'   C    52      42.482 117.541  78.334  1.00  0.00           H  
ATOM   1672 H5''   C    52      42.611 116.091  77.679  1.00  0.00           H  
ATOM   1673  H4'   C    52      40.456 117.329  77.561  1.00  0.00           H  
ATOM   1674  H3'   C    52      41.678 115.705  75.268  1.00  0.00           H  
ATOM   1675  H1'   C    52      39.758 118.978  74.576  1.00  0.00           H  
ATOM   1676  H2'   C    52      39.689 116.324  73.922  1.00  0.00           H  
ATOM   1677 HO2'   C    52      37.971 117.468  74.766  1.00  0.00           H  
ATOM   1678  H42   C    52      44.785 118.464  70.364  1.00  0.00           H  
ATOM   1679  H41   C    52      43.365 118.603  69.381  1.00  0.00           H  
ATOM   1680  H5    C    52      44.719 118.253  72.774  1.00  0.00           H  
ATOM   1681  H6    C    52      43.238 118.137  74.727  1.00  0.00           H  
ATOM   1682  P     U    53      40.057 113.660  75.641  1.00  0.00           P  
ATOM   1683  OP2   U    53      41.337 113.366  74.948  1.00  0.00           O  
ATOM   1684  OP1   U    53      39.495 112.672  76.597  1.00  0.00           O  
ATOM   1685  O5'   U    53      38.946 113.982  74.542  1.00  0.00           O  
ATOM   1686  C5'   U    53      37.861 113.063  74.299  1.00  0.00           C  
ATOM   1687  C4'   U    53      37.241 113.322  72.948  1.00  0.00           C  
ATOM   1688  O4'   U    53      37.697 114.599  72.432  1.00  0.00           O  
ATOM   1689  C3'   U    53      37.591 112.331  71.848  1.00  0.00           C  
ATOM   1690  O3'   U    53      36.803 111.153  71.892  1.00  0.00           O  
ATOM   1691  C1'   U    53      37.905 114.524  71.028  1.00  0.00           C  
ATOM   1692  C2'   U    53      37.391 113.153  70.584  1.00  0.00           C  
ATOM   1693  O2'   U    53      36.015 113.262  70.252  1.00  0.00           O  
ATOM   1694  N1    U    53      39.343 114.713  70.719  1.00  0.00           N  
ATOM   1695  C2    U    53      39.670 115.051  69.418  1.00  0.00           C  
ATOM   1696  O2    U    53      38.838 115.197  68.539  1.00  0.00           O  
ATOM   1697  N3    U    53      41.012 115.217  69.179  1.00  0.00           N  
ATOM   1698  C4    U    53      42.041 115.081  70.086  1.00  0.00           C  
ATOM   1699  O4    U    53      43.201 115.262  69.715  1.00  0.00           O  
ATOM   1700  C5    U    53      41.629 114.729  71.411  1.00  0.00           C  
ATOM   1701  C6    U    53      40.328 114.564  71.672  1.00  0.00           C  
ATOM   1702  H5'   U    53      37.095 113.166  75.080  1.00  0.00           H  
ATOM   1703 H5''   U    53      38.227 112.026  74.341  1.00  0.00           H  
ATOM   1704  H4'   U    53      36.266 113.350  73.052  1.00  0.00           H  
ATOM   1705  H3'   U    53      38.537 112.086  71.926  1.00  0.00           H  
ATOM   1706  H1'   U    53      37.384 115.226  70.584  1.00  0.00           H  
ATOM   1707  H2'   U    53      37.918 112.798  69.836  1.00  0.00           H  
ATOM   1708 HO2'   U    53      35.521 112.544  70.700  1.00  0.00           H  
ATOM   1709  H3    U    53      41.265 115.457  68.263  1.00  0.00           H  
ATOM   1710  H5    U    53      42.295 114.613  72.120  1.00  0.00           H  
ATOM   1711  H6    U    53      40.071 114.323  72.585  1.00  0.00           H  
ATOM   1712  P     U    54      37.425 109.745  71.434  1.00  0.00           P  
ATOM   1713  OP2   U    54      38.843 109.706  71.871  1.00  0.00           O  
ATOM   1714  OP1   U    54      36.495 108.669  71.862  1.00  0.00           O  
ATOM   1715  O5'   U    54      37.400 109.812  69.843  1.00  0.00           O  
ATOM   1716  C5'   U    54      36.172 109.829  69.132  1.00  0.00           C  
ATOM   1717  C4'   U    54      36.356 110.305  67.712  1.00  0.00           C  
ATOM   1718  O4'   U    54      36.980 111.615  67.708  1.00  0.00           O  
ATOM   1719  C3'   U    54      37.264 109.459  66.833  1.00  0.00           C  
ATOM   1720  O3'   U    54      36.604 108.337  66.272  1.00  0.00           O  
ATOM   1721  C1'   U    54      37.928 111.719  66.651  1.00  0.00           C  
ATOM   1722  C2'   U    54      37.753 110.462  65.798  1.00  0.00           C  
ATOM   1723  O2'   U    54      36.762 110.707  64.810  1.00  0.00           O  
ATOM   1724  N1    U    54      39.307 111.853  67.179  1.00  0.00           N  
ATOM   1725  C2    U    54      40.266 112.352  66.319  1.00  0.00           C  
ATOM   1726  O2    U    54      40.026 112.679  65.170  1.00  0.00           O  
ATOM   1727  N3    U    54      41.528 112.459  66.852  1.00  0.00           N  
ATOM   1728  C4    U    54      41.922 112.124  68.130  1.00  0.00           C  
ATOM   1729  O4    U    54      43.099 112.278  68.460  1.00  0.00           O  
ATOM   1730  C5    U    54      40.876 111.614  68.964  1.00  0.00           C  
ATOM   1731  C6    U    54      39.638 111.502  68.471  1.00  0.00           C  
ATOM   1732  H5'   U    54      35.546 110.426  69.591  1.00  0.00           H  
ATOM   1733 H5''   U    54      35.798 108.923  69.118  1.00  0.00           H  
ATOM   1734  H4'   U    54      35.474 110.370  67.287  1.00  0.00           H  
ATOM   1735  H3'   U    54      38.027 109.149  67.365  1.00  0.00           H  
ATOM   1736  H1'   U    54      37.710 112.510  66.113  1.00  0.00           H  
ATOM   1737  H2'   U    54      38.602 110.180  65.397  1.00  0.00           H  
ATOM   1738 HO2'   U    54      36.118 109.969  64.813  1.00  0.00           H  
ATOM   1739  H3    U    54      42.223 112.811  66.259  1.00  0.00           H  
ATOM   1740  H5    U    54      41.066 111.352  69.889  1.00  0.00           H  
ATOM   1741  H6    U    54      38.941 111.150  69.061  1.00  0.00           H  
ATOM   1742  P     U    55      37.429 107.002  65.926  1.00  0.00           P  
ATOM   1743  OP2   U    55      38.530 106.875  66.912  1.00  0.00           O  
ATOM   1744  OP1   U    55      36.457 105.890  65.763  1.00  0.00           O  
ATOM   1745  O5'   U    55      38.073 107.305  64.501  1.00  0.00           O  
ATOM   1746  C5'   U    55      37.270 107.347  63.331  1.00  0.00           C  
ATOM   1747  C4'   U    55      38.057 107.822  62.133  1.00  0.00           C  
ATOM   1748  O4'   U    55      38.560 109.162  62.374  1.00  0.00           O  
ATOM   1749  C3'   U    55      39.299 107.018  61.784  1.00  0.00           C  
ATOM   1750  O3'   U    55      39.011 105.858  61.021  1.00  0.00           O  
ATOM   1751  C1'   U    55      39.882 109.307  61.853  1.00  0.00           C  
ATOM   1752  C2'   U    55      40.158 108.036  61.048  1.00  0.00           C  
ATOM   1753  O2'   U    55      39.704 108.228  59.716  1.00  0.00           O  
ATOM   1754  N1    U    55      40.848 109.491  62.963  1.00  0.00           N  
ATOM   1755  C2    U    55      42.082 110.027  62.643  1.00  0.00           C  
ATOM   1756  O2    U    55      42.395 110.346  61.508  1.00  0.00           O  
ATOM   1757  N3    U    55      42.943 110.180  63.702  1.00  0.00           N  
ATOM   1758  C4    U    55      42.705 109.858  65.021  1.00  0.00           C  
ATOM   1759  O4    U    55      43.585 110.055  65.860  1.00  0.00           O  
ATOM   1760  C5    U    55      41.409 109.308  65.278  1.00  0.00           C  
ATOM   1761  C6    U    55      40.549 109.150  64.265  1.00  0.00           C  
ATOM   1762  H5'   U    55      36.518 107.956  63.481  1.00  0.00           H  
ATOM   1763 H5''   U    55      36.925 106.448  63.148  1.00  0.00           H  
ATOM   1764  H4'   U    55      37.461 107.840  61.356  1.00  0.00           H  
ATOM   1765  H3'   U    55      39.753 106.753  62.611  1.00  0.00           H  
ATOM   1766  H1'   U    55      39.922 110.085  61.259  1.00  0.00           H  
ATOM   1767  H2'   U    55      41.107 107.793  61.076  1.00  0.00           H  
ATOM   1768 HO2'   U    55      39.157 107.459  59.452  1.00  0.00           H  
ATOM   1769  H3    U    55      43.823 110.557  63.495  1.00  0.00           H  
ATOM   1770  H5    U    55      41.154 109.052  66.188  1.00  0.00           H  
ATOM   1771  H6    U    55      39.669 108.772  64.466  1.00  0.00           H  
ATOM   1772  P     G    56      39.950 104.560  61.137  1.00  0.00           P  
ATOM   1773  OP2   G    56      40.311 104.380  62.566  1.00  0.00           O  
ATOM   1774  OP1   G    56      39.294 103.449  60.400  1.00  0.00           O  
ATOM   1775  O5'   G    56      41.271 104.965  60.342  1.00  0.00           O  
ATOM   1776  C5'   G    56      41.249 105.142  58.934  1.00  0.00           C  
ATOM   1777  C4'   G    56      42.562 105.680  58.423  1.00  0.00           C  
ATOM   1778  O4'   G    56      42.831 106.973  59.023  1.00  0.00           O  
ATOM   1779  C3'   G    56      43.796 104.855  58.754  1.00  0.00           C  
ATOM   1780  O3'   G    56      43.979 103.756  57.877  1.00  0.00           O  
ATOM   1781  C1'   G    56      44.234 107.114  59.291  1.00  0.00           C  
ATOM   1782  C2'   G    56      44.914 105.885  58.685  1.00  0.00           C  
ATOM   1783  O2'   G    56      45.268 106.171  57.339  1.00  0.00           O  
ATOM   1784  N1    G    56      47.616 108.256  62.921  1.00  0.00           N  
ATOM   1785  C2    G    56      47.762 108.268  61.556  1.00  0.00           C  
ATOM   1786  N2    G    56      48.966 108.631  61.089  1.00  0.00           N  
ATOM   1787  N3    G    56      46.799 107.948  60.707  1.00  0.00           N  
ATOM   1788  C4    G    56      45.658 107.606  61.342  1.00  0.00           C  
ATOM   1789  C5    G    56      45.407 107.562  62.698  1.00  0.00           C  
ATOM   1790  C6    G    56      46.450 107.908  63.597  1.00  0.00           C  
ATOM   1791  O6    G    56      46.424 107.931  64.833  1.00  0.00           O  
ATOM   1792  N7    G    56      44.103 107.162  62.945  1.00  0.00           N  
ATOM   1793  C8    G    56      43.593 106.973  61.758  1.00  0.00           C  
ATOM   1794  N9    G    56      44.482 107.225  60.741  1.00  0.00           N  
ATOM   1795  H5'   G    56      40.533 105.770  58.702  1.00  0.00           H  
ATOM   1796 H5''   G    56      41.068 104.279  58.507  1.00  0.00           H  
ATOM   1797  H4'   G    56      42.504 105.786  57.450  1.00  0.00           H  
ATOM   1798  H3'   G    56      43.722 104.523  59.674  1.00  0.00           H  
ATOM   1799  H1'   G    56      44.559 107.921  58.841  1.00  0.00           H  
ATOM   1800  H2'   G    56      45.693 105.608  59.213  1.00  0.00           H  
ATOM   1801 HO2'   G    56      44.960 105.439  56.766  1.00  0.00           H  
ATOM   1802  H1    G    56      48.391 108.510  63.463  1.00  0.00           H  
ATOM   1803  H22   G    56      49.128 108.659  60.123  1.00  0.00           H  
ATOM   1804  H21   G    56      49.684 108.870  61.711  1.00  0.00           H  
ATOM   1805  H8    G    56      42.668 106.682  61.609  1.00  0.00           H  
ATOM   1806  P     A    57      44.704 102.419  58.398  1.00  0.00           P  
ATOM   1807  OP2   A    57      44.260 102.169  59.793  1.00  0.00           O  
ATOM   1808  OP1   A    57      44.521 101.365  57.370  1.00  0.00           O  
ATOM   1809  O5'   A    57      46.249 102.809  58.436  1.00  0.00           O  
ATOM   1810  C5'   A    57      46.970 103.047  57.236  1.00  0.00           C  
ATOM   1811  C4'   A    57      48.383 103.491  57.518  1.00  0.00           C  
ATOM   1812  O4'   A    57      48.369 104.750  58.241  1.00  0.00           O  
ATOM   1813  C3'   A    57      49.210 102.567  58.400  1.00  0.00           C  
ATOM   1814  O3'   A    57      49.770 101.477  57.688  1.00  0.00           O  
ATOM   1815  C1'   A    57      49.415 104.773  59.221  1.00  0.00           C  
ATOM   1816  C2'   A    57      50.248 103.511  58.990  1.00  0.00           C  
ATOM   1817  O2'   A    57      51.273 103.800  58.051  1.00  0.00           O  
ATOM   1818  N1    A    57      50.350 105.616  64.219  1.00  0.00           N  
ATOM   1819  C2    A    57      51.139 105.650  63.137  1.00  0.00           C  
ATOM   1820  N3    A    57      50.830 105.419  61.862  1.00  0.00           N  
ATOM   1821  C4    A    57      49.525 105.117  61.738  1.00  0.00           C  
ATOM   1822  C5    A    57      48.592 105.042  62.754  1.00  0.00           C  
ATOM   1823  C6    A    57      49.045 105.310  64.058  1.00  0.00           C  
ATOM   1824  N6    A    57      48.260 105.274  65.137  1.00  0.00           N  
ATOM   1825  N7    A    57      47.343 104.705  62.249  1.00  0.00           N  
ATOM   1826  C8    A    57      47.547 104.585  60.960  1.00  0.00           C  
ATOM   1827  N9    A    57      48.846 104.821  60.581  1.00  0.00           N  
ATOM   1828  H5'   A    57      46.513 103.746  56.722  1.00  0.00           H  
ATOM   1829 H5''   A    57      46.993 102.224  56.706  1.00  0.00           H  
ATOM   1830  H4'   A    57      48.852 103.618  56.667  1.00  0.00           H  
ATOM   1831  H3'   A    57      48.644 102.222  59.122  1.00  0.00           H  
ATOM   1832  H1'   A    57      49.976 105.564  59.074  1.00  0.00           H  
ATOM   1833  H2'   A    57      50.614 103.163  59.830  1.00  0.00           H  
ATOM   1834 HO2'   A    57      51.278 103.107  57.359  1.00  0.00           H  
ATOM   1835  H2    A    57      52.077 105.878  63.307  1.00  0.00           H  
ATOM   1836  H61   A    57      48.634 105.470  66.021  1.00  0.00           H  
ATOM   1837  H62   A    57      47.310 105.054  65.045  1.00  0.00           H  
ATOM   1838  H8    A    57      46.839 104.348  60.326  1.00  0.00           H  
ATOM   1839  P     G    58      50.023 100.073  58.429  1.00  0.00           P  
ATOM   1840  OP2   G    58      48.883  99.827  59.348  1.00  0.00           O  
ATOM   1841  OP1   G    58      50.365  99.062  57.395  1.00  0.00           O  
ATOM   1842  O5'   G    58      51.323 100.331  59.313  1.00  0.00           O  
ATOM   1843  C5'   G    58      52.587 100.553  58.704  1.00  0.00           C  
ATOM   1844  C4'   G    58      53.631 100.940  59.721  1.00  0.00           C  
ATOM   1845  O4'   G    58      53.235 102.165  60.390  1.00  0.00           O  
ATOM   1846  C3'   G    58      53.855  99.954  60.857  1.00  0.00           C  
ATOM   1847  O3'   G    58      54.706  98.878  60.497  1.00  0.00           O  
ATOM   1848  C1'   G    58      53.602 102.117  61.774  1.00  0.00           C  
ATOM   1849  C2'   G    58      54.422 100.838  61.959  1.00  0.00           C  
ATOM   1850  O2'   G    58      55.792 101.132  61.731  1.00  0.00           O  
ATOM   1851  N1    G    58      51.817 102.654  66.512  1.00  0.00           N  
ATOM   1852  C2    G    58      53.111 102.700  66.055  1.00  0.00           C  
ATOM   1853  N2    G    58      54.060 102.918  66.977  1.00  0.00           N  
ATOM   1854  N3    G    58      53.453 102.545  64.786  1.00  0.00           N  
ATOM   1855  C4    G    58      52.380 102.335  63.996  1.00  0.00           C  
ATOM   1856  C5    G    58      51.048 102.271  64.350  1.00  0.00           C  
ATOM   1857  C6    G    58      50.696 102.439  65.715  1.00  0.00           C  
ATOM   1858  O6    G    58      49.571 102.417  66.228  1.00  0.00           O  
ATOM   1859  N7    G    58      50.253 102.039  63.238  1.00  0.00           N  
ATOM   1860  C8    G    58      51.097 101.967  62.246  1.00  0.00           C  
ATOM   1861  N9    G    58      52.404 102.137  62.635  1.00  0.00           N  
ATOM   1862  H5'   G    58      52.502 101.271  58.042  1.00  0.00           H  
ATOM   1863 H5''   G    58      52.871  99.732  58.249  1.00  0.00           H  
ATOM   1864  H4'   G    58      54.484 101.091  59.259  1.00  0.00           H  
ATOM   1865  H3'   G    58      52.990  99.596  61.147  1.00  0.00           H  
ATOM   1866  H1'   G    58      54.163 102.895  61.975  1.00  0.00           H  
ATOM   1867  H2'   G    58      54.277 100.446  62.846  1.00  0.00           H  
ATOM   1868 HO2'   G    58      56.162 100.468  61.114  1.00  0.00           H  
ATOM   1869  H1    G    58      51.669 102.782  67.472  1.00  0.00           H  
ATOM   1870  H22   G    58      55.003 102.961  66.709  1.00  0.00           H  
ATOM   1871  H21   G    58      53.816 103.034  67.919  1.00  0.00           H  
ATOM   1872  H8    G    58      50.826 101.808  61.318  1.00  0.00           H  
ATOM   1873  P     A    59      54.544  97.446  61.211  1.00  0.00           P  
ATOM   1874  OP2   A    59      53.093  97.155  61.331  1.00  0.00           O  
ATOM   1875  OP1   A    59      55.431  96.483  60.515  1.00  0.00           O  
ATOM   1876  O5'   A    59      55.121  97.680  62.678  1.00  0.00           O  
ATOM   1877  C5'   A    59      56.498  97.961  62.883  1.00  0.00           C  
ATOM   1878  C4'   A    59      56.791  98.266  64.330  1.00  0.00           C  
ATOM   1879  O4'   A    59      56.059  99.451  64.741  1.00  0.00           O  
ATOM   1880  C3'   A    59      56.370  97.204  65.335  1.00  0.00           C  
ATOM   1881  O3'   A    59      57.303  96.141  65.441  1.00  0.00           O  
ATOM   1882  C1'   A    59      55.606  99.309  66.091  1.00  0.00           C  
ATOM   1883  C2'   A    59      56.210  98.007  66.619  1.00  0.00           C  
ATOM   1884  O2'   A    59      57.470  98.290  67.210  1.00  0.00           O  
ATOM   1885  N1    A    59      51.455  99.658  69.125  1.00  0.00           N  
ATOM   1886  C2    A    59      52.768  99.703  69.387  1.00  0.00           C  
ATOM   1887  N3    A    59      53.796  99.605  68.547  1.00  0.00           N  
ATOM   1888  C4    A    59      53.365  99.439  67.283  1.00  0.00           C  
ATOM   1889  C5    A    59      52.051  99.372  66.860  1.00  0.00           C  
ATOM   1890  C6    A    59      51.056  99.491  67.846  1.00  0.00           C  
ATOM   1891  N6    A    59      49.747  99.444  67.586  1.00  0.00           N  
ATOM   1892  N7    A    59      51.988  99.197  65.484  1.00  0.00           N  
ATOM   1893  C8    A    59      53.244  99.161  65.114  1.00  0.00           C  
ATOM   1894  N9    A    59      54.132  99.302  66.152  1.00  0.00           N  
ATOM   1895  H5'   A    59      56.752  98.733  62.335  1.00  0.00           H  
ATOM   1896 H5''   A    59      57.027  97.185  62.606  1.00  0.00           H  
ATOM   1897  H4'   A    59      57.752  98.435  64.431  1.00  0.00           H  
ATOM   1898  H3'   A    59      55.498  96.841  65.072  1.00  0.00           H  
ATOM   1899  H1'   A    59      55.951 100.063  66.613  1.00  0.00           H  
ATOM   1900  H2'   A    59      55.606  97.560  67.249  1.00  0.00           H  
ATOM   1901 HO2'   A    59      58.134  97.659  66.862  1.00  0.00           H  
ATOM   1902  H2    A    59      53.005  99.826  70.330  1.00  0.00           H  
ATOM   1903  H61   A    59      49.099  99.532  68.317  1.00  0.00           H  
ATOM   1904  H62   A    59      49.434  99.325  66.667  1.00  0.00           H  
ATOM   1905  H8    A    59      53.524  99.044  64.182  1.00  0.00           H  
ATOM   1906  P     U    60      56.775  94.644  65.681  1.00  0.00           P  
ATOM   1907  OP2   U    60      55.550  94.401  64.876  1.00  0.00           O  
ATOM   1908  OP1   U    60      57.958  93.749  65.526  1.00  0.00           O  
ATOM   1909  O5'   U    60      56.318  94.636  67.207  1.00  0.00           O  
ATOM   1910  C5'   U    60      57.258  94.849  68.277  1.00  0.00           C  
ATOM   1911  C4'   U    60      56.512  95.102  69.561  1.00  0.00           C  
ATOM   1912  O4'   U    60      55.645  96.256  69.379  1.00  0.00           O  
ATOM   1913  C3'   U    60      55.559  93.987  69.973  1.00  0.00           C  
ATOM   1914  O3'   U    60      56.214  92.942  70.688  1.00  0.00           O  
ATOM   1915  C1'   U    60      54.425  96.047  70.071  1.00  0.00           C  
ATOM   1916  C2'   U    60      54.551  94.730  70.836  1.00  0.00           C  
ATOM   1917  O2'   U    60      55.053  94.990  72.128  1.00  0.00           O  
ATOM   1918  N1    U    60      53.313  96.032  69.105  1.00  0.00           N  
ATOM   1919  C2    U    60      52.054  96.342  69.586  1.00  0.00           C  
ATOM   1920  O2    U    60      51.843  96.613  70.748  1.00  0.00           O  
ATOM   1921  N3    U    60      51.050  96.320  68.652  1.00  0.00           N  
ATOM   1922  C4    U    60      51.173  96.022  67.313  1.00  0.00           C  
ATOM   1923  O4    U    60      50.177  96.073  66.592  1.00  0.00           O  
ATOM   1924  C5    U    60      52.505  95.703  66.890  1.00  0.00           C  
ATOM   1925  C6    U    60      53.503  95.720  67.776  1.00  0.00           C  
ATOM   1926  H5'   U    60      57.907  95.705  68.045  1.00  0.00           H  
ATOM   1927 H5''   U    60      57.910  93.970  68.388  1.00  0.00           H  
ATOM   1928  H4'   U    60      57.305  95.224  70.313  1.00  0.00           H  
ATOM   1929  H3'   U    60      55.095  93.466  69.123  1.00  0.00           H  
ATOM   1930  H1'   U    60      54.193  96.826  70.812  1.00  0.00           H  
ATOM   1931  H2'   U    60      53.627  94.157  70.997  1.00  0.00           H  
ATOM   1932 HO2'   U    60      55.682  94.259  72.396  1.00  0.00           H  
ATOM   1933  H3    U    60      50.131  96.541  68.979  1.00  0.00           H  
ATOM   1934  H5    U    60      52.705  95.444  65.839  1.00  0.00           H  
ATOM   1935  H6    U    60      54.519  95.473  67.432  1.00  0.00           H  
ATOM   1936  P     G    61      55.751  91.416  70.494  1.00  0.00           P  
ATOM   1937  OP2   G    61      55.447  91.207  69.055  1.00  0.00           O  
ATOM   1938  OP1   G    61      56.747  90.543  71.167  1.00  0.00           O  
ATOM   1939  O5'   G    61      54.384  91.320  71.306  1.00  0.00           O  
ATOM   1940  C5'   G    61      54.360  91.493  72.715  1.00  0.00           C  
ATOM   1941  C4'   G    61      52.948  91.501  73.248  1.00  0.00           C  
ATOM   1942  O4'   G    61      52.240  92.664  72.773  1.00  0.00           O  
ATOM   1943  C3'   G    61      52.069  90.333  72.827  1.00  0.00           C  
ATOM   1944  O3'   G    61      52.303  89.161  73.590  1.00  0.00           O  
ATOM   1945  C1'   G    61      50.862  92.355  72.663  1.00  0.00           C  
ATOM   1946  C2'   G    61      50.667  90.875  73.024  1.00  0.00           C  
ATOM   1947  O2'   G    61      50.262  90.779  74.382  1.00  0.00           O  
ATOM   1948  N1    G    61      46.840  93.523  69.769  1.00  0.00           N  
ATOM   1949  C2    G    61      46.905  93.286  71.120  1.00  0.00           C  
ATOM   1950  N2    G    61      45.750  93.370  71.796  1.00  0.00           N  
ATOM   1951  N3    G    61      48.022  92.989  71.765  1.00  0.00           N  
ATOM   1952  C4    G    61      49.087  92.945  70.938  1.00  0.00           C  
ATOM   1953  C5    G    61      49.130  93.165  69.577  1.00  0.00           C  
ATOM   1954  C6    G    61      47.925  93.483  68.898  1.00  0.00           C  
ATOM   1955  O6    G    61      47.756  93.712  67.695  1.00  0.00           O  
ATOM   1956  N7    G    61      50.423  93.025  69.095  1.00  0.00           N  
ATOM   1957  C8    G    61      51.131  92.728  70.152  1.00  0.00           C  
ATOM   1958  N9    G    61      50.383  92.663  71.302  1.00  0.00           N  
ATOM   1959  H5'   G    61      54.792  92.343  72.941  1.00  0.00           H  
ATOM   1960 H5''   G    61      54.857  90.760  73.136  1.00  0.00           H  
ATOM   1961  H4'   G    61      52.980  91.532  74.228  1.00  0.00           H  
ATOM   1962  H3'   G    61      52.209  90.152  71.875  1.00  0.00           H  
ATOM   1963  H1'   G    61      50.386  92.915  73.311  1.00  0.00           H  
ATOM   1964  H2'   G    61      50.026  90.440  72.423  1.00  0.00           H  
ATOM   1965 HO2'   G    61      49.445  90.241  74.435  1.00  0.00           H  
ATOM   1966  H1    G    61      45.963  93.735  69.387  1.00  0.00           H  
ATOM   1967  H22   G    61      45.735  93.211  72.764  1.00  0.00           H  
ATOM   1968  H21   G    61      44.919  93.589  71.326  1.00  0.00           H  
ATOM   1969  H8    G    61      52.097  92.568  70.125  1.00  0.00           H  
ATOM   1970  P     G    62      52.163  87.712  72.909  1.00  0.00           P  
ATOM   1971  OP2   G    62      52.664  87.810  71.514  1.00  0.00           O  
ATOM   1972  OP1   G    62      52.752  86.710  73.833  1.00  0.00           O  
ATOM   1973  O5'   G    62      50.590  87.464  72.850  1.00  0.00           O  
ATOM   1974  C5'   G    62      49.818  87.395  74.040  1.00  0.00           C  
ATOM   1975  C4'   G    62      48.357  87.652  73.768  1.00  0.00           C  
ATOM   1976  O4'   G    62      48.166  88.965  73.175  1.00  0.00           O  
ATOM   1977  C3'   G    62      47.688  86.715  72.774  1.00  0.00           C  
ATOM   1978  O3'   G    62      47.329  85.468  73.344  1.00  0.00           O  
ATOM   1979  C1'   G    62      47.152  88.924  72.201  1.00  0.00           C  
ATOM   1980  C2'   G    62      46.506  87.547  72.291  1.00  0.00           C  
ATOM   1981  O2'   G    62      45.467  87.577  73.258  1.00  0.00           O  
ATOM   1982  N1    G    62      46.416  90.811  67.531  1.00  0.00           N  
ATOM   1983  C2    G    62      45.549  90.748  68.595  1.00  0.00           C  
ATOM   1984  N2    G    62      44.323  91.253  68.394  1.00  0.00           N  
ATOM   1985  N3    G    62      45.861  90.229  69.771  1.00  0.00           N  
ATOM   1986  C4    G    62      47.129  89.768  69.800  1.00  0.00           C  
ATOM   1987  C5    G    62      48.073  89.782  68.796  1.00  0.00           C  
ATOM   1988  C6    G    62      47.726  90.342  67.539  1.00  0.00           C  
ATOM   1989  O6    G    62      48.424  90.448  66.524  1.00  0.00           O  
ATOM   1990  N7    G    62      49.261  89.210  69.228  1.00  0.00           N  
ATOM   1991  C8    G    62      49.022  88.864  70.464  1.00  0.00           C  
ATOM   1992  N9    G    62      47.748  89.174  70.875  1.00  0.00           N  
ATOM   1993  H5'   G    62      50.148  88.064  74.675  1.00  0.00           H  
ATOM   1994 H5''   G    62      49.918  86.503  74.435  1.00  0.00           H  
ATOM   1995  H4'   G    62      47.866  87.622  74.617  1.00  0.00           H  
ATOM   1996  H3'   G    62      48.297  86.554  72.024  1.00  0.00           H  
ATOM   1997  H1'   G    62      46.481  89.613  72.393  1.00  0.00           H  
ATOM   1998  H2'   G    62      46.182  87.239  71.418  1.00  0.00           H  
ATOM   1999 HO2'   G    62      45.476  86.736  73.762  1.00  0.00           H  
ATOM   2000  H1    G    62      46.088  91.216  66.701  1.00  0.00           H  
ATOM   2001  H22   G    62      43.662  91.236  69.118  1.00  0.00           H  
ATOM   2002  H21   G    62      44.085  91.639  67.526  1.00  0.00           H  
ATOM   2003  H8    G    62      49.685  88.429  71.040  1.00  0.00           H  
ATOM   2004  P     C    63      47.609  84.103  72.542  1.00  0.00           P  
ATOM   2005  OP2   C    63      46.496  83.896  71.582  1.00  0.00           O  
ATOM   2006  OP1   C    63      49.008  84.141  72.046  1.00  0.00           O  
ATOM   2007  O5'   C    63      47.514  82.973  73.660  1.00  0.00           O  
ATOM   2008  C5'   C    63      48.298  83.047  74.841  1.00  0.00           C  
ATOM   2009  C4'   C    63      47.507  82.642  76.062  1.00  0.00           C  
ATOM   2010  O4'   C    63      46.201  83.277  76.036  1.00  0.00           O  
ATOM   2011  C3'   C    63      47.183  81.162  76.190  1.00  0.00           C  
ATOM   2012  O3'   C    63      48.252  80.408  76.734  1.00  0.00           O  
ATOM   2013  C1'   C    63      45.211  82.405  76.564  1.00  0.00           C  
ATOM   2014  C2'   C    63      45.937  81.161  77.066  1.00  0.00           C  
ATOM   2015  O2'   C    63      46.271  81.340  78.435  1.00  0.00           O  
ATOM   2016  N1    C    63      44.236  82.094  75.490  1.00  0.00           N  
ATOM   2017  C2    C    63      43.046  81.444  75.841  1.00  0.00           C  
ATOM   2018  O2    C    63      42.844  81.149  77.029  1.00  0.00           O  
ATOM   2019  N3    C    63      42.139  81.149  74.881  1.00  0.00           N  
ATOM   2020  C4    C    63      42.380  81.476  73.611  1.00  0.00           C  
ATOM   2021  N4    C    63      41.457  81.165  72.698  1.00  0.00           N  
ATOM   2022  C5    C    63      43.580  82.137  73.222  1.00  0.00           C  
ATOM   2023  C6    C    63      44.469  82.424  74.181  1.00  0.00           C  
ATOM   2024  H5'   C    63      48.615  83.967  74.957  1.00  0.00           H  
ATOM   2025 H5''   C    63      49.070  82.451  74.750  1.00  0.00           H  
ATOM   2026  H4'   C    63      47.987  82.939  76.862  1.00  0.00           H  
ATOM   2027  H3'   C    63      46.951  80.804  75.307  1.00  0.00           H  
ATOM   2028  H1'   C    63      44.746  82.831  77.313  1.00  0.00           H  
ATOM   2029  H2'   C    63      45.402  80.352  76.927  1.00  0.00           H  
ATOM   2030 HO2'   C    63      47.206  81.085  78.572  1.00  0.00           H  
ATOM   2031  H42   C    63      41.605  81.392  71.756  1.00  0.00           H  
ATOM   2032  H41   C    63      40.633  80.710  72.970  1.00  0.00           H  
ATOM   2033  H5    C    63      43.748  82.374  72.286  1.00  0.00           H  
ATOM   2034  H6    C    63      45.300  82.879  73.933  1.00  0.00           H  
ATOM   2035  P     C    64      48.507  78.898  76.244  1.00  0.00           P  
ATOM   2036  OP2   C    64      48.373  78.863  74.767  1.00  0.00           O  
ATOM   2037  OP1   C    64      49.760  78.415  76.879  1.00  0.00           O  
ATOM   2038  O5'   C    64      47.292  78.079  76.870  1.00  0.00           O  
ATOM   2039  C5'   C    64      47.142  77.955  78.276  1.00  0.00           C  
ATOM   2040  C4'   C    64      45.867  77.233  78.639  1.00  0.00           C  
ATOM   2041  O4'   C    64      44.689  77.977  78.213  1.00  0.00           O  
ATOM   2042  C3'   C    64      45.667  75.866  78.004  1.00  0.00           C  
ATOM   2043  O3'   C    64      46.485  74.863  78.583  1.00  0.00           O  
ATOM   2044  C1'   C    64      43.643  77.069  77.944  1.00  0.00           C  
ATOM   2045  C2'   C    64      44.176  75.655  78.223  1.00  0.00           C  
ATOM   2046  O2'   C    64      43.898  75.304  79.571  1.00  0.00           O  
ATOM   2047  N1    C    64      43.201  77.237  76.538  1.00  0.00           N  
ATOM   2048  C2    C    64      41.981  76.666  76.151  1.00  0.00           C  
ATOM   2049  O2    C    64      41.312  76.041  76.988  1.00  0.00           O  
ATOM   2050  N3    C    64      41.555  76.805  74.875  1.00  0.00           N  
ATOM   2051  C4    C    64      42.293  77.481  73.994  1.00  0.00           C  
ATOM   2052  N4    C    64      41.832  77.593  72.746  1.00  0.00           N  
ATOM   2053  C5    C    64      43.536  78.073  74.355  1.00  0.00           C  
ATOM   2054  C6    C    64      43.947  77.930  75.621  1.00  0.00           C  
ATOM   2055  H5'   C    64      47.127  78.850  78.675  1.00  0.00           H  
ATOM   2056 H5''   C    64      47.905  77.457  78.636  1.00  0.00           H  
ATOM   2057  H4'   C    64      45.827  77.135  79.613  1.00  0.00           H  
ATOM   2058  H3'   C    64      45.855  75.924  77.044  1.00  0.00           H  
ATOM   2059  H1'   C    64      42.893  77.255  78.546  1.00  0.00           H  
ATOM   2060  H2'   C    64      43.812  74.997  77.595  1.00  0.00           H  
ATOM   2061 HO2'   C    64      44.712  74.945  79.982  1.00  0.00           H  
ATOM   2062  H42   C    64      42.351  78.084  72.075  1.00  0.00           H  
ATOM   2063  H41   C    64      40.976  77.184  72.501  1.00  0.00           H  
ATOM   2064  H5    C    64      44.071  78.569  73.700  1.00  0.00           H  
ATOM   2065  H6    C    64      44.800  78.329  75.889  1.00  0.00           H  
ATOM   2066  P     U    65      46.981  73.615  77.700  1.00  0.00           P  
ATOM   2067  OP2   U    65      47.314  74.117  76.343  1.00  0.00           O  
ATOM   2068  OP1   U    65      48.004  72.876  78.481  1.00  0.00           O  
ATOM   2069  O5'   U    65      45.689  72.691  77.580  1.00  0.00           O  
ATOM   2070  C5'   U    65      45.110  72.094  78.730  1.00  0.00           C  
ATOM   2071  C4'   U    65      43.858  71.324  78.388  1.00  0.00           C  
ATOM   2072  O4'   U    65      42.869  72.281  77.863  1.00  0.00           O  
ATOM   2073  C3'   U    65      43.971  70.339  77.235  1.00  0.00           C  
ATOM   2074  O3'   U    65      44.556  69.106  77.616  1.00  0.00           O  
ATOM   2075  C1'   U    65      41.982  71.602  77.010  1.00  0.00           C  
ATOM   2076  C2'   U    65      42.505  70.157  76.878  1.00  0.00           C  
ATOM   2077  O2'   U    65      41.842  69.334  77.827  1.00  0.00           O  
ATOM   2078  N1    U    65      41.949  72.310  75.708  1.00  0.00           N  
ATOM   2079  C2    U    65      40.857  72.078  74.891  1.00  0.00           C  
ATOM   2080  O2    U    65      39.944  71.331  75.197  1.00  0.00           O  
ATOM   2081  N3    U    65      40.869  72.755  73.697  1.00  0.00           N  
ATOM   2082  C4    U    65      41.839  73.621  73.241  1.00  0.00           C  
ATOM   2083  O4    U    65      41.705  74.154  72.138  1.00  0.00           O  
ATOM   2084  C5    U    65      42.938  73.813  74.137  1.00  0.00           C  
ATOM   2085  C6    U    65      42.952  73.168  75.308  1.00  0.00           C  
ATOM   2086  H5'   U    65      44.886  72.797  79.376  1.00  0.00           H  
ATOM   2087 H5''   U    65      45.759  71.483  79.135  1.00  0.00           H  
ATOM   2088  H4'   U    65      43.513  70.904  79.203  1.00  0.00           H  
ATOM   2089  H3'   U    65      44.444  70.766  76.491  1.00  0.00           H  
ATOM   2090  H1'   U    65      41.080  71.585  77.394  1.00  0.00           H  
ATOM   2091  H2'   U    65      42.397  69.816  75.965  1.00  0.00           H  
ATOM   2092 HO2'   U    65      42.494  68.722  78.229  1.00  0.00           H  
ATOM   2093  H3    U    65      40.104  72.604  73.103  1.00  0.00           H  
ATOM   2094  H5    U    65      43.674  74.414  73.895  1.00  0.00           H  
ATOM   2095  H6    U    65      43.715  73.315  75.903  1.00  0.00           H  
ATOM   2096  P     U    66      45.517  68.318  76.597  1.00  0.00           P  
ATOM   2097  OP2   U    66      46.205  69.320  75.746  1.00  0.00           O  
ATOM   2098  OP1   U    66      46.320  67.345  77.382  1.00  0.00           O  
ATOM   2099  O5'   U    66      44.509  67.496  75.676  1.00  0.00           O  
ATOM   2100  C5'   U    66      43.726  66.441  76.212  1.00  0.00           C  
ATOM   2101  C4'   U    66      42.571  66.090  75.308  1.00  0.00           C  
ATOM   2102  O4'   U    66      41.718  67.246  75.152  1.00  0.00           O  
ATOM   2103  C3'   U    66      42.926  65.746  73.869  1.00  0.00           C  
ATOM   2104  O3'   U    66      43.460  64.442  73.727  1.00  0.00           O  
ATOM   2105  C1'   U    66      41.071  67.164  73.919  1.00  0.00           C  
ATOM   2106  C2'   U    66      41.547  65.881  73.232  1.00  0.00           C  
ATOM   2107  O2'   U    66      40.704  64.797  73.597  1.00  0.00           O  
ATOM   2108  N1    U    66      41.376  68.376  73.121  1.00  0.00           N  
ATOM   2109  C2    U    66      40.438  68.766  72.183  1.00  0.00           C  
ATOM   2110  O2    U    66      39.395  68.165  71.995  1.00  0.00           O  
ATOM   2111  N3    U    66      40.762  69.893  71.469  1.00  0.00           N  
ATOM   2112  C4    U    66      41.905  70.655  71.591  1.00  0.00           C  
ATOM   2113  O4    U    66      42.051  71.644  70.871  1.00  0.00           O  
ATOM   2114  C5    U    66      42.830  70.192  72.580  1.00  0.00           C  
ATOM   2115  C6    U    66      42.539  69.098  73.291  1.00  0.00           C  
ATOM   2116  H5'   U    66      43.375  66.715  77.086  1.00  0.00           H  
ATOM   2117 H5''   U    66      44.292  65.650  76.329  1.00  0.00           H  
ATOM   2118  H4'   U    66      42.056  65.365  75.719  1.00  0.00           H  
ATOM   2119  H3'   U    66      43.533  66.429  73.515  1.00  0.00           H  
ATOM   2120  H1'   U    66      40.104  67.109  74.070  1.00  0.00           H  
ATOM   2121  H2'   U    66      41.609  65.979  72.259  1.00  0.00           H  
ATOM   2122 HO2'   U    66      41.215  64.166  74.146  1.00  0.00           H  
ATOM   2123  H3    U    66      40.111  70.187  70.799  1.00  0.00           H  
ATOM   2124  H5    U    66      43.669  70.674  72.735  1.00  0.00           H  
ATOM   2125  H6    U    66      43.188  68.801  73.961  1.00  0.00           H  
ATOM   2126  P     G    67      44.673  64.171  72.709  1.00  0.00           P  
ATOM   2127  OP2   G    67      45.633  65.297  72.827  1.00  0.00           O  
ATOM   2128  OP1   G    67      45.146  62.778  72.916  1.00  0.00           O  
ATOM   2129  O5'   G    67      43.994  64.251  71.269  1.00  0.00           O  
ATOM   2130  C5'   G    67      42.916  63.394  70.923  1.00  0.00           C  
ATOM   2131  C4'   G    67      42.138  63.929  69.747  1.00  0.00           C  
ATOM   2132  O4'   G    67      41.557  65.220  70.054  1.00  0.00           O  
ATOM   2133  C3'   G    67      42.937  64.185  68.478  1.00  0.00           C  
ATOM   2134  O3'   G    67      43.160  63.009  67.718  1.00  0.00           O  
ATOM   2135  C1'   G    67      41.600  66.080  68.933  1.00  0.00           C  
ATOM   2136  C2'   G    67      42.076  65.225  67.764  1.00  0.00           C  
ATOM   2137  O2'   G    67      40.949  64.623  67.144  1.00  0.00           O  
ATOM   2138  N1    G    67      42.711  70.982  68.123  1.00  0.00           N  
ATOM   2139  C2    G    67      41.670  70.229  67.636  1.00  0.00           C  
ATOM   2140  N2    G    67      40.807  70.860  66.825  1.00  0.00           N  
ATOM   2141  N3    G    67      41.485  68.951  67.922  1.00  0.00           N  
ATOM   2142  C4    G    67      42.442  68.475  68.747  1.00  0.00           C  
ATOM   2143  C5    G    67      43.520  69.141  69.289  1.00  0.00           C  
ATOM   2144  C6    G    67      43.707  70.512  68.974  1.00  0.00           C  
ATOM   2145  O6    G    67      44.601  71.275  69.355  1.00  0.00           O  
ATOM   2146  N7    G    67      44.271  68.293  70.091  1.00  0.00           N  
ATOM   2147  C8    G    67      43.646  67.148  70.024  1.00  0.00           C  
ATOM   2148  N9    G    67      42.529  67.188  69.226  1.00  0.00           N  
ATOM   2149  H5'   G    67      42.315  63.308  71.692  1.00  0.00           H  
ATOM   2150 H5''   G    67      43.272  62.509  70.696  1.00  0.00           H  
ATOM   2151  H4'   G    67      41.410  63.306  69.538  1.00  0.00           H  
ATOM   2152  H3'   G    67      43.798  64.585  68.716  1.00  0.00           H  
ATOM   2153  H1'   G    67      40.712  66.443  68.732  1.00  0.00           H  
ATOM   2154  H2'   G    67      42.603  65.751  67.126  1.00  0.00           H  
ATOM   2155 HO2'   G    67      40.726  65.123  66.331  1.00  0.00           H  
ATOM   2156  H1    G    67      42.758  71.922  67.851  1.00  0.00           H  
ATOM   2157  H22   G    67      40.045  70.374  66.448  1.00  0.00           H  
ATOM   2158  H21   G    67      40.937  71.807  66.609  1.00  0.00           H  
ATOM   2159  H8    G    67      43.945  66.343  70.495  1.00  0.00           H  
ATOM   2160  P     C    68      44.519  62.836  66.879  1.00  0.00           P  
ATOM   2161  OP2   C    68      45.633  63.395  67.685  1.00  0.00           O  
ATOM   2162  OP1   C    68      44.591  61.430  66.404  1.00  0.00           O  
ATOM   2163  O5'   C    68      44.310  63.774  65.608  1.00  0.00           O  
ATOM   2164  C5'   C    68      45.319  63.894  64.616  1.00  0.00           C  
ATOM   2165  C4'   C    68      44.730  63.964  63.228  1.00  0.00           C  
ATOM   2166  O4'   C    68      43.935  62.771  62.986  1.00  0.00           O  
ATOM   2167  C3'   C    68      43.771  65.114  62.964  1.00  0.00           C  
ATOM   2168  O3'   C    68      44.434  66.318  62.617  1.00  0.00           O  
ATOM   2169  C1'   C    68      42.786  63.101  62.219  1.00  0.00           C  
ATOM   2170  C2'   C    68      42.908  64.575  61.833  1.00  0.00           C  
ATOM   2171  O2'   C    68      43.576  64.672  60.584  1.00  0.00           O  
ATOM   2172  N1    C    68      41.571  62.829  63.026  1.00  0.00           N  
ATOM   2173  C2    C    68      40.327  62.851  62.384  1.00  0.00           C  
ATOM   2174  O2    C    68      40.277  63.098  61.169  1.00  0.00           O  
ATOM   2175  N3    C    68      39.204  62.606  63.096  1.00  0.00           N  
ATOM   2176  C4    C    68      39.284  62.344  64.401  1.00  0.00           C  
ATOM   2177  N4    C    68      38.149  62.108  65.064  1.00  0.00           N  
ATOM   2178  C5    C    68      40.533  62.314  65.084  1.00  0.00           C  
ATOM   2179  C6    C    68      41.637  62.558  64.368  1.00  0.00           C  
ATOM   2180  H5'   C    68      45.915  63.119  64.672  1.00  0.00           H  
ATOM   2181 H5''   C    68      45.837  64.709  64.785  1.00  0.00           H  
ATOM   2182  H4'   C    68      45.461  64.002  62.577  1.00  0.00           H  
ATOM   2183  H3'   C    68      43.210  65.256  63.755  1.00  0.00           H  
ATOM   2184  H1'   C    68      42.766  62.556  61.406  1.00  0.00           H  
ATOM   2185  H2'   C    68      42.032  65.014  61.811  1.00  0.00           H  
ATOM   2186 HO2'   C    68      44.130  65.480  60.580  1.00  0.00           H  
ATOM   2187  H42   C    68      38.175  61.912  66.023  1.00  0.00           H  
ATOM   2188  H41   C    68      37.291  62.130  64.590  1.00  0.00           H  
ATOM   2189  H5    C    68      40.582  62.120  66.043  1.00  0.00           H  
ATOM   2190  H6    C    68      42.506  62.542  64.820  1.00  0.00           H  
ATOM   2191  P     A    69      43.971  67.712  63.269  1.00  0.00           P  
ATOM   2192  OP2   A    69      43.816  67.508  64.731  1.00  0.00           O  
ATOM   2193  OP1   A    69      44.875  68.777  62.768  1.00  0.00           O  
ATOM   2194  O5'   A    69      42.523  67.964  62.651  1.00  0.00           O  
ATOM   2195  C5'   A    69      42.359  68.235  61.267  1.00  0.00           C  
ATOM   2196  C4'   A    69      40.925  68.057  60.835  1.00  0.00           C  
ATOM   2197  O4'   A    69      40.484  66.718  61.160  1.00  0.00           O  
ATOM   2198  C3'   A    69      39.903  68.947  61.526  1.00  0.00           C  
ATOM   2199  O3'   A    69      39.798  70.231  60.937  1.00  0.00           O  
ATOM   2200  C1'   A    69      39.156  66.708  61.632  1.00  0.00           C  
ATOM   2201  C2'   A    69      38.627  68.127  61.412  1.00  0.00           C  
ATOM   2202  O2'   A    69      38.073  68.215  60.107  1.00  0.00           O  
ATOM   2203  N1    A    69      36.414  65.147  65.706  1.00  0.00           N  
ATOM   2204  C2    A    69      36.072  65.413  64.439  1.00  0.00           C  
ATOM   2205  N3    A    69      36.838  65.817  63.428  1.00  0.00           N  
ATOM   2206  C4    A    69      38.116  65.949  63.824  1.00  0.00           C  
ATOM   2207  C5    A    69      38.620  65.712  65.089  1.00  0.00           C  
ATOM   2208  C6    A    69      37.706  65.288  66.071  1.00  0.00           C  
ATOM   2209  N6    A    69      38.047  65.023  67.334  1.00  0.00           N  
ATOM   2210  N7    A    69      39.987  65.952  65.126  1.00  0.00           N  
ATOM   2211  C8    A    69      40.274  66.323  63.903  1.00  0.00           C  
ATOM   2212  N9    A    69      39.189  66.343  63.061  1.00  0.00           N  
ATOM   2213  H5'   A    69      42.926  67.625  60.752  1.00  0.00           H  
ATOM   2214 H5''   A    69      42.635  69.158  61.087  1.00  0.00           H  
ATOM   2215  H4'   A    69      40.868  68.186  59.865  1.00  0.00           H  
ATOM   2216  H3'   A    69      40.144  69.038  62.472  1.00  0.00           H  
ATOM   2217  H1'   A    69      38.592  66.071  61.145  1.00  0.00           H  
ATOM   2218  H2'   A    69      37.976  68.377  62.101  1.00  0.00           H  
ATOM   2219 HO2'   A    69      38.278  69.097  59.733  1.00  0.00           H  
ATOM   2220  H2    A    69      35.122  65.295  64.226  1.00  0.00           H  
ATOM   2221  H61   A    69      37.364  64.731  67.974  1.00  0.00           H  
ATOM   2222  H62   A    69      38.979  65.118  67.621  1.00  0.00           H  
ATOM   2223  H8    A    69      41.180  66.564  63.615  1.00  0.00           H  
ATOM   2224  P     A    70      39.542  71.524  61.857  1.00  0.00           P  
ATOM   2225  OP2   A    70      40.533  71.505  62.962  1.00  0.00           O  
ATOM   2226  OP1   A    70      39.454  72.710  60.970  1.00  0.00           O  
ATOM   2227  O5'   A    70      38.100  71.270  62.486  1.00  0.00           O  
ATOM   2228  C5'   A    70      36.940  71.256  61.667  1.00  0.00           C  
ATOM   2229  C4'   A    70      35.744  70.716  62.409  1.00  0.00           C  
ATOM   2230  O4'   A    70      36.059  69.410  62.945  1.00  0.00           O  
ATOM   2231  C3'   A    70      35.304  71.507  63.632  1.00  0.00           C  
ATOM   2232  O3'   A    70      34.489  72.620  63.309  1.00  0.00           O  
ATOM   2233  C1'   A    70      35.483  69.252  64.218  1.00  0.00           C  
ATOM   2234  C2'   A    70      34.581  70.462  64.446  1.00  0.00           C  
ATOM   2235  O2'   A    70      33.292  70.195  63.913  1.00  0.00           O  
ATOM   2236  N1    A    70      36.719  68.056  69.075  1.00  0.00           N  
ATOM   2237  C2    A    70      35.558  68.027  68.408  1.00  0.00           C  
ATOM   2238  N3    A    70      35.307  68.353  67.142  1.00  0.00           N  
ATOM   2239  C4    A    70      36.431  68.755  66.523  1.00  0.00           C  
ATOM   2240  C5    A    70      37.696  68.838  67.075  1.00  0.00           C  
ATOM   2241  C6    A    70      37.829  68.465  68.424  1.00  0.00           C  
ATOM   2242  N6    A    70      38.986  68.494  69.089  1.00  0.00           N  
ATOM   2243  N7    A    70      38.612  69.294  66.136  1.00  0.00           N  
ATOM   2244  C8    A    70      37.892  69.473  65.056  1.00  0.00           C  
ATOM   2245  N9    A    70      36.563  69.166  65.219  1.00  0.00           N  
ATOM   2246  H5'   A    70      37.109  70.695  60.882  1.00  0.00           H  
ATOM   2247 H5''   A    70      36.747  72.170  61.370  1.00  0.00           H  
ATOM   2248  H4'   A    70      34.993  70.634  61.784  1.00  0.00           H  
ATOM   2249  H3'   A    70      36.098  71.807  64.123  1.00  0.00           H  
ATOM   2250  H1'   A    70      34.944  68.433  64.248  1.00  0.00           H  
ATOM   2251  H2'   A    70      34.538  70.711  65.393  1.00  0.00           H  
ATOM   2252 HO2'   A    70      32.931  71.018  63.524  1.00  0.00           H  
ATOM   2253  H2    A    70      34.783  67.723  68.926  1.00  0.00           H  
ATOM   2254  H61   A    70      39.017  68.221  70.030  1.00  0.00           H  
ATOM   2255  H62   A    70      39.805  68.787  68.637  1.00  0.00           H  
ATOM   2256  H8    A    70      38.267  69.797  64.210  1.00  0.00           H  
ATOM   2257  P     A    71      34.437  73.879  64.297  1.00  0.00           P  
ATOM   2258  OP2   A    71      35.796  74.475  64.266  1.00  0.00           O  
ATOM   2259  OP1   A    71      33.270  74.688  63.864  1.00  0.00           O  
ATOM   2260  O5'   A    71      34.158  73.365  65.779  1.00  0.00           O  
ATOM   2261  C5'   A    71      32.845  73.018  66.195  1.00  0.00           C  
ATOM   2262  C4'   A    71      32.852  72.344  67.544  1.00  0.00           C  
ATOM   2263  O4'   A    71      33.992  71.458  67.636  1.00  0.00           O  
ATOM   2264  C3'   A    71      33.004  73.262  68.748  1.00  0.00           C  
ATOM   2265  O3'   A    71      31.784  73.861  69.147  1.00  0.00           O  
ATOM   2266  C1'   A    71      34.489  71.455  68.958  1.00  0.00           C  
ATOM   2267  C2'   A    71      33.589  72.341  69.802  1.00  0.00           C  
ATOM   2268  O2'   A    71      32.581  71.539  70.401  1.00  0.00           O  
ATOM   2269  N1    A    71      38.808  72.072  71.699  1.00  0.00           N  
ATOM   2270  C2    A    71      37.607  71.570  72.013  1.00  0.00           C  
ATOM   2271  N3    A    71      36.525  71.439  71.249  1.00  0.00           N  
ATOM   2272  C4    A    71      36.760  71.901  70.008  1.00  0.00           C  
ATOM   2273  C5    A    71      37.941  72.445  69.537  1.00  0.00           C  
ATOM   2274  C6    A    71      39.012  72.527  70.444  1.00  0.00           C  
ATOM   2275  N6    A    71      40.209  73.028  70.132  1.00  0.00           N  
ATOM   2276  N7    A    71      37.814  72.811  68.204  1.00  0.00           N  
ATOM   2277  C8    A    71      36.581  72.486  67.904  1.00  0.00           C  
ATOM   2278  N9    A    71      35.885  71.930  68.949  1.00  0.00           N  
ATOM   2279  H5'   A    71      32.451  72.409  65.536  1.00  0.00           H  
ATOM   2280 H5''   A    71      32.300  73.830  66.246  1.00  0.00           H  
ATOM   2281  H4'   A    71      32.031  71.820  67.648  1.00  0.00           H  
ATOM   2282  H3'   A    71      33.653  73.965  68.536  1.00  0.00           H  
ATOM   2283  H1'   A    71      34.458  70.537  69.303  1.00  0.00           H  
ATOM   2284  H2'   A    71      34.102  72.840  70.471  1.00  0.00           H  
ATOM   2285 HO2'   A    71      32.574  71.706  71.367  1.00  0.00           H  
ATOM   2286  H2    A    71      37.511  71.254  72.936  1.00  0.00           H  
ATOM   2287  H61   A    71      40.919  73.059  70.808  1.00  0.00           H  
ATOM   2288  H62   A    71      40.380  73.363  69.228  1.00  0.00           H  
ATOM   2289  H8    A    71      36.191  72.628  67.016  1.00  0.00           H  
ATOM   2290  P     G    72      31.779  75.332  69.794  1.00  0.00           P  
ATOM   2291  OP2   G    72      32.871  76.116  69.162  1.00  0.00           O  
ATOM   2292  OP1   G    72      30.387  75.848  69.755  1.00  0.00           O  
ATOM   2293  O5'   G    72      32.170  75.084  71.319  1.00  0.00           O  
ATOM   2294  C5'   G    72      31.410  74.202  72.132  1.00  0.00           C  
ATOM   2295  C4'   G    72      32.177  73.783  73.362  1.00  0.00           C  
ATOM   2296  O4'   G    72      33.428  73.167  72.961  1.00  0.00           O  
ATOM   2297  C3'   G    72      32.618  74.905  74.288  1.00  0.00           C  
ATOM   2298  O3'   G    72      31.578  75.368  75.132  1.00  0.00           O  
ATOM   2299  C1'   G    72      34.455  73.499  73.876  1.00  0.00           C  
ATOM   2300  C2'   G    72      33.798  74.273  75.015  1.00  0.00           C  
ATOM   2301  O2'   G    72      33.360  73.360  76.010  1.00  0.00           O  
ATOM   2302  N1    G    72      39.136  75.490  74.093  1.00  0.00           N  
ATOM   2303  C2    G    72      38.464  74.733  75.022  1.00  0.00           C  
ATOM   2304  N2    G    72      39.120  74.468  76.161  1.00  0.00           N  
ATOM   2305  N3    G    72      37.237  74.268  74.848  1.00  0.00           N  
ATOM   2306  C4    G    72      36.726  74.627  73.652  1.00  0.00           C  
ATOM   2307  C5    G    72      37.312  75.378  72.655  1.00  0.00           C  
ATOM   2308  C6    G    72      38.628  75.871  72.854  1.00  0.00           C  
ATOM   2309  O6    G    72      39.318  76.555  72.090  1.00  0.00           O  
ATOM   2310  N7    G    72      36.452  75.522  71.576  1.00  0.00           N  
ATOM   2311  C8    G    72      35.378  74.869  71.929  1.00  0.00           C  
ATOM   2312  N9    G    72      35.477  74.301  73.177  1.00  0.00           N  
ATOM   2313  H5'   G    72      31.180  73.405  71.611  1.00  0.00           H  
ATOM   2314 H5''   G    72      30.585  74.653  72.408  1.00  0.00           H  
ATOM   2315  H4'   G    72      31.649  73.136  73.875  1.00  0.00           H  
ATOM   2316  H3'   G    72      32.950  75.653  73.749  1.00  0.00           H  
ATOM   2317  H1'   G    72      34.867  72.683  74.231  1.00  0.00           H  
ATOM   2318  H2'   G    72      34.398  74.954  75.386  1.00  0.00           H  
ATOM   2319 HO2'   G    72      32.439  73.580  76.262  1.00  0.00           H  
ATOM   2320  H1    G    72      40.042  75.786  74.318  1.00  0.00           H  
ATOM   2321  H22   G    72      38.691  73.932  76.860  1.00  0.00           H  
ATOM   2322  H21   G    72      40.029  74.808  76.297  1.00  0.00           H  
ATOM   2323  H8    G    72      34.583  74.791  71.362  1.00  0.00           H  
ATOM   2324  P     G    73      31.419  76.939  75.432  1.00  0.00           P  
ATOM   2325  OP2   G    73      31.748  77.680  74.188  1.00  0.00           O  
ATOM   2326  OP1   G    73      30.104  77.152  76.089  1.00  0.00           O  
ATOM   2327  O5'   G    73      32.559  77.244  76.504  1.00  0.00           O  
ATOM   2328  C5'   G    73      32.610  76.539  77.735  1.00  0.00           C  
ATOM   2329  C4'   G    73      33.927  76.749  78.440  1.00  0.00           C  
ATOM   2330  O4'   G    73      35.042  76.223  77.668  1.00  0.00           O  
ATOM   2331  C3'   G    73      34.330  78.195  78.684  1.00  0.00           C  
ATOM   2332  O3'   G    73      33.605  78.801  79.741  1.00  0.00           O  
ATOM   2333  C1'   G    73      36.208  76.979  77.928  1.00  0.00           C  
ATOM   2334  C2'   G    73      35.828  78.063  78.942  1.00  0.00           C  
ATOM   2335  O2'   G    73      36.085  77.583  80.254  1.00  0.00           O  
ATOM   2336  N1    G    73      39.989  79.467  75.599  1.00  0.00           N  
ATOM   2337  C2    G    73      39.880  79.073  76.910  1.00  0.00           C  
ATOM   2338  N2    G    73      40.911  79.378  77.712  1.00  0.00           N  
ATOM   2339  N3    G    73      38.837  78.425  77.402  1.00  0.00           N  
ATOM   2340  C4    G    73      37.894  78.199  76.463  1.00  0.00           C  
ATOM   2341  C5    G    73      37.905  78.550  75.129  1.00  0.00           C  
ATOM   2342  C6    G    73      39.030  79.245  74.615  1.00  0.00           C  
ATOM   2343  O6    G    73      39.229  79.643  73.461  1.00  0.00           O  
ATOM   2344  N7    G    73      36.741  78.133  74.500  1.00  0.00           N  
ATOM   2345  C8    G    73      36.055  77.548  75.444  1.00  0.00           C  
ATOM   2346  N9    G    73      36.696  77.552  76.659  1.00  0.00           N  
ATOM   2347  H5'   G    73      32.488  75.583  77.562  1.00  0.00           H  
ATOM   2348 H5''   G    73      31.883  76.854  78.313  1.00  0.00           H  
ATOM   2349  H4'   G    73      33.879  76.282  79.300  1.00  0.00           H  
ATOM   2350  H3'   G    73      34.197  78.714  77.865  1.00  0.00           H  
ATOM   2351  H1'   G    73      36.899  76.400  78.312  1.00  0.00           H  
ATOM   2352  H2'   G    73      36.299  78.904  78.765  1.00  0.00           H  
ATOM   2353 HO2'   G    73      35.379  77.902  80.854  1.00  0.00           H  
ATOM   2354  H1    G    73      40.805  79.942  75.334  1.00  0.00           H  
ATOM   2355  H22   G    73      40.889  79.122  78.658  1.00  0.00           H  
ATOM   2356  H21   G    73      41.687  79.858  77.355  1.00  0.00           H  
ATOM   2357  H8    G    73      35.174  77.146  75.299  1.00  0.00           H  
ATOM   2358  P     G    74      33.245  80.366  79.680  1.00  0.00           P  
ATOM   2359  OP2   G    74      32.748  80.671  78.314  1.00  0.00           O  
ATOM   2360  OP1   G    74      32.401  80.691  80.858  1.00  0.00           O  
ATOM   2361  O5'   G    74      34.651  81.092  79.866  1.00  0.00           O  
ATOM   2362  C5'   G    74      35.378  80.974  81.080  1.00  0.00           C  
ATOM   2363  C4'   G    74      36.669  81.753  81.032  1.00  0.00           C  
ATOM   2364  O4'   G    74      37.577  81.184  80.052  1.00  0.00           O  
ATOM   2365  C3'   G    74      36.551  83.214  80.625  1.00  0.00           C  
ATOM   2366  O3'   G    74      36.115  84.050  81.683  1.00  0.00           O  
ATOM   2367  C1'   G    74      38.387  82.209  79.481  1.00  0.00           C  
ATOM   2368  C2'   G    74      37.964  83.539  80.126  1.00  0.00           C  
ATOM   2369  O2'   G    74      38.840  83.820  81.208  1.00  0.00           O  
ATOM   2370  N1    G    74      40.243  83.683  74.975  1.00  0.00           N  
ATOM   2371  C2    G    74      40.750  83.880  76.236  1.00  0.00           C  
ATOM   2372  N2    G    74      41.905  84.559  76.314  1.00  0.00           N  
ATOM   2373  N3    G    74      40.170  83.444  77.343  1.00  0.00           N  
ATOM   2374  C4    G    74      39.022  82.784  77.084  1.00  0.00           C  
ATOM   2375  C5    G    74      38.429  82.533  75.865  1.00  0.00           C  
ATOM   2376  C6    G    74      39.061  83.006  74.686  1.00  0.00           C  
ATOM   2377  O6    G    74      38.693  82.885  73.512  1.00  0.00           O  
ATOM   2378  N7    G    74      37.250  81.819  76.028  1.00  0.00           N  
ATOM   2379  C8    G    74      37.149  81.653  77.319  1.00  0.00           C  
ATOM   2380  N9    G    74      38.190  82.213  78.019  1.00  0.00           N  
ATOM   2381  H5'   G    74      35.580  80.029  81.241  1.00  0.00           H  
ATOM   2382 H5''   G    74      34.827  81.312  81.817  1.00  0.00           H  
ATOM   2383  H4'   G    74      37.086  81.702  81.918  1.00  0.00           H  
ATOM   2384  H3'   G    74      35.923  83.288  79.877  1.00  0.00           H  
ATOM   2385  H1'   G    74      39.330  82.034  79.682  1.00  0.00           H  
ATOM   2386  H2'   G    74      37.955  84.266  79.468  1.00  0.00           H  
ATOM   2387 HO2'   G    74      38.309  84.077  81.990  1.00  0.00           H  
ATOM   2388  H1    G    74      40.750  84.046  74.219  1.00  0.00           H  
ATOM   2389  H22   G    74      42.315  84.730  77.188  1.00  0.00           H  
ATOM   2390  H21   G    74      42.340  84.885  75.500  1.00  0.00           H  
ATOM   2391  H8    G    74      36.406  81.177  77.744  1.00  0.00           H  
ATOM   2392  P     U    75      35.113  85.271  81.386  1.00  0.00           P  
ATOM   2393  OP2   U    75      34.540  85.076  80.031  1.00  0.00           O  
ATOM   2394  OP1   U    75      34.206  85.416  82.553  1.00  0.00           O  
ATOM   2395  O5'   U    75      36.065  86.548  81.340  1.00  0.00           O  
ATOM   2396  C5'   U    75      36.999  86.800  82.379  1.00  0.00           C  
ATOM   2397  C4'   U    75      37.471  88.233  82.368  1.00  0.00           C  
ATOM   2398  O4'   U    75      38.181  88.516  81.139  1.00  0.00           O  
ATOM   2399  C3'   U    75      36.384  89.297  82.401  1.00  0.00           C  
ATOM   2400  O3'   U    75      35.853  89.507  83.697  1.00  0.00           O  
ATOM   2401  C1'   U    75      37.960  89.869  80.760  1.00  0.00           C  
ATOM   2402  C2'   U    75      37.097  90.511  81.838  1.00  0.00           C  
ATOM   2403  O2'   U    75      37.938  91.112  82.813  1.00  0.00           O  
ATOM   2404  N1    U    75      37.309  89.896  79.428  1.00  0.00           N  
ATOM   2405  C2    U    75      37.323  91.097  78.743  1.00  0.00           C  
ATOM   2406  O2    U    75      37.839  92.109  79.184  1.00  0.00           O  
ATOM   2407  N3    U    75      36.709  91.074  77.515  1.00  0.00           N  
ATOM   2408  C4    U    75      36.093  89.997  76.912  1.00  0.00           C  
ATOM   2409  O4    U    75      35.583  90.137  75.799  1.00  0.00           O  
ATOM   2410  C5    U    75      36.118  88.789  77.678  1.00  0.00           C  
ATOM   2411  C6    U    75      36.710  88.783  78.877  1.00  0.00           C  
ATOM   2412  H5'   U    75      37.772  86.209  82.264  1.00  0.00           H  
ATOM   2413 H5''   U    75      36.576  86.610  83.242  1.00  0.00           H  
ATOM   2414  H4'   U    75      38.074  88.374  83.127  1.00  0.00           H  
ATOM   2415  H3'   U    75      35.659  89.041  81.794  1.00  0.00           H  
ATOM   2416  H1'   U    75      38.819  90.340  80.711  1.00  0.00           H  
ATOM   2417  H2'   U    75      36.464  91.156  81.459  1.00  0.00           H  
ATOM   2418 HO2'   U    75      37.557  90.955  83.703  1.00  0.00           H  
ATOM   2419  H3    U    75      36.707  91.915  77.012  1.00  0.00           H  
ATOM   2420  H5    U    75      35.704  87.973  77.326  1.00  0.00           H  
ATOM   2421  H6    U    75      36.713  87.944  79.382  1.00  0.00           H  
ATOM   2422  P     A    76      34.316  89.937  83.882  1.00  0.00           P  
ATOM   2423  OP2   A    76      33.510  89.211  82.869  1.00  0.00           O  
ATOM   2424  OP1   A    76      33.973  89.811  85.321  1.00  0.00           O  
ATOM   2425  O5'   A    76      34.301  91.485  83.505  1.00  0.00           O  
ATOM   2426  C5'   A    76      35.003  92.434  84.293  1.00  0.00           C  
ATOM   2427  C4'   A    76      34.899  93.822  83.713  1.00  0.00           C  
ATOM   2428  O4'   A    76      35.629  93.868  82.460  1.00  0.00           O  
ATOM   2429  C3'   A    76      33.498  94.290  83.349  1.00  0.00           C  
ATOM   2430  O3'   A    76      32.773  94.787  84.460  1.00  0.00           O  
ATOM   2431  C1'   A    76      34.962  94.752  81.560  1.00  0.00           C  
ATOM   2432  C2'   A    76      33.762  95.350  82.292  1.00  0.00           C  
ATOM   2433  O2'   A    76      34.147  96.583  82.883  1.00  0.00           O  
ATOM   2434  N1    A    76      33.972  95.075  76.514  1.00  0.00           N  
ATOM   2435  C2    A    76      34.341  95.990  77.419  1.00  0.00           C  
ATOM   2436  N3    A    76      34.583  95.837  78.719  1.00  0.00           N  
ATOM   2437  C4    A    76      34.406  94.555  79.088  1.00  0.00           C  
ATOM   2438  C5    A    76      34.029  93.504  78.273  1.00  0.00           C  
ATOM   2439  C6    A    76      33.804  93.797  76.916  1.00  0.00           C  
ATOM   2440  N6    A    76      33.435  92.886  76.014  1.00  0.00           N  
ATOM   2441  N7    A    76      33.949  92.324  79.001  1.00  0.00           N  
ATOM   2442  C8    A    76      34.274  92.683  80.218  1.00  0.00           C  
ATOM   2443  N9    A    76      34.564  94.020  80.343  1.00  0.00           N  
ATOM   2444  H5'   A    76      35.948  92.177  84.338  1.00  0.00           H  
ATOM   2445 H5''   A    76      34.631  92.437  85.199  1.00  0.00           H  
ATOM   2446  H4'   A    76      35.296  94.468  84.335  1.00  0.00           H  
ATOM   2447  H3'   A    76      33.001  93.545  82.948  1.00  0.00           H  
ATOM   2448  H1'   A    76      35.588  95.468  81.321  1.00  0.00           H  
ATOM   2449  H2'   A    76      32.994  95.459  81.692  1.00  0.00           H  
ATOM   2450 HO2'   A    76      33.611  97.304  82.494  1.00  0.00           H  
ATOM   2451  H2    A    76      34.449  96.902  77.076  1.00  0.00           H  
ATOM   2452  H61   A    76      33.293  93.150  75.080  1.00  0.00           H  
ATOM   2453  H62   A    76      33.308  91.952  76.283  1.00  0.00           H  
ATOM   2454  H8    A    76      34.307  92.055  80.971  1.00  0.00           H  
ATOM   2455  P     U    77      31.168  94.698  84.483  1.00  0.00           P  
ATOM   2456  OP2   U    77      30.767  93.464  83.761  1.00  0.00           O  
ATOM   2457  OP1   U    77      30.716  94.910  85.882  1.00  0.00           O  
ATOM   2458  O5'   U    77      30.700  95.951  83.618  1.00  0.00           O  
ATOM   2459  C5'   U    77      31.021  97.274  84.017  1.00  0.00           C  
ATOM   2460  C4'   U    77      30.945  98.239  82.860  1.00  0.00           C  
ATOM   2461  O4'   U    77      31.851  97.803  81.815  1.00  0.00           O  
ATOM   2462  C3'   U    77      29.603  98.329  82.149  1.00  0.00           C  
ATOM   2463  O3'   U    77      28.690  99.196  82.797  1.00  0.00           O  
ATOM   2464  C1'   U    77      31.316  98.126  80.536  1.00  0.00           C  
ATOM   2465  C2'   U    77      30.001  98.868  80.786  1.00  0.00           C  
ATOM   2466  O2'   U    77      30.260 100.264  80.840  1.00  0.00           O  
ATOM   2467  N1    U    77      31.120  96.878  79.761  1.00  0.00           N  
ATOM   2468  C2    U    77      31.419  96.920  78.411  1.00  0.00           C  
ATOM   2469  O2    U    77      31.829  97.922  77.851  1.00  0.00           O  
ATOM   2470  N3    U    77      31.223  95.742  77.734  1.00  0.00           N  
ATOM   2471  C4    U    77      30.767  94.549  78.254  1.00  0.00           C  
ATOM   2472  O4    U    77      30.642  93.574  77.512  1.00  0.00           O  
ATOM   2473  C5    U    77      30.478  94.580  79.656  1.00  0.00           C  
ATOM   2474  C6    U    77      30.661  95.714  80.340  1.00  0.00           C  
ATOM   2475  H5'   U    77      31.931  97.286  84.383  1.00  0.00           H  
ATOM   2476 H5''   U    77      30.393  97.560  84.713  1.00  0.00           H  
ATOM   2477  H4'   U    77      31.206  99.136  83.156  1.00  0.00           H  
ATOM   2478  H3'   U    77      29.196  97.443  82.058  1.00  0.00           H  
ATOM   2479  H1'   U    77      31.933  98.716  80.052  1.00  0.00           H  
ATOM   2480  H2'   U    77      29.331  98.651  80.104  1.00  0.00           H  
ATOM   2481 HO2'   U    77      29.674 100.671  81.513  1.00  0.00           H  
ATOM   2482  H3    U    77      31.428  95.750  76.776  1.00  0.00           H  
ATOM   2483  H5    U    77      30.149  93.776  80.110  1.00  0.00           H  
ATOM   2484  H6    U    77      30.455  95.709  81.297  1.00  0.00           H  
ATOM   2485  P     G    78      27.121  98.850  82.817  1.00  0.00           P  
ATOM   2486  OP2   G    78      26.976  97.377  82.936  1.00  0.00           O  
ATOM   2487  OP1   G    78      26.466  99.735  83.814  1.00  0.00           O  
ATOM   2488  O5'   G    78      26.612  99.280  81.369  1.00  0.00           O  
ATOM   2489  C5'   G    78      26.633 100.640  80.963  1.00  0.00           C  
ATOM   2490  C4'   G    78      26.560 100.772  79.460  1.00  0.00           C  
ATOM   2491  O4'   G    78      27.660 100.066  78.829  1.00  0.00           O  
ATOM   2492  C3'   G    78      25.337 100.180  78.788  1.00  0.00           C  
ATOM   2493  O3'   G    78      24.204 101.020  78.945  1.00  0.00           O  
ATOM   2494  C1'   G    78      27.262  99.672  77.528  1.00  0.00           C  
ATOM   2495  C2'   G    78      25.803 100.083  77.342  1.00  0.00           C  
ATOM   2496  O2'   G    78      25.768 101.319  76.660  1.00  0.00           O  
ATOM   2497  N1    G    78      27.831  95.891  74.198  1.00  0.00           N  
ATOM   2498  C2    G    78      27.735  97.244  73.979  1.00  0.00           C  
ATOM   2499  N2    G    78      27.771  97.649  72.701  1.00  0.00           N  
ATOM   2500  N3    G    78      27.610  98.137  74.942  1.00  0.00           N  
ATOM   2501  C4    G    78      27.583  97.567  76.162  1.00  0.00           C  
ATOM   2502  C5    G    78      27.671  96.235  76.490  1.00  0.00           C  
ATOM   2503  C6    G    78      27.807  95.281  75.445  1.00  0.00           C  
ATOM   2504  O6    G    78      27.894  94.056  75.527  1.00  0.00           O  
ATOM   2505  N7    G    78      27.605  96.061  77.868  1.00  0.00           N  
ATOM   2506  C8    G    78      27.477  97.270  78.341  1.00  0.00           C  
ATOM   2507  N9    G    78      27.441  98.232  77.359  1.00  0.00           N  
ATOM   2508  H5'   G    78      27.461 101.056  81.281  1.00  0.00           H  
ATOM   2509 H5''   G    78      25.868 101.105  81.363  1.00  0.00           H  
ATOM   2510  H4'   G    78      26.556 101.858  79.285  1.00  0.00           H  
ATOM   2511  H3'   G    78      25.020  99.217  79.217  1.00  0.00           H  
ATOM   2512  H1'   G    78      27.837 100.168  76.733  1.00  0.00           H  
ATOM   2513  H2'   G    78      25.170  99.419  76.737  1.00  0.00           H  
ATOM   2514 HO2'   G    78      25.010 101.871  77.007  1.00  0.00           H  
ATOM   2515  H1    G    78      27.925  95.299  73.398  1.00  0.00           H  
ATOM   2516  H22   G    78      27.703  98.623  72.483  1.00  0.00           H  
ATOM   2517  H21   G    78      27.865  96.979  71.966  1.00  0.00           H  
ATOM   2518  H8    G    78      27.394  97.495  79.416  1.00  0.00           H  
ATOM   2519  P     G    79      22.731 100.428  78.693  1.00  0.00           P  
ATOM   2520  OP2   G    79      22.619  99.043  79.230  1.00  0.00           O  
ATOM   2521  OP1   G    79      21.788 101.481  79.153  1.00  0.00           O  
ATOM   2522  O5'   G    79      22.641 100.343  77.112  1.00  0.00           O  
ATOM   2523  C5'   G    79      21.789  99.399  76.486  1.00  0.00           C  
ATOM   2524  C4'   G    79      22.110  99.317  75.022  1.00  0.00           C  
ATOM   2525  O4'   G    79      23.494  98.910  74.830  1.00  0.00           O  
ATOM   2526  C3'   G    79      21.311  98.266  74.298  1.00  0.00           C  
ATOM   2527  O3'   G    79      20.023  98.775  74.000  1.00  0.00           O  
ATOM   2528  C1'   G    79      23.582  98.045  73.726  1.00  0.00           C  
ATOM   2529  C2'   G    79      22.192  97.982  73.091  1.00  0.00           C  
ATOM   2530  O2'   G    79      22.102  99.001  72.122  1.00  0.00           O  
ATOM   2531  N1    G    79      25.000  93.327  72.445  1.00  0.00           N  
ATOM   2532  C2    G    79      24.696  94.383  71.630  1.00  0.00           C  
ATOM   2533  N2    G    79      24.752  94.141  70.310  1.00  0.00           N  
ATOM   2534  N3    G    79      24.362  95.586  72.073  1.00  0.00           N  
ATOM   2535  C4    G    79      24.362  95.642  73.424  1.00  0.00           C  
ATOM   2536  C5    G    79      24.662  94.641  74.322  1.00  0.00           C  
ATOM   2537  C6    G    79      25.018  93.366  73.832  1.00  0.00           C  
ATOM   2538  O6    G    79      25.327  92.360  74.466  1.00  0.00           O  
ATOM   2539  N7    G    79      24.561  95.103  75.625  1.00  0.00           N  
ATOM   2540  C8    G    79      24.197  96.348  75.503  1.00  0.00           C  
ATOM   2541  N9    G    79      24.038  96.739  74.195  1.00  0.00           N  
ATOM   2542  H5'   G    79      20.738  99.689  76.624  1.00  0.00           H  
ATOM   2543 H5''   G    79      21.914  98.411  76.953  1.00  0.00           H  
ATOM   2544  H4'   G    79      21.869 100.319  74.639  1.00  0.00           H  
ATOM   2545  H3'   G    79      21.132  97.358  74.893  1.00  0.00           H  
ATOM   2546  H1'   G    79      24.279  98.363  72.937  1.00  0.00           H  
ATOM   2547  H2'   G    79      21.907  97.059  72.565  1.00  0.00           H  
ATOM   2548 HO2'   G    79      21.185  99.399  72.140  1.00  0.00           H  
ATOM   2549  H1    G    79      25.226  92.457  72.009  1.00  0.00           H  
ATOM   2550  H22   G    79      24.542  94.870  69.659  1.00  0.00           H  
ATOM   2551  H21   G    79      25.004  93.232  69.979  1.00  0.00           H  
ATOM   2552  H8    G    79      24.023  97.016  76.361  1.00  0.00           H  
ATOM   2553  P     U    80      18.745  97.792  74.079  1.00  0.00           P  
ATOM   2554  OP2   U    80      18.912  96.926  75.279  1.00  0.00           O  
ATOM   2555  OP1   U    80      17.501  98.583  73.912  1.00  0.00           O  
ATOM   2556  O5'   U    80      18.892  96.854  72.803  1.00  0.00           O  
ATOM   2557  C5'   U    80      18.768  97.389  71.482  1.00  0.00           C  
ATOM   2558  C4'   U    80      19.074  96.328  70.457  1.00  0.00           C  
ATOM   2559  O4'   U    80      20.448  95.881  70.615  1.00  0.00           O  
ATOM   2560  C3'   U    80      18.284  95.034  70.547  1.00  0.00           C  
ATOM   2561  O3'   U    80      16.980  95.133  69.994  1.00  0.00           O  
ATOM   2562  C1'   U    80      20.554  94.531  70.214  1.00  0.00           C  
ATOM   2563  C2'   U    80      19.167  94.094  69.741  1.00  0.00           C  
ATOM   2564  O2'   U    80      19.056  94.321  68.348  1.00  0.00           O  
ATOM   2565  N1    U    80      21.021  93.731  71.362  1.00  0.00           N  
ATOM   2566  C2    U    80      21.554  92.474  71.094  1.00  0.00           C  
ATOM   2567  O2    U    80      21.660  92.025  69.968  1.00  0.00           O  
ATOM   2568  N3    U    80      21.953  91.761  72.197  1.00  0.00           N  
ATOM   2569  C4    U    80      21.881  92.157  73.515  1.00  0.00           C  
ATOM   2570  O4    U    80      22.264  91.386  74.401  1.00  0.00           O  
ATOM   2571  C5    U    80      21.329  93.466  73.714  1.00  0.00           C  
ATOM   2572  C6    U    80      20.930  94.191  72.658  1.00  0.00           C  
ATOM   2573  H5'   U    80      19.454  98.237  71.352  1.00  0.00           H  
ATOM   2574 H5''   U    80      17.748  97.772  71.324  1.00  0.00           H  
ATOM   2575  H4'   U    80      18.852  96.813  69.494  1.00  0.00           H  
ATOM   2576  H3'   U    80      18.094  94.703  71.579  1.00  0.00           H  
ATOM   2577  H1'   U    80      21.249  94.343  69.383  1.00  0.00           H  
ATOM   2578  H2'   U    80      18.900  93.037  69.880  1.00  0.00           H  
ATOM   2579 HO2'   U    80      18.189  94.781  68.152  1.00  0.00           H  
ATOM   2580  H3    U    80      22.336  90.852  72.027  1.00  0.00           H  
ATOM   2581  H5    U    80      21.231  93.876  74.731  1.00  0.00           H  
ATOM   2582  H6    U    80      20.511  95.193  72.833  1.00  0.00           H  
ATOM   2583  P     A    81      15.779  94.248  70.590  1.00  0.00           P  
ATOM   2584  OP2   A    81      15.273  94.923  71.812  1.00  0.00           O  
ATOM   2585  OP1   A    81      14.842  93.937  69.482  1.00  0.00           O  
ATOM   2586  O5'   A    81      16.485  92.890  71.035  1.00  0.00           O  
ATOM   2587  C5'   A    81      15.873  91.634  70.783  1.00  0.00           C  
ATOM   2588  C4'   A    81      16.698  90.794  69.841  1.00  0.00           C  
ATOM   2589  O4'   A    81      18.067  90.744  70.305  1.00  0.00           O  
ATOM   2590  C3'   A    81      16.287  89.336  69.713  1.00  0.00           C  
ATOM   2591  O3'   A    81      15.225  89.137  68.795  1.00  0.00           O  
ATOM   2592  C1'   A    81      18.620  89.462  70.033  1.00  0.00           C  
ATOM   2593  C2'   A    81      17.575  88.645  69.286  1.00  0.00           C  
ATOM   2594  O2'   A    81      17.794  88.782  67.889  1.00  0.00           O  
ATOM   2595  N1    A    81      20.793  85.366  72.281  1.00  0.00           N  
ATOM   2596  C2    A    81      20.562  85.672  70.998  1.00  0.00           C  
ATOM   2597  N3    A    81      19.991  86.758  70.482  1.00  0.00           N  
ATOM   2598  C4    A    81      19.626  87.611  71.455  1.00  0.00           C  
ATOM   2599  C5    A    81      19.797  87.437  72.816  1.00  0.00           C  
ATOM   2600  C6    A    81      20.416  86.246  73.234  1.00  0.00           C  
ATOM   2601  N6    A    81      20.646  85.940  74.513  1.00  0.00           N  
ATOM   2602  N7    A    81      19.299  88.528  73.516  1.00  0.00           N  
ATOM   2603  C8    A    81      18.846  89.323  72.579  1.00  0.00           C  
ATOM   2604  N9    A    81      19.012  88.831  71.308  1.00  0.00           N  
ATOM   2605  H5'   A    81      14.988  91.783  70.387  1.00  0.00           H  
ATOM   2606 H5''   A    81      15.766  91.154  71.630  1.00  0.00           H  
ATOM   2607  H4'   A    81      16.678  91.204  68.950  1.00  0.00           H  
ATOM   2608  H3'   A    81      16.025  88.997  70.595  1.00  0.00           H  
ATOM   2609  H1'   A    81      19.412  89.574  69.466  1.00  0.00           H  
ATOM   2610  H2'   A    81      17.588  87.705  69.565  1.00  0.00           H  
ATOM   2611 HO2'   A    81      16.928  88.846  67.436  1.00  0.00           H  
ATOM   2612  H2    A    81      20.855  85.001  70.346  1.00  0.00           H  
ATOM   2613  H61   A    81      21.082  85.093  74.743  1.00  0.00           H  
ATOM   2614  H62   A    81      20.381  86.563  75.221  1.00  0.00           H  
ATOM   2615  H8    A    81      18.427  90.189  72.768  1.00  0.00           H  
ATOM   2616  P     A    82      14.086  88.046  69.102  1.00  0.00           P  
ATOM   2617  OP2   A    82      13.693  88.180  70.527  1.00  0.00           O  
ATOM   2618  OP1   A    82      13.052  88.149  68.042  1.00  0.00           O  
ATOM   2619  O5'   A    82      14.834  86.649  68.928  1.00  0.00           O  
ATOM   2620  C5'   A    82      15.335  86.243  67.663  1.00  0.00           C  
ATOM   2621  C4'   A    82      16.203  85.016  67.779  1.00  0.00           C  
ATOM   2622  O4'   A    82      17.312  85.238  68.685  1.00  0.00           O  
ATOM   2623  C3'   A    82      15.532  83.774  68.345  1.00  0.00           C  
ATOM   2624  O3'   A    82      14.720  83.102  67.398  1.00  0.00           O  
ATOM   2625  C1'   A    82      17.657  84.042  69.349  1.00  0.00           C  
ATOM   2626  C2'   A    82      16.723  82.950  68.819  1.00  0.00           C  
ATOM   2627  O2'   A    82      17.356  82.289  67.733  1.00  0.00           O  
ATOM   2628  N1    A    82      19.049  82.527  74.073  1.00  0.00           N  
ATOM   2629  C2    A    82      19.398  82.101  72.852  1.00  0.00           C  
ATOM   2630  N3    A    82      18.996  82.542  71.662  1.00  0.00           N  
ATOM   2631  C4    A    82      18.121  83.553  71.800  1.00  0.00           C  
ATOM   2632  C5    A    82      17.667  84.100  72.986  1.00  0.00           C  
ATOM   2633  C6    A    82      18.169  83.545  74.177  1.00  0.00           C  
ATOM   2634  N6    A    82      17.821  83.968  75.394  1.00  0.00           N  
ATOM   2635  N7    A    82      16.770  85.130  72.739  1.00  0.00           N  
ATOM   2636  C8    A    82      16.703  85.183  71.432  1.00  0.00           C  
ATOM   2637  N9    A    82      17.495  84.257  70.799  1.00  0.00           N  
ATOM   2638  H5'   A    82      15.864  86.974  67.279  1.00  0.00           H  
ATOM   2639 H5''   A    82      14.582  86.047  67.068  1.00  0.00           H  
ATOM   2640  H4'   A    82      16.568  84.801  66.895  1.00  0.00           H  
ATOM   2641  H3'   A    82      14.987  84.028  69.120  1.00  0.00           H  
ATOM   2642  H1'   A    82      18.587  83.797  69.157  1.00  0.00           H  
ATOM   2643  H2'   A    82      16.467  82.323  69.527  1.00  0.00           H  
ATOM   2644 HO2'   A    82      16.683  82.078  67.053  1.00  0.00           H  
ATOM   2645  H2    A    82      20.039  81.360  72.832  1.00  0.00           H  
ATOM   2646  H61   A    82      18.205  83.541  76.189  1.00  0.00           H  
ATOM   2647  H62   A    82      17.184  84.706  75.494  1.00  0.00           H  
ATOM   2648  H8    A    82      16.139  85.824  70.950  1.00  0.00           H  
ATOM   2649  P     U    83      13.563  82.117  67.905  1.00  0.00           P  
ATOM   2650  OP2   U    83      13.587  80.955  66.982  1.00  0.00           O  
ATOM   2651  OP1   U    83      13.812  81.909  69.354  1.00  0.00           O  
ATOM   2652  O5'   U    83      12.154  82.843  67.747  1.00  0.00           O  
ATOM   2653  C5'   U    83      11.853  84.021  68.480  1.00  0.00           C  
ATOM   2654  C4'   U    83      11.717  83.739  69.956  1.00  0.00           C  
ATOM   2655  O4'   U    83      11.843  85.018  70.650  1.00  0.00           O  
ATOM   2656  C3'   U    83      10.398  83.127  70.403  1.00  0.00           C  
ATOM   2657  O3'   U    83      10.543  82.236  71.494  1.00  0.00           O  
ATOM   2658  C1'   U    83      10.725  85.182  71.499  1.00  0.00           C  
ATOM   2659  C2'   U    83       9.617  84.322  70.891  1.00  0.00           C  
ATOM   2660  O2'   U    83       8.702  83.956  71.914  1.00  0.00           O  
ATOM   2661  N1    U    83      10.372  86.623  71.519  1.00  0.00           N  
ATOM   2662  C2    U    83      10.059  87.178  72.745  1.00  0.00           C  
ATOM   2663  O2    U    83      10.063  86.543  73.785  1.00  0.00           O  
ATOM   2664  N3    U    83       9.739  88.514  72.715  1.00  0.00           N  
ATOM   2665  C4    U    83       9.700  89.335  71.609  1.00  0.00           C  
ATOM   2666  O4    U    83       9.391  90.520  71.746  1.00  0.00           O  
ATOM   2667  C5    U    83      10.035  88.692  70.375  1.00  0.00           C  
ATOM   2668  C6    U    83      10.352  87.393  70.375  1.00  0.00           C  
ATOM   2669  H5'   U    83      11.012  84.398  68.148  1.00  0.00           H  
ATOM   2670 H5''   U    83      12.572  84.674  68.345  1.00  0.00           H  
ATOM   2671  H4'   U    83      12.451  83.164  70.258  1.00  0.00           H  
ATOM   2672  H3'   U    83       9.944  82.664  69.668  1.00  0.00           H  
ATOM   2673  H1'   U    83      10.903  84.879  72.414  1.00  0.00           H  
ATOM   2674  H2'   U    83       9.168  84.784  70.153  1.00  0.00           H  
ATOM   2675 HO2'   U    83       8.213  84.754  72.206  1.00  0.00           H  
ATOM   2676  H3    U    83       9.513  88.928  73.574  1.00  0.00           H  
ATOM   2677  H5    U    83      10.034  89.201  69.537  1.00  0.00           H  
ATOM   2678  H6    U    83      10.576  86.976  69.518  1.00  0.00           H  
ATOM   2679  P     A    84       9.708  80.864  71.535  1.00  0.00           P  
ATOM   2680  OP2   A    84       9.029  80.778  72.853  1.00  0.00           O  
ATOM   2681  OP1   A    84       8.906  80.776  70.289  1.00  0.00           O  
ATOM   2682  O5'   A    84      10.827  79.731  71.483  1.00  0.00           O  
ATOM   2683  C5'   A    84      11.582  79.506  70.302  1.00  0.00           C  
ATOM   2684  C4'   A    84      12.929  78.904  70.612  1.00  0.00           C  
ATOM   2685  O4'   A    84      13.689  79.890  71.366  1.00  0.00           O  
ATOM   2686  C3'   A    84      12.916  77.633  71.447  1.00  0.00           C  
ATOM   2687  O3'   A    84      13.954  76.731  71.102  1.00  0.00           O  
ATOM   2688  C1'   A    84      14.116  79.315  72.601  1.00  0.00           C  
ATOM   2689  C2'   A    84      13.175  78.135  72.855  1.00  0.00           C  
ATOM   2690  O2'   A    84      13.861  77.163  73.631  1.00  0.00           O  
ATOM   2691  N1    A    84      16.539  81.611  76.527  1.00  0.00           N  
ATOM   2692  C2    A    84      16.911  80.639  75.684  1.00  0.00           C  
ATOM   2693  N3    A    84      16.229  80.088  74.682  1.00  0.00           N  
ATOM   2694  C4    A    84      15.009  80.643  74.576  1.00  0.00           C  
ATOM   2695  C5    A    84      14.485  81.649  75.367  1.00  0.00           C  
ATOM   2696  C6    A    84      15.308  82.148  76.392  1.00  0.00           C  
ATOM   2697  N6    A    84      14.937  83.116  77.234  1.00  0.00           N  
ATOM   2698  N7    A    84      13.196  81.969  74.963  1.00  0.00           N  
ATOM   2699  C8    A    84      12.974  81.164  73.953  1.00  0.00           C  
ATOM   2700  N9    A    84      14.029  80.334  73.664  1.00  0.00           N  
ATOM   2701  H5'   A    84      11.712  80.359  69.838  1.00  0.00           H  
ATOM   2702 H5''   A    84      11.086  78.896  69.716  1.00  0.00           H  
ATOM   2703  H4'   A    84      13.411  78.728  69.776  1.00  0.00           H  
ATOM   2704  H3'   A    84      12.054  77.172  71.376  1.00  0.00           H  
ATOM   2705  H1'   A    84      15.038  78.988  72.537  1.00  0.00           H  
ATOM   2706  H2'   A    84      12.347  78.429  73.290  1.00  0.00           H  
ATOM   2707 HO2'   A    84      13.739  76.283  73.219  1.00  0.00           H  
ATOM   2708  H2    A    84      17.814  80.283  75.823  1.00  0.00           H  
ATOM   2709  H61   A    84      15.556  83.423  77.930  1.00  0.00           H  
ATOM   2710  H62   A    84      14.049  83.520  77.155  1.00  0.00           H  
ATOM   2711  H8    A    84      12.132  81.156  73.451  1.00  0.00           H  
ATOM   2712  P     A    85      13.710  75.615  69.972  1.00  0.00           P  
ATOM   2713  OP2   A    85      13.514  74.309  70.650  1.00  0.00           O  
ATOM   2714  OP1   A    85      12.672  76.121  69.040  1.00  0.00           O  
ATOM   2715  O5'   A    85      15.095  75.557  69.184  1.00  0.00           O  
ATOM   2716  C5'   A    85      15.134  75.681  67.770  1.00  0.00           C  
ATOM   2717  C4'   A    85      16.523  76.010  67.282  1.00  0.00           C  
ATOM   2718  O4'   A    85      16.819  77.406  67.576  1.00  0.00           O  
ATOM   2719  C3'   A    85      17.660  75.237  67.933  1.00  0.00           C  
ATOM   2720  O3'   A    85      17.865  73.960  67.354  1.00  0.00           O  
ATOM   2721  C1'   A    85      18.142  77.540  68.043  1.00  0.00           C  
ATOM   2722  C2'   A    85      18.835  76.203  67.787  1.00  0.00           C  
ATOM   2723  O2'   A    85      19.353  76.197  66.465  1.00  0.00           O  
ATOM   2724  N1    A    85      20.801  78.638  72.319  1.00  0.00           N  
ATOM   2725  C2    A    85      21.184  78.374  71.063  1.00  0.00           C  
ATOM   2726  N3    A    85      20.437  78.095  69.997  1.00  0.00           N  
ATOM   2727  C4    A    85      19.131  78.102  70.316  1.00  0.00           C  
ATOM   2728  C5    A    85      18.584  78.356  71.560  1.00  0.00           C  
ATOM   2729  C6    A    85      19.481  78.638  72.606  1.00  0.00           C  
ATOM   2730  N6    A    85      19.100  78.901  73.858  1.00  0.00           N  
ATOM   2731  N7    A    85      17.199  78.277  71.512  1.00  0.00           N  
ATOM   2732  C8    A    85      16.944  77.982  70.262  1.00  0.00           C  
ATOM   2733  N9    A    85      18.067  77.861  69.481  1.00  0.00           N  
ATOM   2734  H5'   A    85      14.522  76.395  67.494  1.00  0.00           H  
ATOM   2735 H5''   A    85      14.844  74.837  67.366  1.00  0.00           H  
ATOM   2736  H4'   A    85      16.563  75.876  66.311  1.00  0.00           H  
ATOM   2737  H3'   A    85      17.459  75.118  68.885  1.00  0.00           H  
ATOM   2738  H1'   A    85      18.626  78.253  67.574  1.00  0.00           H  
ATOM   2739  H2'   A    85      19.534  76.028  68.452  1.00  0.00           H  
ATOM   2740 HO2'   A    85      20.228  75.757  66.467  1.00  0.00           H  
ATOM   2741  H2    A    85      22.152  78.386  70.907  1.00  0.00           H  
ATOM   2742  H61   A    85      19.772  79.091  74.545  1.00  0.00           H  
ATOM   2743  H62   A    85      18.148  78.907  74.090  1.00  0.00           H  
ATOM   2744  H8    A    85      16.035  77.858  69.915  1.00  0.00           H  
ATOM   2745  P     G    86      18.892  72.937  68.034  1.00  0.00           P  
ATOM   2746  OP2   G    86      18.973  73.332  69.463  1.00  0.00           O  
ATOM   2747  OP1   G    86      18.413  71.578  67.674  1.00  0.00           O  
ATOM   2748  O5'   G    86      20.333  73.139  67.385  1.00  0.00           O  
ATOM   2749  C5'   G    86      20.537  72.961  65.991  1.00  0.00           C  
ATOM   2750  C4'   G    86      21.883  73.484  65.555  1.00  0.00           C  
ATOM   2751  O4'   G    86      22.051  74.877  65.939  1.00  0.00           O  
ATOM   2752  C3'   G    86      23.095  72.796  66.164  1.00  0.00           C  
ATOM   2753  O3'   G    86      23.377  71.541  65.568  1.00  0.00           O  
ATOM   2754  C1'   G    86      23.432  75.127  66.099  1.00  0.00           C  
ATOM   2755  C2'   G    86      24.177  73.821  65.838  1.00  0.00           C  
ATOM   2756  O2'   G    86      24.546  73.761  64.467  1.00  0.00           O  
ATOM   2757  N1    G    86      26.844  77.354  69.151  1.00  0.00           N  
ATOM   2758  C2    G    86      26.964  76.973  67.836  1.00  0.00           C  
ATOM   2759  N2    G    86      28.147  77.214  67.252  1.00  0.00           N  
ATOM   2760  N3    G    86      25.995  76.397  67.143  1.00  0.00           N  
ATOM   2761  C4    G    86      24.878  76.228  67.880  1.00  0.00           C  
ATOM   2762  C5    G    86      24.654  76.573  69.196  1.00  0.00           C  
ATOM   2763  C6    G    86      25.702  77.190  69.929  1.00  0.00           C  
ATOM   2764  O6    G    86      25.699  77.569  71.105  1.00  0.00           O  
ATOM   2765  N7    G    86      23.367  76.230  69.584  1.00  0.00           N  
ATOM   2766  C8    G    86      22.841  75.693  68.517  1.00  0.00           C  
ATOM   2767  N9    G    86      23.702  75.660  67.447  1.00  0.00           N  
ATOM   2768  H5'   G    86      19.834  73.437  65.501  1.00  0.00           H  
ATOM   2769 H5''   G    86      20.481  72.005  65.780  1.00  0.00           H  
ATOM   2770  H4'   G    86      21.933  73.412  64.579  1.00  0.00           H  
ATOM   2771  H3'   G    86      23.018  72.681  67.133  1.00  0.00           H  
ATOM   2772  H1'   G    86      23.692  75.791  65.427  1.00  0.00           H  
ATOM   2773  H2'   G    86      24.954  73.723  66.428  1.00  0.00           H  
ATOM   2774 HO2'   G    86      24.475  72.834  64.158  1.00  0.00           H  
ATOM   2775  H1    G    86      27.621  77.774  69.575  1.00  0.00           H  
ATOM   2776  H22   G    86      28.291  76.964  66.315  1.00  0.00           H  
ATOM   2777  H21   G    86      28.869  77.641  67.759  1.00  0.00           H  
ATOM   2778  H8    G    86      21.924  75.349  68.483  1.00  0.00           H  
ATOM   2779  P     C    87      23.737  70.274  66.488  1.00  0.00           P  
ATOM   2780  OP2   C    87      22.595  70.028  67.403  1.00  0.00           O  
ATOM   2781  OP1   C    87      24.213  69.182  65.600  1.00  0.00           O  
ATOM   2782  O5'   C    87      24.973  70.770  67.362  1.00  0.00           O  
ATOM   2783  C5'   C    87      26.255  70.947  66.779  1.00  0.00           C  
ATOM   2784  C4'   C    87      27.205  71.647  67.723  1.00  0.00           C  
ATOM   2785  O4'   C    87      26.699  72.975  68.024  1.00  0.00           O  
ATOM   2786  C3'   C    87      27.410  71.036  69.101  1.00  0.00           C  
ATOM   2787  O3'   C    87      28.317  69.938  69.103  1.00  0.00           O  
ATOM   2788  C1'   C    87      27.037  73.345  69.334  1.00  0.00           C  
ATOM   2789  C2'   C    87      27.935  72.234  69.880  1.00  0.00           C  
ATOM   2790  O2'   C    87      29.285  72.542  69.597  1.00  0.00           O  
ATOM   2791  N1    C    87      25.786  73.417  70.109  1.00  0.00           N  
ATOM   2792  C2    C    87      25.808  74.084  71.338  1.00  0.00           C  
ATOM   2793  O2    C    87      26.849  74.661  71.688  1.00  0.00           O  
ATOM   2794  N3    C    87      24.699  74.090  72.107  1.00  0.00           N  
ATOM   2795  C4    C    87      23.591  73.477  71.683  1.00  0.00           C  
ATOM   2796  N4    C    87      22.526  73.481  72.489  1.00  0.00           N  
ATOM   2797  C5    C    87      23.528  72.825  70.416  1.00  0.00           C  
ATOM   2798  C6    C    87      24.637  72.821  69.667  1.00  0.00           C  
ATOM   2799  H5'   C    87      26.163  71.483  65.963  1.00  0.00           H  
ATOM   2800 H5''   C    87      26.624  70.070  66.546  1.00  0.00           H  
ATOM   2801  H4'   C    87      28.171  71.625  67.195  1.00  0.00           H  
ATOM   2802  H3'   C    87      26.494  70.602  69.532  1.00  0.00           H  
ATOM   2803  H1'   C    87      27.577  74.292  69.476  1.00  0.00           H  
ATOM   2804  H2'   C    87      27.915  72.074  70.968  1.00  0.00           H  
ATOM   2805 HO2'   C    87      29.739  71.735  69.218  1.00  0.00           H  
ATOM   2806  H42   C    87      21.680  73.030  72.203  1.00  0.00           H  
ATOM   2807  H41   C    87      22.573  73.936  73.378  1.00  0.00           H  
ATOM   2808  H5    C    87      22.603  72.342  70.070  1.00  0.00           H  
ATOM   2809  H6    C    87      24.626  72.328  68.684  1.00  0.00           H  
ATOM   2810  P     U    88      28.078  68.697  70.110  1.00  0.00           P  
ATOM   2811  OP2   U    88      26.624  68.402  70.237  1.00  0.00           O  
ATOM   2812  OP1   U    88      29.008  67.622  69.682  1.00  0.00           O  
ATOM   2813  O5'   U    88      28.609  69.237  71.508  1.00  0.00           O  
ATOM   2814  C5'   U    88      29.970  69.648  71.652  1.00  0.00           C  
ATOM   2815  C4'   U    88      30.159  70.392  72.951  1.00  0.00           C  
ATOM   2816  O4'   U    88      29.263  71.531  73.006  1.00  0.00           O  
ATOM   2817  C3'   U    88      29.845  69.610  74.216  1.00  0.00           C  
ATOM   2818  O3'   U    88      30.941  68.774  74.583  1.00  0.00           O  
ATOM   2819  C1'   U    88      28.819  71.729  74.333  1.00  0.00           C  
ATOM   2820  C2'   U    88      29.568  70.727  75.214  1.00  0.00           C  
ATOM   2821  O2'   U    88      30.748  71.347  75.686  1.00  0.00           O  
ATOM   2822  N1    U    88      27.356  71.573  74.371  1.00  0.00           N  
ATOM   2823  C2    U    88      26.687  72.087  75.462  1.00  0.00           C  
ATOM   2824  O2    U    88      27.258  72.640  76.385  1.00  0.00           O  
ATOM   2825  N3    U    88      25.323  71.927  75.430  1.00  0.00           N  
ATOM   2826  C4    U    88      24.578  71.315  74.438  1.00  0.00           C  
ATOM   2827  O4    U    88      23.348  71.289  74.530  1.00  0.00           O  
ATOM   2828  C5    U    88      25.344  70.799  73.350  1.00  0.00           C  
ATOM   2829  C6    U    88      26.670  70.939  73.352  1.00  0.00           C  
ATOM   2830  H5'   U    88      30.261  70.293  70.811  1.00  0.00           H  
ATOM   2831 H5''   U    88      30.634  68.770  71.629  1.00  0.00           H  
ATOM   2832  H4'   U    88      31.229  70.647  72.961  1.00  0.00           H  
ATOM   2833  H3'   U    88      28.996  68.919  74.108  1.00  0.00           H  
ATOM   2834  H1'   U    88      29.033  72.730  74.735  1.00  0.00           H  
ATOM   2835  H2'   U    88      29.061  70.369  76.121  1.00  0.00           H  
ATOM   2836 HO2'   U    88      31.524  70.729  75.561  1.00  0.00           H  
ATOM   2837  H3    U    88      24.812  72.290  76.211  1.00  0.00           H  
ATOM   2838  H5    U    88      24.842  70.287  72.514  1.00  0.00           H  
ATOM   2839  H6    U    88      27.245  70.536  72.505  1.00  0.00           H  
ATOM   2840  P     G    89      30.670  67.292  75.148  1.00  0.00           P  
ATOM   2841  OP2   G    89      29.692  66.583  74.285  1.00  0.00           O  
ATOM   2842  OP1   G    89      32.013  66.692  75.374  1.00  0.00           O  
ATOM   2843  O5'   G    89      30.005  67.561  76.571  1.00  0.00           O  
ATOM   2844  C5'   G    89      30.775  68.166  77.626  1.00  0.00           C  
ATOM   2845  C4'   G    89      29.894  68.523  78.800  1.00  0.00           C  
ATOM   2846  O4'   G    89      28.902  69.501  78.399  1.00  0.00           O  
ATOM   2847  C3'   G    89      29.053  67.408  79.400  1.00  0.00           C  
ATOM   2848  O3'   G    89      29.795  66.557  80.259  1.00  0.00           O  
ATOM   2849  C1'   G    89      27.741  69.342  79.186  1.00  0.00           C  
ATOM   2850  C2'   G    89      28.002  68.198  80.163  1.00  0.00           C  
ATOM   2851  O2'   G    89      28.494  68.719  81.382  1.00  0.00           O  
ATOM   2852  N1    G    89      22.713  68.984  78.983  1.00  0.00           N  
ATOM   2853  C2    G    89      23.536  69.218  80.056  1.00  0.00           C  
ATOM   2854  N2    G    89      22.939  69.391  81.245  1.00  0.00           N  
ATOM   2855  N3    G    89      24.849  69.276  79.974  1.00  0.00           N  
ATOM   2856  C4    G    89      25.287  69.065  78.718  1.00  0.00           C  
ATOM   2857  C5    G    89      24.554  68.811  77.580  1.00  0.00           C  
ATOM   2858  C6    G    89      23.139  68.769  77.679  1.00  0.00           C  
ATOM   2859  O6    G    89      22.309  68.581  76.784  1.00  0.00           O  
ATOM   2860  N7    G    89      25.390  68.633  76.485  1.00  0.00           N  
ATOM   2861  C8    G    89      26.593  68.795  76.968  1.00  0.00           C  
ATOM   2862  N9    G    89      26.597  69.073  78.317  1.00  0.00           N  
ATOM   2863  H5'   G    89      31.275  69.073  77.257  1.00  0.00           H  
ATOM   2864 H5''   G    89      31.564  67.477  77.959  1.00  0.00           H  
ATOM   2865  H4'   G    89      30.599  68.871  79.568  1.00  0.00           H  
ATOM   2866  H3'   G    89      28.638  66.715  78.653  1.00  0.00           H  
ATOM   2867  H1'   G    89      27.487  70.226  79.789  1.00  0.00           H  
ATOM   2868  H2'   G    89      27.135  67.585  80.448  1.00  0.00           H  
ATOM   2869 HO2'   G    89      29.198  68.108  81.746  1.00  0.00           H  
ATOM   2870  H1    G    89      21.728  68.966  79.152  1.00  0.00           H  
ATOM   2871  H22   G    89      23.493  69.562  82.060  1.00  0.00           H  
ATOM   2872  H21   G    89      21.944  69.348  81.316  1.00  0.00           H  
ATOM   2873  H8    G    89      27.507  68.719  76.359  1.00  0.00           H  
ATOM   2874  P     A    90      29.460  64.986  80.324  1.00  0.00           P  
ATOM   2875  OP2   A    90      29.233  64.506  78.938  1.00  0.00           O  
ATOM   2876  OP1   A    90      30.489  64.331  81.169  1.00  0.00           O  
ATOM   2877  O5'   A    90      28.070  64.921  81.101  1.00  0.00           O  
ATOM   2878  C5'   A    90      27.967  65.356  82.449  1.00  0.00           C  
ATOM   2879  C4'   A    90      26.537  65.340  82.928  1.00  0.00           C  
ATOM   2880  O4'   A    90      25.758  66.300  82.163  1.00  0.00           O  
ATOM   2881  C3'   A    90      25.786  64.030  82.746  1.00  0.00           C  
ATOM   2882  O3'   A    90      26.097  63.069  83.740  1.00  0.00           O  
ATOM   2883  C1'   A    90      24.439  65.815  82.001  1.00  0.00           C  
ATOM   2884  C2'   A    90      24.333  64.484  82.749  1.00  0.00           C  
ATOM   2885  O2'   A    90      23.873  64.729  84.070  1.00  0.00           O  
ATOM   2886  N1    A    90      20.762  65.371  78.418  1.00  0.00           N  
ATOM   2887  C2    A    90      20.710  65.497  79.750  1.00  0.00           C  
ATOM   2888  N3    A    90      21.709  65.608  80.624  1.00  0.00           N  
ATOM   2889  C4    A    90      22.897  65.580  79.994  1.00  0.00           C  
ATOM   2890  C5    A    90      23.110  65.455  78.634  1.00  0.00           C  
ATOM   2891  C6    A    90      21.971  65.347  77.817  1.00  0.00           C  
ATOM   2892  N6    A    90      22.021  65.220  76.489  1.00  0.00           N  
ATOM   2893  N7    A    90      24.468  65.465  78.348  1.00  0.00           N  
ATOM   2894  C8    A    90      25.036  65.593  79.521  1.00  0.00           C  
ATOM   2895  N9    A    90      24.144  65.669  80.563  1.00  0.00           N  
ATOM   2896  H5'   A    90      28.317  66.268  82.518  1.00  0.00           H  
ATOM   2897 H5''   A    90      28.502  64.765  83.018  1.00  0.00           H  
ATOM   2898  H4'   A    90      26.512  65.591  83.876  1.00  0.00           H  
ATOM   2899  H3'   A    90      25.999  63.659  81.863  1.00  0.00           H  
ATOM   2900  H1'   A    90      23.818  66.462  82.398  1.00  0.00           H  
ATOM   2901  H2'   A    90      23.757  63.849  82.275  1.00  0.00           H  
ATOM   2902 HO2'   A    90      24.319  64.107  84.683  1.00  0.00           H  
ATOM   2903  H2    A    90      19.809  65.510  80.137  1.00  0.00           H  
ATOM   2904  H61   A    90      21.192  65.149  75.972  1.00  0.00           H  
ATOM   2905  H62   A    90      22.887  65.200  76.031  1.00  0.00           H  
ATOM   2906  H8    A    90      26.008  65.631  79.645  1.00  0.00           H  
ATOM   2907  P     C    91      26.296  61.526  83.339  1.00  0.00           P  
ATOM   2908  OP2   C    91      27.077  61.475  82.077  1.00  0.00           O  
ATOM   2909  OP1   C    91      26.790  60.800  84.536  1.00  0.00           O  
ATOM   2910  O5'   C    91      24.820  61.014  83.027  1.00  0.00           O  
ATOM   2911  C5'   C    91      23.814  61.037  84.028  1.00  0.00           C  
ATOM   2912  C4'   C    91      22.448  60.747  83.452  1.00  0.00           C  
ATOM   2913  O4'   C    91      22.049  61.821  82.555  1.00  0.00           O  
ATOM   2914  C3'   C    91      22.328  59.502  82.589  1.00  0.00           C  
ATOM   2915  O3'   C    91      22.240  58.300  83.346  1.00  0.00           O  
ATOM   2916  C1'   C    91      21.228  61.298  81.530  1.00  0.00           C  
ATOM   2917  C2'   C    91      21.063  59.799  81.794  1.00  0.00           C  
ATOM   2918  O2'   C    91      19.876  59.581  82.532  1.00  0.00           O  
ATOM   2919  N1    C    91      21.858  61.567  80.220  1.00  0.00           N  
ATOM   2920  C2    C    91      21.051  61.557  79.070  1.00  0.00           C  
ATOM   2921  O2    C    91      19.839  61.342  79.187  1.00  0.00           O  
ATOM   2922  N3    C    91      21.616  61.783  77.863  1.00  0.00           N  
ATOM   2923  C4    C    91      22.926  62.014  77.773  1.00  0.00           C  
ATOM   2924  N4    C    91      23.437  62.234  76.561  1.00  0.00           N  
ATOM   2925  C5    C    91      23.771  62.034  78.923  1.00  0.00           C  
ATOM   2926  C6    C    91      23.201  61.810  80.115  1.00  0.00           C  
ATOM   2927  H5'   C    91      23.802  61.921  84.449  1.00  0.00           H  
ATOM   2928 H5''   C    91      24.024  60.362  84.707  1.00  0.00           H  
ATOM   2929  H4'   C    91      21.806  60.621  84.337  1.00  0.00           H  
ATOM   2930  H3'   C    91      23.201  59.327  81.942  1.00  0.00           H  
ATOM   2931  H1'   C    91      20.217  61.730  81.495  1.00  0.00           H  
ATOM   2932  H2'   C    91      20.958  59.157  80.908  1.00  0.00           H  
ATOM   2933 HO2'   C    91      20.024  58.846  83.193  1.00  0.00           H  
ATOM   2934  H42   C    91      24.416  62.409  76.454  1.00  0.00           H  
ATOM   2935  H41   C    91      22.841  62.223  75.758  1.00  0.00           H  
ATOM   2936  H5    C    91      24.850  62.225  78.833  1.00  0.00           H  
ATOM   2937  H6    C    91      23.822  61.818  81.024  1.00  0.00           H  
ATOM   2938  P     G    92      22.989  56.975  82.822  1.00  0.00           P  
ATOM   2939  OP2   G    92      24.290  57.391  82.243  1.00  0.00           O  
ATOM   2940  OP1   G    92      22.964  55.965  83.909  1.00  0.00           O  
ATOM   2941  O5'   G    92      22.071  56.455  81.628  1.00  0.00           O  
ATOM   2942  C5'   G    92      20.721  56.015  81.873  1.00  0.00           C  
ATOM   2943  C4'   G    92      20.024  55.701  80.573  1.00  0.00           C  
ATOM   2944  O4'   G    92      19.796  56.919  79.814  1.00  0.00           O  
ATOM   2945  C3'   G    92      20.731  54.797  79.580  1.00  0.00           C  
ATOM   2946  O3'   G    92      20.671  53.430  79.944  1.00  0.00           O  
ATOM   2947  C1'   G    92      19.692  56.582  78.444  1.00  0.00           C  
ATOM   2948  C2'   G    92      19.930  55.074  78.316  1.00  0.00           C  
ATOM   2949  O2'   G    92      18.683  54.408  78.297  1.00  0.00           O  
ATOM   2950  N1    G    92      21.298  57.787  73.808  1.00  0.00           N  
ATOM   2951  C2    G    92      20.134  57.175  74.201  1.00  0.00           C  
ATOM   2952  N2    G    92      19.307  56.772  73.218  1.00  0.00           N  
ATOM   2953  N3    G    92      19.800  56.968  75.457  1.00  0.00           N  
ATOM   2954  C4    G    92      20.744  57.410  76.308  1.00  0.00           C  
ATOM   2955  C5    G    92      21.937  58.029  76.024  1.00  0.00           C  
ATOM   2956  C6    G    92      22.279  58.260  74.671  1.00  0.00           C  
ATOM   2957  O6    G    92      23.291  58.801  74.215  1.00  0.00           O  
ATOM   2958  N7    G    92      22.626  58.330  77.191  1.00  0.00           N  
ATOM   2959  C8    G    92      21.857  57.886  78.146  1.00  0.00           C  
ATOM   2960  N9    G    92      20.714  57.284  77.675  1.00  0.00           N  
ATOM   2961  H5'   G    92      20.163  56.794  82.412  1.00  0.00           H  
ATOM   2962 H5''   G    92      20.727  55.121  82.514  1.00  0.00           H  
ATOM   2963  H4'   G    92      19.109  55.175  80.880  1.00  0.00           H  
ATOM   2964  H3'   G    92      21.811  54.990  79.497  1.00  0.00           H  
ATOM   2965  H1'   G    92      18.711  56.790  77.994  1.00  0.00           H  
ATOM   2966  H2'   G    92      20.442  54.730  77.405  1.00  0.00           H  
ATOM   2967 HO2'   G    92      18.741  53.576  78.849  1.00  0.00           H  
ATOM   2968  H1    G    92      21.452  57.901  72.827  1.00  0.00           H  
ATOM   2969  H22   G    92      18.445  56.319  73.446  1.00  0.00           H  
ATOM   2970  H21   G    92      19.554  56.926  72.262  1.00  0.00           H  
ATOM   2971  H8    G    92      22.110  57.964  79.214  1.00  0.00           H  
ATOM   2972  P     G    93      21.892  52.445  79.571  1.00  0.00           P  
ATOM   2973  OP2   G    93      23.193  53.129  79.797  1.00  0.00           O  
ATOM   2974  OP1   G    93      21.599  51.179  80.283  1.00  0.00           O  
ATOM   2975  O5'   G    93      21.760  52.206  77.996  1.00  0.00           O  
ATOM   2976  C5'   G    93      20.636  51.497  77.461  1.00  0.00           C  
ATOM   2977  C4'   G    93      20.639  51.531  75.949  1.00  0.00           C  
ATOM   2978  O4'   G    93      20.481  52.896  75.470  1.00  0.00           O  
ATOM   2979  C3'   G    93      21.887  51.089  75.209  1.00  0.00           C  
ATOM   2980  O3'   G    93      22.073  49.677  75.195  1.00  0.00           O  
ATOM   2981  C1'   G    93      20.953  52.973  74.154  1.00  0.00           C  
ATOM   2982  C2'   G    93      21.572  51.614  73.817  1.00  0.00           C  
ATOM   2983  O2'   G    93      20.620  50.815  73.148  1.00  0.00           O  
ATOM   2984  N1    G    93      23.888  55.648  71.052  1.00  0.00           N  
ATOM   2985  C2    G    93      22.807  54.860  70.773  1.00  0.00           C  
ATOM   2986  N2    G    93      22.495  54.700  69.483  1.00  0.00           N  
ATOM   2987  N3    G    93      22.080  54.261  71.689  1.00  0.00           N  
ATOM   2988  C4    G    93      22.527  54.509  72.933  1.00  0.00           C  
ATOM   2989  C5    G    93      23.593  55.279  73.325  1.00  0.00           C  
ATOM   2990  C6    G    93      24.373  55.917  72.324  1.00  0.00           C  
ATOM   2991  O6    G    93      25.373  56.626  72.460  1.00  0.00           O  
ATOM   2992  N7    G    93      23.715  55.284  74.709  1.00  0.00           N  
ATOM   2993  C8    G    93      22.746  54.511  75.122  1.00  0.00           C  
ATOM   2994  N9    G    93      22.013  53.976  74.090  1.00  0.00           N  
ATOM   2995  H5'   G    93      19.700  51.939  77.831  1.00  0.00           H  
ATOM   2996 H5''   G    93      20.654  50.451  77.799  1.00  0.00           H  
ATOM   2997  H4'   G    93      19.825  50.849  75.663  1.00  0.00           H  
ATOM   2998  H3'   G    93      22.822  51.454  75.660  1.00  0.00           H  
ATOM   2999  H1'   G    93      20.211  53.188  73.371  1.00  0.00           H  
ATOM   3000  H2'   G    93      22.451  51.622  73.158  1.00  0.00           H  
ATOM   3001 HO2'   G    93      20.604  49.901  73.556  1.00  0.00           H  
ATOM   3002  H1    G    93      24.368  56.064  70.280  1.00  0.00           H  
ATOM   3003  H22   G    93      21.715  54.129  69.225  1.00  0.00           H  
ATOM   3004  H21   G    93      23.040  55.151  68.777  1.00  0.00           H  
ATOM   3005  H8    G    93      22.555  54.293  76.184  1.00  0.00           H  
ATOM   3006  P     A    94      23.555  49.059  75.134  1.00  0.00           P  
ATOM   3007  OP2   A    94      24.475  50.002  75.819  1.00  0.00           O  
ATOM   3008  OP1   A    94      23.483  47.646  75.584  1.00  0.00           O  
ATOM   3009  O5'   A    94      23.912  49.065  73.581  1.00  0.00           O  
ATOM   3010  C5'   A    94      23.108  48.361  72.646  1.00  0.00           C  
ATOM   3011  C4'   A    94      23.381  48.809  71.232  1.00  0.00           C  
ATOM   3012  O4'   A    94      23.138  50.238  71.079  1.00  0.00           O  
ATOM   3013  C3'   A    94      24.806  48.620  70.736  1.00  0.00           C  
ATOM   3014  O3'   A    94      25.053  47.314  70.245  1.00  0.00           O  
ATOM   3015  C1'   A    94      24.041  50.746  70.125  1.00  0.00           C  
ATOM   3016  C2'   A    94      24.823  49.570  69.551  1.00  0.00           C  
ATOM   3017  O2'   A    94      24.115  49.028  68.446  1.00  0.00           O  
ATOM   3018  N1    A    94      27.263  54.689  69.331  1.00  0.00           N  
ATOM   3019  C2    A    94      26.558  53.919  68.492  1.00  0.00           C  
ATOM   3020  N3    A    94      25.737  52.908  68.767  1.00  0.00           N  
ATOM   3021  C4    A    94      25.667  52.700  70.094  1.00  0.00           C  
ATOM   3022  C5    A    94      26.331  53.407  71.079  1.00  0.00           C  
ATOM   3023  C6    A    94      27.169  54.454  70.657  1.00  0.00           C  
ATOM   3024  N6    A    94      27.873  55.221  71.493  1.00  0.00           N  
ATOM   3025  N7    A    94      26.014  52.911  72.336  1.00  0.00           N  
ATOM   3026  C8    A    94      25.180  51.932  72.087  1.00  0.00           C  
ATOM   3027  N9    A    94      24.925  51.749  70.750  1.00  0.00           N  
ATOM   3028  H5'   A    94      22.163  48.517  72.854  1.00  0.00           H  
ATOM   3029 H5''   A    94      23.296  47.402  72.720  1.00  0.00           H  
ATOM   3030  H4'   A    94      22.780  48.328  70.625  1.00  0.00           H  
ATOM   3031  H3'   A    94      25.431  48.934  71.423  1.00  0.00           H  
ATOM   3032  H1'   A    94      23.520  51.170  69.411  1.00  0.00           H  
ATOM   3033  H2'   A    94      25.738  49.824  69.308  1.00  0.00           H  
ATOM   3034 HO2'   A    94      24.237  48.056  68.436  1.00  0.00           H  
ATOM   3035  H2    A    94      26.661  54.131  67.540  1.00  0.00           H  
ATOM   3036  H61   A    94      28.442  55.937  71.140  1.00  0.00           H  
ATOM   3037  H62   A    94      27.821  55.070  72.460  1.00  0.00           H  
ATOM   3038  H8    A    94      24.776  51.381  72.790  1.00  0.00           H  
ATOM   3039  P     C    95      26.465  46.599  70.525  1.00  0.00           P  
ATOM   3040  OP2   C    95      26.800  46.787  71.959  1.00  0.00           O  
ATOM   3041  OP1   C    95      26.406  45.227  69.959  1.00  0.00           O  
ATOM   3042  O5'   C    95      27.504  47.443  69.661  1.00  0.00           O  
ATOM   3043  C5'   C    95      27.438  47.449  68.243  1.00  0.00           C  
ATOM   3044  C4'   C    95      28.395  48.451  67.644  1.00  0.00           C  
ATOM   3045  O4'   C    95      28.022  49.787  68.066  1.00  0.00           O  
ATOM   3046  C3'   C    95      29.847  48.332  68.079  1.00  0.00           C  
ATOM   3047  O3'   C    95      30.554  47.327  67.372  1.00  0.00           O  
ATOM   3048  C1'   C    95      29.175  50.586  68.228  1.00  0.00           C  
ATOM   3049  C2'   C    95      30.387  49.736  67.841  1.00  0.00           C  
ATOM   3050  O2'   C    95      30.686  49.947  66.469  1.00  0.00           O  
ATOM   3051  N1    C    95      29.236  51.047  69.638  1.00  0.00           N  
ATOM   3052  C2    C    95      30.035  52.157  69.941  1.00  0.00           C  
ATOM   3053  O2    C    95      30.663  52.718  69.030  1.00  0.00           O  
ATOM   3054  N3    C    95      30.108  52.597  71.218  1.00  0.00           N  
ATOM   3055  C4    C    95      29.424  51.976  72.178  1.00  0.00           C  
ATOM   3056  N4    C    95      29.527  52.446  73.424  1.00  0.00           N  
ATOM   3057  C5    C    95      28.604  50.845  71.904  1.00  0.00           C  
ATOM   3058  C6    C    95      28.539  50.420  70.637  1.00  0.00           C  
ATOM   3059  H5'   C    95      26.525  47.675  67.967  1.00  0.00           H  
ATOM   3060 H5''   C    95      27.661  46.556  67.909  1.00  0.00           H  
ATOM   3061  H4'   C    95      28.339  48.397  66.668  1.00  0.00           H  
ATOM   3062  H3'   C    95      29.883  48.135  69.038  1.00  0.00           H  
ATOM   3063  H1'   C    95      29.123  51.363  67.634  1.00  0.00           H  
ATOM   3064  H2'   C    95      31.159  49.924  68.414  1.00  0.00           H  
ATOM   3065 HO2'   C    95      30.973  49.099  66.071  1.00  0.00           H  
ATOM   3066  H42   C    95      29.036  52.011  74.153  1.00  0.00           H  
ATOM   3067  H41   C    95      30.093  53.224  73.610  1.00  0.00           H  
ATOM   3068  H5    C    95      28.104  50.396  72.617  1.00  0.00           H  
ATOM   3069  H6    C    95      27.980  49.643  70.427  1.00  0.00           H  
ATOM   3070  P     A    96      32.039  46.933  67.829  1.00  0.00           P  
ATOM   3071  OP2   A    96      32.003  46.862  69.311  1.00  0.00           O  
ATOM   3072  OP1   A    96      32.397  45.725  67.045  1.00  0.00           O  
ATOM   3073  O5'   A    96      33.038  48.104  67.416  1.00  0.00           O  
ATOM   3074  C5'   A    96      34.243  48.320  68.134  1.00  0.00           C  
ATOM   3075  C4'   A    96      34.871  49.644  67.777  1.00  0.00           C  
ATOM   3076  O4'   A    96      33.992  50.729  68.169  1.00  0.00           O  
ATOM   3077  C3'   A    96      36.177  49.975  68.482  1.00  0.00           C  
ATOM   3078  O3'   A    96      37.297  49.322  67.911  1.00  0.00           O  
ATOM   3079  C1'   A    96      34.749  51.871  68.448  1.00  0.00           C  
ATOM   3080  C2'   A    96      36.209  51.482  68.232  1.00  0.00           C  
ATOM   3081  O2'   A    96      36.563  51.773  66.888  1.00  0.00           O  
ATOM   3082  N1    A    96      35.906  55.099  72.294  1.00  0.00           N  
ATOM   3083  C2    A    96      36.361  54.995  71.039  1.00  0.00           C  
ATOM   3084  N3    A    96      36.015  54.129  70.089  1.00  0.00           N  
ATOM   3085  C4    A    96      35.075  53.279  70.539  1.00  0.00           C  
ATOM   3086  C5    A    96      34.510  53.262  71.801  1.00  0.00           C  
ATOM   3087  C6    A    96      34.961  54.230  72.715  1.00  0.00           C  
ATOM   3088  N6    A    96      34.509  54.335  73.966  1.00  0.00           N  
ATOM   3089  N7    A    96      33.572  52.243  71.904  1.00  0.00           N  
ATOM   3090  C8    A    96      33.590  51.678  70.722  1.00  0.00           C  
ATOM   3091  N9    A    96      34.477  52.255  69.846  1.00  0.00           N  
ATOM   3092  H5'   A    96      34.875  47.600  67.924  1.00  0.00           H  
ATOM   3093 H5''   A    96      34.051  48.306  69.095  1.00  0.00           H  
ATOM   3094  H4'   A    96      35.016  49.680  66.808  1.00  0.00           H  
ATOM   3095  H3'   A    96      36.158  49.796  69.446  1.00  0.00           H  
ATOM   3096  H1'   A    96      34.520  52.617  67.854  1.00  0.00           H  
ATOM   3097  H2'   A    96      36.795  51.940  68.870  1.00  0.00           H  
ATOM   3098 HO2'   A    96      37.045  51.006  66.512  1.00  0.00           H  
ATOM   3099  H2    A    96      37.045  55.648  70.784  1.00  0.00           H  
ATOM   3100  H61   A    96      34.862  55.032  74.558  1.00  0.00           H  
ATOM   3101  H62   A    96      33.823  53.716  74.293  1.00  0.00           H  
ATOM   3102  H8    A    96      33.024  50.914  70.485  1.00  0.00           H  
ATOM   3103  P     U    97      38.484  48.783  68.851  1.00  0.00           P  
ATOM   3104  OP2   U    97      37.885  48.319  70.127  1.00  0.00           O  
ATOM   3105  OP1   U    97      39.318  47.851  68.049  1.00  0.00           O  
ATOM   3106  O5'   U    97      39.353  50.082  69.157  1.00  0.00           O  
ATOM   3107  C5'   U    97      40.064  50.746  68.123  1.00  0.00           C  
ATOM   3108  C4'   U    97      40.905  51.870  68.661  1.00  0.00           C  
ATOM   3109  O4'   U    97      40.041  52.911  69.181  1.00  0.00           O  
ATOM   3110  C3'   U    97      41.796  51.521  69.839  1.00  0.00           C  
ATOM   3111  O3'   U    97      43.006  50.899  69.437  1.00  0.00           O  
ATOM   3112  C1'   U    97      40.620  53.499  70.325  1.00  0.00           C  
ATOM   3113  C2'   U    97      42.013  52.889  70.469  1.00  0.00           C  
ATOM   3114  O2'   U    97      42.924  53.691  69.752  1.00  0.00           O  
ATOM   3115  N1    U    97      39.752  53.189  71.472  1.00  0.00           N  
ATOM   3116  C2    U    97      40.011  53.847  72.653  1.00  0.00           C  
ATOM   3117  O2    U    97      40.930  54.652  72.780  1.00  0.00           O  
ATOM   3118  N3    U    97      39.166  53.534  73.686  1.00  0.00           N  
ATOM   3119  C4    U    97      38.117  52.654  73.663  1.00  0.00           C  
ATOM   3120  O4    U    97      37.439  52.503  74.677  1.00  0.00           O  
ATOM   3121  C5    U    97      37.912  51.999  72.405  1.00  0.00           C  
ATOM   3122  C6    U    97      38.715  52.280  71.380  1.00  0.00           C  
ATOM   3123  H5'   U    97      39.423  51.108  67.476  1.00  0.00           H  
ATOM   3124 H5''   U    97      40.646  50.100  67.670  1.00  0.00           H  
ATOM   3125  H4'   U    97      41.532  52.169  67.807  1.00  0.00           H  
ATOM   3126  H3'   U    97      41.347  50.794  70.531  1.00  0.00           H  
ATOM   3127  H1'   U    97      40.750  54.591  70.308  1.00  0.00           H  
ATOM   3128  H2'   U    97      42.438  52.827  71.481  1.00  0.00           H  
ATOM   3129 HO2'   U    97      43.514  53.108  69.192  1.00  0.00           H  
ATOM   3130  H3    U    97      39.333  53.998  74.557  1.00  0.00           H  
ATOM   3131  H5    U    97      37.098  51.267  72.289  1.00  0.00           H  
ATOM   3132  H6    U    97      38.545  51.769  70.421  1.00  0.00           H  
ATOM   3133  P     G    98      43.598  49.676  70.296  1.00  0.00           P  
ATOM   3134  OP2   G    98      42.481  48.785  70.719  1.00  0.00           O  
ATOM   3135  OP1   G    98      44.726  49.123  69.500  1.00  0.00           O  
ATOM   3136  O5'   G    98      44.219  50.360  71.594  1.00  0.00           O  
ATOM   3137  C5'   G    98      45.339  51.247  71.468  1.00  0.00           C  
ATOM   3138  C4'   G    98      45.595  51.968  72.769  1.00  0.00           C  
ATOM   3139  O4'   G    98      44.447  52.787  73.110  1.00  0.00           O  
ATOM   3140  C3'   G    98      45.798  51.086  73.992  1.00  0.00           C  
ATOM   3141  O3'   G    98      47.117  50.578  74.096  1.00  0.00           O  
ATOM   3142  C1'   G    98      44.221  52.763  74.529  1.00  0.00           C  
ATOM   3143  C2'   G    98      45.408  52.011  75.136  1.00  0.00           C  
ATOM   3144  O2'   G    98      46.444  52.940  75.424  1.00  0.00           O  
ATOM   3145  N1    G    98      40.785  51.811  78.162  1.00  0.00           N  
ATOM   3146  C2    G    98      41.970  52.502  78.240  1.00  0.00           C  
ATOM   3147  N2    G    98      42.287  53.008  79.441  1.00  0.00           N  
ATOM   3148  N3    G    98      42.787  52.684  77.215  1.00  0.00           N  
ATOM   3149  C4    G    98      42.317  52.111  76.087  1.00  0.00           C  
ATOM   3150  C5    G    98      41.149  51.402  75.903  1.00  0.00           C  
ATOM   3151  C6    G    98      40.282  51.214  77.011  1.00  0.00           C  
ATOM   3152  O6    G    98      39.202  50.614  77.050  1.00  0.00           O  
ATOM   3153  N7    G    98      41.032  50.978  74.587  1.00  0.00           N  
ATOM   3154  C8    G    98      42.110  51.427  74.005  1.00  0.00           C  
ATOM   3155  N9    G    98      42.933  52.123  74.857  1.00  0.00           N  
ATOM   3156  H5'   G    98      45.152  51.981  70.672  1.00  0.00           H  
ATOM   3157 H5''   G    98      46.237  50.681  71.180  1.00  0.00           H  
ATOM   3158  H4'   G    98      46.379  52.547  72.662  1.00  0.00           H  
ATOM   3159  H3'   G    98      45.167  50.338  73.956  1.00  0.00           H  
ATOM   3160  H1'   G    98      44.220  53.687  74.856  1.00  0.00           H  
ATOM   3161  H2'   G    98      45.143  51.506  75.933  1.00  0.00           H  
ATOM   3162 HO2'   G    98      47.288  52.598  75.062  1.00  0.00           H  
ATOM   3163  H1    G    98      40.250  51.733  78.980  1.00  0.00           H  
ATOM   3164  H22   G    98      43.122  53.510  79.555  1.00  0.00           H  
ATOM   3165  H21   G    98      41.688  52.877  80.204  1.00  0.00           H  
ATOM   3166  H8    G    98      42.311  51.282  73.057  1.00  0.00           H  
ATOM   3167  P     G    99      47.399  49.230  74.925  1.00  0.00           P  
ATOM   3168  OP2   G    99      46.307  48.270  74.627  1.00  0.00           O  
ATOM   3169  OP1   G    99      48.811  48.833  74.690  1.00  0.00           O  
ATOM   3170  O5'   G    99      47.261  49.677  76.448  1.00  0.00           O  
ATOM   3171  C5'   G    99      48.181  50.592  77.026  1.00  0.00           C  
ATOM   3172  C4'   G    99      47.899  50.809  78.491  1.00  0.00           C  
ATOM   3173  O4'   G    99      46.614  51.465  78.653  1.00  0.00           O  
ATOM   3174  C3'   G    99      47.783  49.553  79.342  1.00  0.00           C  
ATOM   3175  O3'   G    99      49.042  49.010  79.702  1.00  0.00           O  
ATOM   3176  C1'   G    99      45.979  50.990  79.858  1.00  0.00           C  
ATOM   3177  C2'   G    99      46.962  50.032  80.531  1.00  0.00           C  
ATOM   3178  O2'   G    99      47.762  50.763  81.449  1.00  0.00           O  
ATOM   3179  N1    G    99      41.619  49.121  81.704  1.00  0.00           N  
ATOM   3180  C2    G    99      42.670  49.706  82.368  1.00  0.00           C  
ATOM   3181  N2    G    99      42.549  49.809  83.700  1.00  0.00           N  
ATOM   3182  N3    G    99      43.761  50.158  81.771  1.00  0.00           N  
ATOM   3183  C4    G    99      43.718  49.974  80.435  1.00  0.00           C  
ATOM   3184  C5    G    99      42.718  49.404  79.675  1.00  0.00           C  
ATOM   3185  C6    G    99      41.554  48.924  80.328  1.00  0.00           C  
ATOM   3186  O6    G    99      40.558  48.386  79.830  1.00  0.00           O  
ATOM   3187  N7    G    99      43.059  49.405  78.331  1.00  0.00           N  
ATOM   3188  C8    G    99      44.238  49.966  78.297  1.00  0.00           C  
ATOM   3189  N9    G    99      44.697  50.336  79.538  1.00  0.00           N  
ATOM   3190  H5'   G    99      48.117  51.449  76.558  1.00  0.00           H  
ATOM   3191 H5''   G    99      49.089  50.238  76.924  1.00  0.00           H  
ATOM   3192  H4'   G    99      48.599  51.383  78.868  1.00  0.00           H  
ATOM   3193  H3'   G    99      47.270  48.878  78.850  1.00  0.00           H  
ATOM   3194  H1'   G    99      45.817  51.757  80.445  1.00  0.00           H  
ATOM   3195  H2'   G    99      46.495  49.290  80.970  1.00  0.00           H  
ATOM   3196 HO2'   G    99      48.704  50.540  81.300  1.00  0.00           H  
ATOM   3197  H1    G    99      40.855  48.820  82.239  1.00  0.00           H  
ATOM   3198  H22   G    99      43.269  50.217  84.226  1.00  0.00           H  
ATOM   3199  H21   G    99      41.745  49.477  84.149  1.00  0.00           H  
ATOM   3200  H8    G    99      44.743  50.109  77.469  1.00  0.00           H  
ATOM   3201  P     U   100      49.249  47.416  79.747  1.00  0.00           P  
ATOM   3202  OP2   U   100      48.635  46.839  78.525  1.00  0.00           O  
ATOM   3203  OP1   U   100      50.679  47.148  80.047  1.00  0.00           O  
ATOM   3204  O5'   U   100      48.386  46.950  81.002  1.00  0.00           O  
ATOM   3205  C5'   U   100      48.742  47.341  82.319  1.00  0.00           C  
ATOM   3206  C4'   U   100      47.665  46.991  83.315  1.00  0.00           C  
ATOM   3207  O4'   U   100      46.448  47.719  83.003  1.00  0.00           O  
ATOM   3208  C3'   U   100      47.227  45.535  83.346  1.00  0.00           C  
ATOM   3209  O3'   U   100      48.080  44.716  84.128  1.00  0.00           O  
ATOM   3210  C1'   U   100      45.305  46.903  83.208  1.00  0.00           C  
ATOM   3211  C2'   U   100      45.806  45.626  83.883  1.00  0.00           C  
ATOM   3212  O2'   U   100      45.800  45.815  85.291  1.00  0.00           O  
ATOM   3213  N1    U   100      44.636  46.630  81.913  1.00  0.00           N  
ATOM   3214  C2    U   100      43.338  46.156  81.963  1.00  0.00           C  
ATOM   3215  O2    U   100      42.740  45.961  83.006  1.00  0.00           O  
ATOM   3216  N3    U   100      42.758  45.918  80.740  1.00  0.00           N  
ATOM   3217  C4    U   100      43.330  46.100  79.499  1.00  0.00           C  
ATOM   3218  O4    U   100      42.675  45.837  78.488  1.00  0.00           O  
ATOM   3219  C5    U   100      44.673  46.592  79.525  1.00  0.00           C  
ATOM   3220  C6    U   100      45.261  46.833  80.702  1.00  0.00           C  
ATOM   3221  H5'   U   100      48.890  48.310  82.335  1.00  0.00           H  
ATOM   3222 H5''   U   100      49.572  46.887  82.573  1.00  0.00           H  
ATOM   3223  H4'   U   100      47.970  47.250  84.210  1.00  0.00           H  
ATOM   3224  H3'   U   100      47.201  45.187  82.429  1.00  0.00           H  
ATOM   3225  H1'   U   100      44.679  47.363  83.804  1.00  0.00           H  
ATOM   3226  H2'   U   100      45.271  44.848  83.620  1.00  0.00           H  
ATOM   3227 HO2'   U   100      46.665  45.533  85.655  1.00  0.00           H  
ATOM   3228  H3    U   100      41.839  45.581  80.753  1.00  0.00           H  
ATOM   3229  H5    U   100      45.157  46.751  78.688  1.00  0.00           H  
ATOM   3230  H6    U   100      46.181  47.169  80.692  1.00  0.00           H  
ATOM   3231  P     C   101      48.337  43.185  83.713  1.00  0.00           P  
ATOM   3232  OP2   C   101      48.301  43.097  82.232  1.00  0.00           O  
ATOM   3233  OP1   C   101      49.535  42.705  84.447  1.00  0.00           O  
ATOM   3234  O5'   C   101      47.068  42.411  84.285  1.00  0.00           O  
ATOM   3235  C5'   C   101      46.901  42.214  85.680  1.00  0.00           C  
ATOM   3236  C4'   C   101      45.531  41.672  86.007  1.00  0.00           C  
ATOM   3237  O4'   C   101      44.512  42.599  85.550  1.00  0.00           O  
ATOM   3238  C3'   C   101      45.155  40.354  85.347  1.00  0.00           C  
ATOM   3239  O3'   C   101      45.666  39.225  86.035  1.00  0.00           O  
ATOM   3240  C1'   C   101      43.396  41.896  85.013  1.00  0.00           C  
ATOM   3241  C2'   C   101      43.635  40.417  85.320  1.00  0.00           C  
ATOM   3242  O2'   C   101      43.084  40.116  86.594  1.00  0.00           O  
ATOM   3243  N1    C   101      43.256  42.155  83.559  1.00  0.00           N  
ATOM   3244  C2    C   101      42.027  41.875  82.949  1.00  0.00           C  
ATOM   3245  O2    C   101      41.098  41.423  83.637  1.00  0.00           O  
ATOM   3246  N3    C   101      41.873  42.103  81.625  1.00  0.00           N  
ATOM   3247  C4    C   101      42.886  42.589  80.908  1.00  0.00           C  
ATOM   3248  N4    C   101      42.689  42.798  79.604  1.00  0.00           N  
ATOM   3249  C5    C   101      44.148  42.883  81.498  1.00  0.00           C  
ATOM   3250  C6    C   101      44.288  42.655  82.809  1.00  0.00           C  
ATOM   3251  H5'   C   101      47.025  43.069  86.141  1.00  0.00           H  
ATOM   3252 H5''   C   101      47.579  41.579  85.995  1.00  0.00           H  
ATOM   3253  H4'   C   101      45.456  41.572  86.980  1.00  0.00           H  
ATOM   3254  H3'   C   101      45.492  40.348  84.426  1.00  0.00           H  
ATOM   3255  H1'   C   101      42.586  42.199  85.476  1.00  0.00           H  
ATOM   3256  H2'   C   101      43.263  39.841  84.619  1.00  0.00           H  
ATOM   3257 HO2'   C   101      43.750  39.631  87.123  1.00  0.00           H  
ATOM   3258  H42   C   101      43.414  43.154  79.050  1.00  0.00           H  
ATOM   3259  H41   C   101      41.819  42.594  79.202  1.00  0.00           H  
ATOM   3260  H5    C   101      44.887  43.241  80.963  1.00  0.00           H  
ATOM   3261  H6    C   101      45.148  42.851  83.234  1.00  0.00           H  
ATOM   3262  P     C   102      46.037  37.900  85.212  1.00  0.00           P  
ATOM   3263  OP2   C   102      46.813  38.274  84.006  1.00  0.00           O  
ATOM   3264  OP1   C   102      46.615  36.937  86.179  1.00  0.00           O  
ATOM   3265  O5'   C   102      44.628  37.350  84.721  1.00  0.00           O  
ATOM   3266  C5'   C   102      43.734  36.705  85.639  1.00  0.00           C  
ATOM   3267  C4'   C   102      42.412  36.417  84.969  1.00  0.00           C  
ATOM   3268  O4'   C   102      41.870  37.632  84.388  1.00  0.00           O  
ATOM   3269  C3'   C   102      42.449  35.462  83.791  1.00  0.00           C  
ATOM   3270  O3'   C   102      42.570  34.104  84.158  1.00  0.00           O  
ATOM   3271  C1'   C   102      41.075  37.290  83.260  1.00  0.00           C  
ATOM   3272  C2'   C   102      41.133  35.770  83.099  1.00  0.00           C  
ATOM   3273  O2'   C   102      40.013  35.178  83.727  1.00  0.00           O  
ATOM   3274  N1    C   102      41.594  37.966  82.052  1.00  0.00           N  
ATOM   3275  C2    C   102      40.760  38.051  80.925  1.00  0.00           C  
ATOM   3276  O2    C   102      39.607  37.583  80.991  1.00  0.00           O  
ATOM   3277  N3    C   102      41.231  38.636  79.795  1.00  0.00           N  
ATOM   3278  C4    C   102      42.474  39.120  79.764  1.00  0.00           C  
ATOM   3279  N4    C   102      42.898  39.671  78.625  1.00  0.00           N  
ATOM   3280  C5    C   102      43.340  39.059  80.897  1.00  0.00           C  
ATOM   3281  C6    C   102      42.863  38.484  82.011  1.00  0.00           C  
ATOM   3282  H5'   C   102      43.570  37.343  86.520  1.00  0.00           H  
ATOM   3283 H5''   C   102      44.177  35.765  86.000  1.00  0.00           H  
ATOM   3284  H4'   C   102      41.798  35.975  85.768  1.00  0.00           H  
ATOM   3285  H3'   C   102      43.316  35.612  83.128  1.00  0.00           H  
ATOM   3286  H1'   C   102      40.014  37.560  83.362  1.00  0.00           H  
ATOM   3287  H2'   C   102      41.097  35.391  82.067  1.00  0.00           H  
ATOM   3288 HO2'   C   102      39.196  35.333  83.171  1.00  0.00           H  
ATOM   3289  H42   C   102      43.825  40.043  78.564  1.00  0.00           H  
ATOM   3290  H41   C   102      42.290  39.712  77.834  1.00  0.00           H  
ATOM   3291  H5    C   102      44.361  39.467  80.855  1.00  0.00           H  
ATOM   3292  H6    C   102      43.501  38.420  82.904  1.00  0.00           H  
ATOM   3293  P     U   103      41.344  33.157  84.540  1.00  0.00           P  
ATOM   3294  OP2   U   103      41.956  32.173  85.469  1.00  0.00           O  
ATOM   3295  OP1   U   103      40.326  34.112  85.048  1.00  0.00           O  
ATOM   3296  O5'   U   103      40.702  32.354  83.323  1.00  0.00           O  
ATOM   3297  C5'   U   103      41.476  32.018  82.182  1.00  0.00           C  
ATOM   3298  C4'   U   103      40.670  32.123  80.911  1.00  0.00           C  
ATOM   3299  O4'   U   103      40.539  33.536  80.622  1.00  0.00           O  
ATOM   3300  C3'   U   103      41.319  31.560  79.656  1.00  0.00           C  
ATOM   3301  O3'   U   103      41.221  30.149  79.568  1.00  0.00           O  
ATOM   3302  C1'   U   103      40.479  33.738  79.231  1.00  0.00           C  
ATOM   3303  C2'   U   103      40.595  32.351  78.568  1.00  0.00           C  
ATOM   3304  O2'   U   103      39.291  31.835  78.339  1.00  0.00           O  
ATOM   3305  N1    U   103      41.581  34.646  78.832  1.00  0.00           N  
ATOM   3306  C2    U   103      41.482  35.251  77.592  1.00  0.00           C  
ATOM   3307  O2    U   103      40.544  35.068  76.835  1.00  0.00           O  
ATOM   3308  N3    U   103      42.524  36.083  77.265  1.00  0.00           N  
ATOM   3309  C4    U   103      43.633  36.368  78.033  1.00  0.00           C  
ATOM   3310  O4    U   103      44.488  37.141  77.596  1.00  0.00           O  
ATOM   3311  C5    U   103      43.668  35.708  79.302  1.00  0.00           C  
ATOM   3312  C6    U   103      42.666  34.893  79.646  1.00  0.00           C  
ATOM   3313  H5'   U   103      41.803  31.099  82.277  1.00  0.00           H  
ATOM   3314 H5''   U   103      42.243  32.626  82.125  1.00  0.00           H  
ATOM   3315  H4'   U   103      39.777  31.734  81.007  1.00  0.00           H  
ATOM   3316  H3'   U   103      42.264  31.818  79.634  1.00  0.00           H  
ATOM   3317  H1'   U   103      39.619  34.142  78.986  1.00  0.00           H  
ATOM   3318  H2'   U   103      41.120  32.389  77.742  1.00  0.00           H  
ATOM   3319 HO2'   U   103      39.275  31.383  77.469  1.00  0.00           H  
ATOM   3320  H3    U   103      42.474  36.522  76.390  1.00  0.00           H  
ATOM   3321  H5    U   103      44.420  35.853  79.913  1.00  0.00           H  
ATOM   3322  H6    U   103      42.713  34.452  80.519  1.00  0.00           H  
ATOM   3323  P     A   104      42.292  29.316  78.708  1.00  0.00           P  
ATOM   3324  OP2   A   104      43.567  30.077  78.699  1.00  0.00           O  
ATOM   3325  OP1   A   104      42.278  27.912  79.189  1.00  0.00           O  
ATOM   3326  O5'   A   104      41.697  29.336  77.229  1.00  0.00           O  
ATOM   3327  C5'   A   104      40.409  28.807  76.955  1.00  0.00           C  
ATOM   3328  C4'   A   104      39.903  29.252  75.606  1.00  0.00           C  
ATOM   3329  O4'   A   104      39.923  30.695  75.523  1.00  0.00           O  
ATOM   3330  C3'   A   104      40.734  28.821  74.406  1.00  0.00           C  
ATOM   3331  O3'   A   104      40.500  27.478  74.023  1.00  0.00           O  
ATOM   3332  C1'   A   104      40.175  31.100  74.187  1.00  0.00           C  
ATOM   3333  C2'   A   104      40.328  29.837  73.348  1.00  0.00           C  
ATOM   3334  O2'   A   104      39.071  29.508  72.774  1.00  0.00           O  
ATOM   3335  N1    A   104      43.006  34.425  71.451  1.00  0.00           N  
ATOM   3336  C2    A   104      41.860  33.785  71.184  1.00  0.00           C  
ATOM   3337  N3    A   104      41.177  32.932  71.943  1.00  0.00           N  
ATOM   3338  C4    A   104      41.796  32.744  73.122  1.00  0.00           C  
ATOM   3339  C5    A   104      42.976  33.329  73.540  1.00  0.00           C  
ATOM   3340  C6    A   104      43.602  34.214  72.644  1.00  0.00           C  
ATOM   3341  N6    A   104      44.744  34.851  72.910  1.00  0.00           N  
ATOM   3342  N7    A   104      43.311  32.900  74.818  1.00  0.00           N  
ATOM   3343  C8    A   104      42.341  32.079  75.137  1.00  0.00           C  
ATOM   3344  N9    A   104      41.389  31.938  74.158  1.00  0.00           N  
ATOM   3345  H5'   A   104      39.784  29.112  77.646  1.00  0.00           H  
ATOM   3346 H5''   A   104      40.453  27.829  76.974  1.00  0.00           H  
ATOM   3347  H4'   A   104      38.984  28.933  75.485  1.00  0.00           H  
ATOM   3348  H3'   A   104      41.686  28.935  74.612  1.00  0.00           H  
ATOM   3349  H1'   A   104      39.412  31.620  73.857  1.00  0.00           H  
ATOM   3350  H2'   A   104      41.023  29.942  72.665  1.00  0.00           H  
ATOM   3351 HO2'   A   104      38.979  28.533  72.747  1.00  0.00           H  
ATOM   3352  H2    A   104      41.469  33.972  70.304  1.00  0.00           H  
ATOM   3353  H61   A   104      45.133  35.457  72.244  1.00  0.00           H  
ATOM   3354  H62   A   104      45.194  34.715  73.769  1.00  0.00           H  
ATOM   3355  H8    A   104      42.300  31.608  75.997  1.00  0.00           H  
ATOM   3356  P     A   105      41.724  26.543  73.564  1.00  0.00           P  
ATOM   3357  OP2   A   105      42.868  26.805  74.473  1.00  0.00           O  
ATOM   3358  OP1   A   105      41.213  25.158  73.408  1.00  0.00           O  
ATOM   3359  O5'   A   105      42.108  27.093  72.119  1.00  0.00           O  
ATOM   3360  C5'   A   105      41.190  27.009  71.039  1.00  0.00           C  
ATOM   3361  C4'   A   105      41.593  27.908  69.897  1.00  0.00           C  
ATOM   3362  O4'   A   105      41.591  29.300  70.321  1.00  0.00           O  
ATOM   3363  C3'   A   105      42.991  27.692  69.339  1.00  0.00           C  
ATOM   3364  O3'   A   105      43.050  26.653  68.377  1.00  0.00           O  
ATOM   3365  C1'   A   105      42.654  29.982  69.718  1.00  0.00           C  
ATOM   3366  C2'   A   105      43.247  29.035  68.676  1.00  0.00           C  
ATOM   3367  O2'   A   105      42.521  29.156  67.462  1.00  0.00           O  
ATOM   3368  N1    A   105      46.565  33.070  71.029  1.00  0.00           N  
ATOM   3369  C2    A   105      45.823  32.979  69.917  1.00  0.00           C  
ATOM   3370  N3    A   105      44.819  32.150  69.642  1.00  0.00           N  
ATOM   3371  C4    A   105      44.585  31.326  70.679  1.00  0.00           C  
ATOM   3372  C5    A   105      45.261  31.299  71.885  1.00  0.00           C  
ATOM   3373  C6    A   105      46.304  32.228  72.052  1.00  0.00           C  
ATOM   3374  N6    A   105      47.044  32.319  73.159  1.00  0.00           N  
ATOM   3375  N7    A   105      44.744  30.315  72.716  1.00  0.00           N  
ATOM   3376  C8    A   105      43.782  29.778  72.006  1.00  0.00           C  
ATOM   3377  N9    A   105      43.630  30.341  70.763  1.00  0.00           N  
ATOM   3378  H5'   A   105      40.300  27.273  71.355  1.00  0.00           H  
ATOM   3379 H5''   A   105      41.154  26.083  70.721  1.00  0.00           H  
ATOM   3380  H4'   A   105      40.942  27.795  69.173  1.00  0.00           H  
ATOM   3381  H3'   A   105      43.653  27.516  70.041  1.00  0.00           H  
ATOM   3382  H1'   A   105      42.336  30.796  69.274  1.00  0.00           H  
ATOM   3383  H2'   A   105      44.206  29.193  68.544  1.00  0.00           H  
ATOM   3384 HO2'   A   105      42.435  28.271  67.052  1.00  0.00           H  
ATOM   3385  H2    A   105      46.053  33.612  69.205  1.00  0.00           H  
ATOM   3386  H61   A   105      47.758  32.988  73.217  1.00  0.00           H  
ATOM   3387  H62   A   105      46.873  31.718  73.914  1.00  0.00           H  
ATOM   3388  H8    A   105      43.223  29.041  72.332  1.00  0.00           H  
ATOM   3389  P     C   106      44.343  25.703  68.291  1.00  0.00           P  
ATOM   3390  OP2   C   106      44.827  25.458  69.673  1.00  0.00           O  
ATOM   3391  OP1   C   106      44.009  24.551  67.415  1.00  0.00           O  
ATOM   3392  O5'   C   106      45.428  26.594  67.539  1.00  0.00           O  
ATOM   3393  C5'   C   106      45.223  27.018  66.200  1.00  0.00           C  
ATOM   3394  C4'   C   106      46.301  27.972  65.745  1.00  0.00           C  
ATOM   3395  O4'   C   106      46.221  29.192  66.530  1.00  0.00           O  
ATOM   3396  C3'   C   106      47.735  27.505  65.941  1.00  0.00           C  
ATOM   3397  O3'   C   106      48.182  26.647  64.906  1.00  0.00           O  
ATOM   3398  C1'   C   106      47.523  29.706  66.758  1.00  0.00           C  
ATOM   3399  C2'   C   106      48.508  28.814  66.009  1.00  0.00           C  
ATOM   3400  O2'   C   106      48.726  29.354  64.714  1.00  0.00           O  
ATOM   3401  N1    C   106      47.771  29.714  68.221  1.00  0.00           N  
ATOM   3402  C2    C   106      48.721  30.609  68.730  1.00  0.00           C  
ATOM   3403  O2    C   106      49.322  31.362  67.949  1.00  0.00           O  
ATOM   3404  N3    C   106      48.965  30.637  70.060  1.00  0.00           N  
ATOM   3405  C4    C   106      48.306  29.817  70.878  1.00  0.00           C  
ATOM   3406  N4    C   106      48.580  29.879  72.183  1.00  0.00           N  
ATOM   3407  C5    C   106      47.336  28.895  70.393  1.00  0.00           C  
ATOM   3408  C6    C   106      47.101  28.877  69.075  1.00  0.00           C  
ATOM   3409  H5'   C   106      44.353  27.465  66.136  1.00  0.00           H  
ATOM   3410 H5''   C   106      45.222  26.233  65.613  1.00  0.00           H  
ATOM   3411  H4'   C   106      46.165  28.193  64.801  1.00  0.00           H  
ATOM   3412  H3'   C   106      47.811  27.043  66.802  1.00  0.00           H  
ATOM   3413  H1'   C   106      47.588  30.619  66.411  1.00  0.00           H  
ATOM   3414  H2'   C   106      49.347  28.711  66.504  1.00  0.00           H  
ATOM   3415 HO2'   C   106      48.806  28.619  64.070  1.00  0.00           H  
ATOM   3416  H42   C   106      48.112  29.290  72.810  1.00  0.00           H  
ATOM   3417  H41   C   106      49.249  30.515  72.514  1.00  0.00           H  
ATOM   3418  H5    C   106      46.855  28.296  71.002  1.00  0.00           H  
ATOM   3419  H6    C   106      46.437  28.250  68.722  1.00  0.00           H  
ATOM   3420  P     A   107      49.074  25.355  65.255  1.00  0.00           P  
ATOM   3421  OP2   A   107      48.610  24.815  66.558  1.00  0.00           O  
ATOM   3422  OP1   A   107      49.097  24.475  64.061  1.00  0.00           O  
ATOM   3423  O5'   A   107      50.540  25.945  65.462  1.00  0.00           O  
ATOM   3424  C5'   A   107      51.231  26.573  64.392  1.00  0.00           C  
ATOM   3425  C4'   A   107      52.444  27.324  64.881  1.00  0.00           C  
ATOM   3426  O4'   A   107      52.036  28.442  65.701  1.00  0.00           O  
ATOM   3427  C3'   A   107      53.377  26.555  65.805  1.00  0.00           C  
ATOM   3428  O3'   A   107      54.206  25.635  65.116  1.00  0.00           O  
ATOM   3429  C1'   A   107      52.990  28.687  66.703  1.00  0.00           C  
ATOM   3430  C2'   A   107      54.123  27.697  66.487  1.00  0.00           C  
ATOM   3431  O2'   A   107      55.090  28.271  65.619  1.00  0.00           O  
ATOM   3432  N1    A   107      53.013  29.992  71.688  1.00  0.00           N  
ATOM   3433  C2    A   107      53.796  30.347  70.661  1.00  0.00           C  
ATOM   3434  N3    A   107      53.734  29.968  69.386  1.00  0.00           N  
ATOM   3435  C4    A   107      52.715  29.111  69.194  1.00  0.00           C  
ATOM   3436  C5    A   107      51.826  28.654  70.149  1.00  0.00           C  
ATOM   3437  C6    A   107      51.999  29.130  71.461  1.00  0.00           C  
ATOM   3438  N6    A   107      51.219  28.777  72.485  1.00  0.00           N  
ATOM   3439  N7    A   107      50.907  27.780  69.584  1.00  0.00           N  
ATOM   3440  C8    A   107      51.254  27.730  68.322  1.00  0.00           C  
ATOM   3441  N9    A   107      52.341  28.511  68.016  1.00  0.00           N  
ATOM   3442  H5'   A   107      50.625  27.201  63.945  1.00  0.00           H  
ATOM   3443 H5''   A   107      51.514  25.890  63.749  1.00  0.00           H  
ATOM   3444  H4'   A   107      52.940  27.663  64.106  1.00  0.00           H  
ATOM   3445  H3'   A   107      52.843  26.068  66.467  1.00  0.00           H  
ATOM   3446  H1'   A   107      53.338  29.601  66.630  1.00  0.00           H  
ATOM   3447  H2'   A   107      54.522  27.409  67.335  1.00  0.00           H  
ATOM   3448 HO2'   A   107      55.440  27.574  65.027  1.00  0.00           H  
ATOM   3449  H2    A   107      54.517  30.974  70.878  1.00  0.00           H  
ATOM   3450  H61   A   107      51.389  29.142  73.379  1.00  0.00           H  
ATOM   3451  H62   A   107      50.477  28.153  72.344  1.00  0.00           H  
ATOM   3452  H8    A   107      50.782  27.184  67.658  1.00  0.00           H  
ATOM   3453  P     C   108      54.803  24.355  65.883  1.00  0.00           P  
ATOM   3454  OP2   C   108      53.683  23.667  66.573  1.00  0.00           O  
ATOM   3455  OP1   C   108      55.649  23.599  64.925  1.00  0.00           O  
ATOM   3456  O5'   C   108      55.757  24.981  66.994  1.00  0.00           O  
ATOM   3457  C5'   C   108      55.855  24.399  68.285  1.00  0.00           C  
ATOM   3458  C4'   C   108      56.580  25.305  69.253  1.00  0.00           C  
ATOM   3459  O4'   C   108      55.699  26.380  69.669  1.00  0.00           O  
ATOM   3460  C3'   C   108      57.001  24.665  70.564  1.00  0.00           C  
ATOM   3461  O3'   C   108      58.194  23.917  70.449  1.00  0.00           O  
ATOM   3462  C1'   C   108      55.983  26.728  71.008  1.00  0.00           C  
ATOM   3463  C2'   C   108      57.163  25.874  71.469  1.00  0.00           C  
ATOM   3464  O2'   C   108      58.374  26.568  71.246  1.00  0.00           O  
ATOM   3465  N1    C   108      54.787  26.473  71.829  1.00  0.00           N  
ATOM   3466  C2    C   108      54.767  26.937  73.143  1.00  0.00           C  
ATOM   3467  O2    C   108      55.770  27.521  73.587  1.00  0.00           O  
ATOM   3468  N3    C   108      53.663  26.730  73.903  1.00  0.00           N  
ATOM   3469  C4    C   108      52.612  26.077  73.394  1.00  0.00           C  
ATOM   3470  N4    C   108      51.538  25.920  74.163  1.00  0.00           N  
ATOM   3471  C5    C   108      52.617  25.566  72.063  1.00  0.00           C  
ATOM   3472  C6    C   108      53.712  25.789  71.322  1.00  0.00           C  
ATOM   3473  H5'   C   108      56.340  23.551  68.217  1.00  0.00           H  
ATOM   3474 H5''   C   108      54.953  24.225  68.626  1.00  0.00           H  
ATOM   3475  H4'   C   108      57.475  25.626  68.700  1.00  0.00           H  
ATOM   3476  H3'   C   108      56.277  23.932  70.950  1.00  0.00           H  
ATOM   3477  H1'   C   108      56.270  27.779  71.162  1.00  0.00           H  
ATOM   3478  H2'   C   108      57.188  25.606  72.534  1.00  0.00           H  
ATOM   3479 HO2'   C   108      59.034  25.956  70.809  1.00  0.00           H  
ATOM   3480  H42   C   108      50.737  25.435  73.811  1.00  0.00           H  
ATOM   3481  H41   C   108      51.532  26.286  75.093  1.00  0.00           H  
ATOM   3482  H5    C   108      51.756  25.009  71.664  1.00  0.00           H  
ATOM   3483  H6    C   108      53.755  25.410  70.290  1.00  0.00           H  
ATOM   3484  P     G   109      58.345  22.547  71.265  1.00  0.00           P  
ATOM   3485  OP2   G   109      57.065  21.802  71.184  1.00  0.00           O  
ATOM   3486  OP1   G   109      59.594  21.931  70.753  1.00  0.00           O  
ATOM   3487  O5'   G   109      58.565  22.994  72.783  1.00  0.00           O  
ATOM   3488  C5'   G   109      59.722  23.756  73.167  1.00  0.00           C  
ATOM   3489  C4'   G   109      59.643  24.151  74.627  1.00  0.00           C  
ATOM   3490  O4'   G   109      58.532  25.070  74.826  1.00  0.00           O  
ATOM   3491  C3'   G   109      59.372  23.066  75.662  1.00  0.00           C  
ATOM   3492  O3'   G   109      60.540  22.328  76.010  1.00  0.00           O  
ATOM   3493  C1'   G   109      58.061  24.956  76.152  1.00  0.00           C  
ATOM   3494  C2'   G   109      58.914  23.898  76.849  1.00  0.00           C  
ATOM   3495  O2'   G   109      60.008  24.529  77.486  1.00  0.00           O  
ATOM   3496  N1    G   109      53.808  24.513  78.863  1.00  0.00           N  
ATOM   3497  C2    G   109      55.059  24.933  79.255  1.00  0.00           C  
ATOM   3498  N2    G   109      55.197  25.273  80.544  1.00  0.00           N  
ATOM   3499  N3    G   109      56.097  25.010  78.442  1.00  0.00           N  
ATOM   3500  C4    G   109      55.784  24.623  77.185  1.00  0.00           C  
ATOM   3501  C5    G   109      54.573  24.181  76.693  1.00  0.00           C  
ATOM   3502  C6    G   109      53.467  24.100  77.575  1.00  0.00           C  
ATOM   3503  O6    G   109      52.315  23.721  77.333  1.00  0.00           O  
ATOM   3504  N7    G   109      54.670  23.875  75.343  1.00  0.00           N  
ATOM   3505  C8    G   109      55.917  24.132  75.044  1.00  0.00           C  
ATOM   3506  N9    G   109      56.648  24.587  76.117  1.00  0.00           N  
ATOM   3507  H5'   G   109      59.801  24.660  72.546  1.00  0.00           H  
ATOM   3508 H5''   G   109      60.635  23.167  72.995  1.00  0.00           H  
ATOM   3509  H4'   G   109      60.635  24.570  74.846  1.00  0.00           H  
ATOM   3510  H3'   G   109      58.676  22.288  75.316  1.00  0.00           H  
ATOM   3511  H1'   G   109      58.139  25.875  76.751  1.00  0.00           H  
ATOM   3512  H2'   G   109      58.428  23.293  77.627  1.00  0.00           H  
ATOM   3513 HO2'   G   109      60.817  23.944  77.418  1.00  0.00           H  
ATOM   3514  H1    G   109      53.087  24.501  79.554  1.00  0.00           H  
ATOM   3515  H22   G   109      56.084  25.584  80.887  1.00  0.00           H  
ATOM   3516  H21   G   109      54.414  25.216  81.163  1.00  0.00           H  
ATOM   3517  H8    G   109      56.339  23.995  74.037  1.00  0.00           H  
ATOM   3518  P     C   110      60.416  20.789  76.469  1.00  0.00           P  
ATOM   3519  OP2   C   110      59.416  20.097  75.614  1.00  0.00           O  
ATOM   3520  OP1   C   110      61.811  20.285  76.517  1.00  0.00           O  
ATOM   3521  O5'   C   110      59.867  20.867  77.964  1.00  0.00           O  
ATOM   3522  C5'   C   110      60.733  21.262  79.048  1.00  0.00           C  
ATOM   3523  C4'   C   110      59.946  21.427  80.321  1.00  0.00           C  
ATOM   3524  O4'   C   110      58.802  22.289  80.097  1.00  0.00           O  
ATOM   3525  C3'   C   110      59.340  20.152  80.875  1.00  0.00           C  
ATOM   3526  O3'   C   110      60.307  19.444  81.645  1.00  0.00           O  
ATOM   3527  C1'   C   110      57.725  21.876  80.915  1.00  0.00           C  
ATOM   3528  C2'   C   110      58.215  20.690  81.747  1.00  0.00           C  
ATOM   3529  O2'   C   110      58.709  21.146  82.990  1.00  0.00           O  
ATOM   3530  N1    C   110      56.572  21.565  80.065  1.00  0.00           N  
ATOM   3531  C2    C   110      55.297  21.674  80.612  1.00  0.00           C  
ATOM   3532  O2    C   110      55.191  22.005  81.806  1.00  0.00           O  
ATOM   3533  N3    C   110      54.211  21.407  79.838  1.00  0.00           N  
ATOM   3534  C4    C   110      54.379  21.026  78.571  1.00  0.00           C  
ATOM   3535  N4    C   110      53.286  20.760  77.847  1.00  0.00           N  
ATOM   3536  C5    C   110      55.674  20.896  77.988  1.00  0.00           C  
ATOM   3537  C6    C   110      56.734  21.178  78.765  1.00  0.00           C  
ATOM   3538  H5'   C   110      61.238  22.208  78.803  1.00  0.00           H  
ATOM   3539 H5''   C   110      61.518  20.507  79.197  1.00  0.00           H  
ATOM   3540  H4'   C   110      60.680  21.818  81.042  1.00  0.00           H  
ATOM   3541  H3'   C   110      59.023  19.441  80.097  1.00  0.00           H  
ATOM   3542  H1'   C   110      57.388  22.646  81.623  1.00  0.00           H  
ATOM   3543  H2'   C   110      57.464  19.925  81.990  1.00  0.00           H  
ATOM   3544 HO2'   C   110      59.498  20.593  83.260  1.00  0.00           H  
ATOM   3545  H42   C   110      53.375  20.470  76.894  1.00  0.00           H  
ATOM   3546  H41   C   110      52.380  20.851  78.259  1.00  0.00           H  
ATOM   3547  H5    C   110      55.798  20.576  76.943  1.00  0.00           H  
ATOM   3548  H6    C   110      57.749  21.091  78.350  1.00  0.00           H  
ATOM   3549  P     A   111      60.134  17.867  81.881  1.00  0.00           P  
ATOM   3550  OP2   A   111      59.606  17.246  80.633  1.00  0.00           O  
ATOM   3551  OP1   A   111      61.394  17.361  82.489  1.00  0.00           O  
ATOM   3552  O5'   A   111      58.988  17.802  82.971  1.00  0.00           O  
ATOM   3553  C5'   A   111      58.203  16.643  83.126  1.00  0.00           C  
ATOM   3554  C4'   A   111      57.011  16.968  83.971  1.00  0.00           C  
ATOM   3555  O4'   A   111      56.369  18.151  83.438  1.00  0.00           O  
ATOM   3556  C3'   A   111      55.912  15.932  83.984  1.00  0.00           C  
ATOM   3557  O3'   A   111      56.232  14.942  84.939  1.00  0.00           O  
ATOM   3558  C1'   A   111      54.989  18.047  83.621  1.00  0.00           C  
ATOM   3559  C2'   A   111      54.729  16.775  84.423  1.00  0.00           C  
ATOM   3560  O2'   A   111      54.794  17.077  85.804  1.00  0.00           O  
ATOM   3561  N1    A   111      50.513  17.956  81.143  1.00  0.00           N  
ATOM   3562  C2    A   111      50.834  18.011  82.445  1.00  0.00           C  
ATOM   3563  N3    A   111      52.034  18.028  83.020  1.00  0.00           N  
ATOM   3564  C4    A   111      52.996  17.981  82.094  1.00  0.00           C  
ATOM   3565  C5    A   111      52.830  17.921  80.720  1.00  0.00           C  
ATOM   3566  C6    A   111      51.511  17.905  80.239  1.00  0.00           C  
ATOM   3567  N6    A   111      51.190  17.843  78.945  1.00  0.00           N  
ATOM   3568  N7    A   111      54.066  17.898  80.075  1.00  0.00           N  
ATOM   3569  C8    A   111      54.935  17.947  81.063  1.00  0.00           C  
ATOM   3570  N9    A   111      54.349  17.996  82.312  1.00  0.00           N  
ATOM   3571  H5'   A   111      58.796  15.845  83.595  1.00  0.00           H  
ATOM   3572 H5''   A   111      57.882  16.270  82.142  1.00  0.00           H  
ATOM   3573  H4'   A   111      57.422  17.073  84.986  1.00  0.00           H  
ATOM   3574  H3'   A   111      55.798  15.397  83.030  1.00  0.00           H  
ATOM   3575  H1'   A   111      54.527  18.875  84.177  1.00  0.00           H  
ATOM   3576  H2'   A   111      53.767  16.262  84.280  1.00  0.00           H  
ATOM   3577 HO2'   A   111      55.204  16.309  86.296  1.00  0.00           H  
ATOM   3578  H2    A   111      49.981  18.047  83.136  1.00  0.00           H  
ATOM   3579  H61   A   111      50.228  17.835  78.668  1.00  0.00           H  
ATOM   3580  H62   A   111      51.909  17.805  78.252  1.00  0.00           H  
ATOM   3581  H8    A   111      56.024  17.946  80.906  1.00  0.00           H  
ATOM   3582  P     G   112      55.719  13.432  84.738  1.00  0.00           P  
ATOM   3583  OP2   G   112      55.747  13.126  83.285  1.00  0.00           O  
ATOM   3584  OP1   G   112      56.463  12.563  85.686  1.00  0.00           O  
ATOM   3585  O5'   G   112      54.196  13.476  85.204  1.00  0.00           O  
ATOM   3586  C5'   G   112      53.835  14.009  86.470  1.00  0.00           C  
ATOM   3587  C4'   G   112      52.941  13.064  87.233  1.00  0.00           C  
ATOM   3588  O4'   G   112      53.676  11.861  87.585  1.00  0.00           O  
ATOM   3589  C3'   G   112      52.425  13.568  88.571  1.00  0.00           C  
ATOM   3590  O3'   G   112      51.311  14.426  88.427  1.00  0.00           O  
ATOM   3591  C1'   G   112      53.204  11.367  88.815  1.00  0.00           C  
ATOM   3592  C2'   G   112      52.057  12.269  89.270  1.00  0.00           C  
ATOM   3593  O2'   G   112      50.826  11.736  88.824  1.00  0.00           O  
ATOM   3594  N1    G   112      54.617  10.468  93.603  1.00  0.00           N  
ATOM   3595  C2    G   112      53.405  10.244  92.997  1.00  0.00           C  
ATOM   3596  N2    G   112      52.429   9.751  93.778  1.00  0.00           N  
ATOM   3597  N3    G   112      53.163  10.490  91.722  1.00  0.00           N  
ATOM   3598  C4    G   112      54.240  11.000  91.097  1.00  0.00           C  
ATOM   3599  C5    G   112      55.488  11.262  91.613  1.00  0.00           C  
ATOM   3600  C6    G   112      55.741  10.986  92.972  1.00  0.00           C  
ATOM   3601  O6    G   112      56.791  11.149  93.608  1.00  0.00           O  
ATOM   3602  N7    G   112      56.317  11.802  90.646  1.00  0.00           N  
ATOM   3603  C8    G   112      55.570  11.864  89.580  1.00  0.00           C  
ATOM   3604  N9    G   112      54.297  11.402  89.784  1.00  0.00           N  
ATOM   3605  H5'   G   112      53.366  14.858  86.338  1.00  0.00           H  
ATOM   3606 H5''   G   112      54.649  14.171  86.991  1.00  0.00           H  
ATOM   3607  H4'   G   112      52.086  12.903  86.563  1.00  0.00           H  
ATOM   3608  H3'   G   112      53.153  14.180  89.124  1.00  0.00           H  
ATOM   3609  H1'   G   112      52.812  10.340  88.789  1.00  0.00           H  
ATOM   3610  H2'   G   112      51.931  12.393  90.355  1.00  0.00           H  
ATOM   3611 HO2'   G   112      50.209  12.483  88.574  1.00  0.00           H  
ATOM   3612  H1    G   112      54.697  10.243  94.573  1.00  0.00           H  
ATOM   3613  H22   G   112      51.524   9.571  93.392  1.00  0.00           H  
ATOM   3614  H21   G   112      52.607   9.564  94.743  1.00  0.00           H  
ATOM   3615  H8    G   112      55.924  12.252  88.613  1.00  0.00           H  
ATOM   3616  P     C   113      51.249  15.799  89.261  1.00  0.00           P  
ATOM   3617  OP2   C   113      52.593  16.425  89.277  1.00  0.00           O  
ATOM   3618  OP1   C   113      50.089  16.554  88.727  1.00  0.00           O  
ATOM   3619  O5'   C   113      50.922  15.339  90.746  1.00  0.00           O  
ATOM   3620  C5'   C   113      49.694  14.676  91.056  1.00  0.00           C  
ATOM   3621  C4'   C   113      49.639  14.350  92.525  1.00  0.00           C  
ATOM   3622  O4'   C   113      50.570  13.274  92.817  1.00  0.00           O  
ATOM   3623  C3'   C   113      50.078  15.451  93.473  1.00  0.00           C  
ATOM   3624  O3'   C   113      49.072  16.422  93.685  1.00  0.00           O  
ATOM   3625  C1'   C   113      51.034  13.414  94.135  1.00  0.00           C  
ATOM   3626  C2'   C   113      50.373  14.658  94.733  1.00  0.00           C  
ATOM   3627  O2'   C   113      49.195  14.285  95.425  1.00  0.00           O  
ATOM   3628  N1    C   113      52.501  13.573  94.108  1.00  0.00           N  
ATOM   3629  C2    C   113      53.215  13.340  95.288  1.00  0.00           C  
ATOM   3630  O2    C   113      52.602  12.940  96.287  1.00  0.00           O  
ATOM   3631  N3    C   113      54.547  13.549  95.307  1.00  0.00           N  
ATOM   3632  C4    C   113      55.178  13.957  94.199  1.00  0.00           C  
ATOM   3633  N4    C   113      56.497  14.165  94.271  1.00  0.00           N  
ATOM   3634  C5    C   113      54.483  14.171  92.973  1.00  0.00           C  
ATOM   3635  C6    C   113      53.157  13.967  92.973  1.00  0.00           C  
ATOM   3636  H5'   C   113      49.604  13.752  90.467  1.00  0.00           H  
ATOM   3637 H5''   C   113      48.841  15.316  90.785  1.00  0.00           H  
ATOM   3638  H4'   C   113      48.580  14.113  92.707  1.00  0.00           H  
ATOM   3639  H3'   C   113      50.929  16.042  93.101  1.00  0.00           H  
ATOM   3640  H1'   C   113      50.800  12.574  94.805  1.00  0.00           H  
ATOM   3641  H2'   C   113      50.963  15.227  95.465  1.00  0.00           H  
ATOM   3642 HO2'   C   113      48.494  14.988  95.294  1.00  0.00           H  
ATOM   3643  H42   C   113      57.000  14.471  93.463  1.00  0.00           H  
ATOM   3644  H41   C   113      56.979  14.014  95.133  1.00  0.00           H  
ATOM   3645  H5    C   113      55.016  14.492  92.066  1.00  0.00           H  
ATOM   3646  H6    C   113      52.585  14.121  92.046  1.00  0.00           H  
ATOM   3647  P     C   114      49.460  17.882  94.234  1.00  0.00           P  
ATOM   3648  OP2   C   114      50.726  18.299  93.580  1.00  0.00           O  
ATOM   3649  OP1   C   114      48.259  18.748  94.126  1.00  0.00           O  
ATOM   3650  O5'   C   114      49.758  17.646  95.781  1.00  0.00           O  
ATOM   3651  C5'   C   114      49.862  18.740  96.679  1.00  0.00           C  
ATOM   3652  C4'   C   114      50.288  18.293  98.057  1.00  0.00           C  
ATOM   3653  O4'   C   114      50.918  16.992  97.972  1.00  0.00           O  
ATOM   3654  C3'   C   114      51.346  19.144  98.741  1.00  0.00           C  
ATOM   3655  O3'   C   114      50.803  20.271  99.407  1.00  0.00           O  
ATOM   3656  C1'   C   114      51.964  16.885  98.903  1.00  0.00           C  
ATOM   3657  C2'   C   114      51.942  18.157  99.737  1.00  0.00           C  
ATOM   3658  O2'   C   114      51.083  17.971 100.853  1.00  0.00           O  
ATOM   3659  N1    C   114      53.233  16.727  98.150  1.00  0.00           N  
ATOM   3660  C2    C   114      54.368  16.289  98.843  1.00  0.00           C  
ATOM   3661  O2    C   114      54.281  16.047 100.057  1.00  0.00           O  
ATOM   3662  N3    C   114      55.537  16.136  98.180  1.00  0.00           N  
ATOM   3663  C4    C   114      55.604  16.403  96.875  1.00  0.00           C  
ATOM   3664  N4    C   114      56.779  16.238  96.262  1.00  0.00           N  
ATOM   3665  C5    C   114      54.469  16.851  96.142  1.00  0.00           C  
ATOM   3666  C6    C   114      53.318  16.997  96.809  1.00  0.00           C  
ATOM   3667  H5'   C   114      48.991  19.185  96.743  1.00  0.00           H  
ATOM   3668 H5''   C   114      50.522  19.377  96.333  1.00  0.00           H  
ATOM   3669  H4'   C   114      49.494  18.226  98.626  1.00  0.00           H  
ATOM   3670  H3'   C   114      52.029  19.399  98.086  1.00  0.00           H  
ATOM   3671  H1'   C   114      51.836  16.112  99.492  1.00  0.00           H  
ATOM   3672  H2'   C   114      52.842  18.427 100.013  1.00  0.00           H  
ATOM   3673 HO2'   C   114      50.559  18.787 100.992  1.00  0.00           H  
ATOM   3674  H42   C   114      56.861  16.426  95.304  1.00  0.00           H  
ATOM   3675  H41   C   114      57.558  15.930  96.770  1.00  0.00           H  
ATOM   3676  H5    C   114      54.528  17.044  95.183  1.00  0.00           H  
ATOM   3677  H6    C   114      52.526  17.304  96.322  1.00  0.00           H  
ATOM   3678  P     A   115      51.637  21.643  99.487  1.00  0.00           P  
ATOM   3679  OP2   A   115      52.390  21.798  98.217  1.00  0.00           O  
ATOM   3680  OP1   A   115      50.714  22.717  99.930  1.00  0.00           O  
ATOM   3681  O5'   A   115      52.691  21.385 100.655  1.00  0.00           O  
ATOM   3682  C5'   A   115      52.258  21.081 101.973  1.00  0.00           C  
ATOM   3683  C4'   A   115      53.424  20.913 102.914  1.00  0.00           C  
ATOM   3684  O4'   A   115      54.166  19.701 102.592  1.00  0.00           O  
ATOM   3685  C3'   A   115      54.479  22.009 102.872  1.00  0.00           C  
ATOM   3686  O3'   A   115      54.090  23.180 103.569  1.00  0.00           O  
ATOM   3687  C1'   A   115      55.553  19.922 102.854  1.00  0.00           C  
ATOM   3688  C2'   A   115      55.709  21.316 103.443  1.00  0.00           C  
ATOM   3689  O2'   A   115      55.644  21.235 104.859  1.00  0.00           O  
ATOM   3690  N1    A   115      60.251  19.505 100.779  1.00  0.00           N  
ATOM   3691  C2    A   115      59.836  19.662 102.042  1.00  0.00           C  
ATOM   3692  N3    A   115      58.595  19.764 102.513  1.00  0.00           N  
ATOM   3693  C4    A   115      57.700  19.688 101.512  1.00  0.00           C  
ATOM   3694  C5    A   115      57.973  19.527 100.167  1.00  0.00           C  
ATOM   3695  C6    A   115      59.326  19.432  99.798  1.00  0.00           C  
ATOM   3696  N6    A   115      59.741  19.275  98.539  1.00  0.00           N  
ATOM   3697  N7    A   115      56.797  19.491  99.429  1.00  0.00           N  
ATOM   3698  C8    A   115      55.856  19.629 100.329  1.00  0.00           C  
ATOM   3699  N9    A   115      56.331  19.753 101.612  1.00  0.00           N  
ATOM   3700  H5'   A   115      51.740  20.249 101.955  1.00  0.00           H  
ATOM   3701 H5''   A   115      51.686  21.807 102.298  1.00  0.00           H  
ATOM   3702  H4'   A   115      53.084  20.839 103.830  1.00  0.00           H  
ATOM   3703  H3'   A   115      54.654  22.251 101.938  1.00  0.00           H  
ATOM   3704  H1'   A   115      55.842  19.256 103.513  1.00  0.00           H  
ATOM   3705  H2'   A   115      56.537  21.746 103.141  1.00  0.00           H  
ATOM   3706 HO2'   A   115      55.164  22.018 105.201  1.00  0.00           H  
ATOM   3707  H2    A   115      60.547  19.709 102.716  1.00  0.00           H  
ATOM   3708  H61   A   115      60.700  19.215  98.343  1.00  0.00           H  
ATOM   3709  H62   A   115      59.088  19.220  97.810  1.00  0.00           H  
ATOM   3710  H8    A   115      54.901  19.642 100.108  1.00  0.00           H  
ATOM   3711  P     A   116      54.886  24.547 103.323  1.00  0.00           P  
ATOM   3712  OP2   A   116      55.066  24.657 101.854  1.00  0.00           O  
ATOM   3713  OP1   A   116      54.129  25.597 104.050  1.00  0.00           O  
ATOM   3714  O5'   A   116      56.330  24.430 103.989  1.00  0.00           O  
ATOM   3715  C5'   A   116      57.415  25.215 103.518  1.00  0.00           C  
ATOM   3716  C4'   A   116      58.622  25.084 104.412  1.00  0.00           C  
ATOM   3717  O4'   A   116      59.371  23.902 104.041  1.00  0.00           O  
ATOM   3718  C3'   A   116      59.648  26.203 104.317  1.00  0.00           C  
ATOM   3719  O3'   A   116      59.267  27.367 105.029  1.00  0.00           O  
ATOM   3720  C1'   A   116      60.748  24.115 104.316  1.00  0.00           C  
ATOM   3721  C2'   A   116      60.912  25.539 104.849  1.00  0.00           C  
ATOM   3722  O2'   A   116      60.917  25.505 106.269  1.00  0.00           O  
ATOM   3723  N1    A   116      65.484  23.723 102.323  1.00  0.00           N  
ATOM   3724  C2    A   116      65.047  23.960 103.567  1.00  0.00           C  
ATOM   3725  N3    A   116      63.797  24.049 104.017  1.00  0.00           N  
ATOM   3726  C4    A   116      62.918  23.863 103.016  1.00  0.00           C  
ATOM   3727  C5    A   116      63.213  23.611 101.690  1.00  0.00           C  
ATOM   3728  C6    A   116      64.574  23.540 101.342  1.00  0.00           C  
ATOM   3729  N6    A   116      65.010  23.304 100.103  1.00  0.00           N  
ATOM   3730  N7    A   116      62.050  23.473 100.945  1.00  0.00           N  
ATOM   3731  C8    A   116      61.093  23.642 101.824  1.00  0.00           C  
ATOM   3732  N9    A   116      61.546  23.882 103.098  1.00  0.00           N  
ATOM   3733  H5'   A   116      57.141  26.155 103.487  1.00  0.00           H  
ATOM   3734 H5''   A   116      57.654  24.922 102.614  1.00  0.00           H  
ATOM   3735  H4'   A   116      58.331  25.000 105.345  1.00  0.00           H  
ATOM   3736  H3'   A   116      59.783  26.434 103.373  1.00  0.00           H  
ATOM   3737  H1'   A   116      61.014  23.475 105.009  1.00  0.00           H  
ATOM   3738  H2'   A   116      61.719  25.966 104.493  1.00  0.00           H  
ATOM   3739 HO2'   A   116      60.463  26.305 106.608  1.00  0.00           H  
ATOM   3740  H2    A   116      65.747  24.086 104.242  1.00  0.00           H  
ATOM   3741  H61   A   116      65.973  23.266  99.921  1.00  0.00           H  
ATOM   3742  H62   A   116      64.369  23.168  99.375  1.00  0.00           H  
ATOM   3743  H8    A   116      60.141  23.602 101.593  1.00  0.00           H  
ATOM   3744  P     G   117      59.486  28.820 104.379  1.00  0.00           P  
ATOM   3745  OP2   G   117      58.890  28.809 103.019  1.00  0.00           O  
ATOM   3746  OP1   G   117      59.044  29.838 105.366  1.00  0.00           O  
ATOM   3747  O5'   G   117      61.067  28.940 104.223  1.00  0.00           O  
ATOM   3748  C5'   G   117      61.913  28.951 105.363  1.00  0.00           C  
ATOM   3749  C4'   G   117      63.373  28.805 104.976  1.00  0.00           C  
ATOM   3750  O4'   G   117      63.574  27.541 104.279  1.00  0.00           O  
ATOM   3751  C3'   G   117      63.950  29.833 104.014  1.00  0.00           C  
ATOM   3752  O3'   G   117      64.322  31.041 104.668  1.00  0.00           O  
ATOM   3753  C1'   G   117      64.590  27.679 103.315  1.00  0.00           C  
ATOM   3754  C2'   G   117      65.159  29.091 103.464  1.00  0.00           C  
ATOM   3755  O2'   G   117      66.235  29.054 104.384  1.00  0.00           O  
ATOM   3756  N1    G   117      65.519  27.080  98.359  1.00  0.00           N  
ATOM   3757  C2    G   117      66.399  27.198  99.401  1.00  0.00           C  
ATOM   3758  N2    G   117      67.697  27.201  99.076  1.00  0.00           N  
ATOM   3759  N3    G   117      66.037  27.314 100.665  1.00  0.00           N  
ATOM   3760  C4    G   117      64.696  27.321 100.806  1.00  0.00           C  
ATOM   3761  C5    G   117      63.728  27.209  99.830  1.00  0.00           C  
ATOM   3762  C6    G   117      64.136  27.073  98.476  1.00  0.00           C  
ATOM   3763  O6    G   117      63.430  26.962  97.463  1.00  0.00           O  
ATOM   3764  N7    G   117      62.456  27.260 100.387  1.00  0.00           N  
ATOM   3765  C8    G   117      62.670  27.407 101.668  1.00  0.00           C  
ATOM   3766  N9    G   117      64.007  27.469 101.990  1.00  0.00           N  
ATOM   3767  H5'   G   117      61.664  28.210 105.954  1.00  0.00           H  
ATOM   3768 H5''   G   117      61.792  29.797 105.843  1.00  0.00           H  
ATOM   3769  H4'   G   117      63.915  28.900 105.928  1.00  0.00           H  
ATOM   3770  H3'   G   117      63.238  30.166 103.243  1.00  0.00           H  
ATOM   3771  H1'   G   117      65.436  26.982 103.412  1.00  0.00           H  
ATOM   3772  H2'   G   117      65.574  29.564 102.563  1.00  0.00           H  
ATOM   3773 HO2'   G   117      66.230  29.887 104.938  1.00  0.00           H  
ATOM   3774  H1    G   117      65.902  26.993  97.440  1.00  0.00           H  
ATOM   3775  H22   G   117      68.390  27.290  99.792  1.00  0.00           H  
ATOM   3776  H21   G   117      67.973  27.114  98.120  1.00  0.00           H  
ATOM   3777  H8    G   117      61.863  27.485 102.412  1.00  0.00           H  
ATOM   3778  P     U   118      63.968  32.464 103.993  1.00  0.00           P  
ATOM   3779  OP2   U   118      62.675  32.383 103.283  1.00  0.00           O  
ATOM   3780  OP1   U   118      64.146  33.482 105.063  1.00  0.00           O  
ATOM   3781  O5'   U   118      65.105  32.685 102.900  1.00  0.00           O  
ATOM   3782  C5'   U   118      66.486  32.822 103.288  1.00  0.00           C  
ATOM   3783  C4'   U   118      67.383  32.719 102.079  1.00  0.00           C  
ATOM   3784  O4'   U   118      67.233  31.415 101.453  1.00  0.00           O  
ATOM   3785  C3'   U   118      67.082  33.687 100.950  1.00  0.00           C  
ATOM   3786  O3'   U   118      67.627  34.974 101.191  1.00  0.00           O  
ATOM   3787  C1'   U   118      67.365  31.531 100.049  1.00  0.00           C  
ATOM   3788  C2'   U   118      67.720  32.990  99.759  1.00  0.00           C  
ATOM   3789  O2'   U   118      69.127  33.124  99.724  1.00  0.00           O  
ATOM   3790  N1    U   118      66.092  31.130  99.426  1.00  0.00           N  
ATOM   3791  C2    U   118      66.111  30.773  98.081  1.00  0.00           C  
ATOM   3792  O2    U   118      67.131  30.776  97.404  1.00  0.00           O  
ATOM   3793  N3    U   118      64.890  30.417  97.559  1.00  0.00           N  
ATOM   3794  C4    U   118      63.677  30.379  98.225  1.00  0.00           C  
ATOM   3795  O4    U   118      62.668  30.005  97.624  1.00  0.00           O  
ATOM   3796  C5    U   118      63.740  30.758  99.605  1.00  0.00           C  
ATOM   3797  C6    U   118      64.912  31.109 100.145  1.00  0.00           C  
ATOM   3798  H5'   U   118      66.754  32.042 104.014  1.00  0.00           H  
ATOM   3799 H5''   U   118      66.644  33.792 103.783  1.00  0.00           H  
ATOM   3800  H4'   U   118      68.389  32.927 102.472  1.00  0.00           H  
ATOM   3801  H3'   U   118      66.008  33.880 100.808  1.00  0.00           H  
ATOM   3802  H1'   U   118      68.152  30.914  99.593  1.00  0.00           H  
ATOM   3803  H2'   U   118      67.381  33.397  98.796  1.00  0.00           H  
ATOM   3804 HO2'   U   118      69.387  34.019 100.088  1.00  0.00           H  
ATOM   3805  H3    U   118      64.875  30.160  96.592  1.00  0.00           H  
ATOM   3806  H5    U   118      62.826  30.761 100.219  1.00  0.00           H  
ATOM   3807  H6    U   118      64.939  31.396 101.207  1.00  0.00           H  
ATOM   3808  P     C   119      66.770  36.284 100.824  1.00  0.00           P  
ATOM   3809  OP2   C   119      65.309  36.026 101.003  1.00  0.00           O  
ATOM   3810  OP1   C   119      67.430  37.387 101.575  1.00  0.00           O  
ATOM   3811  O5'   C   119      67.011  36.484  99.262  1.00  0.00           O  
ATOM   3812  C5'   C   119      68.288  36.906  98.754  1.00  0.00           C  
ATOM   3813  C4'   C   119      68.329  36.745  97.253  1.00  0.00           C  
ATOM   3814  O4'   C   119      68.087  35.359  96.890  1.00  0.00           O  
ATOM   3815  C3'   C   119      67.282  37.509  96.463  1.00  0.00           C  
ATOM   3816  O3'   C   119      67.625  38.869  96.278  1.00  0.00           O  
ATOM   3817  C1'   C   119      67.386  35.302  95.662  1.00  0.00           C  
ATOM   3818  C2'   C   119      67.257  36.739  95.156  1.00  0.00           C  
ATOM   3819  O2'   C   119      68.358  37.048  94.327  1.00  0.00           O  
ATOM   3820  N1    C   119      66.071  34.668  95.875  1.00  0.00           N  
ATOM   3821  C2    C   119      65.401  34.110  94.778  1.00  0.00           C  
ATOM   3822  O2    C   119      65.927  34.162  93.660  1.00  0.00           O  
ATOM   3823  N3    C   119      64.197  33.532  94.968  1.00  0.00           N  
ATOM   3824  C4    C   119      63.659  33.490  96.189  1.00  0.00           C  
ATOM   3825  N4    C   119      62.475  32.896  96.331  1.00  0.00           N  
ATOM   3826  C5    C   119      64.314  34.052  97.319  1.00  0.00           C  
ATOM   3827  C6    C   119      65.506  34.625  97.120  1.00  0.00           C  
ATOM   3828  H5'   C   119      69.093  36.315  99.214  1.00  0.00           H  
ATOM   3829 H5''   C   119      68.470  37.958  99.020  1.00  0.00           H  
ATOM   3830  H4'   C   119      69.321  37.127  96.969  1.00  0.00           H  
ATOM   3831  H3'   C   119      66.302  37.558  96.961  1.00  0.00           H  
ATOM   3832  H1'   C   119      67.895  34.730  94.873  1.00  0.00           H  
ATOM   3833  H2'   C   119      66.372  36.968  94.546  1.00  0.00           H  
ATOM   3834 HO2'   C   119      68.731  37.940  94.585  1.00  0.00           H  
ATOM   3835  H42   C   119      62.043  32.849  97.232  1.00  0.00           H  
ATOM   3836  H41   C   119      62.018  32.497  95.537  1.00  0.00           H  
ATOM   3837  H5    C   119      63.855  34.018  98.318  1.00  0.00           H  
ATOM   3838  H6    C   119      66.042  35.069  97.971  1.00  0.00           H  
ATOM   3839  P     C   120      66.470  39.983  96.299  1.00  0.00           P  
ATOM   3840  OP2   C   120      65.445  39.567  97.296  1.00  0.00           O  
ATOM   3841  OP1   C   120      67.106  41.325  96.413  1.00  0.00           O  
ATOM   3842  O5'   C   120      65.836  39.880  94.843  1.00  0.00           O  
ATOM   3843  C5'   C   120      66.578  40.304  93.686  1.00  0.00           C  
ATOM   3844  C4'   C   120      65.857  39.891  92.429  1.00  0.00           C  
ATOM   3845  O4'   C   120      65.658  38.451  92.429  1.00  0.00           O  
ATOM   3846  C3'   C   120      64.451  40.447  92.279  1.00  0.00           C  
ATOM   3847  O3'   C   120      64.437  41.783  91.807  1.00  0.00           O  
ATOM   3848  C1'   C   120      64.442  38.157  91.766  1.00  0.00           C  
ATOM   3849  C2'   C   120      63.834  39.475  91.290  1.00  0.00           C  
ATOM   3850  O2'   C   120      64.244  39.734  89.963  1.00  0.00           O  
ATOM   3851  N1    C   120      63.536  37.419  92.670  1.00  0.00           N  
ATOM   3852  C2    C   120      62.539  36.601  92.108  1.00  0.00           C  
ATOM   3853  O2    C   120      62.442  36.529  90.870  1.00  0.00           O  
ATOM   3854  N3    C   120      61.709  35.916  92.927  1.00  0.00           N  
ATOM   3855  C4    C   120      61.836  36.026  94.250  1.00  0.00           C  
ATOM   3856  N4    C   120      60.992  35.335  95.015  1.00  0.00           N  
ATOM   3857  C5    C   120      62.834  36.850  94.848  1.00  0.00           C  
ATOM   3858  C6    C   120      63.655  37.522  94.030  1.00  0.00           C  
ATOM   3859  H5'   C   120      67.585  39.862  93.699  1.00  0.00           H  
ATOM   3860 H5''   C   120      66.705  41.396  93.699  1.00  0.00           H  
ATOM   3861  H4'   C   120      66.495  40.270  91.617  1.00  0.00           H  
ATOM   3862  H3'   C   120      63.897  40.507  93.228  1.00  0.00           H  
ATOM   3863  H1'   C   120      64.587  37.531  90.874  1.00  0.00           H  
ATOM   3864  H2'   C   120      62.737  39.532  91.267  1.00  0.00           H  
ATOM   3865 HO2'   C   120      64.416  40.713  89.851  1.00  0.00           H  
ATOM   3866  H42   C   120      61.057  35.394  96.012  1.00  0.00           H  
ATOM   3867  H41   C   120      60.295  34.757  94.593  1.00  0.00           H  
ATOM   3868  H5    C   120      62.924  36.932  95.941  1.00  0.00           H  
ATOM   3869  H6    C   120      64.438  38.167  94.456  1.00  0.00           H  
ATOM   3870  P     U   121      63.300  42.804  92.304  1.00  0.00           P  
ATOM   3871  OP2   U   121      63.234  42.733  93.785  1.00  0.00           O  
ATOM   3872  OP1   U   121      63.535  44.113  91.642  1.00  0.00           O  
ATOM   3873  O5'   U   121      61.950  42.191  91.720  1.00  0.00           O  
ATOM   3874  C5'   U   121      61.659  42.259  90.332  1.00  0.00           C  
ATOM   3875  C4'   U   121      60.408  41.490  89.987  1.00  0.00           C  
ATOM   3876  O4'   U   121      60.543  40.101  90.395  1.00  0.00           O  
ATOM   3877  C3'   U   121      59.130  41.944  90.676  1.00  0.00           C  
ATOM   3878  O3'   U   121      58.522  43.053  90.038  1.00  0.00           O  
ATOM   3879  C1'   U   121      59.287  39.597  90.782  1.00  0.00           C  
ATOM   3880  C2'   U   121      58.258  40.704  90.551  1.00  0.00           C  
ATOM   3881  O2'   U   121      57.725  40.580  89.241  1.00  0.00           O  
ATOM   3882  N1    U   121      59.352  39.176  92.203  1.00  0.00           N  
ATOM   3883  C2    U   121      58.382  38.295  92.644  1.00  0.00           C  
ATOM   3884  O2    U   121      57.499  37.862  91.925  1.00  0.00           O  
ATOM   3885  N3    U   121      58.482  37.933  93.965  1.00  0.00           N  
ATOM   3886  C4    U   121      59.430  38.352  94.873  1.00  0.00           C  
ATOM   3887  O4    U   121      59.385  37.935  96.032  1.00  0.00           O  
ATOM   3888  C5    U   121      60.401  39.262  94.346  1.00  0.00           C  
ATOM   3889  C6    U   121      60.328  39.631  93.063  1.00  0.00           C  
ATOM   3890  H5'   U   121      62.413  41.885  89.829  1.00  0.00           H  
ATOM   3891 H5''   U   121      61.538  43.197  90.076  1.00  0.00           H  
ATOM   3892  H4'   U   121      60.276  41.520  89.017  1.00  0.00           H  
ATOM   3893  H3'   U   121      59.318  42.117  91.622  1.00  0.00           H  
ATOM   3894  H1'   U   121      59.059  38.823  90.225  1.00  0.00           H  
ATOM   3895  H2'   U   121      57.553  40.691  91.232  1.00  0.00           H  
ATOM   3896 HO2'   U   121      57.724  41.461  88.811  1.00  0.00           H  
ATOM   3897  H3    U   121      57.804  37.309  94.299  1.00  0.00           H  
ATOM   3898  H5    U   121      61.114  39.612  94.922  1.00  0.00           H  
ATOM   3899  H6    U   121      61.004  40.255  92.727  1.00  0.00           H  
ATOM   3900  P     A   122      57.417  43.909  90.819  1.00  0.00           P  
ATOM   3901  OP2   A   122      57.182  43.196  92.100  1.00  0.00           O  
ATOM   3902  OP1   A   122      57.923  45.304  90.837  1.00  0.00           O  
ATOM   3903  O5'   A   122      56.058  43.887  89.987  1.00  0.00           O  
ATOM   3904  C5'   A   122      55.190  42.765  90.039  1.00  0.00           C  
ATOM   3905  C4'   A   122      54.260  42.729  88.852  1.00  0.00           C  
ATOM   3906  O4'   A   122      54.037  41.351  88.467  1.00  0.00           O  
ATOM   3907  C3'   A   122      52.869  43.303  89.076  1.00  0.00           C  
ATOM   3908  O3'   A   122      52.799  44.698  88.832  1.00  0.00           O  
ATOM   3909  C1'   A   122      52.683  41.164  88.074  1.00  0.00           C  
ATOM   3910  C2'   A   122      52.009  42.530  88.085  1.00  0.00           C  
ATOM   3911  O2'   A   122      52.095  43.089  86.783  1.00  0.00           O  
ATOM   3912  N1    A   122      48.447  38.460  89.214  1.00  0.00           N  
ATOM   3913  C2    A   122      48.740  39.292  88.206  1.00  0.00           C  
ATOM   3914  N3    A   122      49.865  39.963  87.970  1.00  0.00           N  
ATOM   3915  C4    A   122      50.777  39.714  88.926  1.00  0.00           C  
ATOM   3916  C5    A   122      50.623  38.885  90.022  1.00  0.00           C  
ATOM   3917  C6    A   122      49.386  38.231  90.157  1.00  0.00           C  
ATOM   3918  N6    A   122      49.093  37.402  91.162  1.00  0.00           N  
ATOM   3919  N7    A   122      51.778  38.871  90.793  1.00  0.00           N  
ATOM   3920  C8    A   122      52.590  39.679  90.156  1.00  0.00           C  
ATOM   3921  N9    A   122      52.049  40.224  89.018  1.00  0.00           N  
ATOM   3922  H5'   A   122      54.657  42.810  90.860  1.00  0.00           H  
ATOM   3923 H5''   A   122      55.725  41.945  90.050  1.00  0.00           H  
ATOM   3924  H4'   A   122      54.680  43.199  88.101  1.00  0.00           H  
ATOM   3925  H3'   A   122      52.579  43.123  89.995  1.00  0.00           H  
ATOM   3926  H1'   A   122      52.647  40.791  87.168  1.00  0.00           H  
ATOM   3927  H2'   A   122      51.081  42.463  88.392  1.00  0.00           H  
ATOM   3928 HO2'   A   122      52.381  44.023  86.855  1.00  0.00           H  
ATOM   3929  H2    A   122      48.025  39.424  87.549  1.00  0.00           H  
ATOM   3930  H61   A   122      48.211  36.975  91.204  1.00  0.00           H  
ATOM   3931  H62   A   122      49.758  37.220  91.858  1.00  0.00           H  
ATOM   3932  H8    A   122      53.499  39.876  90.465  1.00  0.00           H  
ATOM   3933  P     A   123      52.081  45.668  89.894  1.00  0.00           P  
ATOM   3934  OP2   A   123      52.542  45.285  91.252  1.00  0.00           O  
ATOM   3935  OP1   A   123      52.252  47.067  89.427  1.00  0.00           O  
ATOM   3936  O5'   A   123      50.537  45.294  89.774  1.00  0.00           O  
ATOM   3937  C5'   A   123      49.795  45.623  88.609  1.00  0.00           C  
ATOM   3938  C4'   A   123      48.475  44.895  88.569  1.00  0.00           C  
ATOM   3939  O4'   A   123      48.705  43.468  88.592  1.00  0.00           O  
ATOM   3940  C3'   A   123      47.556  45.113  89.761  1.00  0.00           C  
ATOM   3941  O3'   A   123      46.849  46.340  89.698  1.00  0.00           O  
ATOM   3942  C1'   A   123      47.655  42.831  89.281  1.00  0.00           C  
ATOM   3943  C2'   A   123      46.655  43.894  89.692  1.00  0.00           C  
ATOM   3944  O2'   A   123      45.674  44.034  88.674  1.00  0.00           O  
ATOM   3945  N1    A   123      46.738  39.328  92.947  1.00  0.00           N  
ATOM   3946  C2    A   123      45.979  39.814  91.957  1.00  0.00           C  
ATOM   3947  N3    A   123      46.282  40.727  91.036  1.00  0.00           N  
ATOM   3948  C4    A   123      47.542  41.167  91.199  1.00  0.00           C  
ATOM   3949  C5    A   123      48.442  40.763  92.168  1.00  0.00           C  
ATOM   3950  C6    A   123      48.000  39.790  93.083  1.00  0.00           C  
ATOM   3951  N6    A   123      48.755  39.305  94.070  1.00  0.00           N  
ATOM   3952  N7    A   123      49.649  41.433  92.027  1.00  0.00           N  
ATOM   3953  C8    A   123      49.456  42.214  90.993  1.00  0.00           C  
ATOM   3954  N9    A   123      48.203  42.105  90.443  1.00  0.00           N  
ATOM   3955  H5'   A   123      50.318  45.380  87.817  1.00  0.00           H  
ATOM   3956 H5''   A   123      49.629  46.588  88.598  1.00  0.00           H  
ATOM   3957  H4'   A   123      47.993  45.134  87.749  1.00  0.00           H  
ATOM   3958  H3'   A   123      48.075  45.084  90.592  1.00  0.00           H  
ATOM   3959  H1'   A   123      47.224  42.196  88.672  1.00  0.00           H  
ATOM   3960  H2'   A   123      46.250  43.696  90.562  1.00  0.00           H  
ATOM   3961 HO2'   A   123      45.077  43.258  88.699  1.00  0.00           H  
ATOM   3962  H2    A   123      45.073  39.446  91.902  1.00  0.00           H  
ATOM   3963  H61   A   123      48.392  38.627  94.678  1.00  0.00           H  
ATOM   3964  H62   A   123      49.674  39.626  94.188  1.00  0.00           H  
ATOM   3965  H8    A   123      50.142  42.822  90.645  1.00  0.00           H  
ATOM   3966  P     G   124      46.718  47.265  91.007  1.00  0.00           P  
ATOM   3967  OP2   G   124      48.087  47.540  91.513  1.00  0.00           O  
ATOM   3968  OP1   G   124      45.814  48.397  90.682  1.00  0.00           O  
ATOM   3969  O5'   G   124      45.980  46.332  92.067  1.00  0.00           O  
ATOM   3970  C5'   G   124      44.625  45.950  91.882  1.00  0.00           C  
ATOM   3971  C4'   G   124      44.211  44.886  92.864  1.00  0.00           C  
ATOM   3972  O4'   G   124      45.057  43.713  92.717  1.00  0.00           O  
ATOM   3973  C3'   G   124      44.362  45.260  94.326  1.00  0.00           C  
ATOM   3974  O3'   G   124      43.264  46.037  94.779  1.00  0.00           O  
ATOM   3975  C1'   G   124      45.274  43.111  93.975  1.00  0.00           C  
ATOM   3976  C2'   G   124      44.431  43.892  94.989  1.00  0.00           C  
ATOM   3977  O2'   G   124      43.160  43.289  95.097  1.00  0.00           O  
ATOM   3978  N1    G   124      49.065  41.575  97.029  1.00  0.00           N  
ATOM   3979  C2    G   124      47.746  41.200  97.038  1.00  0.00           C  
ATOM   3980  N2    G   124      47.390  40.317  97.993  1.00  0.00           N  
ATOM   3981  N3    G   124      46.840  41.651  96.175  1.00  0.00           N  
ATOM   3982  C4    G   124      47.376  42.520  95.289  1.00  0.00           C  
ATOM   3983  C5    G   124      48.683  42.952  95.195  1.00  0.00           C  
ATOM   3984  C6    G   124      49.639  42.463  96.125  1.00  0.00           C  
ATOM   3985  O6    G   124      50.846  42.734  96.204  1.00  0.00           O  
ATOM   3986  N7    G   124      48.833  43.844  94.145  1.00  0.00           N  
ATOM   3987  C8    G   124      47.641  43.943  93.625  1.00  0.00           C  
ATOM   3988  N9    G   124      46.702  43.180  94.277  1.00  0.00           N  
ATOM   3989  H5'   G   124      44.510  45.608  90.972  1.00  0.00           H  
ATOM   3990 H5''   G   124      44.052  46.737  92.002  1.00  0.00           H  
ATOM   3991  H4'   G   124      43.148  44.717  92.644  1.00  0.00           H  
ATOM   3992  H3'   G   124      45.240  45.890  94.534  1.00  0.00           H  
ATOM   3993  H1'   G   124      44.978  42.055  94.059  1.00  0.00           H  
ATOM   3994  H2'   G   124      44.814  43.939  96.018  1.00  0.00           H  
ATOM   3995 HO2'   G   124      42.463  43.997  95.215  1.00  0.00           H  
ATOM   3996  H1    G   124      49.662  41.182  97.728  1.00  0.00           H  
ATOM   3997  H22   G   124      46.443  40.001  98.052  1.00  0.00           H  
ATOM   3998  H21   G   124      48.072  39.980  98.641  1.00  0.00           H  
ATOM   3999  H8    G   124      47.408  44.583  92.760  1.00  0.00           H  
ATOM   4000  P     U   125      43.521  47.280  95.766  1.00  0.00           P  
ATOM   4001  OP2   U   125      44.717  48.039  95.310  1.00  0.00           O  
ATOM   4002  OP1   U   125      42.214  47.970  95.882  1.00  0.00           O  
ATOM   4003  O5'   U   125      43.861  46.622  97.177  1.00  0.00           O  
ATOM   4004  C5'   U   125      42.896  45.811  97.867  1.00  0.00           C  
ATOM   4005  C4'   U   125      43.531  45.130  99.054  1.00  0.00           C  
ATOM   4006  O4'   U   125      44.543  44.191  98.604  1.00  0.00           O  
ATOM   4007  C3'   U   125      44.274  46.034 100.026  1.00  0.00           C  
ATOM   4008  O3'   U   125      43.413  46.694 100.938  1.00  0.00           O  
ATOM   4009  C1'   U   125      45.640  44.172  99.522  1.00  0.00           C  
ATOM   4010  C2'   U   125      45.249  45.073 100.695  1.00  0.00           C  
ATOM   4011  O2'   U   125      44.600  44.286 101.684  1.00  0.00           O  
ATOM   4012  N1    U   125      46.884  44.627  98.855  1.00  0.00           N  
ATOM   4013  C2    U   125      48.079  44.355  99.494  1.00  0.00           C  
ATOM   4014  O2    U   125      48.145  43.768 100.561  1.00  0.00           O  
ATOM   4015  N3    U   125      49.203  44.794  98.840  1.00  0.00           N  
ATOM   4016  C4    U   125      49.256  45.464  97.636  1.00  0.00           C  
ATOM   4017  O4    U   125      50.350  45.794  97.175  1.00  0.00           O  
ATOM   4018  C5    U   125      47.982  45.711  97.031  1.00  0.00           C  
ATOM   4019  C6    U   125      46.871  45.293  97.648  1.00  0.00           C  
ATOM   4020  H5'   U   125      42.482  45.053  97.187  1.00  0.00           H  
ATOM   4021 H5''   U   125      42.054  46.432  98.207  1.00  0.00           H  
ATOM   4022  H4'   U   125      42.839  44.638  99.545  1.00  0.00           H  
ATOM   4023  H3'   U   125      44.781  46.703  99.520  1.00  0.00           H  
ATOM   4024  H1'   U   125      45.763  43.254  99.843  1.00  0.00           H  
ATOM   4025  H2'   U   125      46.026  45.545 101.059  1.00  0.00           H  
ATOM   4026 HO2'   U   125      43.769  44.731 101.951  1.00  0.00           H  
ATOM   4027  H3    U   125      50.061  44.612  99.276  1.00  0.00           H  
ATOM   4028  H5    U   125      47.926  46.181  96.174  1.00  0.00           H  
ATOM   4029  H6    U   125      46.012  45.475  97.214  1.00  0.00           H  
ATOM   4030  P     C   126      43.841  48.104 101.580  1.00  0.00           P  
ATOM   4031  OP2   C   126      44.371  48.963 100.492  1.00  0.00           O  
ATOM   4032  OP1   C   126      42.714  48.589 102.416  1.00  0.00           O  
ATOM   4033  O5'   C   126      45.049  47.734 102.551  1.00  0.00           O  
ATOM   4034  C5'   C   126      44.814  47.120 103.808  1.00  0.00           C  
ATOM   4035  C4'   C   126      46.097  46.900 104.570  1.00  0.00           C  
ATOM   4036  O4'   C   126      46.992  46.055 103.800  1.00  0.00           O  
ATOM   4037  C3'   C   126      46.924  48.142 104.864  1.00  0.00           C  
ATOM   4038  O3'   C   126      46.438  48.883 105.970  1.00  0.00           O  
ATOM   4039  C1'   C   126      48.357  46.460 104.027  1.00  0.00           C  
ATOM   4040  C2'   C   126      48.319  47.571 105.076  1.00  0.00           C  
ATOM   4041  O2'   C   126      48.446  46.990 106.366  1.00  0.00           O  
ATOM   4042  N1    C   126      48.996  46.901 102.762  1.00  0.00           N  
ATOM   4043  C2    C   126      50.393  46.985 102.715  1.00  0.00           C  
ATOM   4044  O2    C   126      51.051  46.690 103.725  1.00  0.00           O  
ATOM   4045  N3    C   126      51.000  47.385 101.575  1.00  0.00           N  
ATOM   4046  C4    C   126      50.270  47.696 100.503  1.00  0.00           C  
ATOM   4047  N4    C   126      50.912  48.086  99.400  1.00  0.00           N  
ATOM   4048  C5    C   126      48.848  47.623 100.518  1.00  0.00           C  
ATOM   4049  C6    C   126      48.260  47.225 101.652  1.00  0.00           C  
ATOM   4050  H5'   C   126      44.375  46.255 103.664  1.00  0.00           H  
ATOM   4051 H5''   C   126      44.222  47.694 104.338  1.00  0.00           H  
ATOM   4052  H4'   C   126      45.889  46.450 105.417  1.00  0.00           H  
ATOM   4053  H3'   C   126      46.932  48.717 104.069  1.00  0.00           H  
ATOM   4054  H1'   C   126      48.845  45.689 104.384  1.00  0.00           H  
ATOM   4055  H2'   C   126      49.013  48.244 104.912  1.00  0.00           H  
ATOM   4056 HO2'   C   126      47.746  47.351 106.949  1.00  0.00           H  
ATOM   4057  H42   C   126      50.404  48.321  98.595  1.00  0.00           H  
ATOM   4058  H41   C   126      51.891  48.135  99.394  1.00  0.00           H  
ATOM   4059  H5    C   126      48.321  47.853  99.726  1.00  0.00           H  
ATOM   4060  H6    C   126      47.282  47.167 101.681  1.00  0.00           H  
ATOM   4061  P     A   127      46.739  50.458 106.082  1.00  0.00           P  
ATOM   4062  OP2   A   127      46.528  51.063 104.743  1.00  0.00           O  
ATOM   4063  OP1   A   127      45.994  50.987 107.251  1.00  0.00           O  
ATOM   4064  O5'   A   127      48.295  50.531 106.414  1.00  0.00           O  
ATOM   4065  C5'   A   127      48.797  50.058 107.655  1.00  0.00           C  
ATOM   4066  C4'   A   127      50.306  50.099 107.694  1.00  0.00           C  
ATOM   4067  O4'   A   127      50.847  49.240 106.657  1.00  0.00           O  
ATOM   4068  C3'   A   127      50.943  51.453 107.426  1.00  0.00           C  
ATOM   4069  O3'   A   127      50.921  52.310 108.554  1.00  0.00           O  
ATOM   4070  C1'   A   127      52.072  49.816 106.149  1.00  0.00           C  
ATOM   4071  C2'   A   127      52.347  51.076 106.973  1.00  0.00           C  
ATOM   4072  O2'   A   127      53.170  50.732 108.078  1.00  0.00           O  
ATOM   4073  N1    A   127      54.650  50.882 101.816  1.00  0.00           N  
ATOM   4074  C2    A   127      55.056  50.650 103.071  1.00  0.00           C  
ATOM   4075  N3    A   127      54.329  50.379 104.153  1.00  0.00           N  
ATOM   4076  C4    A   127      53.019  50.354 103.852  1.00  0.00           C  
ATOM   4077  C5    A   127      52.450  50.571 102.610  1.00  0.00           C  
ATOM   4078  C6    A   127      53.327  50.848 101.547  1.00  0.00           C  
ATOM   4079  N6    A   127      52.923  51.079 100.296  1.00  0.00           N  
ATOM   4080  N7    A   127      51.067  50.464 102.679  1.00  0.00           N  
ATOM   4081  C8    A   127      50.835  50.189 103.938  1.00  0.00           C  
ATOM   4082  N9    A   127      51.971  50.107 104.706  1.00  0.00           N  
ATOM   4083  H5'   A   127      48.500  49.134 107.790  1.00  0.00           H  
ATOM   4084 H5''   A   127      48.444  50.616 108.378  1.00  0.00           H  
ATOM   4085  H4'   A   127      50.608  49.773 108.568  1.00  0.00           H  
ATOM   4086  H3'   A   127      50.473  51.888 106.683  1.00  0.00           H  
ATOM   4087  H1'   A   127      52.788  49.165 106.301  1.00  0.00           H  
ATOM   4088  H2'   A   127      52.751  51.781 106.424  1.00  0.00           H  
ATOM   4089 HO2'   A   127      52.780  51.107 108.895  1.00  0.00           H  
ATOM   4090  H2    A   127      56.025  50.686 103.214  1.00  0.00           H  
ATOM   4091  H61   A   127      53.582  51.268  99.596  1.00  0.00           H  
ATOM   4092  H62   A   127      51.968  51.060 100.077  1.00  0.00           H  
ATOM   4093  H8    A   127      49.934  50.054 104.300  1.00  0.00           H  
ATOM   4094  P     A   128      50.924  53.905 108.359  1.00  0.00           P  
ATOM   4095  OP2   A   128      49.969  54.236 107.270  1.00  0.00           O  
ATOM   4096  OP1   A   128      50.762  54.533 109.694  1.00  0.00           O  
ATOM   4097  O5'   A   128      52.395  54.226 107.837  1.00  0.00           O  
ATOM   4098  C5'   A   128      53.523  54.045 108.680  1.00  0.00           C  
ATOM   4099  C4'   A   128      54.815  54.251 107.929  1.00  0.00           C  
ATOM   4100  O4'   A   128      54.911  53.291 106.845  1.00  0.00           O  
ATOM   4101  C3'   A   128      54.981  55.600 107.245  1.00  0.00           C  
ATOM   4102  O3'   A   128      55.372  56.629 108.139  1.00  0.00           O  
ATOM   4103  C1'   A   128      55.593  53.900 105.724  1.00  0.00           C  
ATOM   4104  C2'   A   128      56.012  55.302 106.167  1.00  0.00           C  
ATOM   4105  O2'   A   128      57.323  55.241 106.710  1.00  0.00           O  
ATOM   4106  N1    A   128      55.423  54.479 100.606  1.00  0.00           N  
ATOM   4107  C2    A   128      56.435  54.508 101.483  1.00  0.00           C  
ATOM   4108  N3    A   128      56.408  54.349 102.805  1.00  0.00           N  
ATOM   4109  C4    A   128      55.150  54.135 103.232  1.00  0.00           C  
ATOM   4110  C5    A   128      54.010  54.079 102.453  1.00  0.00           C  
ATOM   4111  C6    A   128      54.173  54.261 101.069  1.00  0.00           C  
ATOM   4112  N6    A   128      53.164  54.233 100.195  1.00  0.00           N  
ATOM   4113  N7    A   128      52.892  53.840 103.240  1.00  0.00           N  
ATOM   4114  C8    A   128      53.374  53.760 104.456  1.00  0.00           C  
ATOM   4115  N9    A   128      54.734  53.929 104.525  1.00  0.00           N  
ATOM   4116  H5'   A   128      53.507  53.134 109.043  1.00  0.00           H  
ATOM   4117 H5''   A   128      53.477  54.685 109.419  1.00  0.00           H  
ATOM   4118  H4'   A   128      55.565  54.113 108.544  1.00  0.00           H  
ATOM   4119  H3'   A   128      54.133  55.851 106.820  1.00  0.00           H  
ATOM   4120  H1'   A   128      56.392  53.363 105.541  1.00  0.00           H  
ATOM   4121  H2'   A   128      55.955  55.944 105.427  1.00  0.00           H  
ATOM   4122 HO2'   A   128      57.334  55.707 107.572  1.00  0.00           H  
ATOM   4123  H2    A   128      57.322  54.669 101.096  1.00  0.00           H  
ATOM   4124  H61   A   128      53.339  54.368  99.240  1.00  0.00           H  
ATOM   4125  H62   A   128      52.248  54.077 100.507  1.00  0.00           H  
ATOM   4126  H8    A   128      52.814  53.595 105.244  1.00  0.00           H  
ATOM   4127  P     C   129      54.974  58.156 107.838  1.00  0.00           P  
ATOM   4128  OP2   C   129      53.555  58.185 107.401  1.00  0.00           O  
ATOM   4129  OP1   C   129      55.401  58.980 108.997  1.00  0.00           O  
ATOM   4130  O5'   C   129      55.882  58.554 106.591  1.00  0.00           O  
ATOM   4131  C5'   C   129      57.289  58.680 106.723  1.00  0.00           C  
ATOM   4132  C4'   C   129      57.950  58.967 105.397  1.00  0.00           C  
ATOM   4133  O4'   C   129      57.707  57.872 104.476  1.00  0.00           O  
ATOM   4134  C3'   C   129      57.451  60.195 104.650  1.00  0.00           C  
ATOM   4135  O3'   C   129      58.001  61.405 105.145  1.00  0.00           O  
ATOM   4136  C1'   C   129      57.578  58.385 103.136  1.00  0.00           C  
ATOM   4137  C2'   C   129      57.842  59.890 103.211  1.00  0.00           C  
ATOM   4138  O2'   C   129      59.225  60.126 102.991  1.00  0.00           O  
ATOM   4139  N1    C   129      56.239  58.075 102.574  1.00  0.00           N  
ATOM   4140  C2    C   129      56.068  58.147 101.186  1.00  0.00           C  
ATOM   4141  O2    C   129      57.031  58.466 100.472  1.00  0.00           O  
ATOM   4142  N3    C   129      54.859  57.869 100.648  1.00  0.00           N  
ATOM   4143  C4    C   129      53.839  57.530 101.436  1.00  0.00           C  
ATOM   4144  N4    C   129      52.664  57.264 100.861  1.00  0.00           N  
ATOM   4145  C5    C   129      53.980  57.448 102.850  1.00  0.00           C  
ATOM   4146  C6    C   129      55.181  57.725 103.371  1.00  0.00           C  
ATOM   4147  H5'   C   129      57.651  57.846 107.087  1.00  0.00           H  
ATOM   4148 H5''   C   129      57.487  59.412 107.344  1.00  0.00           H  
ATOM   4149  H4'   C   129      58.917  59.053 105.539  1.00  0.00           H  
ATOM   4150  H3'   C   129      56.474  60.235 104.717  1.00  0.00           H  
ATOM   4151  H1'   C   129      58.267  57.961 102.584  1.00  0.00           H  
ATOM   4152  H2'   C   129      57.282  60.384 102.575  1.00  0.00           H  
ATOM   4153 HO2'   C   129      59.562  60.722 103.692  1.00  0.00           H  
ATOM   4154  H42   C   129      51.895  57.011 101.414  1.00  0.00           H  
ATOM   4155  H41   C   129      52.570  57.322  99.887  1.00  0.00           H  
ATOM   4156  H5    C   129      53.224  57.197 103.422  1.00  0.00           H  
ATOM   4157  H6    C   129      55.299  57.674 104.342  1.00  0.00           H  
ATOM   4158  P     A   130      57.201  62.788 104.964  1.00  0.00           P  
ATOM   4159  OP2   A   130      55.772  62.538 105.278  1.00  0.00           O  
ATOM   4160  OP1   A   130      57.940  63.846 105.698  1.00  0.00           O  
ATOM   4161  O5'   A   130      57.316  63.098 103.404  1.00  0.00           O  
ATOM   4162  C5'   A   130      58.568  63.408 102.813  1.00  0.00           C  
ATOM   4163  C4'   A   130      58.461  63.518 101.313  1.00  0.00           C  
ATOM   4164  O4'   A   130      58.030  62.249 100.757  1.00  0.00           O  
ATOM   4165  C3'   A   130      57.440  64.518 100.789  1.00  0.00           C  
ATOM   4166  O3'   A   130      57.907  65.856 100.826  1.00  0.00           O  
ATOM   4167  C1'   A   130      57.198  62.491  99.598  1.00  0.00           C  
ATOM   4168  C2'   A   130      57.165  64.006  99.383  1.00  0.00           C  
ATOM   4169  O2'   A   130      58.208  64.366  98.488  1.00  0.00           O  
ATOM   4170  N1    A   130      52.810  61.088  97.289  1.00  0.00           N  
ATOM   4171  C2    A   130      53.949  61.613  96.816  1.00  0.00           C  
ATOM   4172  N3    A   130      55.053  61.954  97.475  1.00  0.00           N  
ATOM   4173  C4    A   130      54.920  61.705  98.790  1.00  0.00           C  
ATOM   4174  C5    A   130      53.814  61.170  99.423  1.00  0.00           C  
ATOM   4175  C6    A   130      52.709  60.850  98.615  1.00  0.00           C  
ATOM   4176  N6    A   130      51.574  60.327  99.084  1.00  0.00           N  
ATOM   4177  N7    A   130      54.037  61.054 100.788  1.00  0.00           N  
ATOM   4178  C8    A   130      55.253  61.515 100.947  1.00  0.00           C  
ATOM   4179  N9    A   130      55.847  61.926  99.779  1.00  0.00           N  
ATOM   4180  H5'   A   130      59.211  62.703 103.036  1.00  0.00           H  
ATOM   4181 H5''   A   130      58.891  64.259 103.175  1.00  0.00           H  
ATOM   4182  H4'   A   130      59.343  63.744 100.947  1.00  0.00           H  
ATOM   4183  H3'   A   130      56.620  64.449 101.322  1.00  0.00           H  
ATOM   4184  H1'   A   130      57.631  62.062  98.832  1.00  0.00           H  
ATOM   4185  H2'   A   130      56.289  64.302  99.057  1.00  0.00           H  
ATOM   4186 HO2'   A   130      58.709  65.116  98.867  1.00  0.00           H  
ATOM   4187  H2    A   130      53.971  61.766  95.849  1.00  0.00           H  
ATOM   4188  H61   A   130      50.836  60.125  98.470  1.00  0.00           H  
ATOM   4189  H62   A   130      51.477  60.145 100.042  1.00  0.00           H  
ATOM   4190  H8    A   130      55.698  61.563 101.820  1.00  0.00           H  
ATOM   4191  P     G   131      56.884  67.052 101.164  1.00  0.00           P  
ATOM   4192  OP2   G   131      56.012  66.644 102.288  1.00  0.00           O  
ATOM   4193  OP1   G   131      57.668  68.297 101.273  1.00  0.00           O  
ATOM   4194  O5'   G   131      56.005  67.181  99.840  1.00  0.00           O  
ATOM   4195  C5'   G   131      56.592  67.678  98.619  1.00  0.00           C  
ATOM   4196  C4'   G   131      55.634  67.527  97.461  1.00  0.00           C  
ATOM   4197  O4'   G   131      55.347  66.120  97.238  1.00  0.00           O  
ATOM   4198  C3'   G   131      54.254  68.139  97.645  1.00  0.00           C  
ATOM   4199  O3'   G   131      54.257  69.544  97.434  1.00  0.00           O  
ATOM   4200  C1'   G   131      54.033  65.989  96.711  1.00  0.00           C  
ATOM   4201  C2'   G   131      53.448  67.396  96.587  1.00  0.00           C  
ATOM   4202  O2'   G   131      53.648  67.870  95.269  1.00  0.00           O  
ATOM   4203  N1    G   131      49.741  63.354  97.211  1.00  0.00           N  
ATOM   4204  C2    G   131      50.307  63.903  96.085  1.00  0.00           C  
ATOM   4205  N2    G   131      49.623  63.760  94.936  1.00  0.00           N  
ATOM   4206  N3    G   131      51.465  64.542  96.079  1.00  0.00           N  
ATOM   4207  C4    G   131      52.034  64.572  97.303  1.00  0.00           C  
ATOM   4208  C5    G   131      51.565  64.045  98.485  1.00  0.00           C  
ATOM   4209  C6    G   131      50.302  63.382  98.484  1.00  0.00           C  
ATOM   4210  O6    G   131      49.694  62.876  99.437  1.00  0.00           O  
ATOM   4211  N7    G   131      52.465  64.278  99.520  1.00  0.00           N  
ATOM   4212  C8    G   131      53.435  64.947  98.958  1.00  0.00           C  
ATOM   4213  N9    G   131      53.220  65.187  97.621  1.00  0.00           N  
ATOM   4214  H5'   G   131      57.521  67.133  98.397  1.00  0.00           H  
ATOM   4215 H5''   G   131      56.861  68.738  98.735  1.00  0.00           H  
ATOM   4216  H4'   G   131      56.139  68.034  96.627  1.00  0.00           H  
ATOM   4217  H3'   G   131      53.854  68.030  98.664  1.00  0.00           H  
ATOM   4218  H1'   G   131      53.977  65.531  95.713  1.00  0.00           H  
ATOM   4219  H2'   G   131      52.363  67.486  96.740  1.00  0.00           H  
ATOM   4220 HO2'   G   131      53.850  68.849  95.292  1.00  0.00           H  
ATOM   4221  H1    G   131      48.856  62.900  97.109  1.00  0.00           H  
ATOM   4222  H22   G   131      49.991  64.135  94.086  1.00  0.00           H  
ATOM   4223  H21   G   131      48.747  63.278  94.933  1.00  0.00           H  
ATOM   4224  H8    G   131      54.325  65.298  99.503  1.00  0.00           H  
ATOM   4225  P     A   132      53.259  70.488  98.269  1.00  0.00           P  
ATOM   4226  OP2   A   132      53.175  69.958  99.653  1.00  0.00           O  
ATOM   4227  OP1   A   132      53.664  71.898  98.046  1.00  0.00           O  
ATOM   4228  O5'   A   132      51.844  70.264  97.571  1.00  0.00           O  
ATOM   4229  C5'   A   132      51.614  70.694  96.237  1.00  0.00           C  
ATOM   4230  C4'   A   132      50.220  70.347  95.776  1.00  0.00           C  
ATOM   4231  O4'   A   132      50.092  68.905  95.703  1.00  0.00           O  
ATOM   4232  C3'   A   132      49.087  70.775  96.696  1.00  0.00           C  
ATOM   4233  O3'   A   132      48.754  72.146  96.566  1.00  0.00           O  
ATOM   4234  C1'   A   132      48.763  68.532  96.038  1.00  0.00           C  
ATOM   4235  C2'   A   132      47.969  69.812  96.311  1.00  0.00           C  
ATOM   4236  O2'   A   132      47.324  70.224  95.114  1.00  0.00           O  
ATOM   4237  N1    A   132      46.135  64.998  98.713  1.00  0.00           N  
ATOM   4238  C2    A   132      45.836  65.699  97.612  1.00  0.00           C  
ATOM   4239  N3    A   132      46.569  66.605  96.967  1.00  0.00           N  
ATOM   4240  C4    A   132      47.756  66.776  97.576  1.00  0.00           C  
ATOM   4241  C5    A   132      48.205  66.130  98.712  1.00  0.00           C  
ATOM   4242  C6    A   132      47.336  65.193  99.299  1.00  0.00           C  
ATOM   4243  N6    A   132      47.633  64.494 100.396  1.00  0.00           N  
ATOM   4244  N7    A   132      49.481  66.561  99.049  1.00  0.00           N  
ATOM   4245  C8    A   132      49.769  67.444  98.125  1.00  0.00           C  
ATOM   4246  N9    A   132      48.770  67.624  97.201  1.00  0.00           N  
ATOM   4247  H5'   A   132      52.263  70.262  95.645  1.00  0.00           H  
ATOM   4248 H5''   A   132      51.734  71.665  96.188  1.00  0.00           H  
ATOM   4249  H4'   A   132      50.076  70.731  94.886  1.00  0.00           H  
ATOM   4250  H3'   A   132      49.348  70.608  97.627  1.00  0.00           H  
ATOM   4251  H1'   A   132      48.379  68.069  95.264  1.00  0.00           H  
ATOM   4252  H2'   A   132      47.330  69.691  97.045  1.00  0.00           H  
ATOM   4253 HO2'   A   132      46.556  69.639  94.949  1.00  0.00           H  
ATOM   4254  H2    A   132      44.953  65.520  97.226  1.00  0.00           H  
ATOM   4255  H61   A   132      46.985  63.854 100.760  1.00  0.00           H  
ATOM   4256  H62   A   132      48.498  64.619 100.839  1.00  0.00           H  
ATOM   4257  H8    A   132      50.619  67.931  98.097  1.00  0.00           H  
ATOM   4258  P     U   133      48.140  72.950  97.815  1.00  0.00           P  
ATOM   4259  OP2   U   133      48.815  72.470  99.047  1.00  0.00           O  
ATOM   4260  OP1   U   133      48.159  74.398  97.485  1.00  0.00           O  
ATOM   4261  O5'   U   133      46.620  72.476  97.869  1.00  0.00           O  
ATOM   4262  C5'   U   133      45.669  73.165  98.665  1.00  0.00           C  
ATOM   4263  C4'   U   133      44.259  72.726  98.353  1.00  0.00           C  
ATOM   4264  O4'   U   133      43.955  73.110  96.986  1.00  0.00           O  
ATOM   4265  C3'   U   133      43.989  71.231  98.438  1.00  0.00           C  
ATOM   4266  O3'   U   133      42.679  70.930  98.887  1.00  0.00           O  
ATOM   4267  C1'   U   133      43.546  71.965  96.263  1.00  0.00           C  
ATOM   4268  C2'   U   133      44.140  70.781  96.999  1.00  0.00           C  
ATOM   4269  O2'   U   133      43.357  69.625  96.737  1.00  0.00           O  
ATOM   4270  N1    U   133      44.067  72.088  94.880  1.00  0.00           N  
ATOM   4271  C2    U   133      43.224  71.706  93.853  1.00  0.00           C  
ATOM   4272  O2    U   133      42.096  71.283  94.039  1.00  0.00           O  
ATOM   4273  N3    U   133      43.749  71.837  92.590  1.00  0.00           N  
ATOM   4274  C4    U   133      45.003  72.300  92.254  1.00  0.00           C  
ATOM   4275  O4    U   133      45.329  72.358  91.068  1.00  0.00           O  
ATOM   4276  C5    U   133      45.819  72.677  93.368  1.00  0.00           C  
ATOM   4277  C6    U   133      45.333  72.560  94.608  1.00  0.00           C  
ATOM   4278  H5'   U   133      45.747  74.127  98.495  1.00  0.00           H  
ATOM   4279 H5''   U   133      45.856  72.990  99.610  1.00  0.00           H  
ATOM   4280  H4'   U   133      43.644  73.179  98.967  1.00  0.00           H  
ATOM   4281  H3'   U   133      44.687  70.807  98.979  1.00  0.00           H  
ATOM   4282  H1'   U   133      42.570  71.871  96.236  1.00  0.00           H  
ATOM   4283  H2'   U   133      45.081  70.642  96.763  1.00  0.00           H  
ATOM   4284 HO2'   U   133      43.153  69.178  97.585  1.00  0.00           H  
ATOM   4285  H3    U   133      43.168  71.572  91.847  1.00  0.00           H  
ATOM   4286  H5    U   133      46.727  73.018  93.222  1.00  0.00           H  
ATOM   4287  H6    U   133      45.912  72.824  95.353  1.00  0.00           H  
ATOM   4288  P     C   134      42.401  70.653 100.445  1.00  0.00           P  
ATOM   4289  OP2   C   134      43.140  71.670 101.233  1.00  0.00           O  
ATOM   4290  OP1   C   134      40.935  70.503 100.630  1.00  0.00           O  
ATOM   4291  O5'   C   134      43.078  69.235 100.711  1.00  0.00           O  
ATOM   4292  C5'   C   134      42.453  68.036 100.278  1.00  0.00           C  
ATOM   4293  C4'   C   134      42.948  66.839 101.053  1.00  0.00           C  
ATOM   4294  O4'   C   134      44.328  66.620 100.698  1.00  0.00           O  
ATOM   4295  C3'   C   134      42.899  66.955 102.569  1.00  0.00           C  
ATOM   4296  O3'   C   134      42.591  65.728 103.207  1.00  0.00           O  
ATOM   4297  C1'   C   134      45.175  66.792 101.867  1.00  0.00           C  
ATOM   4298  C2'   C   134      44.311  67.402 102.961  1.00  0.00           C  
ATOM   4299  O2'   C   134      44.702  66.840 104.205  1.00  0.00           O  
ATOM   4300  N1    C   134      46.300  67.679 101.477  1.00  0.00           N  
ATOM   4301  C2    C   134      47.555  67.455 102.058  1.00  0.00           C  
ATOM   4302  O2    C   134      47.688  66.531 102.876  1.00  0.00           O  
ATOM   4303  N3    C   134      48.597  68.249 101.720  1.00  0.00           N  
ATOM   4304  C4    C   134      48.427  69.235 100.840  1.00  0.00           C  
ATOM   4305  N4    C   134      49.484  69.993 100.537  1.00  0.00           N  
ATOM   4306  C5    C   134      47.165  69.489 100.232  1.00  0.00           C  
ATOM   4307  C6    C   134      46.142  68.696 100.574  1.00  0.00           C  
ATOM   4308  H5'   C   134      42.645  67.902  99.327  1.00  0.00           H  
ATOM   4309 H5''   C   134      41.485  68.118 100.402  1.00  0.00           H  
ATOM   4310  H4'   C   134      42.413  66.058 100.802  1.00  0.00           H  
ATOM   4311  H3'   C   134      42.271  67.664 102.819  1.00  0.00           H  
ATOM   4312  H1'   C   134      45.529  65.933 102.177  1.00  0.00           H  
ATOM   4313  H2'   C   134      44.390  68.378 102.964  1.00  0.00           H  
ATOM   4314 HO2'   C   134      43.901  66.560 104.695  1.00  0.00           H  
ATOM   4315  H42   C   134      49.392  70.726  99.893  1.00  0.00           H  
ATOM   4316  H41   C   134      50.351  69.816 100.958  1.00  0.00           H  
ATOM   4317  H5    C   134      47.050  70.216  99.586  1.00  0.00           H  
ATOM   4318  H6    C   134      45.265  68.855 100.166  1.00  0.00           H  
ATOM   4319  P     U   135      41.088  65.433 103.677  1.00  0.00           P  
ATOM   4320  OP2   U   135      40.766  66.476 104.683  1.00  0.00           O  
ATOM   4321  OP1   U   135      40.284  65.341 102.431  1.00  0.00           O  
ATOM   4322  O5'   U   135      41.037  64.016 104.402  1.00  0.00           O  
ATOM   4323  C5'   U   135      41.500  62.844 103.747  1.00  0.00           C  
ATOM   4324  C4'   U   135      40.626  61.653 104.053  1.00  0.00           C  
ATOM   4325  O4'   U   135      39.713  62.045 105.125  1.00  0.00           O  
ATOM   4326  C3'   U   135      39.757  61.148 102.912  1.00  0.00           C  
ATOM   4327  O3'   U   135      39.556  59.747 102.946  1.00  0.00           O  
ATOM   4328  C1'   U   135      38.384  61.812 104.714  1.00  0.00           C  
ATOM   4329  C2'   U   135      38.424  61.834 103.188  1.00  0.00           C  
ATOM   4330  O2'   U   135      37.338  61.069 102.685  1.00  0.00           O  
ATOM   4331  N1    U   135      37.527  62.888 105.269  1.00  0.00           N  
ATOM   4332  C2    U   135      36.320  62.508 105.827  1.00  0.00           C  
ATOM   4333  O2    U   135      35.945  61.349 105.878  1.00  0.00           O  
ATOM   4334  N3    U   135      35.561  63.536 106.329  1.00  0.00           N  
ATOM   4335  C4    U   135      35.875  64.878 106.331  1.00  0.00           C  
ATOM   4336  O4    U   135      35.083  65.684 106.822  1.00  0.00           O  
ATOM   4337  C5    U   135      37.138  65.197 105.738  1.00  0.00           C  
ATOM   4338  C6    U   135      37.898  64.215 105.243  1.00  0.00           C  
ATOM   4339  H5'   U   135      42.415  62.653 104.044  1.00  0.00           H  
ATOM   4340 H5''   U   135      41.503  62.998 102.780  1.00  0.00           H  
ATOM   4341  H4'   U   135      41.175  60.912 104.384  1.00  0.00           H  
ATOM   4342  H3'   U   135      40.119  61.399 102.036  1.00  0.00           H  
ATOM   4343  H1'   U   135      38.048  60.942 105.015  1.00  0.00           H  
ATOM   4344  H2'   U   135      38.413  62.751 102.841  1.00  0.00           H  
ATOM   4345 HO2'   U   135      37.667  60.472 101.981  1.00  0.00           H  
ATOM   4346  H3    U   135      34.701  63.289 106.729  1.00  0.00           H  
ATOM   4347  H5    U   135      37.443  66.128 105.697  1.00  0.00           H  
ATOM   4348  H6    U   135      38.757  64.459 104.841  1.00  0.00           H  
ATOM   4349  P     U   136      40.588  58.763 102.205  1.00  0.00           P  
ATOM   4350  OP2   U   136      41.907  58.893 102.874  1.00  0.00           O  
ATOM   4351  OP1   U   136      39.950  57.426 102.094  1.00  0.00           O  
ATOM   4352  O5'   U   136      40.716  59.372 100.739  1.00  0.00           O  
ATOM   4353  C5'   U   136      39.588  59.450  99.881  1.00  0.00           C  
ATOM   4354  C4'   U   136      39.770  60.505  98.817  1.00  0.00           C  
ATOM   4355  O4'   U   136      40.026  61.798  99.434  1.00  0.00           O  
ATOM   4356  C3'   U   136      40.952  60.313  97.878  1.00  0.00           C  
ATOM   4357  O3'   U   136      40.682  59.403  96.827  1.00  0.00           O  
ATOM   4358  C1'   U   136      40.985  62.521  98.683  1.00  0.00           C  
ATOM   4359  C2'   U   136      41.222  61.733  97.399  1.00  0.00           C  
ATOM   4360  O2'   U   136      40.275  62.135  96.420  1.00  0.00           O  
ATOM   4361  N1    U   136      42.218  62.660  99.494  1.00  0.00           N  
ATOM   4362  C2    U   136      43.001  63.777  99.265  1.00  0.00           C  
ATOM   4363  O2    U   136      42.720  64.629  98.441  1.00  0.00           O  
ATOM   4364  N3    U   136      44.132  63.864 100.039  1.00  0.00           N  
ATOM   4365  C4    U   136      44.554  62.968 100.999  1.00  0.00           C  
ATOM   4366  O4    U   136      45.600  63.188 101.613  1.00  0.00           O  
ATOM   4367  C5    U   136      43.695  61.838 101.182  1.00  0.00           C  
ATOM   4368  C6    U   136      42.587  61.729 100.442  1.00  0.00           C  
ATOM   4369  H5'   U   136      38.795  59.669 100.414  1.00  0.00           H  
ATOM   4370 H5''   U   136      39.454  58.581  99.449  1.00  0.00           H  
ATOM   4371  H4'   U   136      38.950  60.563  98.284  1.00  0.00           H  
ATOM   4372  H3'   U   136      41.725  59.994  98.388  1.00  0.00           H  
ATOM   4373  H1'   U   136      40.643  63.412  98.456  1.00  0.00           H  
ATOM   4374  H2'   U   136      42.142  61.834  97.076  1.00  0.00           H  
ATOM   4375 HO2'   U   136      40.026  61.357  95.878  1.00  0.00           H  
ATOM   4376  H3    U   136      44.702  64.647  99.893  1.00  0.00           H  
ATOM   4377  H5    U   136      43.917  61.151 101.845  1.00  0.00           H  
ATOM   4378  H6    U   136      42.016  60.947 100.585  1.00  0.00           H  
ATOM   4379  P     C   137      41.771  58.296  96.415  1.00  0.00           P  
ATOM   4380  OP2   C   137      42.588  57.984  97.614  1.00  0.00           O  
ATOM   4381  OP1   C   137      41.066  57.200  95.702  1.00  0.00           O  
ATOM   4382  O5'   C   137      42.704  59.045  95.363  1.00  0.00           O  
ATOM   4383  C5'   C   137      42.201  59.448  94.099  1.00  0.00           C  
ATOM   4384  C4'   C   137      43.107  60.456  93.434  1.00  0.00           C  
ATOM   4385  O4'   C   137      43.269  61.609  94.302  1.00  0.00           O  
ATOM   4386  C3'   C   137      44.528  59.977  93.181  1.00  0.00           C  
ATOM   4387  O3'   C   137      44.622  59.187  92.006  1.00  0.00           O  
ATOM   4388  C1'   C   137      44.608  62.091  94.208  1.00  0.00           C  
ATOM   4389  C2'   C   137      45.303  61.286  93.113  1.00  0.00           C  
ATOM   4390  O2'   C   137      45.166  61.989  91.896  1.00  0.00           O  
ATOM   4391  N1    C   137      45.268  61.923  95.517  1.00  0.00           N  
ATOM   4392  C2    C   137      46.450  62.635  95.772  1.00  0.00           C  
ATOM   4393  O2    C   137      46.900  63.397  94.899  1.00  0.00           O  
ATOM   4394  N3    C   137      47.071  62.474  96.962  1.00  0.00           N  
ATOM   4395  C4    C   137      46.559  61.651  97.876  1.00  0.00           C  
ATOM   4396  N4    C   137      47.207  61.527  99.028  1.00  0.00           N  
ATOM   4397  C5    C   137      45.361  60.920  97.646  1.00  0.00           C  
ATOM   4398  C6    C   137      44.752  61.085  96.466  1.00  0.00           C  
ATOM   4399  H5'   C   137      41.314  59.847  94.220  1.00  0.00           H  
ATOM   4400 H5''   C   137      42.122  58.661  93.521  1.00  0.00           H  
ATOM   4401  H4'   C   137      42.617  60.664  92.472  1.00  0.00           H  
ATOM   4402  H3'   C   137      44.919  59.319  93.972  1.00  0.00           H  
ATOM   4403  H1'   C   137      44.701  63.152  93.933  1.00  0.00           H  
ATOM   4404  H2'   C   137      46.389  61.141  93.209  1.00  0.00           H  
ATOM   4405 HO2'   C   137      45.076  61.337  91.142  1.00  0.00           H  
ATOM   4406  H42   C   137      46.855  60.917  99.739  1.00  0.00           H  
ATOM   4407  H41   C   137      48.048  62.044  99.186  1.00  0.00           H  
ATOM   4408  H5    C   137      44.952  60.242  98.410  1.00  0.00           H  
ATOM   4409  H6    C   137      43.822  60.536  96.253  1.00  0.00           H  
ATOM   4410  P     U   138      45.519  57.855  92.017  1.00  0.00           P  
ATOM   4411  OP2   U   138      45.558  57.305  93.397  1.00  0.00           O  
ATOM   4412  OP1   U   138      45.066  56.999  90.900  1.00  0.00           O  
ATOM   4413  O5'   U   138      46.975  58.386  91.655  1.00  0.00           O  
ATOM   4414  C5'   U   138      47.281  58.831  90.322  1.00  0.00           C  
ATOM   4415  C4'   U   138      48.619  59.528  90.302  1.00  0.00           C  
ATOM   4416  O4'   U   138      48.618  60.628  91.249  1.00  0.00           O  
ATOM   4417  C3'   U   138      49.819  58.688  90.713  1.00  0.00           C  
ATOM   4418  O3'   U   138      50.317  57.880  89.659  1.00  0.00           O  
ATOM   4419  C1'   U   138      49.883  60.727  91.905  1.00  0.00           C  
ATOM   4420  C2'   U   138      50.809  59.738  91.197  1.00  0.00           C  
ATOM   4421  O2'   U   138      51.439  60.395  90.106  1.00  0.00           O  
ATOM   4422  N1    U   138      49.732  60.422  93.349  1.00  0.00           N  
ATOM   4423  C2    U   138      50.766  60.799  94.185  1.00  0.00           C  
ATOM   4424  O2    U   138      51.773  61.361  93.787  1.00  0.00           O  
ATOM   4425  N3    U   138      50.583  60.498  95.512  1.00  0.00           N  
ATOM   4426  C4    U   138      49.495  59.869  96.079  1.00  0.00           C  
ATOM   4427  O4    U   138      49.479  59.667  97.295  1.00  0.00           O  
ATOM   4428  C5    U   138      48.464  59.508  95.155  1.00  0.00           C  
ATOM   4429  C6    U   138      48.615  59.791  93.857  1.00  0.00           C  
ATOM   4430  H5'   U   138      46.501  59.516  89.963  1.00  0.00           H  
ATOM   4431 H5''   U   138      47.300  57.973  89.632  1.00  0.00           H  
ATOM   4432  H4'   U   138      48.775  59.883  89.401  1.00  0.00           H  
ATOM   4433  H3'   U   138      49.567  58.114  91.467  1.00  0.00           H  
ATOM   4434  H1'   U   138      50.236  61.636  91.803  1.00  0.00           H  
ATOM   4435  H2'   U   138      51.466  59.355  91.816  1.00  0.00           H  
ATOM   4436 HO2'   U   138      51.352  59.838  89.306  1.00  0.00           H  
ATOM   4437  H3    U   138      51.305  60.756  96.122  1.00  0.00           H  
ATOM   4438  H5    U   138      47.653  59.058  95.471  1.00  0.00           H  
ATOM   4439  H6    U   138      47.897  59.532  93.244  1.00  0.00           H  
ATOM   4440  P     G   139      51.016  56.470  89.983  1.00  0.00           P  
ATOM   4441  OP2   G   139      50.247  55.813  91.069  1.00  0.00           O  
ATOM   4442  OP1   G   139      51.227  55.755  88.697  1.00  0.00           O  
ATOM   4443  O5'   G   139      52.445  56.871  90.563  1.00  0.00           O  
ATOM   4444  C5'   G   139      53.426  57.474  89.733  1.00  0.00           C  
ATOM   4445  C4'   G   139      54.627  57.921  90.530  1.00  0.00           C  
ATOM   4446  O4'   G   139      54.222  58.901  91.521  1.00  0.00           O  
ATOM   4447  C3'   G   139      55.328  56.842  91.341  1.00  0.00           C  
ATOM   4448  O3'   G   139      56.216  56.054  90.564  1.00  0.00           O  
ATOM   4449  C1'   G   139      54.974  58.720  92.730  1.00  0.00           C  
ATOM   4450  C2'   G   139      56.021  57.645  92.433  1.00  0.00           C  
ATOM   4451  O2'   G   139      57.199  58.270  91.945  1.00  0.00           O  
ATOM   4452  N1    G   139      54.567  58.103  97.767  1.00  0.00           N  
ATOM   4453  C2    G   139      55.648  58.505  97.020  1.00  0.00           C  
ATOM   4454  N2    G   139      56.771  58.781  97.699  1.00  0.00           N  
ATOM   4455  N3    G   139      55.630  58.629  95.703  1.00  0.00           N  
ATOM   4456  C4    G   139      54.426  58.313  95.182  1.00  0.00           C  
ATOM   4457  C5    G   139      53.285  57.901  95.838  1.00  0.00           C  
ATOM   4458  C6    G   139      53.318  57.772  97.251  1.00  0.00           C  
ATOM   4459  O6    G   139      52.410  57.421  98.013  1.00  0.00           O  
ATOM   4460  N7    G   139      52.253  57.674  94.939  1.00  0.00           N  
ATOM   4461  C8    G   139      52.776  57.947  93.774  1.00  0.00           C  
ATOM   4462  N9    G   139      54.090  58.340  93.849  1.00  0.00           N  
ATOM   4463  H5'   G   139      53.032  58.252  89.286  1.00  0.00           H  
ATOM   4464 H5''   G   139      53.714  56.828  89.055  1.00  0.00           H  
ATOM   4465  H4'   G   139      55.276  58.332  89.921  1.00  0.00           H  
ATOM   4466  H3'   G   139      54.655  56.258  91.750  1.00  0.00           H  
ATOM   4467  H1'   G   139      55.425  59.564  92.943  1.00  0.00           H  
ATOM   4468  H2'   G   139      56.202  57.094  93.223  1.00  0.00           H  
ATOM   4469 HO2'   G   139      57.488  57.811  91.129  1.00  0.00           H  
ATOM   4470  H1    G   139      54.683  58.042  98.739  1.00  0.00           H  
ATOM   4471  H22   G   139      57.574  59.073  97.218  1.00  0.00           H  
ATOM   4472  H21   G   139      56.792  58.691  98.675  1.00  0.00           H  
ATOM   4473  H8    G   139      52.279  57.879  92.932  1.00  0.00           H  
ATOM   4474  P     U   140      56.494  54.523  90.963  1.00  0.00           P  
ATOM   4475  OP2   U   140      55.213  53.925  91.415  1.00  0.00           O  
ATOM   4476  OP1   U   140      57.249  53.889  89.853  1.00  0.00           O  
ATOM   4477  O5'   U   140      57.463  54.623  92.224  1.00  0.00           O  
ATOM   4478  C5'   U   140      58.787  55.117  92.089  1.00  0.00           C  
ATOM   4479  C4'   U   140      59.484  55.214  93.424  1.00  0.00           C  
ATOM   4480  O4'   U   140      58.784  56.153  94.280  1.00  0.00           O  
ATOM   4481  C3'   U   140      59.541  53.935  94.245  1.00  0.00           C  
ATOM   4482  O3'   U   140      60.590  53.067  93.847  1.00  0.00           O  
ATOM   4483  C1'   U   140      58.782  55.692  95.631  1.00  0.00           C  
ATOM   4484  C2'   U   140      59.687  54.459  95.666  1.00  0.00           C  
ATOM   4485  O2'   U   140      61.020  54.873  95.929  1.00  0.00           O  
ATOM   4486  N1    U   140      57.398  55.385  96.067  1.00  0.00           N  
ATOM   4487  C2    U   140      57.178  55.254  97.425  1.00  0.00           C  
ATOM   4488  O2    U   140      58.059  55.379  98.257  1.00  0.00           O  
ATOM   4489  N3    U   140      55.881  54.971  97.781  1.00  0.00           N  
ATOM   4490  C4    U   140      54.805  54.808  96.937  1.00  0.00           C  
ATOM   4491  O4    U   140      53.696  54.555  97.413  1.00  0.00           O  
ATOM   4492  C5    U   140      55.106  54.958  95.546  1.00  0.00           C  
ATOM   4493  C6    U   140      56.360  55.235  95.172  1.00  0.00           C  
ATOM   4494  H5'   U   140      58.757  56.007  91.679  1.00  0.00           H  
ATOM   4495 H5''   U   140      59.296  54.514  91.507  1.00  0.00           H  
ATOM   4496  H4'   U   140      60.398  55.537  93.278  1.00  0.00           H  
ATOM   4497  H3'   U   140      58.686  53.463  94.164  1.00  0.00           H  
ATOM   4498  H1'   U   140      59.156  56.387  96.212  1.00  0.00           H  
ATOM   4499  H2'   U   140      59.375  53.803  96.325  1.00  0.00           H  
ATOM   4500 HO2'   U   140      61.620  54.451  95.278  1.00  0.00           H  
ATOM   4501  H3    U   140      55.705  54.874  98.739  1.00  0.00           H  
ATOM   4502  H5    U   140      54.399  54.859  94.874  1.00  0.00           H  
ATOM   4503  H6    U   140      56.541  55.331  94.214  1.00  0.00           H  
ATOM   4504  P     U   141      60.433  51.477  94.015  1.00  0.00           P  
ATOM   4505  OP2   U   141      59.033  51.117  93.676  1.00  0.00           O  
ATOM   4506  OP1   U   141      61.555  50.825  93.292  1.00  0.00           O  
ATOM   4507  O5'   U   141      60.642  51.232  95.575  1.00  0.00           O  
ATOM   4508  C5'   U   141      61.913  51.421  96.179  1.00  0.00           C  
ATOM   4509  C4'   U   141      61.852  51.227  97.675  1.00  0.00           C  
ATOM   4510  O4'   U   141      60.976  52.221  98.267  1.00  0.00           O  
ATOM   4511  C3'   U   141      61.288  49.900  98.157  1.00  0.00           C  
ATOM   4512  O3'   U   141      62.239  48.851  98.132  1.00  0.00           O  
ATOM   4513  C1'   U   141      60.227  51.646  99.343  1.00  0.00           C  
ATOM   4514  C2'   U   141      60.787  50.240  99.554  1.00  0.00           C  
ATOM   4515  O2'   U   141      61.860  50.307 100.483  1.00  0.00           O  
ATOM   4516  N1    U   141      58.782  51.632  99.006  1.00  0.00           N  
ATOM   4517  C2    U   141      57.893  51.451 100.050  1.00  0.00           C  
ATOM   4518  O2    U   141      58.245  51.308 101.208  1.00  0.00           O  
ATOM   4519  N3    U   141      56.567  51.444  99.691  1.00  0.00           N  
ATOM   4520  C4    U   141      56.047  51.595  98.423  1.00  0.00           C  
ATOM   4521  O4    U   141      54.827  51.565  98.262  1.00  0.00           O  
ATOM   4522  C5    U   141      57.026  51.777  97.394  1.00  0.00           C  
ATOM   4523  C6    U   141      58.323  51.789  97.715  1.00  0.00           C  
ATOM   4524  H5'   U   141      62.226  52.329  95.987  1.00  0.00           H  
ATOM   4525 H5''   U   141      62.546  50.777  95.799  1.00  0.00           H  
ATOM   4526  H4'   U   141      62.755  51.340  98.041  1.00  0.00           H  
ATOM   4527  H3'   U   141      60.523  49.653  97.594  1.00  0.00           H  
ATOM   4528  H1'   U   141      60.363  52.177 100.156  1.00  0.00           H  
ATOM   4529  H2'   U   141      60.090  49.617  99.849  1.00  0.00           H  
ATOM   4530 HO2'   U   141      62.629  49.821 100.118  1.00  0.00           H  
ATOM   4531  H3    U   141      55.920  51.317 100.415  1.00  0.00           H  
ATOM   4532  H5    U   141      56.746  51.894  96.462  1.00  0.00           H  
ATOM   4533  H6    U   141      58.973  51.915  96.994  1.00  0.00           H  
ATOM   4534  P     G   142      61.769  47.336  97.871  1.00  0.00           P  
ATOM   4535  OP2   G   142      60.699  47.359  96.842  1.00  0.00           O  
ATOM   4536  OP1   G   142      62.983  46.509  97.651  1.00  0.00           O  
ATOM   4537  O5'   G   142      61.114  46.891  99.254  1.00  0.00           O  
ATOM   4538  C5'   G   142      61.911  46.717 100.415  1.00  0.00           C  
ATOM   4539  C4'   G   142      61.063  46.476 101.639  1.00  0.00           C  
ATOM   4540  O4'   G   142      60.189  47.614 101.862  1.00  0.00           O  
ATOM   4541  C3'   G   142      60.114  45.289 101.570  1.00  0.00           C  
ATOM   4542  O3'   G   142      60.750  44.054 101.851  1.00  0.00           O  
ATOM   4543  C1'   G   142      58.912  47.170 102.343  1.00  0.00           C  
ATOM   4544  C2'   G   142      59.037  45.665 102.579  1.00  0.00           C  
ATOM   4545  O2'   G   142      59.478  45.442 103.910  1.00  0.00           O  
ATOM   4546  N1    G   142      53.893  47.488 101.553  1.00  0.00           N  
ATOM   4547  C2    G   142      54.578  47.114 102.683  1.00  0.00           C  
ATOM   4548  N2    G   142      53.833  46.780 103.747  1.00  0.00           N  
ATOM   4549  N3    G   142      55.897  47.071 102.767  1.00  0.00           N  
ATOM   4550  C4    G   142      56.489  47.437 101.611  1.00  0.00           C  
ATOM   4551  C5    G   142      55.898  47.827 100.427  1.00  0.00           C  
ATOM   4552  C6    G   142      54.482  47.868 100.351  1.00  0.00           C  
ATOM   4553  O6    G   142      53.771  48.186  99.390  1.00  0.00           O  
ATOM   4554  N7    G   142      56.860  48.124  99.471  1.00  0.00           N  
ATOM   4555  C8    G   142      57.996  47.913 100.079  1.00  0.00           C  
ATOM   4556  N9    G   142      57.844  47.494 101.379  1.00  0.00           N  
ATOM   4557  H5'   G   142      62.454  47.521 100.555  1.00  0.00           H  
ATOM   4558 H5''   G   142      62.507  45.949 100.282  1.00  0.00           H  
ATOM   4559  H4'   G   142      61.650  46.368 102.417  1.00  0.00           H  
ATOM   4560  H3'   G   142      59.714  45.248 100.676  1.00  0.00           H  
ATOM   4561  H1'   G   142      58.729  47.620 103.196  1.00  0.00           H  
ATOM   4562  H2'   G   142      58.193  45.202 102.394  1.00  0.00           H  
ATOM   4563 HO2'   G   142      60.229  44.813 103.898  1.00  0.00           H  
ATOM   4564  H1    G   142      52.913  47.486 101.593  1.00  0.00           H  
ATOM   4565  H22   G   142      54.267  46.505 104.582  1.00  0.00           H  
ATOM   4566  H21   G   142      52.855  46.809 103.693  1.00  0.00           H  
ATOM   4567  H8    G   142      58.868  48.041  99.651  1.00  0.00           H  
ATOM   4568  P     A   143      60.194  42.692 101.203  1.00  0.00           P  
ATOM   4569  OP2   A   143      59.837  42.969  99.788  1.00  0.00           O  
ATOM   4570  OP1   A   143      61.153  41.606 101.519  1.00  0.00           O  
ATOM   4571  O5'   A   143      58.845  42.409 102.003  1.00  0.00           O  
ATOM   4572  C5'   A   143      58.870  42.091 103.386  1.00  0.00           C  
ATOM   4573  C4'   A   143      57.479  41.986 103.957  1.00  0.00           C  
ATOM   4574  O4'   A   143      56.801  43.264 103.837  1.00  0.00           O  
ATOM   4575  C3'   A   143      56.546  41.004 103.264  1.00  0.00           C  
ATOM   4576  O3'   A   143      56.744  39.664 103.681  1.00  0.00           O  
ATOM   4577  C1'   A   143      55.416  43.062 103.538  1.00  0.00           C  
ATOM   4578  C2'   A   143      55.169  41.555 103.611  1.00  0.00           C  
ATOM   4579  O2'   A   143      54.797  41.213 104.938  1.00  0.00           O  
ATOM   4580  N1    A   143      51.634  44.427 100.314  1.00  0.00           N  
ATOM   4581  C2    A   143      51.621  43.910 101.550  1.00  0.00           C  
ATOM   4582  N3    A   143      52.645  43.578 102.333  1.00  0.00           N  
ATOM   4583  C4    A   143      53.816  43.829 101.718  1.00  0.00           C  
ATOM   4584  C5    A   143      53.988  44.356 100.452  1.00  0.00           C  
ATOM   4585  C6    A   143      52.825  44.667  99.725  1.00  0.00           C  
ATOM   4586  N6    A   143      52.837  45.180  98.493  1.00  0.00           N  
ATOM   4587  N7    A   143      55.338  44.475 100.151  1.00  0.00           N  
ATOM   4588  C8    A   143      55.940  44.024 101.224  1.00  0.00           C  
ATOM   4589  N9    A   143      55.079  43.617 102.213  1.00  0.00           N  
ATOM   4590  H5'   A   143      59.362  42.791 103.866  1.00  0.00           H  
ATOM   4591 H5''   A   143      59.332  41.236 103.510  1.00  0.00           H  
ATOM   4592  H4'   A   143      57.543  41.748 104.906  1.00  0.00           H  
ATOM   4593  H3'   A   143      56.680  41.063 102.295  1.00  0.00           H  
ATOM   4594  H1'   A   143      54.883  43.514 104.225  1.00  0.00           H  
ATOM   4595  H2'   A   143      54.494  41.269 102.960  1.00  0.00           H  
ATOM   4596 HO2'   A   143      55.336  40.450 105.234  1.00  0.00           H  
ATOM   4597  H2    A   143      50.732  43.756 101.932  1.00  0.00           H  
ATOM   4598  H61   A   143      51.992  45.376  98.036  1.00  0.00           H  
ATOM   4599  H62   A   143      53.689  45.363  98.047  1.00  0.00           H  
ATOM   4600  H8    A   143      56.916  43.982 101.312  1.00  0.00           H  
ATOM   4601  P     U   144      56.547  38.469 102.626  1.00  0.00           P  
ATOM   4602  OP2   U   144      57.182  38.824 101.330  1.00  0.00           O  
ATOM   4603  OP1   U   144      56.942  37.214 103.331  1.00  0.00           O  
ATOM   4604  O5'   U   144      54.976  38.441 102.364  1.00  0.00           O  
ATOM   4605  C5'   U   144      54.045  38.075 103.399  1.00  0.00           C  
ATOM   4606  C4'   U   144      52.644  38.416 102.961  1.00  0.00           C  
ATOM   4607  O4'   U   144      52.601  39.820 102.583  1.00  0.00           O  
ATOM   4608  C3'   U   144      52.172  37.683 101.712  1.00  0.00           C  
ATOM   4609  O3'   U   144      51.657  36.386 101.998  1.00  0.00           O  
ATOM   4610  C1'   U   144      51.725  39.983 101.484  1.00  0.00           C  
ATOM   4611  C2'   U   144      51.102  38.621 101.175  1.00  0.00           C  
ATOM   4612  O2'   U   144      49.888  38.496 101.882  1.00  0.00           O  
ATOM   4613  N1    U   144      52.458  40.539 100.334  1.00  0.00           N  
ATOM   4614  C2    U   144      51.710  41.150  99.343  1.00  0.00           C  
ATOM   4615  O2    U   144      50.502  41.234  99.389  1.00  0.00           O  
ATOM   4616  N3    U   144      52.433  41.657  98.294  1.00  0.00           N  
ATOM   4617  C4    U   144      53.801  41.614  98.134  1.00  0.00           C  
ATOM   4618  O4    U   144      54.307  42.142  97.146  1.00  0.00           O  
ATOM   4619  C5    U   144      54.507  40.959  99.197  1.00  0.00           C  
ATOM   4620  C6    U   144      53.830  40.459 100.232  1.00  0.00           C  
ATOM   4621  H5'   U   144      54.287  38.605 104.330  1.00  0.00           H  
ATOM   4622 H5''   U   144      54.120  36.998 103.612  1.00  0.00           H  
ATOM   4623  H4'   U   144      52.019  38.142 103.824  1.00  0.00           H  
ATOM   4624  H3'   U   144      52.974  37.487 100.985  1.00  0.00           H  
ATOM   4625  H1'   U   144      50.895  40.673 101.697  1.00  0.00           H  
ATOM   4626  H2'   U   144      50.847  38.417 100.126  1.00  0.00           H  
ATOM   4627 HO2'   U   144      49.771  37.548 102.179  1.00  0.00           H  
ATOM   4628  H3    U   144      51.911  42.103  97.566  1.00  0.00           H  
ATOM   4629  H5    U   144      55.604  40.868  99.158  1.00  0.00           H  
ATOM   4630  H6    U   144      54.390  39.961 101.038  1.00  0.00           H  
ATOM   4631  P     A   145      51.970  35.155 101.014  1.00  0.00           P  
ATOM   4632  OP2   A   145      53.430  35.140 100.747  1.00  0.00           O  
ATOM   4633  OP1   A   145      51.311  33.945 101.567  1.00  0.00           O  
ATOM   4634  O5'   A   145      51.226  35.546  99.660  1.00  0.00           O  
ATOM   4635  C5'   A   145      49.808  35.581  99.591  1.00  0.00           C  
ATOM   4636  C4'   A   145      49.332  36.214  98.308  1.00  0.00           C  
ATOM   4637  O4'   A   145      49.866  37.557  98.207  1.00  0.00           O  
ATOM   4638  C3'   A   145      49.812  35.559  97.022  1.00  0.00           C  
ATOM   4639  O3'   A   145      49.082  34.391  96.687  1.00  0.00           O  
ATOM   4640  C1'   A   145      50.109  37.879  96.870  1.00  0.00           C  
ATOM   4641  C2'   A   145      49.662  36.692  96.017  1.00  0.00           C  
ATOM   4642  O2'   A   145      48.305  36.867  95.638  1.00  0.00           O  
ATOM   4643  N1    A   145      53.683  40.141  93.926  1.00  0.00           N  
ATOM   4644  C2    A   145      52.353  40.033  93.805  1.00  0.00           C  
ATOM   4645  N3    A   145      51.482  39.428  94.610  1.00  0.00           N  
ATOM   4646  C4    A   145      52.111  38.878  95.664  1.00  0.00           C  
ATOM   4647  C5    A   145      53.468  38.906  95.925  1.00  0.00           C  
ATOM   4648  C6    A   145      54.283  39.578  94.997  1.00  0.00           C  
ATOM   4649  N6    A   145      55.608  39.685  95.116  1.00  0.00           N  
ATOM   4650  N7    A   145      53.755  38.233  97.106  1.00  0.00           N  
ATOM   4651  C8    A   145      52.584  37.821  97.524  1.00  0.00           C  
ATOM   4652  N9    A   145      51.544  38.177  96.700  1.00  0.00           N  
ATOM   4653  H5'   A   145      49.463  36.097 100.349  1.00  0.00           H  
ATOM   4654 H5''   A   145      49.463  34.666  99.644  1.00  0.00           H  
ATOM   4655  H4'   A   145      48.352  36.251  98.297  1.00  0.00           H  
ATOM   4656  H3'   A   145      50.763  35.331  97.103  1.00  0.00           H  
ATOM   4657  H1'   A   145      49.581  38.670  96.631  1.00  0.00           H  
ATOM   4658  H2'   A   145      50.243  36.561  95.239  1.00  0.00           H  
ATOM   4659 HO2'   A   145      47.858  35.996  95.642  1.00  0.00           H  
ATOM   4660  H2    A   145      51.967  40.459  93.011  1.00  0.00           H  
ATOM   4661  H61   A   145      56.124  40.167  94.435  1.00  0.00           H  
ATOM   4662  H62   A   145      56.066  39.285  95.884  1.00  0.00           H  
ATOM   4663  H8    A   145      52.461  37.307  98.350  1.00  0.00           H  
ATOM   4664  P     U   146      49.852  33.074  96.183  1.00  0.00           P  
ATOM   4665  OP2   U   146      51.031  32.867  97.061  1.00  0.00           O  
ATOM   4666  OP1   U   146      48.852  31.987  96.029  1.00  0.00           O  
ATOM   4667  O5'   U   146      50.380  33.467  94.733  1.00  0.00           O  
ATOM   4668  C5'   U   146      49.473  33.767  93.683  1.00  0.00           C  
ATOM   4669  C4'   U   146      50.195  34.183  92.425  1.00  0.00           C  
ATOM   4670  O4'   U   146      50.791  35.494  92.555  1.00  0.00           O  
ATOM   4671  C3'   U   146      51.368  33.310  92.006  1.00  0.00           C  
ATOM   4672  O3'   U   146      50.965  32.101  91.388  1.00  0.00           O  
ATOM   4673  C1'   U   146      51.977  35.548  91.806  1.00  0.00           C  
ATOM   4674  C2'   U   146      52.124  34.237  91.072  1.00  0.00           C  
ATOM   4675  O2'   U   146      51.483  34.329  89.808  1.00  0.00           O  
ATOM   4676  N1    U   146      53.114  35.811  92.721  1.00  0.00           N  
ATOM   4677  C2    U   146      54.250  36.375  92.169  1.00  0.00           C  
ATOM   4678  O2    U   146      54.347  36.658  90.988  1.00  0.00           O  
ATOM   4679  N3    U   146      55.276  36.601  93.054  1.00  0.00           N  
ATOM   4680  C4    U   146      55.286  36.326  94.405  1.00  0.00           C  
ATOM   4681  O4    U   146      56.291  36.588  95.068  1.00  0.00           O  
ATOM   4682  C5    U   146      54.078  35.744  94.905  1.00  0.00           C  
ATOM   4683  C6    U   146      53.063  35.515  94.066  1.00  0.00           C  
ATOM   4684  H5'   U   146      48.884  34.497  93.968  1.00  0.00           H  
ATOM   4685 H5''   U   146      48.930  32.974  93.492  1.00  0.00           H  
ATOM   4686  H4'   U   146      49.537  34.198  91.699  1.00  0.00           H  
ATOM   4687  H3'   U   146      51.931  33.103  92.780  1.00  0.00           H  
ATOM   4688  H1'   U   146      51.910  36.277  91.154  1.00  0.00           H  
ATOM   4689  H2'   U   146      53.062  33.970  90.983  1.00  0.00           H  
ATOM   4690 HO2'   U   146      52.143  34.164  89.102  1.00  0.00           H  
ATOM   4691  H3    U   146      56.091  37.000  92.683  1.00  0.00           H  
ATOM   4692  H5    U   146      53.997  35.517  95.855  1.00  0.00           H  
ATOM   4693  H6    U   146      52.248  35.115  94.433  1.00  0.00           H  
ATOM   4694  P     G   147      51.898  30.795  91.481  1.00  0.00           P  
ATOM   4695  OP2   G   147      52.469  30.735  92.851  1.00  0.00           O  
ATOM   4696  OP1   G   147      51.126  29.640  90.956  1.00  0.00           O  
ATOM   4697  O5'   G   147      53.087  31.096  90.464  1.00  0.00           O  
ATOM   4698  C5'   G   147      52.875  31.051  89.061  1.00  0.00           C  
ATOM   4699  C4'   G   147      53.941  31.807  88.316  1.00  0.00           C  
ATOM   4700  O4'   G   147      54.138  33.101  88.939  1.00  0.00           O  
ATOM   4701  C3'   G   147      55.323  31.190  88.338  1.00  0.00           C  
ATOM   4702  O3'   G   147      55.471  30.164  87.375  1.00  0.00           O  
ATOM   4703  C1'   G   147      55.503  33.466  88.879  1.00  0.00           C  
ATOM   4704  C2'   G   147      56.202  32.392  88.046  1.00  0.00           C  
ATOM   4705  O2'   G   147      56.175  32.766  86.683  1.00  0.00           O  
ATOM   4706  N1    G   147      59.215  35.253  91.837  1.00  0.00           N  
ATOM   4707  C2    G   147      59.021  35.416  90.484  1.00  0.00           C  
ATOM   4708  N2    G   147      59.941  36.142  89.826  1.00  0.00           N  
ATOM   4709  N3    G   147      57.997  34.902  89.821  1.00  0.00           N  
ATOM   4710  C4    G   147      57.178  34.195  90.626  1.00  0.00           C  
ATOM   4711  C5    G   147      57.284  33.969  91.981  1.00  0.00           C  
ATOM   4712  C6    G   147      58.380  34.533  92.685  1.00  0.00           C  
ATOM   4713  O6    G   147      58.641  34.455  93.890  1.00  0.00           O  
ATOM   4714  N7    G   147      56.232  33.187  92.436  1.00  0.00           N  
ATOM   4715  C8    G   147      55.520  32.955  91.370  1.00  0.00           C  
ATOM   4716  N9    G   147      56.039  33.535  90.236  1.00  0.00           N  
ATOM   4717  H5'   G   147      52.001  31.444  88.856  1.00  0.00           H  
ATOM   4718 H5''   G   147      52.882  30.116  88.767  1.00  0.00           H  
ATOM   4719  H4'   G   147      53.573  31.840  87.281  1.00  0.00           H  
ATOM   4720  H3'   G   147      55.570  30.691  89.287  1.00  0.00           H  
ATOM   4721  H1'   G   147      55.715  34.432  88.397  1.00  0.00           H  
ATOM   4722  H2'   G   147      57.263  32.205  88.265  1.00  0.00           H  
ATOM   4723 HO2'   G   147      56.831  33.504  86.525  1.00  0.00           H  
ATOM   4724  H1    G   147      60.020  35.685  92.243  1.00  0.00           H  
ATOM   4725  H22   G   147      59.849  36.290  88.841  1.00  0.00           H  
ATOM   4726  H21   G   147      60.717  36.532  90.320  1.00  0.00           H  
ATOM   4727  H8    G   147      54.599  32.354  91.376  1.00  0.00           H  
ATOM   4728  P     G   148      56.395  28.895  87.709  1.00  0.00           P  
ATOM   4729  OP2   G   148      56.144  28.496  89.123  1.00  0.00           O  
ATOM   4730  OP1   G   148      56.183  27.908  86.621  1.00  0.00           O  
ATOM   4731  O5'   G   148      57.879  29.468  87.582  1.00  0.00           O  
ATOM   4732  C5'   G   148      58.395  29.875  86.299  1.00  0.00           C  
ATOM   4733  C4'   G   148      59.722  30.584  86.449  1.00  0.00           C  
ATOM   4734  O4'   G   148      59.573  31.742  87.313  1.00  0.00           O  
ATOM   4735  C3'   G   148      60.856  29.802  87.090  1.00  0.00           C  
ATOM   4736  O3'   G   148      61.473  28.892  86.186  1.00  0.00           O  
ATOM   4737  C1'   G   148      60.801  31.977  87.995  1.00  0.00           C  
ATOM   4738  C2'   G   148      61.796  30.922  87.510  1.00  0.00           C  
ATOM   4739  O2'   G   148      62.511  31.452  86.411  1.00  0.00           O  
ATOM   4740  N1    G   148      62.640  32.969  92.637  1.00  0.00           N  
ATOM   4741  C2    G   148      63.181  33.261  91.409  1.00  0.00           C  
ATOM   4742  N2    G   148      64.368  33.886  91.418  1.00  0.00           N  
ATOM   4743  N3    G   148      62.599  32.967  90.256  1.00  0.00           N  
ATOM   4744  C4    G   148      61.413  32.345  90.434  1.00  0.00           C  
ATOM   4745  C5    G   148      60.788  32.013  91.615  1.00  0.00           C  
ATOM   4746  C6    G   148      61.419  32.339  92.843  1.00  0.00           C  
ATOM   4747  O6    G   148      61.016  32.138  93.994  1.00  0.00           O  
ATOM   4748  N7    G   148      59.578  31.376  91.371  1.00  0.00           N  
ATOM   4749  C8    G   148      59.492  31.330  90.071  1.00  0.00           C  
ATOM   4750  N9    G   148      60.574  31.893  89.437  1.00  0.00           N  
ATOM   4751  H5'   G   148      57.680  30.544  85.800  1.00  0.00           H  
ATOM   4752 H5''   G   148      58.523  28.998  85.649  1.00  0.00           H  
ATOM   4753  H4'   G   148      60.021  30.815  85.417  1.00  0.00           H  
ATOM   4754  H3'   G   148      60.535  29.157  87.922  1.00  0.00           H  
ATOM   4755  H1'   G   148      61.253  32.959  87.796  1.00  0.00           H  
ATOM   4756  H2'   G   148      62.566  30.587  88.219  1.00  0.00           H  
ATOM   4757 HO2'   G   148      62.614  30.747  85.708  1.00  0.00           H  
ATOM   4758  H1    G   148      63.165  33.229  93.447  1.00  0.00           H  
ATOM   4759  H22   G   148      64.811  34.128  90.554  1.00  0.00           H  
ATOM   4760  H21   G   148      64.810  34.109  92.286  1.00  0.00           H  
ATOM   4761  H8    G   148      58.641  30.881  89.535  1.00  0.00           H  
ATOM   4762  P     A   149      61.964  27.451  86.716  1.00  0.00           P  
ATOM   4763  OP2   A   149      60.987  26.958  87.724  1.00  0.00           O  
ATOM   4764  OP1   A   149      62.263  26.620  85.520  1.00  0.00           O  
ATOM   4765  O5'   A   149      63.331  27.759  87.464  1.00  0.00           O  
ATOM   4766  C5'   A   149      64.468  28.225  86.731  1.00  0.00           C  
ATOM   4767  C4'   A   149      65.527  28.756  87.670  1.00  0.00           C  
ATOM   4768  O4'   A   149      64.985  29.861  88.446  1.00  0.00           O  
ATOM   4769  C3'   A   149      66.082  27.819  88.735  1.00  0.00           C  
ATOM   4770  O3'   A   149      67.074  26.945  88.207  1.00  0.00           O  
ATOM   4771  C1'   A   149      65.650  29.930  89.698  1.00  0.00           C  
ATOM   4772  C2'   A   149      66.693  28.810  89.718  1.00  0.00           C  
ATOM   4773  O2'   A   149      67.924  29.339  89.267  1.00  0.00           O  
ATOM   4774  N1    A   149      64.765  30.460  94.723  1.00  0.00           N  
ATOM   4775  C2    A   149      65.825  30.744  93.966  1.00  0.00           C  
ATOM   4776  N3    A   149      65.989  30.585  92.659  1.00  0.00           N  
ATOM   4777  C4    A   149      64.883  30.071  92.100  1.00  0.00           C  
ATOM   4778  C5    A   149      63.715  29.728  92.746  1.00  0.00           C  
ATOM   4779  C6    A   149      63.673  29.931  94.130  1.00  0.00           C  
ATOM   4780  N6    A   149      62.625  29.626  94.879  1.00  0.00           N  
ATOM   4781  N7    A   149      62.782  29.231  91.849  1.00  0.00           N  
ATOM   4782  C8    A   149      63.398  29.280  90.698  1.00  0.00           C  
ATOM   4783  N9    A   149      64.678  29.771  90.776  1.00  0.00           N  
ATOM   4784  H5'   A   149      64.167  29.018  86.031  1.00  0.00           H  
ATOM   4785 H5''   A   149      64.889  27.407  86.128  1.00  0.00           H  
ATOM   4786  H4'   A   149      66.364  29.021  87.008  1.00  0.00           H  
ATOM   4787  H3'   A   149      65.330  27.138  89.160  1.00  0.00           H  
ATOM   4788  H1'   A   149      66.189  30.872  89.878  1.00  0.00           H  
ATOM   4789  H2'   A   149      66.924  28.355  90.692  1.00  0.00           H  
ATOM   4790 HO2'   A   149      68.397  28.655  88.710  1.00  0.00           H  
ATOM   4791  H2    A   149      66.686  31.168  94.500  1.00  0.00           H  
ATOM   4792  H61   A   149      62.651  29.788  95.866  1.00  0.00           H  
ATOM   4793  H62   A   149      61.807  29.234  94.459  1.00  0.00           H  
ATOM   4794  H8    A   149      62.935  28.954  89.754  1.00  0.00           H  
ATOM   4795  P     U   150      67.153  25.412  88.702  1.00  0.00           P  
ATOM   4796  OP2   U   150      65.775  24.865  88.826  1.00  0.00           O  
ATOM   4797  OP1   U   150      68.123  24.751  87.796  1.00  0.00           O  
ATOM   4798  O5'   U   150      67.784  25.491  90.163  1.00  0.00           O  
ATOM   4799  C5'   U   150      69.135  25.930  90.366  1.00  0.00           C  
ATOM   4800  C4'   U   150      69.359  26.278  91.818  1.00  0.00           C  
ATOM   4801  O4'   U   150      68.407  27.307  92.212  1.00  0.00           O  
ATOM   4802  C3'   U   150      69.134  25.166  92.835  1.00  0.00           C  
ATOM   4803  O3'   U   150      70.268  24.304  92.962  1.00  0.00           O  
ATOM   4804  C1'   U   150      68.044  27.130  93.567  1.00  0.00           C  
ATOM   4805  C2'   U   150      68.867  25.959  94.111  1.00  0.00           C  
ATOM   4806  O2'   U   150      70.042  26.487  94.691  1.00  0.00           O  
ATOM   4807  N1    U   150      66.590  26.921  93.668  1.00  0.00           N  
ATOM   4808  C2    U   150      65.982  27.199  94.889  1.00  0.00           C  
ATOM   4809  O2    U   150      66.606  27.563  95.875  1.00  0.00           O  
ATOM   4810  N3    U   150      64.616  27.021  94.912  1.00  0.00           N  
ATOM   4811  C4    U   150      63.815  26.588  93.870  1.00  0.00           C  
ATOM   4812  O4    U   150      62.599  26.482  94.044  1.00  0.00           O  
ATOM   4813  C5    U   150      64.517  26.302  92.651  1.00  0.00           C  
ATOM   4814  C6    U   150      65.845  26.474  92.592  1.00  0.00           C  
ATOM   4815  H5'   U   150      69.345  26.808  89.740  1.00  0.00           H  
ATOM   4816 H5''   U   150      69.839  25.141  90.063  1.00  0.00           H  
ATOM   4817  H4'   U   150      70.417  26.578  91.863  1.00  0.00           H  
ATOM   4818  H3'   U   150      68.317  24.481  92.566  1.00  0.00           H  
ATOM   4819  H1'   U   150      68.278  28.003  94.193  1.00  0.00           H  
ATOM   4820  H2'   U   150      68.417  25.346  94.905  1.00  0.00           H  
ATOM   4821 HO2'   U   150      70.834  25.959  94.381  1.00  0.00           H  
ATOM   4822  H3    U   150      64.154  27.223  95.777  1.00  0.00           H  
ATOM   4823  H5    U   150      63.968  25.941  91.768  1.00  0.00           H  
ATOM   4824  H6    U   150      66.365  26.250  91.649  1.00  0.00           H  
ATOM   4825  P     G   151      70.065  22.717  93.116  1.00  0.00           P  
ATOM   4826  OP2   G   151      69.051  22.285  92.121  1.00  0.00           O  
ATOM   4827  OP1   G   151      71.406  22.080  93.122  1.00  0.00           O  
ATOM   4828  O5'   G   151      69.433  22.548  94.569  1.00  0.00           O  
ATOM   4829  C5'   G   151      70.177  22.883  95.731  1.00  0.00           C  
ATOM   4830  C4'   G   151      69.300  22.925  96.958  1.00  0.00           C  
ATOM   4831  O4'   G   151      68.314  23.989  96.835  1.00  0.00           O  
ATOM   4832  C3'   G   151      68.459  21.685  97.221  1.00  0.00           C  
ATOM   4833  O3'   G   151      69.178  20.661  97.888  1.00  0.00           O  
ATOM   4834  C1'   G   151      67.074  23.586  97.374  1.00  0.00           C  
ATOM   4835  C2'   G   151      67.294  22.234  98.037  1.00  0.00           C  
ATOM   4836  O2'   G   151      67.666  22.440  99.393  1.00  0.00           O  
ATOM   4837  N1    G   151      62.133  23.792  96.164  1.00  0.00           N  
ATOM   4838  C2    G   151      62.738  23.908  97.392  1.00  0.00           C  
ATOM   4839  N2    G   151      61.925  24.106  98.440  1.00  0.00           N  
ATOM   4840  N3    G   151      64.046  23.837  97.581  1.00  0.00           N  
ATOM   4841  C4    G   151      64.713  23.635  96.426  1.00  0.00           C  
ATOM   4842  C5    G   151      64.206  23.505  95.150  1.00  0.00           C  
ATOM   4843  C6    G   151      62.801  23.584  94.961  1.00  0.00           C  
ATOM   4844  O6    G   151      62.159  23.493  93.909  1.00  0.00           O  
ATOM   4845  N7    G   151      65.227  23.309  94.231  1.00  0.00           N  
ATOM   4846  C8    G   151      66.316  23.323  94.951  1.00  0.00           C  
ATOM   4847  N9    G   151      66.076  23.516  96.290  1.00  0.00           N  
ATOM   4848  H5'   G   151      70.592  23.761  95.604  1.00  0.00           H  
ATOM   4849 H5''   G   151      70.881  22.213  95.864  1.00  0.00           H  
ATOM   4850  H4'   G   151      69.863  23.100  97.741  1.00  0.00           H  
ATOM   4851  H3'   G   151      68.123  21.338  96.369  1.00  0.00           H  
ATOM   4852  H1'   G   151      66.780  24.235  98.047  1.00  0.00           H  
ATOM   4853  H2'   G   151      66.501  21.663  97.961  1.00  0.00           H  
ATOM   4854 HO2'   G   151      68.367  21.798  99.632  1.00  0.00           H  
ATOM   4855  H1    G   151      61.156  23.860  96.131  1.00  0.00           H  
ATOM   4856  H22   G   151      62.300  24.197  99.341  1.00  0.00           H  
ATOM   4857  H21   G   151      60.955  24.160  98.308  1.00  0.00           H  
ATOM   4858  H8    G   151      67.212  23.207  94.573  1.00  0.00           H  
ATOM   4859  P     C   152      68.908  19.118  97.527  1.00  0.00           P  
ATOM   4860  OP2   C   152      68.750  19.010  96.055  1.00  0.00           O  
ATOM   4861  OP1   C   152      69.937  18.298  98.216  1.00  0.00           O  
ATOM   4862  O5'   C   152      67.498  18.805  98.199  1.00  0.00           O  
ATOM   4863  C5'   C   152      67.351  18.789  99.611  1.00  0.00           C  
ATOM   4864  C4'   C   152      65.900  18.864 100.021  1.00  0.00           C  
ATOM   4865  O4'   C   152      65.311  20.053  99.425  1.00  0.00           O  
ATOM   4866  C3'   C   152      65.007  17.733  99.535  1.00  0.00           C  
ATOM   4867  O3'   C   152      65.004  16.617 100.409  1.00  0.00           O  
ATOM   4868  C1'   C   152      63.970  19.806  99.056  1.00  0.00           C  
ATOM   4869  C2'   C   152      63.628  18.394  99.527  1.00  0.00           C  
ATOM   4870  O2'   C   152      63.082  18.462 100.836  1.00  0.00           O  
ATOM   4871  N1    C   152      63.842  19.956  97.585  1.00  0.00           N  
ATOM   4872  C2    C   152      62.601  20.341  97.062  1.00  0.00           C  
ATOM   4873  O2    C   152      61.653  20.543  97.836  1.00  0.00           O  
ATOM   4874  N3    C   152      62.458  20.485  95.724  1.00  0.00           N  
ATOM   4875  C4    C   152      63.492  20.262  94.914  1.00  0.00           C  
ATOM   4876  N4    C   152      63.303  20.416  93.601  1.00  0.00           N  
ATOM   4877  C5    C   152      64.765  19.869  95.414  1.00  0.00           C  
ATOM   4878  C6    C   152      64.896  19.730  96.739  1.00  0.00           C  
ATOM   4879  H5'   C   152      67.831  19.554  99.991  1.00  0.00           H  
ATOM   4880 H5''   C   152      67.739  17.961  99.963  1.00  0.00           H  
ATOM   4881  H4'   C   152      65.828  18.928 100.996  1.00  0.00           H  
ATOM   4882  H3'   C   152      65.259  17.436  98.636  1.00  0.00           H  
ATOM   4883  H1'   C   152      63.378  20.447  99.502  1.00  0.00           H  
ATOM   4884  H2'   C   152      63.020  17.945  98.904  1.00  0.00           H  
ATOM   4885 HO2'   C   152      62.153  18.766 100.780  1.00  0.00           H  
ATOM   4886  H42   C   152      64.044  20.259  92.978  1.00  0.00           H  
ATOM   4887  H41   C   152      62.425  20.686  93.260  1.00  0.00           H  
ATOM   4888  H5    C   152      65.520  19.707  94.810  1.00  0.00           H  
ATOM   4889  H6    C   152      65.764  19.461  97.102  1.00  0.00           H  
ATOM   4890  P     A   153      64.898  15.127  99.816  1.00  0.00           P  
ATOM   4891  OP2   A   153      63.955  15.154  98.669  1.00  0.00           O  
ATOM   4892  OP1   A   153      66.275  14.609  99.622  1.00  0.00           O  
ATOM   4893  O5'   A   153      64.218  14.292 100.991  1.00  0.00           O  
ATOM   4894  C5'   A   153      64.829  14.204 102.270  1.00  0.00           C  
ATOM   4895  C4'   A   153      63.801  14.141 103.372  1.00  0.00           C  
ATOM   4896  O4'   A   153      63.105  15.413 103.453  1.00  0.00           O  
ATOM   4897  C3'   A   153      62.716  13.086 103.213  1.00  0.00           C  
ATOM   4898  O3'   A   153      63.066  11.840 103.791  1.00  0.00           O  
ATOM   4899  C1'   A   153      61.712  15.194 103.621  1.00  0.00           C  
ATOM   4900  C2'   A   153      61.539  13.709 103.956  1.00  0.00           C  
ATOM   4901  O2'   A   153      61.666  13.537 105.359  1.00  0.00           O  
ATOM   4902  N1    A   153      57.194  16.206 101.359  1.00  0.00           N  
ATOM   4903  C2    A   153      57.517  15.871 102.615  1.00  0.00           C  
ATOM   4904  N3    A   153      58.716  15.621 103.137  1.00  0.00           N  
ATOM   4905  C4    A   153      59.676  15.745 102.203  1.00  0.00           C  
ATOM   4906  C5    A   153      59.500  16.082 100.874  1.00  0.00           C  
ATOM   4907  C6    A   153      58.182  16.322 100.446  1.00  0.00           C  
ATOM   4908  N6    A   153      57.859  16.655  99.194  1.00  0.00           N  
ATOM   4909  N7    A   153      60.719  16.114 100.210  1.00  0.00           N  
ATOM   4910  C8    A   153      61.590  15.802 101.138  1.00  0.00           C  
ATOM   4911  N9    A   153      61.028  15.565 102.368  1.00  0.00           N  
ATOM   4912  H5'   A   153      65.398  14.990 102.408  1.00  0.00           H  
ATOM   4913 H5''   A   153      65.384  13.398 102.304  1.00  0.00           H  
ATOM   4914  H4'   A   153      64.267  13.991 104.221  1.00  0.00           H  
ATOM   4915  H3'   A   153      62.497  12.952 102.267  1.00  0.00           H  
ATOM   4916  H1'   A   153      61.361  15.737 104.359  1.00  0.00           H  
ATOM   4917  H2'   A   153      60.683  13.367 103.623  1.00  0.00           H  
ATOM   4918 HO2'   A   153      62.098  12.676 105.537  1.00  0.00           H  
ATOM   4919  H2    A   153      56.764  15.800 103.238  1.00  0.00           H  
ATOM   4920  H61   A   153      56.922  16.811  98.955  1.00  0.00           H  
ATOM   4921  H62   A   153      58.560  16.746  98.515  1.00  0.00           H  
ATOM   4922  H8    A   153      62.554  15.742 100.969  1.00  0.00           H  
ATOM   4923  P     G   154      62.838  10.477 102.970  1.00  0.00           P  
ATOM   4924  OP2   G   154      63.370  10.673 101.597  1.00  0.00           O  
ATOM   4925  OP1   G   154      63.340   9.351 103.798  1.00  0.00           O  
ATOM   4926  O5'   G   154      61.253  10.346 102.870  1.00  0.00           O  
ATOM   4927  C5'   G   154      60.462  10.166 104.035  1.00  0.00           C  
ATOM   4928  C4'   G   154      58.989  10.334 103.738  1.00  0.00           C  
ATOM   4929  O4'   G   154      58.738  11.698 103.302  1.00  0.00           O
[truncated: 9,816 more chars]
