# Supplementary material for: Chemical reversible crosslinking enables measurement of RNA 3D distances and alternative conformations in cells
Source: Nat Commun. 2022 Feb 17;13:911. doi: 10.1038/s41467-022-28602-3 (PMC8854666; doi:10.1038/s41467-022-28602-3)
Supplement: Supplementary file 3 — Source Data [file 41467_2022_28602_MOESM3_ESM.zip › Source Data/Source Data SI/sfig10o/S10o Cluster 1 Source Data.pdb]

HEADER                                            11-SEP-21   XXXX              
EXPDTA    THEORETICAL MODEL                                                     
REMARK 220                                                                      
REMARK 220 EXPERIMENTAL DETAILS                                                 
REMARK 220  EXPERIMENT TYPE                : THEORETICAL MODELLING              
REMARK 220  DATE OF DATA COLLECTION        : 11-SEP-21                          
REMARK 220                                                                      
REMARK 220 REMARK: MODEL GENERATED BY ROSETTA                                   
REMARK 220  VERSION 2020.08+release.cb1caba                                     
ATOM      1  C5'   G     1      33.041  10.253  77.629  1.00  0.00           C  
ATOM      2  C4'   G     1      34.075  11.329  77.403  1.00  0.00           C  
ATOM      3  O4'   G     1      33.887  11.973  76.112  1.00  0.00           O  
ATOM      4  C3'   G     1      34.048  12.496  78.377  1.00  0.00           C  
ATOM      5  O3'   G     1      34.600  12.174  79.642  1.00  0.00           O  
ATOM      6  C1'   G     1      34.325  13.309  76.183  1.00  0.00           C  
ATOM      7  C2'   G     1      34.835  13.551  77.606  1.00  0.00           C  
ATOM      8  O2'   G     1      36.230  13.290  77.654  1.00  0.00           O  
ATOM      9  N1    G     1      32.836  18.075  75.194  1.00  0.00           N  
ATOM     10  C2    G     1      34.087  17.596  75.498  1.00  0.00           C  
ATOM     11  N2    G     1      35.076  18.500  75.547  1.00  0.00           N  
ATOM     12  N3    G     1      34.351  16.322  75.737  1.00  0.00           N  
ATOM     13  C4    G     1      33.247  15.551  75.648  1.00  0.00           C  
ATOM     14  C5    G     1      31.954  15.930  75.350  1.00  0.00           C  
ATOM     15  C6    G     1      31.685  17.300  75.096  1.00  0.00           C  
ATOM     16  O6    G     1      30.605  17.833  74.816  1.00  0.00           O  
ATOM     17  N7    G     1      31.105  14.832  75.356  1.00  0.00           N  
ATOM     18  C8    G     1      31.882  13.825  75.652  1.00  0.00           C  
ATOM     19  N9    G     1      33.193  14.190  75.841  1.00  0.00           N  
ATOM     20  H4'   G     1      34.961  10.911  77.431  1.00  0.00           H  
ATOM     21  H3'   G     1      33.129  12.813  78.500  1.00  0.00           H  
ATOM     22  H1'   G     1      35.055  13.453  75.545  1.00  0.00           H  
ATOM     23  H2'   G     1      34.625  14.456  77.918  1.00  0.00           H  
ATOM     24 HO2'   G     1      36.446  12.861  78.508  1.00  0.00           H  
ATOM     25  H1    G     1      32.745  19.038  75.033  1.00  0.00           H  
ATOM     26  H22   G     1      35.990  18.216  75.759  1.00  0.00           H  
ATOM     27  H21   G     1      34.888  19.446  75.371  1.00  0.00           H  
ATOM     28  H8    G     1      31.561  12.903  75.730  1.00  0.00           H  
ATOM     29  P     A     2      34.013  12.853  80.976  1.00  0.00           P  
ATOM     30  OP2   A     2      32.541  12.963  80.826  1.00  0.00           O  
ATOM     31  OP1   A     2      34.581  12.136  82.145  1.00  0.00           O  
ATOM     32  O5'   A     2      34.621  14.325  80.958  1.00  0.00           O  
ATOM     33  C5'   A     2      36.023  14.536  81.036  1.00  0.00           C  
ATOM     34  C4'   A     2      36.371  15.999  80.921  1.00  0.00           C  
ATOM     35  O4'   A     2      36.021  16.461  79.594  1.00  0.00           O  
ATOM     36  C3'   A     2      35.596  16.942  81.829  1.00  0.00           C  
ATOM     37  O3'   A     2      36.099  16.977  83.153  1.00  0.00           O  
ATOM     38  C1'   A     2      35.607  17.813  79.644  1.00  0.00           C  
ATOM     39  C2'   A     2      35.738  18.272  81.095  1.00  0.00           C  
ATOM     40  O2'   A     2      37.027  18.835  81.294  1.00  0.00           O  
ATOM     41  N1    A     2      31.931  20.876  77.731  1.00  0.00           N  
ATOM     42  C2    A     2      33.195  21.112  78.104  1.00  0.00           C  
ATOM     43  N3    A     2      34.099  20.266  78.595  1.00  0.00           N  
ATOM     44  C4    A     2      33.585  19.028  78.696  1.00  0.00           C  
ATOM     45  C5    A     2      32.306  18.631  78.353  1.00  0.00           C  
ATOM     46  C6    A     2      31.446  19.621  77.845  1.00  0.00           C  
ATOM     47  N6    A     2      30.185  19.386  77.473  1.00  0.00           N  
ATOM     48  N7    A     2      32.132  17.275  78.594  1.00  0.00           N  
ATOM     49  C8    A     2      33.290  16.889  79.069  1.00  0.00           C  
ATOM     50  N9    A     2      34.217  17.898  79.158  1.00  0.00           N  
ATOM     51  H5'   A     2      36.461  14.046  80.309  1.00  0.00           H  
ATOM     52 H5''   A     2      36.352  14.196  81.893  1.00  0.00           H  
ATOM     53  H4'   A     2      37.330  16.134  81.070  1.00  0.00           H  
ATOM     54  H3'   A     2      34.650  16.685  81.852  1.00  0.00           H  
ATOM     55  H1'   A     2      36.186  18.363  79.075  1.00  0.00           H  
ATOM     56  H2'   A     2      35.026  18.898  81.344  1.00  0.00           H  
ATOM     57 HO2'   A     2      37.056  19.721  80.877  1.00  0.00           H  
ATOM     58  H2    A     2      33.498  22.039  78.002  1.00  0.00           H  
ATOM     59  H61   A     2      29.633  20.118  77.125  1.00  0.00           H  
ATOM     60  H62   A     2      29.812  18.483  77.546  1.00  0.00           H  
ATOM     61  H8    A     2      33.478  15.964  79.336  1.00  0.00           H  
ATOM     62  P     A     3      35.147  17.421  84.369  1.00  0.00           P  
ATOM     63  OP2   A     3      33.756  17.025  84.032  1.00  0.00           O  
ATOM     64  OP1   A     3      35.760  16.943  85.633  1.00  0.00           O  
ATOM     65  O5'   A     3      35.222  19.013  84.355  1.00  0.00           O  
ATOM     66  C5'   A     3      34.554  19.782  85.344  1.00  0.00           C  
ATOM     67  C4'   A     3      35.239  21.107  85.571  1.00  0.00           C  
ATOM     68  O4'   A     3      36.476  20.908  86.312  1.00  0.00           O  
ATOM     69  C3'   A     3      35.639  21.874  84.320  1.00  0.00           C  
ATOM     70  O3'   A     3      35.620  23.280  84.501  1.00  0.00           O  
ATOM     71  C1'   A     3      37.540  21.513  85.629  1.00  0.00           C  
ATOM     72  C2'   A     3      37.106  21.494  84.168  1.00  0.00           C  
ATOM     73  O2'   A     3      37.823  22.485  83.446  1.00  0.00           O  
ATOM     74  N1    A     3      42.349  21.563  87.479  1.00  0.00           N  
ATOM     75  C2    A     3      41.400  22.505  87.413  1.00  0.00           C  
ATOM     76  N3    A     3      40.167  22.424  86.917  1.00  0.00           N  
ATOM     77  C4    A     3      39.928  21.191  86.438  1.00  0.00           C  
ATOM     78  C5    A     3      40.802  20.119  86.435  1.00  0.00           C  
ATOM     79  C6    A     3      42.076  20.334  86.989  1.00  0.00           C  
ATOM     80  N6    A     3      43.023  19.395  87.055  1.00  0.00           N  
ATOM     81  N7    A     3      40.208  19.004  85.858  1.00  0.00           N  
ATOM     82  C8    A     3      39.010  19.420  85.532  1.00  0.00           C  
ATOM     83  N9    A     3      38.772  20.733  85.854  1.00  0.00           N  
ATOM     84  H5'   A     3      34.542  19.281  86.186  1.00  0.00           H  
ATOM     85 H5''   A     3      33.632  19.944  85.055  1.00  0.00           H  
ATOM     86  H4'   A     3      34.642  21.668  86.109  1.00  0.00           H  
ATOM     87  H3'   A     3      35.099  21.645  83.534  1.00  0.00           H  
ATOM     88  H1'   A     3      37.683  22.440  85.914  1.00  0.00           H  
ATOM     89  H2'   A     3      37.208  20.606  83.765  1.00  0.00           H  
ATOM     90 HO2'   A     3      37.194  22.993  82.893  1.00  0.00           H  
ATOM     91  H2    A     3      41.648  23.379  87.782  1.00  0.00           H  
ATOM     92  H61   A     3      43.893  19.605  87.453  1.00  0.00           H  
ATOM     93  H62   A     3      42.847  18.497  86.706  1.00  0.00           H  
ATOM     94  H8    A     3      38.344  18.845  85.097  1.00  0.00           H  
ATOM     95  P     U     4      34.973  24.230  83.378  1.00  0.00           P  
ATOM     96  OP2   U     4      35.842  24.177  82.176  1.00  0.00           O  
ATOM     97  OP1   U     4      33.533  23.888  83.259  1.00  0.00           O  
ATOM     98  O5'   U     4      35.083  25.692  84.002  1.00  0.00           O  
ATOM     99  C5'   U     4      34.287  26.073  85.114  1.00  0.00           C  
ATOM    100  C4'   U     4      35.074  26.887  86.111  1.00  0.00           C  
ATOM    101  O4'   U     4      36.104  26.050  86.701  1.00  0.00           O  
ATOM    102  C3'   U     4      35.889  28.038  85.542  1.00  0.00           C  
ATOM    103  O3'   U     4      35.122  29.211  85.337  1.00  0.00           O  
ATOM    104  C1'   U     4      37.180  26.874  87.084  1.00  0.00           C  
ATOM    105  C2'   U     4      36.869  28.296  86.661  1.00  0.00           C  
ATOM    106  O2'   U     4      36.251  28.986  87.738  1.00  0.00           O  
ATOM    107  N1    U     4      38.435  26.367  86.476  1.00  0.00           N  
ATOM    108  C2    U     4      39.623  26.748  87.072  1.00  0.00           C  
ATOM    109  O2    U     4      39.674  27.466  88.055  1.00  0.00           O  
ATOM    110  N3    U     4      40.758  26.256  86.476  1.00  0.00           N  
ATOM    111  C4    U     4      40.828  25.439  85.367  1.00  0.00           C  
ATOM    112  O4    U     4      41.930  25.080  84.949  1.00  0.00           O  
ATOM    113  C5    U     4      39.560  25.086  84.804  1.00  0.00           C  
ATOM    114  C6    U     4      38.439  25.551  85.365  1.00  0.00           C  
ATOM    115  H5'   U     4      33.950  25.266  85.556  1.00  0.00           H  
ATOM    116 H5''   U     4      33.528  26.605  84.797  1.00  0.00           H  
ATOM    117  H4'   U     4      34.487  27.232  86.814  1.00  0.00           H  
ATOM    118  H3'   U     4      36.346  27.804  84.708  1.00  0.00           H  
ATOM    119  H1'   U     4      37.255  26.836  88.061  1.00  0.00           H  
ATOM    120  H2'   U     4      37.666  28.766  86.339  1.00  0.00           H  
ATOM    121 HO2'   U     4      35.641  29.662  87.375  1.00  0.00           H  
ATOM    122  H3    U     4      41.611  26.514  86.883  1.00  0.00           H  
ATOM    123  H5    U     4      39.515  24.507  84.014  1.00  0.00           H  
ATOM    124  H6    U     4      37.585  25.295  84.960  1.00  0.00           H  
ATOM    125  P     U     5      35.278  30.054  83.978  1.00  0.00           P  
ATOM    126  OP2   U     5      35.452  29.093  82.860  1.00  0.00           O  
ATOM    127  OP1   U     5      34.177  31.050  83.925  1.00  0.00           O  
ATOM    128  O5'   U     5      36.648  30.843  84.169  1.00  0.00           O  
ATOM    129  C5'   U     5      36.797  31.809  85.198  1.00  0.00           C  
ATOM    130  C4'   U     5      38.252  32.101  85.484  1.00  0.00           C  
ATOM    131  O4'   U     5      38.915  30.909  85.989  1.00  0.00           O  
ATOM    132  C3'   U     5      39.114  32.496  84.299  1.00  0.00           C  
ATOM    133  O3'   U     5      38.957  33.851  83.919  1.00  0.00           O  
ATOM    134  C1'   U     5      40.260  30.894  85.576  1.00  0.00           C  
ATOM    135  C2'   U     5      40.508  32.205  84.832  1.00  0.00           C  
ATOM    136  O2'   U     5      40.960  33.181  85.745  1.00  0.00           O  
ATOM    137  N1    U     5      40.452  29.742  84.678  1.00  0.00           N  
ATOM    138  C2    U     5      41.742  29.233  84.545  1.00  0.00           C  
ATOM    139  O2    U     5      42.715  29.689  85.141  1.00  0.00           O  
ATOM    140  N3    U     5      41.855  28.170  83.683  1.00  0.00           N  
ATOM    141  C4    U     5      40.846  27.579  82.957  1.00  0.00           C  
ATOM    142  O4    U     5      41.116  26.634  82.217  1.00  0.00           O  
ATOM    143  C5    U     5      39.549  28.157  83.146  1.00  0.00           C  
ATOM    144  C6    U     5      39.398  29.189  83.978  1.00  0.00           C  
ATOM    145  H5'   U     5      36.372  31.472  86.015  1.00  0.00           H  
ATOM    146 H5''   U     5      36.353  32.638  84.925  1.00  0.00           H  
ATOM    147  H4'   U     5      38.224  32.943  86.191  1.00  0.00           H  
ATOM    148  H3'   U     5      38.874  31.947  83.376  1.00  0.00           H  
ATOM    149  H1'   U     5      41.018  30.829  86.370  1.00  0.00           H  
ATOM    150  H2'   U     5      41.270  32.191  84.040  1.00  0.00           H  
ATOM    151 HO2'   U     5      40.583  34.073  85.495  1.00  0.00           H  
ATOM    152  H3    U     5      42.771  27.784  83.567  1.00  0.00           H  
ATOM    153  H5    U     5      38.679  27.753  82.606  1.00  0.00           H  
ATOM    154  H6    U     5      38.393  29.618  84.109  1.00  0.00           H  
ATOM    155  P     G     6      39.005  34.242  82.363  1.00  0.00           P  
ATOM    156  OP2   G     6      38.381  33.140  81.585  1.00  0.00           O  
ATOM    157  OP1   G     6      38.472  35.621  82.240  1.00  0.00           O  
ATOM    158  O5'   G     6      40.561  34.253  82.009  1.00  0.00           O  
ATOM    159  C5'   G     6      41.463  35.195  82.619  1.00  0.00           C  
ATOM    160  C4'   G     6      42.889  34.863  82.258  1.00  0.00           C  
ATOM    161  O4'   G     6      43.215  33.538  82.758  1.00  0.00           O  
ATOM    162  C3'   G     6      43.163  34.766  80.765  1.00  0.00           C  
ATOM    163  O3'   G     6      43.354  36.053  80.183  1.00  0.00           O  
ATOM    164  C1'   G     6      44.144  32.919  81.864  1.00  0.00           C  
ATOM    165  C2'   G     6      44.424  33.907  80.731  1.00  0.00           C  
ATOM    166  O2'   G     6      45.593  34.632  81.041  1.00  0.00           O  
ATOM    167  N1    G     6      45.236  28.442  79.716  1.00  0.00           N  
ATOM    168  C2    G     6      46.081  29.456  80.100  1.00  0.00           C  
ATOM    169  N2    G     6      47.387  29.265  79.841  1.00  0.00           N  
ATOM    170  N3    G     6      45.677  30.575  80.686  1.00  0.00           N  
ATOM    171  C4    G     6      44.336  30.609  80.842  1.00  0.00           C  
ATOM    172  C5    G     6      43.405  29.653  80.491  1.00  0.00           C  
ATOM    173  C6    G     6      43.857  28.447  79.878  1.00  0.00           C  
ATOM    174  O6    G     6      43.191  27.473  79.502  1.00  0.00           O  
ATOM    175  N7    G     6      42.121  30.071  80.823  1.00  0.00           N  
ATOM    176  C8    G     6      42.291  31.256  81.349  1.00  0.00           C  
ATOM    177  N9    G     6      43.609  31.648  81.379  1.00  0.00           N  
ATOM    178  H5'   G     6      41.345  35.177  83.712  1.00  0.00           H  
ATOM    179 H5''   G     6      41.225  36.215  82.286  1.00  0.00           H  
ATOM    180  H4'   G     6      43.475  35.683  82.695  1.00  0.00           H  
ATOM    181  H3'   G     6      42.331  34.334  80.189  1.00  0.00           H  
ATOM    182  H1'   G     6      45.109  32.697  82.341  1.00  0.00           H  
ATOM    183  H2'   G     6      44.618  33.478  79.738  1.00  0.00           H  
ATOM    184 HO2'   G     6      45.513  35.564  80.685  1.00  0.00           H  
ATOM    185  H1    G     6      45.645  27.638  79.286  1.00  0.00           H  
ATOM    186  H22   G     6      48.054  29.967  80.091  1.00  0.00           H  
ATOM    187  H21   G     6      47.691  28.422  79.399  1.00  0.00           H  
ATOM    188  H8    G     6      41.463  31.878  81.724  1.00  0.00           H  
ATOM    189  P     C     7      43.014  36.281  78.629  1.00  0.00           P  
ATOM    190  OP2   C     7      41.782  35.533  78.274  1.00  0.00           O  
ATOM    191  OP1   C     7      43.078  37.739  78.370  1.00  0.00           O  
ATOM    192  O5'   C     7      44.210  35.565  77.859  1.00  0.00           O  
ATOM    193  C5'   C     7      45.498  36.163  77.779  1.00  0.00           C  
ATOM    194  C4'   C     7      46.504  35.165  77.262  1.00  0.00           C  
ATOM    195  O4'   C     7      46.395  33.933  78.026  1.00  0.00           O  
ATOM    196  C3'   C     7      46.308  34.679  75.836  1.00  0.00           C  
ATOM    197  O3'   C     7      46.777  35.596  74.864  1.00  0.00           O  
ATOM    198  C1'   C     7      46.762  32.833  77.213  1.00  0.00           C  
ATOM    199  C2'   C     7      47.118  33.390  75.837  1.00  0.00           C  
ATOM    200  O2'   C     7      48.515  33.598  75.753  1.00  0.00           O  
ATOM    201  N1    C     7      45.633  31.902  77.118  1.00  0.00           N  
ATOM    202  C2    C     7      45.908  30.568  76.849  1.00  0.00           C  
ATOM    203  O2    C     7      47.088  30.227  76.728  1.00  0.00           O  
ATOM    204  N3    C     7      44.891  29.687  76.724  1.00  0.00           N  
ATOM    205  C4    C     7      43.633  30.106  76.855  1.00  0.00           C  
ATOM    206  N4    C     7      42.658  29.214  76.690  1.00  0.00           N  
ATOM    207  C5    C     7      43.319  31.468  77.153  1.00  0.00           C  
ATOM    208  C6    C     7      44.344  32.325  77.273  1.00  0.00           C  
ATOM    209  H5'   C     7      45.809  36.525  78.770  1.00  0.00           H  
ATOM    210 H5''   C     7      45.466  37.037  77.112  1.00  0.00           H  
ATOM    211  H4'   C     7      47.469  35.686  77.352  1.00  0.00           H  
ATOM    212  H3'   C     7      45.252  34.539  75.559  1.00  0.00           H  
ATOM    213  H1'   C     7      47.636  32.264  77.563  1.00  0.00           H  
ATOM    214  H2'   C     7      46.889  32.744  74.978  1.00  0.00           H  
ATOM    215 HO2'   C     7      48.979  32.716  75.664  1.00  0.00           H  
ATOM    216  H42   C     7      41.702  29.495  76.781  1.00  0.00           H  
ATOM    217  H41   C     7      42.881  28.264  76.477  1.00  0.00           H  
ATOM    218  H5    C     7      42.277  31.798  77.276  1.00  0.00           H  
ATOM    219  H6    C     7      44.143  33.382  77.502  1.00  0.00           H  
ATOM    220  P     G     8      45.901  35.868  73.542  1.00  0.00           P  
ATOM    221  OP2   G     8      44.480  35.606  73.879  1.00  0.00           O  
ATOM    222  OP1   G     8      46.288  37.191  72.992  1.00  0.00           O  
ATOM    223  O5'   G     8      46.374  34.740  72.521  1.00  0.00           O  
ATOM    224  C5'   G     8      47.774  34.498  72.287  1.00  0.00           C  
ATOM    225  C4'   G     8      47.971  33.179  71.573  1.00  0.00           C  
ATOM    226  O4'   G     8      47.747  32.087  72.507  1.00  0.00           O  
ATOM    227  C3'   G     8      47.012  32.879  70.434  1.00  0.00           C  
ATOM    228  O3'   G     8      47.359  33.558  69.232  1.00  0.00           O  
ATOM    229  C1'   G     8      47.242  30.972  71.789  1.00  0.00           C  
ATOM    230  C2'   G     8      47.134  31.367  70.317  1.00  0.00           C  
ATOM    231  O2'   G     8      48.308  30.953  69.647  1.00  0.00           O  
ATOM    232  N1    G     8      43.886  27.197  72.252  1.00  0.00           N  
ATOM    233  C2    G     8      45.112  27.205  71.636  1.00  0.00           C  
ATOM    234  N2    G     8      45.496  26.062  71.060  1.00  0.00           N  
ATOM    235  N3    G     8      45.905  28.258  71.588  1.00  0.00           N  
ATOM    236  C4    G     8      45.370  29.323  72.223  1.00  0.00           C  
ATOM    237  C5    G     8      44.158  29.419  72.871  1.00  0.00           C  
ATOM    238  C6    G     8      43.311  28.284  72.905  1.00  0.00           C  
ATOM    239  O6    G     8      42.190  28.176  73.415  1.00  0.00           O  
ATOM    240  N7    G     8      43.979  30.693  73.397  1.00  0.00           N  
ATOM    241  C8    G     8      45.063  31.337  73.061  1.00  0.00           C  
ATOM    242  N9    G     8      45.949  30.567  72.341  1.00  0.00           N  
ATOM    243  H5'   G     8      48.320  34.486  73.241  1.00  0.00           H  
ATOM    244 H5''   G     8      48.202  35.311  71.682  1.00  0.00           H  
ATOM    245  H4'   G     8      48.991  33.243  71.168  1.00  0.00           H  
ATOM    246  H3'   G     8      45.980  33.210  70.625  1.00  0.00           H  
ATOM    247  H1'   G     8      47.904  30.095  71.836  1.00  0.00           H  
ATOM    248  H2'   G     8      46.314  30.919  69.737  1.00  0.00           H  
ATOM    249 HO2'   G     8      48.068  30.588  68.747  1.00  0.00           H  
ATOM    250  H1    G     8      43.363  26.346  72.230  1.00  0.00           H  
ATOM    251  H22   G     8      46.381  26.010  70.596  1.00  0.00           H  
ATOM    252  H21   G     8      44.900  25.261  71.092  1.00  0.00           H  
ATOM    253  H8    G     8      45.249  32.391  73.323  1.00  0.00           H  
ATOM    254  P     G     9      46.217  33.977  68.182  1.00  0.00           P  
ATOM    255  OP2   G     9      44.962  34.218  68.940  1.00  0.00           O  
ATOM    256  OP1   G     9      46.764  35.046  67.308  1.00  0.00           O  
ATOM    257  O5'   G     9      46.012  32.671  67.292  1.00  0.00           O  
ATOM    258  C5'   G     9      47.008  32.254  66.370  1.00  0.00           C  
ATOM    259  C4'   G     9      46.868  30.791  66.027  1.00  0.00           C  
ATOM    260  O4'   G     9      46.746  30.018  67.234  1.00  0.00           O  
ATOM    261  C3'   G     9      45.633  30.408  65.227  1.00  0.00           C  
ATOM    262  O3'   G     9      45.803  30.580  63.830  1.00  0.00           O  
ATOM    263  C1'   G     9      45.784  28.997  67.036  1.00  0.00           C  
ATOM    264  C2'   G     9      45.432  28.950  65.575  1.00  0.00           C  
ATOM    265  O2'   G     9      46.355  28.123  64.882  1.00  0.00           O  
ATOM    266  N1    G     9      41.811  26.870  69.404  1.00  0.00           N  
ATOM    267  C2    G     9      42.788  26.283  68.637  1.00  0.00           C  
ATOM    268  N2    G     9      42.701  24.954  68.476  1.00  0.00           N  
ATOM    269  N3    G     9      43.780  26.949  68.069  1.00  0.00           N  
ATOM    270  C4    G     9      43.717  28.271  68.331  1.00  0.00           C  
ATOM    271  C5    G     9      42.786  28.956  69.084  1.00  0.00           C  
ATOM    272  C6    G     9      41.727  28.230  69.688  1.00  0.00           C  
ATOM    273  O6    G     9      40.804  28.655  70.391  1.00  0.00           O  
ATOM    274  N7    G     9      43.076  30.313  69.111  1.00  0.00           N  
ATOM    275  C8    G     9      44.157  30.427  68.388  1.00  0.00           C  
ATOM    276  N9    G     9      44.600  29.227  67.885  1.00  0.00           N  
ATOM    277  H5'   G     9      47.892  32.408  66.762  1.00  0.00           H  
ATOM    278 H5''   G     9      46.926  32.784  65.549  1.00  0.00           H  
ATOM    279  H4'   G     9      47.667  30.499  65.539  1.00  0.00           H  
ATOM    280  H3'   G     9      44.866  30.939  65.524  1.00  0.00           H  
ATOM    281  H1'   G     9      46.213  28.156  67.296  1.00  0.00           H  
ATOM    282  H2'   G     9      44.506  28.668  65.422  1.00  0.00           H  
ATOM    283 HO2'   G     9      46.562  28.532  64.015  1.00  0.00           H  
ATOM    284  H1    G     9      41.119  26.287  69.782  1.00  0.00           H  
ATOM    285  H22   G     9      43.371  24.481  67.938  1.00  0.00           H  
ATOM    286  H21   G     9      41.970  24.454  68.893  1.00  0.00           H  
ATOM    287  H8    G     9      44.606  31.281  68.222  1.00  0.00           H  
ATOM    288  P     G    10      44.552  30.994  62.909  1.00  0.00           P  
ATOM    289  OP2   G    10      43.888  32.165  63.535  1.00  0.00           O  
ATOM    290  OP1   G    10      45.025  31.082  61.503  1.00  0.00           O  
ATOM    291  O5'   G    10      43.564  29.749  63.019  1.00  0.00           O  
ATOM    292  C5'   G    10      43.906  28.494  62.451  1.00  0.00           C  
ATOM    293  C4'   G    10      42.881  27.438  62.782  1.00  0.00           C  
ATOM    294  O4'   G    10      42.738  27.302  64.219  1.00  0.00           O  
ATOM    295  C3'   G    10      41.462  27.712  62.307  1.00  0.00           C  
ATOM    296  O3'   G    10      41.282  27.458  60.924  1.00  0.00           O  
ATOM    297  C1'   G    10      41.435  26.844  64.504  1.00  0.00           C  
ATOM    298  C2'   G    10      40.651  26.775  63.192  1.00  0.00           C  
ATOM    299  O2'   G    10      40.687  25.442  62.703  1.00  0.00           O  
ATOM    300  N1    G    10      37.482  27.512  67.642  1.00  0.00           N  
ATOM    301  C2    G    10      37.766  26.460  66.805  1.00  0.00           C  
ATOM    302  N2    G    10      36.884  25.449  66.799  1.00  0.00           N  
ATOM    303  N3    G    10      38.837  26.401  66.030  1.00  0.00           N  
ATOM    304  C4    G    10      39.615  27.496  66.158  1.00  0.00           C  
ATOM    305  C5    G    10      39.423  28.599  66.963  1.00  0.00           C  
ATOM    306  C6    G    10      38.270  28.650  67.790  1.00  0.00           C  
ATOM    307  O6    G    10      37.922  29.541  68.573  1.00  0.00           O  
ATOM    308  N7    G    10      40.456  29.511  66.805  1.00  0.00           N  
ATOM    309  C8    G    10      41.243  28.957  65.923  1.00  0.00           C  
ATOM    310  N9    G    10      40.792  27.734  65.489  1.00  0.00           N  
ATOM    311  H5'   G    10      44.778  28.213  62.796  1.00  0.00           H  
ATOM    312 H5''   G    10      43.964  28.589  61.477  1.00  0.00           H  
ATOM    313  H4'   G    10      43.182  26.583  62.407  1.00  0.00           H  
ATOM    314  H3'   G    10      41.210  28.638  62.505  1.00  0.00           H  
ATOM    315  H1'   G    10      41.518  25.943  64.882  1.00  0.00           H  
ATOM    316  H2'   G    10      39.731  27.094  63.307  1.00  0.00           H  
ATOM    317 HO2'   G    10      40.722  25.462  61.723  1.00  0.00           H  
ATOM    318  H1    G    10      36.662  27.459  68.176  1.00  0.00           H  
ATOM    319  H22   G    10      37.035  24.671  66.221  1.00  0.00           H  
ATOM    320  H21   G    10      36.089  25.486  67.370  1.00  0.00           H  
ATOM    321  H8    G    10      42.071  29.372  65.604  1.00  0.00           H  
ATOM    322  P     A    11      40.388  28.436  60.037  1.00  0.00           P  
ATOM    323  OP2   A    11      41.038  29.768  60.118  1.00  0.00           O  
ATOM    324  OP1   A    11      40.239  27.770  58.719  1.00  0.00           O  
ATOM    325  O5'   A    11      38.942  28.553  60.697  1.00  0.00           O  
ATOM    326  C5'   A    11      38.520  29.759  61.317  1.00  0.00           C  
ATOM    327  C4'   A    11      37.708  29.488  62.559  1.00  0.00           C  
ATOM    328  O4'   A    11      38.342  30.096  63.714  1.00  0.00           O  
ATOM    329  C3'   A    11      36.299  30.059  62.573  1.00  0.00           C  
ATOM    330  O3'   A    11      35.369  29.259  61.864  1.00  0.00           O  
ATOM    331  C1'   A    11      37.365  30.562  64.621  1.00  0.00           C  
ATOM    332  C2'   A    11      35.999  30.163  64.063  1.00  0.00           C  
ATOM    333  O2'   A    11      35.631  28.902  64.604  1.00  0.00           O  
ATOM    334  N1    A    11      35.691  34.856  66.926  1.00  0.00           N  
ATOM    335  C2    A    11      35.328  33.572  67.042  1.00  0.00           C  
ATOM    336  N3    A    11      35.807  32.503  66.410  1.00  0.00           N  
ATOM    337  C4    A    11      36.786  32.854  65.557  1.00  0.00           C  
ATOM    338  C5    A    11      37.268  34.129  65.328  1.00  0.00           C  
ATOM    339  C6    A    11      36.677  35.174  66.061  1.00  0.00           C  
ATOM    340  N6    A    11      37.038  36.455  65.945  1.00  0.00           N  
ATOM    341  N7    A    11      38.281  34.108  64.379  1.00  0.00           N  
ATOM    342  C8    A    11      38.387  32.842  64.062  1.00  0.00           C  
ATOM    343  N9    A    11      37.513  32.026  64.736  1.00  0.00           N  
ATOM    344  H5'   A    11      37.973  30.270  60.684  1.00  0.00           H  
ATOM    345 H5''   A    11      39.307  30.289  61.559  1.00  0.00           H  
ATOM    346  H4'   A    11      37.659  28.519  62.695  1.00  0.00           H  
ATOM    347  H3'   A    11      36.310  30.959  62.184  1.00  0.00           H  
ATOM    348  H1'   A    11      37.490  30.151  65.503  1.00  0.00           H  
ATOM    349  H2'   A    11      35.323  30.849  64.247  1.00  0.00           H  
ATOM    350 HO2'   A    11      35.219  28.362  63.898  1.00  0.00           H  
ATOM    351  H2    A    11      34.608  33.394  67.683  1.00  0.00           H  
ATOM    352  H61   A    11      36.589  37.140  66.483  1.00  0.00           H  
ATOM    353  H62   A    11      37.751  36.709  65.324  1.00  0.00           H  
ATOM    354  H8    A    11      39.032  32.507  63.402  1.00  0.00           H  
ATOM    355  P     A    12      34.356  29.935  60.815  1.00  0.00           P  
ATOM    356  OP2   A    12      35.097  30.983  60.070  1.00  0.00           O  
ATOM    357  OP1   A    12      33.673  28.848  60.070  1.00  0.00           O  
ATOM    358  O5'   A    12      33.274  30.657  61.736  1.00  0.00           O  
ATOM    359  C5'   A    12      32.485  29.914  62.653  1.00  0.00           C  
ATOM    360  C4'   A    12      31.746  30.819  63.608  1.00  0.00           C  
ATOM    361  O4'   A    12      32.688  31.538  64.434  1.00  0.00           O  
ATOM    362  C3'   A    12      30.930  31.934  62.973  1.00  0.00           C  
ATOM    363  O3'   A    12      29.693  31.486  62.446  1.00  0.00           O  
ATOM    364  C1'   A    12      32.154  32.792  64.779  1.00  0.00           C  
ATOM    365  C2'   A    12      30.779  32.900  64.136  1.00  0.00           C  
ATOM    366  O2'   A    12      29.796  32.448  65.056  1.00  0.00           O  
ATOM    367  N1    A    12      33.327  37.808  64.906  1.00  0.00           N  
ATOM    368  C2    A    12      32.352  37.096  65.487  1.00  0.00           C  
ATOM    369  N3    A    12      32.105  35.790  65.411  1.00  0.00           N  
ATOM    370  C4    A    12      33.007  35.181  64.621  1.00  0.00           C  
ATOM    371  C5    A    12      34.063  35.777  63.957  1.00  0.00           C  
ATOM    372  C6    A    12      34.217  37.165  64.120  1.00  0.00           C  
ATOM    373  N6    A    12      35.188  37.875  63.541  1.00  0.00           N  
ATOM    374  N7    A    12      34.784  34.834  63.236  1.00  0.00           N  
ATOM    375  C8    A    12      34.158  33.709  63.477  1.00  0.00           C  
ATOM    376  N9    A    12      33.073  33.845  64.308  1.00  0.00           N  
ATOM    377  H5'   A    12      33.069  29.317  63.167  1.00  0.00           H  
ATOM    378 H5''   A    12      31.836  29.376  62.156  1.00  0.00           H  
ATOM    379  H4'   A    12      31.157  30.280  64.176  1.00  0.00           H  
ATOM    380  H3'   A    12      31.444  32.369  62.260  1.00  0.00           H  
ATOM    381  H1'   A    12      32.063  32.850  65.754  1.00  0.00           H  
ATOM    382  H2'   A    12      30.595  33.811  63.825  1.00  0.00           H  
ATOM    383 HO2'   A    12      29.311  33.222  65.409  1.00  0.00           H  
ATOM    384  H2    A    12      31.733  37.610  66.048  1.00  0.00           H  
ATOM    385  H61   A    12      35.244  38.842  63.692  1.00  0.00           H  
ATOM    386  H62   A    12      35.845  37.430  62.966  1.00  0.00           H  
ATOM    387  H8    A    12      34.438  32.849  63.098  1.00  0.00           H  
ATOM    388  P     A    13      29.038  32.227  61.179  1.00  0.00           P  
ATOM    389  OP2   A    13      30.131  32.582  60.238  1.00  0.00           O  
ATOM    390  OP1   A    13      27.897  31.405  60.704  1.00  0.00           O  
ATOM    391  O5'   A    13      28.453  33.580  61.785  1.00  0.00           O  
ATOM    392  C5'   A    13      27.420  33.555  62.759  1.00  0.00           C  
ATOM    393  C4'   A    13      27.149  34.931  63.314  1.00  0.00           C  
ATOM    394  O4'   A    13      28.421  35.594  63.556  1.00  0.00           O  
ATOM    395  C3'   A    13      26.350  35.866  62.419  1.00  0.00           C  
ATOM    396  O3'   A    13      25.617  36.837  63.146  1.00  0.00           O  
ATOM    397  C1'   A    13      28.530  36.732  62.715  1.00  0.00           C  
ATOM    398  C2'   A    13      27.444  36.587  61.649  1.00  0.00           C  
ATOM    399  O2'   A    13      27.022  37.881  61.244  1.00  0.00           O  
ATOM    400  N1    A    13      32.750  39.549  61.817  1.00  0.00           N  
ATOM    401  C2    A    13      31.589  39.834  62.421  1.00  0.00           C  
ATOM    402  N3    A    13      30.531  39.051  62.620  1.00  0.00           N  
ATOM    403  C4    A    13      30.745  37.824  62.113  1.00  0.00           C  
ATOM    404  C5    A    13      31.884  37.383  61.466  1.00  0.00           C  
ATOM    405  C6    A    13      32.933  38.308  61.319  1.00  0.00           C  
ATOM    406  N6    A    13      34.090  38.025  60.717  1.00  0.00           N  
ATOM    407  N7    A    13      31.746  36.056  61.080  1.00  0.00           N  
ATOM    408  C8    A    13      30.547  35.732  61.496  1.00  0.00           C  
ATOM    409  N9    A    13      29.884  36.754  62.130  1.00  0.00           N  
ATOM    410  H5'   A    13      27.686  32.962  63.493  1.00  0.00           H  
ATOM    411 H5''   A    13      26.601  33.209  62.349  1.00  0.00           H  
ATOM    412  H4'   A    13      26.685  34.842  64.173  1.00  0.00           H  
ATOM    413  H3'   A    13      25.739  35.382  61.824  1.00  0.00           H  
ATOM    414  H1'   A    13      28.380  37.557  63.222  1.00  0.00           H  
ATOM    415  H2'   A    13      27.759  36.053  60.889  1.00  0.00           H  
ATOM    416 HO2'   A    13      27.751  38.314  60.752  1.00  0.00           H  
ATOM    417  H2    A    13      31.507  40.749  62.764  1.00  0.00           H  
ATOM    418  H61   A    13      34.786  38.712  60.645  1.00  0.00           H  
ATOM    419  H62   A    13      34.246  37.130  60.349  1.00  0.00           H  
ATOM    420  H8    A    13      30.158  34.841  61.366  1.00  0.00           H  
ATOM    421  P     G    14      24.059  36.602  63.463  1.00  0.00           P  
ATOM    422  OP2   G    14      23.305  37.779  62.961  1.00  0.00           O  
ATOM    423  OP1   G    14      23.693  35.241  62.994  1.00  0.00           O  
ATOM    424  O5'   G    14      23.983  36.611  65.055  1.00  0.00           O  
ATOM    425  C5'   G    14      22.740  36.480  65.727  1.00  0.00           C  
ATOM    426  C4'   G    14      22.876  36.754  67.204  1.00  0.00           C  
ATOM    427  O4'   G    14      23.815  35.835  67.804  1.00  0.00           O  
ATOM    428  C3'   G    14      23.428  38.121  67.581  1.00  0.00           C  
ATOM    429  O3'   G    14      22.451  39.146  67.531  1.00  0.00           O  
ATOM    430  C1'   G    14      24.525  36.482  68.838  1.00  0.00           C  
ATOM    431  C2'   G    14      23.927  37.867  68.989  1.00  0.00           C  
ATOM    432  O2'   G    14      22.851  37.812  69.915  1.00  0.00           O  
ATOM    433  N1    G    14      29.254  37.630  70.334  1.00  0.00           N  
ATOM    434  C2    G    14      28.071  37.726  71.025  1.00  0.00           C  
ATOM    435  N2    G    14      28.151  38.188  72.282  1.00  0.00           N  
ATOM    436  N3    G    14      26.893  37.393  70.524  1.00  0.00           N  
ATOM    437  C4    G    14      26.992  36.950  69.253  1.00  0.00           C  
ATOM    438  C5    G    14      28.122  36.816  68.474  1.00  0.00           C  
ATOM    439  C6    G    14      29.379  37.177  69.024  1.00  0.00           C  
ATOM    440  O6    G    14      30.495  37.130  68.493  1.00  0.00           O  
ATOM    441  N7    G    14      27.799  36.323  67.218  1.00  0.00           N  
ATOM    442  C8    G    14      26.503  36.169  67.254  1.00  0.00           C  
ATOM    443  N9    G    14      25.950  36.530  68.459  1.00  0.00           N  
ATOM    444  H5'   G    14      22.402  35.569  65.600  1.00  0.00           H  
ATOM    445 H5''   G    14      22.099  37.114  65.341  1.00  0.00           H  
ATOM    446  H4'   G    14      21.998  36.639  67.625  1.00  0.00           H  
ATOM    447  H3'   G    14      24.179  38.366  67.002  1.00  0.00           H  
ATOM    448  H1'   G    14      24.428  35.990  69.681  1.00  0.00           H  
ATOM    449  H2'   G    14      24.602  38.526  69.256  1.00  0.00           H  
ATOM    450 HO2'   G    14      22.174  38.472  69.656  1.00  0.00           H  
ATOM    451  H1    G    14      30.074  37.903  70.796  1.00  0.00           H  
ATOM    452  H22   G    14      27.339  38.277  72.824  1.00  0.00           H  
ATOM    453  H21   G    14      29.020  38.437  72.661  1.00  0.00           H  
ATOM    454  H8    G    14      25.979  35.830  66.499  1.00  0.00           H  
ATOM    455  P     G    15      22.812  40.576  66.894  1.00  0.00           P  
ATOM    456  OP2   G    15      23.664  40.346  65.700  1.00  0.00           O  
ATOM    457  OP1   G    15      21.553  41.352  66.758  1.00  0.00           O  
ATOM    458  O5'   G    15      23.707  41.281  68.009  1.00  0.00           O  
ATOM    459  C5'   G    15      23.160  41.620  69.275  1.00  0.00           C  
ATOM    460  C4'   G    15      24.239  42.047  70.251  1.00  0.00           C  
ATOM    461  O4'   G    15      25.150  40.938  70.487  1.00  0.00           O  
ATOM    462  C3'   G    15      25.168  43.170  69.814  1.00  0.00           C  
ATOM    463  O3'   G    15      24.600  44.459  69.992  1.00  0.00           O  
ATOM    464  C1'   G    15      26.456  41.425  70.710  1.00  0.00           C  
ATOM    465  C2'   G    15      26.361  42.948  70.725  1.00  0.00           C  
ATOM    466  O2'   G    15      26.107  43.364  72.047  1.00  0.00           O  
ATOM    467  N1    G    15      31.224  40.994  69.010  1.00  0.00           N  
ATOM    468  C2    G    15      30.767  41.497  70.202  1.00  0.00           C  
ATOM    469  N2    G    15      31.699  41.949  71.047  1.00  0.00           N  
ATOM    470  N3    G    15      29.491  41.548  70.542  1.00  0.00           N  
ATOM    471  C4    G    15      28.690  41.036  69.578  1.00  0.00           C  
ATOM    472  C5    G    15      29.047  40.503  68.359  1.00  0.00           C  
ATOM    473  C6    G    15      30.421  40.464  68.005  1.00  0.00           C  
ATOM    474  O6    G    15      30.936  40.038  66.967  1.00  0.00           O  
ATOM    475  N7    G    15      27.926  40.080  67.659  1.00  0.00           N  
ATOM    476  C8    G    15      26.924  40.364  68.447  1.00  0.00           C  
ATOM    477  N9    G    15      27.315  40.954  69.625  1.00  0.00           N  
ATOM    478  H5'   G    15      22.689  40.841  69.639  1.00  0.00           H  
ATOM    479 H5''   G    15      22.522  42.355  69.161  1.00  0.00           H  
ATOM    480  H4'   G    15      23.682  42.387  71.136  1.00  0.00           H  
ATOM    481  H3'   G    15      25.415  43.149  68.742  1.00  0.00           H  
ATOM    482  H1'   G    15      26.930  41.125  71.656  1.00  0.00           H  
ATOM    483  H2'   G    15      27.246  43.520  70.412  1.00  0.00           H  
ATOM    484 HO2'   G    15      25.495  44.155  72.036  1.00  0.00           H  
ATOM    485  H1    G    15      32.210  41.009  68.850  1.00  0.00           H  
ATOM    486  H22   G    15      31.428  42.325  71.934  1.00  0.00           H  
ATOM    487  H21   G    15      32.664  41.913  70.794  1.00  0.00           H  
ATOM    488  H8    G    15      25.874  40.156  68.192  1.00  0.00           H  
ATOM    489  P     G    16      24.926  45.624  68.930  1.00  0.00           P  
ATOM    490  OP2   G    16      24.990  45.037  67.572  1.00  0.00           O  
ATOM    491  OP1   G    16      23.993  46.749  69.197  1.00  0.00           O  
ATOM    492  O5'   G    16      26.401  46.089  69.318  1.00  0.00           O  
ATOM    493  C5'   G    16      26.644  46.827  70.528  1.00  0.00           C  
ATOM    494  C4'   G    16      28.123  46.918  70.808  1.00  0.00           C  
ATOM    495  O4'   G    16      28.715  45.592  70.760  1.00  0.00           O  
ATOM    496  C3'   G    16      28.943  47.726  69.814  1.00  0.00           C  
ATOM    497  O3'   G    16      28.866  49.123  70.039  1.00  0.00           O  
ATOM    498  C1'   G    16      30.040  45.670  70.206  1.00  0.00           C  
ATOM    499  C2'   G    16      30.342  47.154  69.994  1.00  0.00           C  
ATOM    500  O2'   G    16      30.963  47.669  71.163  1.00  0.00           O  
ATOM    501  N1    G    16      33.143  43.730  66.667  1.00  0.00           N  
ATOM    502  C2    G    16      33.447  44.453  67.794  1.00  0.00           C  
ATOM    503  N2    G    16      34.748  44.696  68.013  1.00  0.00           N  
ATOM    504  N3    G    16      32.544  44.907  68.647  1.00  0.00           N  
ATOM    505  C4    G    16      31.288  44.576  68.276  1.00  0.00           C  
ATOM    506  C5    G    16      30.878  43.857  67.173  1.00  0.00           C  
ATOM    507  C6    G    16      31.858  43.377  66.267  1.00  0.00           C  
ATOM    508  O6    G    16      31.695  42.721  65.232  1.00  0.00           O  
ATOM    509  N7    G    16      29.497  43.732  67.153  1.00  0.00           N  
ATOM    510  C8    G    16      29.099  44.363  68.223  1.00  0.00           C  
ATOM    511  N9    G    16      30.134  44.900  68.951  1.00  0.00           N  
ATOM    512  H5'   G    16      26.140  46.340  71.375  1.00  0.00           H  
ATOM    513 H5''   G    16      26.224  47.840  70.443  1.00  0.00           H  
ATOM    514  H4'   G    16      28.254  47.290  71.706  1.00  0.00           H  
ATOM    515  H3'   G    16      28.631  47.529  68.905  1.00  0.00           H  
ATOM    516  H1'   G    16      30.665  45.300  70.864  1.00  0.00           H  
ATOM    517  H2'   G    16      30.895  47.297  69.197  1.00  0.00           H  
ATOM    518 HO2'   G    16      30.512  48.497  71.426  1.00  0.00           H  
ATOM    519  H1    G    16      33.888  43.438  66.100  1.00  0.00           H  
ATOM    520  H22   G    16      35.025  45.207  68.803  1.00  0.00           H  
ATOM    521  H21   G    16      35.424  44.363  67.387  1.00  0.00           H  
ATOM    522  H8    G    16      28.157  44.447  68.482  1.00  0.00           H  
ATOM    523  P     G    17      29.167  50.152  68.841  1.00  0.00           P  
ATOM    524  OP2   G    17      28.479  49.653  67.623  1.00  0.00           O  
ATOM    525  OP1   G    17      28.886  51.525  69.332  1.00  0.00           O  
ATOM    526  O5'   G    17      30.738  50.024  68.608  1.00  0.00           O  
ATOM    527  C5'   G    17      31.661  50.565  69.541  1.00  0.00           C  
ATOM    528  C4'   G    17      33.084  50.405  69.070  1.00  0.00           C  
ATOM    529  O4'   G    17      33.403  48.995  68.938  1.00  0.00           O  
ATOM    530  C3'   G    17      33.403  50.986  67.699  1.00  0.00           C  
ATOM    531  O3'   G    17      33.585  52.391  67.723  1.00  0.00           O  
ATOM    532  C1'   G    17      34.341  48.822  67.845  1.00  0.00           C  
ATOM    533  C2'   G    17      34.652  50.214  67.294  1.00  0.00           C  
ATOM    534  O2'   G    17      35.806  50.722  67.947  1.00  0.00           O  
ATOM    535  N1    G    17      35.390  45.994  63.744  1.00  0.00           N  
ATOM    536  C2    G    17      36.229  46.763  64.513  1.00  0.00           C  
ATOM    537  N2    G    17      37.519  46.786  64.146  1.00  0.00           N  
ATOM    538  N3    G    17      35.834  47.460  65.566  1.00  0.00           N  
ATOM    539  C4    G    17      34.511  47.326  65.793  1.00  0.00           C  
ATOM    540  C5    G    17      33.587  46.583  65.088  1.00  0.00           C  
ATOM    541  C6    G    17      34.024  45.842  63.959  1.00  0.00           C  
ATOM    542  O6    G    17      33.358  45.123  63.206  1.00  0.00           O  
ATOM    543  N7    G    17      32.323  46.710  65.646  1.00  0.00           N  
ATOM    544  C8    G    17      32.497  47.512  66.661  1.00  0.00           C  
ATOM    545  N9    G    17      33.800  47.922  66.809  1.00  0.00           N  
ATOM    546  H5'   G    17      31.554  50.105  70.399  1.00  0.00           H  
ATOM    547 H5''   G    17      31.469  51.518  69.663  1.00  0.00           H  
ATOM    548  H4'   G    17      33.686  50.805  69.732  1.00  0.00           H  
ATOM    549  H3'   G    17      32.676  50.767  67.080  1.00  0.00           H  
ATOM    550  H1'   G    17      35.158  48.431  68.223  1.00  0.00           H  
ATOM    551  H2'   G    17      34.763  50.197  66.320  1.00  0.00           H  
ATOM    552 HO2'   G    17      35.622  51.632  68.259  1.00  0.00           H  
ATOM    553  H1    G    17      35.782  45.516  62.984  1.00  0.00           H  
ATOM    554  H22   G    17      38.165  47.318  64.659  1.00  0.00           H  
ATOM    555  H21   G    17      37.819  46.273  63.368  1.00  0.00           H  
ATOM    556  H8    G    17      31.772  47.790  67.258  1.00  0.00           H  
ATOM    557  P     U    18      33.097  53.289  66.482  1.00  0.00           P  
ATOM    558  OP2   U    18      31.691  52.923  66.177  1.00  0.00           O  
ATOM    559  OP1   U    18      33.441  54.704  66.775  1.00  0.00           O  
ATOM    560  O5'   U    18      34.008  52.800  65.271  1.00  0.00           O  
ATOM    561  C5'   U    18      35.411  53.018  65.278  1.00  0.00           C  
ATOM    562  C4'   U    18      36.094  52.294  64.144  1.00  0.00           C  
ATOM    563  O4'   U    18      35.927  50.860  64.301  1.00  0.00           O  
ATOM    564  C3'   U    18      35.558  52.577  62.748  1.00  0.00           C  
ATOM    565  O3'   U    18      36.050  53.788  62.202  1.00  0.00           O  
ATOM    566  C1'   U    18      35.783  50.240  63.018  1.00  0.00           C  
ATOM    567  C2'   U    18      35.983  51.339  61.972  1.00  0.00           C  
ATOM    568  O2'   U    18      37.358  51.396  61.622  1.00  0.00           O  
ATOM    569  N1    U    18      34.455  49.590  62.904  1.00  0.00           N  
ATOM    570  C2    U    18      34.296  48.649  61.904  1.00  0.00           C  
ATOM    571  O2    U    18      35.188  48.342  61.131  1.00  0.00           O  
ATOM    572  N3    U    18      33.051  48.074  61.837  1.00  0.00           N  
ATOM    573  C4    U    18      31.969  48.336  62.649  1.00  0.00           C  
ATOM    574  O4    U    18      30.911  47.733  62.461  1.00  0.00           O  
ATOM    575  C5    U    18      32.206  49.319  63.662  1.00  0.00           C  
ATOM    576  C6    U    18      33.410  49.895  63.751  1.00  0.00           C  
ATOM    577  H5'   U    18      35.779  52.699  66.129  1.00  0.00           H  
ATOM    578 H5''   U    18      35.586  53.979  65.194  1.00  0.00           H  
ATOM    579  H4'   U    18      37.050  52.506  64.164  1.00  0.00           H  
ATOM    580  H3'   U    18      34.579  52.614  62.782  1.00  0.00           H  
ATOM    581  H1'   U    18      36.484  49.562  62.916  1.00  0.00           H  
ATOM    582  H2'   U    18      35.413  51.193  61.187  1.00  0.00           H  
ATOM    583 HO2'   U    18      37.659  52.328  61.664  1.00  0.00           H  
ATOM    584  H3    U    18      32.918  47.404  61.134  1.00  0.00           H  
ATOM    585  H5    U    18      31.492  49.568  64.286  1.00  0.00           H  
ATOM    586  H6    U    18      33.546  50.565  64.451  1.00  0.00           H  
ATOM    587  P     C    19      35.193  54.586  61.099  1.00  0.00           P  
ATOM    588  OP2   C    19      33.762  54.507  61.484  1.00  0.00           O  
ATOM    589  OP1   C    19      35.828  55.913  60.898  1.00  0.00           O  
ATOM    590  O5'   C    19      35.394  53.737  59.767  1.00  0.00           O  
ATOM    591  C5'   C    19      36.638  53.734  59.084  1.00  0.00           C  
ATOM    592  C4'   C    19      36.638  52.763  57.928  1.00  0.00           C  
ATOM    593  O4'   C    19      36.377  51.420  58.412  1.00  0.00           O  
ATOM    594  C3'   C    19      35.573  52.986  56.866  1.00  0.00           C  
ATOM    595  O3'   C    19      35.914  54.009  55.945  1.00  0.00           O  
ATOM    596  C1'   C    19      35.592  50.696  57.448  1.00  0.00           C  
ATOM    597  C2'   C    19      35.444  51.609  56.230  1.00  0.00           C  
ATOM    598  O2'   C    19      36.514  51.356  55.330  1.00  0.00           O  
ATOM    599  N1    C    19      34.281  50.293  58.012  1.00  0.00           N  
ATOM    600  C2    C    19      33.577  49.257  57.385  1.00  0.00           C  
ATOM    601  O2    C    19      34.066  48.711  56.384  1.00  0.00           O  
ATOM    602  N3    C    19      32.379  48.870  57.881  1.00  0.00           N  
ATOM    603  C4    C    19      31.875  49.472  58.956  1.00  0.00           C  
ATOM    604  N4    C    19      30.689  49.057  59.410  1.00  0.00           N  
ATOM    605  C5    C    19      32.565  50.529  59.616  1.00  0.00           C  
ATOM    606  C6    C    19      33.750  50.903  59.118  1.00  0.00           C  
ATOM    607  H5'   C    19      37.346  53.483  59.713  1.00  0.00           H  
ATOM    608 H5''   C    19      36.818  54.636  58.743  1.00  0.00           H  
ATOM    609  H4'   C    19      37.521  52.780  57.502  1.00  0.00           H  
ATOM    610  H3'   C    19      34.726  53.218  57.303  1.00  0.00           H  
ATOM    611  H1'   C    19      36.097  49.895  57.195  1.00  0.00           H  
ATOM    612  H2'   C    19      34.572  51.493  55.797  1.00  0.00           H  
ATOM    613 HO2'   C    19      36.918  52.209  55.067  1.00  0.00           H  
ATOM    614  H42   C    19      30.292  49.480  60.199  1.00  0.00           H  
ATOM    615  H41   C    19      30.217  48.330  58.952  1.00  0.00           H  
ATOM    616  H5    C    19      32.186  50.965  60.407  1.00  0.00           H  
ATOM    617  H6    C    19      34.240  51.628  59.558  1.00  0.00           H  
ATOM    618  P     A    20      34.751  54.835  55.208  1.00  0.00           P  
ATOM    619  OP2   A    20      33.607  54.992  56.125  1.00  0.00           O  
ATOM    620  OP1   A    20      35.397  56.030  54.632  1.00  0.00           O  
ATOM    621  O5'   A    20      34.211  53.883  54.049  1.00  0.00           O  
ATOM    622  C5'   A    20      35.053  53.436  52.977  1.00  0.00           C  
ATOM    623  C4'   A    20      34.329  52.383  52.157  1.00  0.00           C  
ATOM    624  O4'   A    20      34.053  51.241  53.010  1.00  0.00           O  
ATOM    625  C3'   A    20      32.970  52.754  51.576  1.00  0.00           C  
ATOM    626  O3'   A    20      33.115  53.495  50.350  1.00  0.00           O  
ATOM    627  C1'   A    20      32.833  50.618  52.593  1.00  0.00           C  
ATOM    628  C2'   A    20      32.327  51.384  51.366  1.00  0.00           C  
ATOM    629  O2'   A    20      32.799  50.719  50.213  1.00  0.00           O  
ATOM    630  N1    A    20      28.642  48.410  54.618  1.00  0.00           N  
ATOM    631  C2    A    20      29.350  48.155  53.513  1.00  0.00           C  
ATOM    632  N3    A    20      30.443  48.758  53.052  1.00  0.00           N  
ATOM    633  C4    A    20      30.820  49.753  53.869  1.00  0.00           C  
ATOM    634  C5    A    20      30.198  50.139  55.045  1.00  0.00           C  
ATOM    635  C6    A    20      29.049  49.416  55.428  1.00  0.00           C  
ATOM    636  N6    A    20      28.351  49.664  56.539  1.00  0.00           N  
ATOM    637  N7    A    20      30.870  51.200  55.628  1.00  0.00           N  
ATOM    638  C8    A    20      31.861  51.437  54.805  1.00  0.00           C  
ATOM    639  N9    A    20      31.887  50.604  53.712  1.00  0.00           N  
ATOM    640  H5'   A    20      35.988  53.019  53.380  1.00  0.00           H  
ATOM    641 H5''   A    20      35.329  54.285  52.335  1.00  0.00           H  
ATOM    642  H4'   A    20      35.007  52.188  51.312  1.00  0.00           H  
ATOM    643  H3'   A    20      32.377  53.416  52.225  1.00  0.00           H  
ATOM    644  H1'   A    20      32.960  49.570  52.285  1.00  0.00           H  
ATOM    645  H2'   A    20      31.239  51.443  51.223  1.00  0.00           H  
ATOM    646 HO2'   A    20      33.139  51.391  49.555  1.00  0.00           H  
ATOM    647  H2    A    20      28.973  47.328  52.896  1.00  0.00           H  
ATOM    648  H61   A    20      27.545  49.112  56.758  1.00  0.00           H  
ATOM    649  H62   A    20      28.632  50.401  57.153  1.00  0.00           H  
ATOM    650  H8    A    20      32.604  52.232  54.972  1.00  0.00           H  
ATOM    651  P     A    21      32.039  54.621  49.955  1.00  0.00           P  
ATOM    652  OP2   A    21      31.666  55.354  51.190  1.00  0.00           O  
ATOM    653  OP1   A    21      32.566  55.371  48.787  1.00  0.00           O  
ATOM    654  O5'   A    21      30.769  53.788  49.473  1.00  0.00           O  
ATOM    655  C5'   A    21      30.836  52.953  48.327  1.00  0.00           C  
ATOM    656  C4'   A    21      29.544  52.206  48.109  1.00  0.00           C  
ATOM    657  O4'   A    21      29.408  51.174  49.123  1.00  0.00           O  
ATOM    658  C3'   A    21      28.270  53.027  48.236  1.00  0.00           C  
ATOM    659  O3'   A    21      27.978  53.782  47.074  1.00  0.00           O  
ATOM    660  C1'   A    21      28.023  50.982  49.391  1.00  0.00           C  
ATOM    661  C2'   A    21      27.220  51.955  48.527  1.00  0.00           C  
ATOM    662  O2'   A    21      26.815  51.295  47.336  1.00  0.00           O  
ATOM    663  N1    A    21      24.979  49.682  53.340  1.00  0.00           N  
ATOM    664  C2    A    21      24.978  49.329  52.048  1.00  0.00           C  
ATOM    665  N3    A    21      25.801  49.707  51.073  1.00  0.00           N  
ATOM    666  C4    A    21      26.731  50.559  51.539  1.00  0.00           C  
ATOM    667  C5    A    21      26.861  51.013  52.838  1.00  0.00           C  
ATOM    668  C6    A    21      25.927  50.539  53.776  1.00  0.00           C  
ATOM    669  N6    A    21      25.928  50.890  55.064  1.00  0.00           N  
ATOM    670  N7    A    21      27.938  51.883  52.948  1.00  0.00           N  
ATOM    671  C8    A    21      28.427  51.933  51.733  1.00  0.00           C  
ATOM    672  N9    A    21      27.745  51.156  50.830  1.00  0.00           N  
ATOM    673  H5'   A    21      31.563  52.306  48.445  1.00  0.00           H  
ATOM    674 H5''   A    21      31.025  53.504  47.540  1.00  0.00           H  
ATOM    675  H4'   A    21      29.566  51.787  47.223  1.00  0.00           H  
ATOM    676  H3'   A    21      28.346  53.621  49.012  1.00  0.00           H  
ATOM    677  H1'   A    21      27.814  50.062  49.127  1.00  0.00           H  
ATOM    678  H2'   A    21      26.454  52.325  49.015  1.00  0.00           H  
ATOM    679 HO2'   A    21      25.878  51.514  47.154  1.00  0.00           H  
ATOM    680  H2    A    21      24.270  48.705  51.783  1.00  0.00           H  
ATOM    681  H61   A    21      25.250  50.526  55.672  1.00  0.00           H  
ATOM    682  H62   A    21      26.606  51.511  55.403  1.00  0.00           H  
ATOM    683  H8    A    21      29.206  52.476  51.492  1.00  0.00           H  
ATOM    684  P     C    22      27.090  55.118  47.180  1.00  0.00           P  
ATOM    685  OP2   C    22      27.334  55.729  48.510  1.00  0.00           O  
ATOM    686  OP1   C    22      27.318  55.920  45.951  1.00  0.00           O  
ATOM    687  O5'   C    22      25.588  54.587  47.148  1.00  0.00           O  
ATOM    688  C5'   C    22      25.075  53.918  46.006  1.00  0.00           C  
ATOM    689  C4'   C    22      23.728  53.296  46.283  1.00  0.00           C  
ATOM    690  O4'   C    22      23.870  52.269  47.300  1.00  0.00           O  
ATOM    691  C3'   C    22      22.673  54.217  46.876  1.00  0.00           C  
ATOM    692  O3'   C    22      22.111  55.100  45.921  1.00  0.00           O  
ATOM    693  C1'   C    22      22.676  52.190  48.061  1.00  0.00           C  
ATOM    694  C2'   C    22      21.703  53.226  47.507  1.00  0.00           C  
ATOM    695  O2'   C    22      20.876  52.618  46.526  1.00  0.00           O  
ATOM    696  N1    C    22      22.985  52.417  49.495  1.00  0.00           N  
ATOM    697  C2    C    22      22.195  51.772  50.455  1.00  0.00           C  
ATOM    698  O2    C    22      21.267  51.037  50.083  1.00  0.00           O  
ATOM    699  N3    C    22      22.456  51.962  51.769  1.00  0.00           N  
ATOM    700  C4    C    22      23.458  52.757  52.143  1.00  0.00           C  
ATOM    701  N4    C    22      23.678  52.914  53.451  1.00  0.00           N  
ATOM    702  C5    C    22      24.278  53.427  51.193  1.00  0.00           C  
ATOM    703  C6    C    22      24.012  53.230  49.896  1.00  0.00           C  
ATOM    704  H5'   C    22      25.703  53.215  45.738  1.00  0.00           H  
ATOM    705 H5''   C    22      24.984  54.562  45.273  1.00  0.00           H  
ATOM    706  H4'   C    22      23.395  52.886  45.458  1.00  0.00           H  
ATOM    707  H3'   C    22      23.080  54.764  47.579  1.00  0.00           H  
ATOM    708  H1'   C    22      22.293  51.295  47.948  1.00  0.00           H  
ATOM    709  H2'   C    22      21.174  53.646  48.217  1.00  0.00           H  
ATOM    710 HO2'   C    22      19.941  52.840  46.713  1.00  0.00           H  
ATOM    711  H42   C    22      24.407  53.492  53.758  1.00  0.00           H  
ATOM    712  H41   C    22      23.110  52.452  54.103  1.00  0.00           H  
ATOM    713  H5    C    22      25.014  54.009  51.477  1.00  0.00           H  
ATOM    714  H6    C    22      24.565  53.682  49.226  1.00  0.00           H  
ATOM    715  P     A    23      21.503  56.513  46.386  1.00  0.00           P  
ATOM    716  OP2   A    23      22.357  57.044  47.478  1.00  0.00           O  
ATOM    717  OP1   A    23      21.267  57.335  45.172  1.00  0.00           O  
ATOM    718  O5'   A    23      20.085  56.136  47.009  1.00  0.00           O  
ATOM    719  C5'   A    23      19.070  55.549  46.209  1.00  0.00           C  
ATOM    720  C4'   A    23      18.004  54.900  47.055  1.00  0.00           C  
ATOM    721  O4'   A    23      18.595  53.877  47.895  1.00  0.00           O  
ATOM    722  C3'   A    23      17.295  55.808  48.048  1.00  0.00           C  
ATOM    723  O3'   A    23      16.307  56.625  47.446  1.00  0.00           O  
ATOM    724  C1'   A    23      17.890  53.807  49.130  1.00  0.00           C  
ATOM    725  C2'   A    23      16.748  54.816  49.064  1.00  0.00           C  
ATOM    726  O2'   A    23      15.582  54.169  48.576  1.00  0.00           O  
ATOM    727  N1    A    23      19.071  52.777  54.038  1.00  0.00           N  
ATOM    728  C2    A    23      18.095  52.334  53.235  1.00  0.00           C  
ATOM    729  N3    A    23      17.846  52.645  51.965  1.00  0.00           N  
ATOM    730  C4    A    23      18.747  53.532  51.507  1.00  0.00           C  
ATOM    731  C5    A    23      19.804  54.078  52.211  1.00  0.00           C  
ATOM    732  C6    A    23      19.960  53.667  53.547  1.00  0.00           C  
ATOM    733  N6    A    23      20.932  54.108  54.348  1.00  0.00           N  
ATOM    734  N7    A    23      20.523  54.957  51.413  1.00  0.00           N  
ATOM    735  C8    A    23      19.895  54.923  50.263  1.00  0.00           C  
ATOM    736  N9    A    23      18.810  54.082  50.249  1.00  0.00           N  
ATOM    737  H5'   A    23      19.473  54.871  45.627  1.00  0.00           H  
ATOM    738 H5''   A    23      18.659  56.243  45.653  1.00  0.00           H  
ATOM    739  H4'   A    23      17.341  54.482  46.465  1.00  0.00           H  
ATOM    740  H3'   A    23      17.957  56.384  48.486  1.00  0.00           H  
ATOM    741  H1'   A    23      17.521  52.904  49.223  1.00  0.00           H  
ATOM    742  H2'   A    23      16.591  55.241  49.933  1.00  0.00           H  
ATOM    743 HO2'   A    23      15.139  54.758  47.929  1.00  0.00           H  
ATOM    744  H2    A    23      17.477  51.690  53.640  1.00  0.00           H  
ATOM    745  H61   A    23      20.990  53.785  55.272  1.00  0.00           H  
ATOM    746  H62   A    23      21.588  54.754  54.013  1.00  0.00           H  
ATOM    747  H8    A    23      20.174  55.451  49.486  1.00  0.00           H  
ATOM    748  P     G    24      16.554  58.206  47.315  1.00  0.00           P  
ATOM    749  OP2   G    24      17.330  58.391  46.063  1.00  0.00           O  
ATOM    750  OP1   G    24      15.216  58.838  47.449  1.00  0.00           O  
ATOM    751  O5'   G    24      17.456  58.699  48.532  1.00  0.00           O  
ATOM    752  C5'   G    24      16.909  59.503  49.566  1.00  0.00           C  
ATOM    753  C4'   G    24      15.901  58.738  50.389  1.00  0.00           C  
ATOM    754  O4'   G    24      16.456  57.463  50.816  1.00  0.00           O  
ATOM    755  C3'   G    24      15.469  59.392  51.692  1.00  0.00           C  
ATOM    756  O3'   G    24      14.536  60.442  51.502  1.00  0.00           O  
ATOM    757  C1'   G    24      15.923  57.131  52.079  1.00  0.00           C  
ATOM    758  C2'   G    24      14.920  58.211  52.468  1.00  0.00           C  
ATOM    759  O2'   G    24      13.629  57.845  52.003  1.00  0.00           O  
ATOM    760  N1    G    24      17.551  54.807  56.306  1.00  0.00           N  
ATOM    761  C2    G    24      16.371  54.650  55.621  1.00  0.00           C  
ATOM    762  N2    G    24      15.506  53.756  56.123  1.00  0.00           N  
ATOM    763  N3    G    24      16.059  55.318  54.522  1.00  0.00           N  
ATOM    764  C4    G    24      17.038  56.172  54.156  1.00  0.00           C  
ATOM    765  C5    G    24      18.251  56.405  54.769  1.00  0.00           C  
ATOM    766  C6    G    24      18.572  55.682  55.947  1.00  0.00           C  
ATOM    767  O6    G    24      19.597  55.747  56.635  1.00  0.00           O  
ATOM    768  N7    G    24      18.976  57.364  54.077  1.00  0.00           N  
ATOM    769  C8    G    24      18.206  57.691  53.075  1.00  0.00           C  
ATOM    770  N9    G    24      17.015  57.006  53.063  1.00  0.00           N  
ATOM    771  H5'   G    24      16.470  60.283  49.168  1.00  0.00           H  
ATOM    772 H5''   G    24      17.634  59.808  50.151  1.00  0.00           H  
ATOM    773  H4'   G    24      15.108  58.574  49.836  1.00  0.00           H  
ATOM    774  H3'   G    24      16.254  59.742  52.161  1.00  0.00           H  
ATOM    775  H1'   G    24      15.460  56.271  51.994  1.00  0.00           H  
ATOM    776  H2'   G    24      14.923  58.382  53.433  1.00  0.00           H  
ATOM    777 HO2'   G    24      13.145  58.654  51.734  1.00  0.00           H  
ATOM    778  H1    G    24      17.686  54.264  57.110  1.00  0.00           H  
ATOM    779  H22   G    24      14.647  53.601  55.676  1.00  0.00           H  
ATOM    780  H21   G    24      15.729  53.257  56.936  1.00  0.00           H  
ATOM    781  H8    G    24      18.453  58.358  52.400  1.00  0.00           H  
ATOM    782  P     C    25      14.599  61.755  52.426  1.00  0.00           P  
ATOM    783  OP2   C    25      16.027  62.097  52.645  1.00  0.00           O  
ATOM    784  OP1   C    25      13.683  62.770  51.845  1.00  0.00           O  
ATOM    785  O5'   C    25      13.986  61.279  53.817  1.00  0.00           O  
ATOM    786  C5'   C    25      12.645  60.823  53.905  1.00  0.00           C  
ATOM    787  C4'   C    25      12.343  60.238  55.262  1.00  0.00           C  
ATOM    788  O4'   C    25      13.175  59.067  55.488  1.00  0.00           O  
ATOM    789  C3'   C    25      12.652  61.114  56.463  1.00  0.00           C  
ATOM    790  O3'   C    25      11.669  62.098  56.703  1.00  0.00           O  
ATOM    791  C1'   C    25      13.397  58.930  56.881  1.00  0.00           C  
ATOM    792  C2'   C    25      12.693  60.092  57.583  1.00  0.00           C  
ATOM    793  O2'   C    25      11.399  59.676  57.973  1.00  0.00           O  
ATOM    794  N1    C    25      14.841  58.932  57.160  1.00  0.00           N  
ATOM    795  C2    C    25      15.283  58.482  58.409  1.00  0.00           C  
ATOM    796  O2    C    25      14.446  58.091  59.242  1.00  0.00           O  
ATOM    797  N3    C    25      16.606  58.480  58.677  1.00  0.00           N  
ATOM    798  C4    C    25      17.474  58.899  57.753  1.00  0.00           C  
ATOM    799  N4    C    25      18.772  58.871  58.054  1.00  0.00           N  
ATOM    800  C5    C    25      17.050  59.362  56.477  1.00  0.00           C  
ATOM    801  C6    C    25      15.739  59.363  56.227  1.00  0.00           C  
ATOM    802  H5'   C    25      12.495  60.137  53.221  1.00  0.00           H  
ATOM    803 H5''   C    25      12.040  61.576  53.741  1.00  0.00           H  
ATOM    804  H4'   C    25      11.262  60.039  55.235  1.00  0.00           H  
ATOM    805  H3'   C    25      13.574  61.705  56.353  1.00  0.00           H  
ATOM    806  H1'   C    25      12.982  58.004  57.303  1.00  0.00           H  
ATOM    807  H2'   C    25      13.155  60.485  58.499  1.00  0.00           H  
ATOM    808 HO2'   C    25      10.755  60.433  57.856  1.00  0.00           H  
ATOM    809  H42   C    25      19.448  59.179  57.384  1.00  0.00           H  
ATOM    810  H41   C    25      19.070  58.541  58.949  1.00  0.00           H  
ATOM    811  H5    C    25      17.777  59.708  55.727  1.00  0.00           H  
ATOM    812  H6    C    25      15.374  59.714  55.250  1.00  0.00           H  
ATOM    813  P     C    26      12.119  63.538  57.249  1.00  0.00           P  
ATOM    814  OP2   C    26      13.394  63.924  56.590  1.00  0.00           O  
ATOM    815  OP1   C    26      10.935  64.421  57.132  1.00  0.00           O  
ATOM    816  O5'   C    26      12.442  63.299  58.790  1.00  0.00           O  
ATOM    817  C5'   C    26      11.399  62.927  59.707  1.00  0.00           C  
ATOM    818  C4'   C    26      11.972  62.641  61.076  1.00  0.00           C  
ATOM    819  O4'   C    26      12.840  61.472  61.025  1.00  0.00           O  
ATOM    820  C3'   C    26      12.882  63.702  61.680  1.00  0.00           C  
ATOM    821  O3'   C    26      12.189  64.820  62.205  1.00  0.00           O  
ATOM    822  C1'   C    26      13.794  61.573  62.058  1.00  0.00           C  
ATOM    823  C2'   C    26      13.560  62.902  62.779  1.00  0.00           C  
ATOM    824  O2'   C    26      12.695  62.696  63.877  1.00  0.00           O  
ATOM    825  N1    C    26      15.156  61.532  61.481  1.00  0.00           N  
ATOM    826  C2    C    26      16.230  61.226  62.329  1.00  0.00           C  
ATOM    827  O2    C    26      16.000  60.970  63.525  1.00  0.00           O  
ATOM    828  N3    C    26      17.490  61.218  61.827  1.00  0.00           N  
ATOM    829  C4    C    26      17.697  61.493  60.538  1.00  0.00           C  
ATOM    830  N4    C    26      18.959  61.482  60.090  1.00  0.00           N  
ATOM    831  C5    C    26      16.621  61.795  59.649  1.00  0.00           C  
ATOM    832  C6    C    26      15.379  61.801  60.157  1.00  0.00           C  
ATOM    833  H5'   C    26      10.870  62.036  59.338  1.00  0.00           H  
ATOM    834 H5''   C    26      10.656  63.735  59.782  1.00  0.00           H  
ATOM    835  H4'   C    26      11.086  62.529  61.719  1.00  0.00           H  
ATOM    836  H3'   C    26      13.570  64.160  60.953  1.00  0.00           H  
ATOM    837  H1'   C    26      13.727  60.781  62.818  1.00  0.00           H  
ATOM    838  H2'   C    26      14.441  63.412  63.193  1.00  0.00           H  
ATOM    839 HO2'   C    26      12.021  63.434  63.916  1.00  0.00           H  
ATOM    840  H42   C    26      19.151  61.685  59.129  1.00  0.00           H  
ATOM    841  H41   C    26      19.710  61.270  60.715  1.00  0.00           H  
ATOM    842  H5    C    26      16.805  62.017  58.587  1.00  0.00           H  
ATOM    843  H6    C    26      14.526  62.029  59.501  1.00  0.00           H  
ATOM    844  P     G    27      12.901  66.263  62.212  1.00  0.00           P  
ATOM    845  OP2   G    27      13.600  66.453  60.914  1.00  0.00           O  
ATOM    846  OP1   G    27      11.895  67.274  62.661  1.00  0.00           O  
ATOM    847  O5'   G    27      13.982  66.140  63.373  1.00  0.00           O  
ATOM    848  C5'   G    27      13.552  66.024  64.732  1.00  0.00           C  
ATOM    849  C4'   G    27      14.733  65.970  65.662  1.00  0.00           C  
ATOM    850  O4'   G    27      15.499  64.761  65.414  1.00  0.00           O  
ATOM    851  C3'   G    27      15.778  67.055  65.514  1.00  0.00           C  
ATOM    852  O3'   G    27      15.369  68.310  66.037  1.00  0.00           O  
ATOM    853  C1'   G    27      16.829  64.977  65.828  1.00  0.00           C  
ATOM    854  C2'   G    27      16.942  66.436  66.276  1.00  0.00           C  
ATOM    855  O2'   G    27      16.797  66.502  67.685  1.00  0.00           O  
ATOM    856  N1    G    27      21.619  64.039  64.498  1.00  0.00           N  
ATOM    857  C2    G    27      21.058  64.152  65.750  1.00  0.00           C  
ATOM    858  N2    G    27      21.895  64.031  66.791  1.00  0.00           N  
ATOM    859  N3    G    27      19.773  64.372  65.967  1.00  0.00           N  
ATOM    860  C4    G    27      19.080  64.475  64.815  1.00  0.00           C  
ATOM    861  C5    G    27      19.539  64.384  63.519  1.00  0.00           C  
ATOM    862  C6    G    27      20.927  64.155  63.298  1.00  0.00           C  
ATOM    863  O6    G    27      21.536  64.066  62.224  1.00  0.00           O  
ATOM    864  N7    G    27      18.495  64.544  62.614  1.00  0.00           N  
ATOM    865  C8    G    27      17.444  64.733  63.366  1.00  0.00           C  
ATOM    866  N9    G    27      17.735  64.725  64.711  1.00  0.00           N  
ATOM    867  H5'   G    27      12.944  65.117  64.860  1.00  0.00           H  
ATOM    868 H5''   G    27      12.914  66.879  64.999  1.00  0.00           H  
ATOM    869  H4'   G    27      14.287  66.039  66.665  1.00  0.00           H  
ATOM    870  H3'   G    27      16.026  67.292  64.468  1.00  0.00           H  
ATOM    871  H1'   G    27      17.156  64.357  66.675  1.00  0.00           H  
ATOM    872  H2'   G    27      17.897  66.943  66.077  1.00  0.00           H  
ATOM    873 HO2'   G    27      17.608  66.113  68.123  1.00  0.00           H  
ATOM    874  H1    G    27      22.601  63.861  64.446  1.00  0.00           H  
ATOM    875  H22   G    27      21.544  64.108  67.724  1.00  0.00           H  
ATOM    876  H21   G    27      22.867  63.865  66.634  1.00  0.00           H  
ATOM    877  H8    G    27      16.432  64.898  62.964  1.00  0.00           H  
ATOM    878  P     U    28      16.006  69.662  65.454  1.00  0.00           P  
ATOM    879  OP2   U    28      16.714  69.272  64.209  1.00  0.00           O  
ATOM    880  OP1   U    28      14.890  70.640  65.388  1.00  0.00           O  
ATOM    881  O5'   U    28      17.087  70.215  66.485  1.00  0.00           O  
ATOM    882  C5'   U    28      17.002  71.539  66.990  1.00  0.00           C  
ATOM    883  C4'   U    28      16.562  71.558  68.433  1.00  0.00           C  
ATOM    884  O4'   U    28      15.118  71.409  68.533  1.00  0.00           O  
ATOM    885  C3'   U    28      17.162  70.487  69.331  1.00  0.00           C  
ATOM    886  O3'   U    28      17.572  70.987  70.591  1.00  0.00           O  
ATOM    887  C1'   U    28      14.847  70.433  69.526  1.00  0.00           C  
ATOM    888  C2'   U    28      16.029  69.470  69.508  1.00  0.00           C  
ATOM    889  O2'   U    28      16.131  68.798  70.755  1.00  0.00           O  
ATOM    890  N1    U    28      13.573  69.766  69.161  1.00  0.00           N  
ATOM    891  C2    U    28      12.741  69.386  70.198  1.00  0.00           C  
ATOM    892  O2    U    28      13.010  69.575  71.371  1.00  0.00           O  
ATOM    893  N3    U    28      11.573  68.774  69.813  1.00  0.00           N  
ATOM    894  C4    U    28      11.159  68.507  68.526  1.00  0.00           C  
ATOM    895  O4    U    28      10.078  67.946  68.343  1.00  0.00           O  
ATOM    896  C5    U    28      12.070  68.928  67.505  1.00  0.00           C  
ATOM    897  C6    U    28      13.214  69.528  67.852  1.00  0.00           C  
ATOM    898  H5'   U    28      16.357  72.045  66.453  1.00  0.00           H  
ATOM    899 H5''   U    28      17.882  71.965  66.920  1.00  0.00           H  
ATOM    900  H4'   U    28      16.798  72.439  68.790  1.00  0.00           H  
ATOM    901  H3'   U    28      17.930  70.076  68.883  1.00  0.00           H  
ATOM    902  H1'   U    28      14.764  70.825  70.421  1.00  0.00           H  
ATOM    903  H2'   U    28      15.992  68.840  68.759  1.00  0.00           H  
ATOM    904 HO2'   U    28      17.055  68.862  71.078  1.00  0.00           H  
ATOM    905  H3    U    28      10.969  68.496  70.533  1.00  0.00           H  
ATOM    906  H5    U    28      11.856  68.779  66.560  1.00  0.00           H  
ATOM    907  H6    U    28      13.820  69.806  67.135  1.00  0.00           H  
ATOM    908  P     U    29      19.005  71.693  70.754  1.00  0.00           P  
ATOM    909  OP2   U    29      19.204  72.601  69.597  1.00  0.00           O  
ATOM    910  OP1   U    29      19.098  72.233  72.135  1.00  0.00           O  
ATOM    911  O5'   U    29      20.044  70.492  70.624  1.00  0.00           O  
ATOM    912  C5'   U    29      20.180  69.530  71.658  1.00  0.00           C  
ATOM    913  C4'   U    29      21.454  68.734  71.515  1.00  0.00           C  
ATOM    914  O4'   U    29      21.233  67.678  70.558  1.00  0.00           O  
ATOM    915  C3'   U    29      22.654  69.485  70.958  1.00  0.00           C  
ATOM    916  O3'   U    29      23.348  70.228  71.944  1.00  0.00           O  
ATOM    917  C1'   U    29      22.459  67.387  69.902  1.00  0.00           C  
ATOM    918  C2'   U    29      23.516  68.367  70.389  1.00  0.00           C  
ATOM    919  O2'   U    29      24.289  67.745  71.406  1.00  0.00           O  
ATOM    920  N1    U    29      22.267  67.451  68.433  1.00  0.00           N  
ATOM    921  C2    U    29      23.298  66.980  67.641  1.00  0.00           C  
ATOM    922  O2    U    29      24.332  66.524  68.097  1.00  0.00           O  
ATOM    923  N3    U    29      23.076  67.058  66.288  1.00  0.00           N  
ATOM    924  C4    U    29      21.954  67.550  65.656  1.00  0.00           C  
ATOM    925  O4    U    29      21.906  67.554  64.425  1.00  0.00           O  
ATOM    926  C5    U    29      20.929  68.020  66.538  1.00  0.00           C  
ATOM    927  C6    U    29      21.118  67.954  67.860  1.00  0.00           C  
ATOM    928  H5'   U    29      19.416  68.916  71.626  1.00  0.00           H  
ATOM    929 H5''   U    29      20.186  69.989  72.524  1.00  0.00           H  
ATOM    930  H4'   U    29      21.701  68.336  72.375  1.00  0.00           H  
ATOM    931  H3'   U    29      22.370  70.089  70.241  1.00  0.00           H  
ATOM    932  H1'   U    29      22.721  66.477  70.156  1.00  0.00           H  
ATOM    933  H2'   U    29      24.077  68.686  69.652  1.00  0.00           H  
ATOM    934 HO2'   U    29      25.239  67.911  71.231  1.00  0.00           H  
ATOM    935  H3    U    29      23.795  66.729  65.709  1.00  0.00           H  
ATOM    936  H5    U    29      20.096  68.386  66.174  1.00  0.00           H  
ATOM    937  H6    U    29      20.403  68.283  68.441  1.00  0.00           H  
ATOM    938  P     C    30      24.174  71.544  71.534  1.00  0.00           P  
ATOM    939  OP2   C    30      23.501  72.165  70.366  1.00  0.00           O  
ATOM    940  OP1   C    30      24.399  72.347  72.763  1.00  0.00           O  
ATOM    941  O5'   C    30      25.583  70.980  71.050  1.00  0.00           O  
ATOM    942  C5'   C    30      26.489  70.391  71.970  1.00  0.00           C  
ATOM    943  C4'   C    30      27.672  69.770  71.269  1.00  0.00           C  
ATOM    944  O4'   C    30      27.225  68.804  70.274  1.00  0.00           O  
ATOM    945  C3'   C    30      28.485  70.764  70.471  1.00  0.00           C  
ATOM    946  O3'   C    30      29.431  71.413  71.306  1.00  0.00           O  
ATOM    947  C1'   C    30      28.010  68.908  69.087  1.00  0.00           C  
ATOM    948  C2'   C    30      29.136  69.892  69.408  1.00  0.00           C  
ATOM    949  O2'   C    30      30.249  69.182  69.897  1.00  0.00           O  
ATOM    950  N1    C    30      27.126  69.343  67.978  1.00  0.00           N  
ATOM    951  C2    C    30      27.498  69.073  66.646  1.00  0.00           C  
ATOM    952  O2    C    30      28.583  68.524  66.418  1.00  0.00           O  
ATOM    953  N3    C    30      26.665  69.430  65.644  1.00  0.00           N  
ATOM    954  C4    C    30      25.512  70.046  65.918  1.00  0.00           C  
ATOM    955  N4    C    30      24.712  70.374  64.895  1.00  0.00           N  
ATOM    956  C5    C    30      25.123  70.355  67.252  1.00  0.00           C  
ATOM    957  C6    C    30      25.949  69.990  68.240  1.00  0.00           C  
ATOM    958  H5'   C    30      26.020  69.698  72.481  1.00  0.00           H  
ATOM    959 H5''   C    30      26.810  71.081  72.588  1.00  0.00           H  
ATOM    960  H4'   C    30      28.273  69.342  72.085  1.00  0.00           H  
ATOM    961  H3'   C    30      27.885  71.582  70.042  1.00  0.00           H  
ATOM    962  H1'   C    30      28.486  67.976  68.750  1.00  0.00           H  
ATOM    963  H2'   C    30      29.525  70.475  68.561  1.00  0.00           H  
ATOM    964 HO2'   C    30      30.688  69.708  70.626  1.00  0.00           H  
ATOM    965  H42   C    30      23.842  70.837  65.068  1.00  0.00           H  
ATOM    966  H41   C    30      24.983  70.155  63.958  1.00  0.00           H  
ATOM    967  H5    C    30      24.178  70.877  67.463  1.00  0.00           H  
ATOM    968  H6    C    30      25.679  70.213  69.283  1.00  0.00           H  
ATOM    969  P     A    31      29.730  72.974  71.100  1.00  0.00           P  
ATOM    970  OP2   A    31      28.441  73.664  70.805  1.00  0.00           O  
ATOM    971  OP1   A    31      30.570  73.443  72.226  1.00  0.00           O  
ATOM    972  O5'   A    31      30.604  73.016  69.771  1.00  0.00           O  
ATOM    973  C5'   A    31      31.940  72.491  69.745  1.00  0.00           C  
ATOM    974  C4'   A    31      32.466  72.532  68.344  1.00  0.00           C  
ATOM    975  O4'   A    31      31.693  71.627  67.522  1.00  0.00           O  
ATOM    976  C3'   A    31      32.338  73.869  67.655  1.00  0.00           C  
ATOM    977  O3'   A    31      33.424  74.670  68.063  1.00  0.00           O  
ATOM    978  C1'   A    31      31.636  72.165  66.210  1.00  0.00           C  
ATOM    979  C2'   A    31      32.435  73.469  66.195  1.00  0.00           C  
ATOM    980  O2'   A    31      33.770  73.188  65.828  1.00  0.00           O  
ATOM    981  N1    A    31      28.424  72.587  62.244  1.00  0.00           N  
ATOM    982  C2    A    31      29.737  72.343  62.317  1.00  0.00           C  
ATOM    983  N3    A    31      30.513  72.231  63.390  1.00  0.00           N  
ATOM    984  C4    A    31      29.794  72.394  64.505  1.00  0.00           C  
ATOM    985  C5    A    31      28.442  72.645  64.595  1.00  0.00           C  
ATOM    986  C6    A    31      27.737  72.757  63.397  1.00  0.00           C  
ATOM    987  N6    A    31      26.431  73.030  63.337  1.00  0.00           N  
ATOM    988  N7    A    31      28.044  72.737  65.921  1.00  0.00           N  
ATOM    989  C8    A    31      29.155  72.556  66.592  1.00  0.00           C  
ATOM    990  N9    A    31      30.252  72.358  65.794  1.00  0.00           N  
ATOM    991  H5'   A    31      31.947  71.458  70.120  1.00  0.00           H  
ATOM    992 H5''   A    31      32.590  73.080  70.409  1.00  0.00           H  
ATOM    993  H4'   A    31      33.530  72.275  68.449  1.00  0.00           H  
ATOM    994  H3'   A    31      31.430  74.423  67.931  1.00  0.00           H  
ATOM    995  H1'   A    31      32.102  71.497  65.472  1.00  0.00           H  
ATOM    996  H2'   A    31      32.104  74.266  65.514  1.00  0.00           H  
ATOM    997 HO2'   A    31      34.394  73.649  66.459  1.00  0.00           H  
ATOM    998  H2    A    31      30.247  72.219  61.352  1.00  0.00           H  
ATOM    999  H61   A    31      25.976  73.105  62.449  1.00  0.00           H  
ATOM   1000  H62   A    31      25.908  73.159  64.179  1.00  0.00           H  
ATOM   1001  H8    A    31      29.202  72.567  67.692  1.00  0.00           H  
ATOM   1002  P     G    32      33.225  76.245  68.203  1.00  0.00           P  
ATOM   1003  OP2   G    32      31.898  76.509  68.825  1.00  0.00           O  
ATOM   1004  OP1   G    32      34.453  76.757  68.849  1.00  0.00           O  
ATOM   1005  O5'   G    32      33.172  76.730  66.689  1.00  0.00           O  
ATOM   1006  C5'   G    32      34.334  76.678  65.874  1.00  0.00           C  
ATOM   1007  C4'   G    32      33.985  77.011  64.442  1.00  0.00           C  
ATOM   1008  O4'   G    32      33.008  76.061  63.945  1.00  0.00           O  
ATOM   1009  C3'   G    32      33.283  78.336  64.211  1.00  0.00           C  
ATOM   1010  O3'   G    32      34.178  79.438  64.230  1.00  0.00           O  
ATOM   1011  C1'   G    32      32.233  76.671  62.928  1.00  0.00           C  
ATOM   1012  C2'   G    32      32.676  78.127  62.833  1.00  0.00           C  
ATOM   1013  O2'   G    32      33.656  78.235  61.825  1.00  0.00           O  
ATOM   1014  N1    G    32      27.515  76.342  61.057  1.00  0.00           N  
ATOM   1015  C2    G    32      28.696  76.567  60.401  1.00  0.00           C  
ATOM   1016  N2    G    32      28.614  76.742  59.072  1.00  0.00           N  
ATOM   1017  N3    G    32      29.879  76.624  61.000  1.00  0.00           N  
ATOM   1018  C4    G    32      29.779  76.469  62.334  1.00  0.00           C  
ATOM   1019  C5    G    32      28.652  76.252  63.085  1.00  0.00           C  
ATOM   1020  C6    G    32      27.394  76.160  62.432  1.00  0.00           C  
ATOM   1021  O6    G    32      26.280  75.939  62.933  1.00  0.00           O  
ATOM   1022  N7    G    32      28.972  76.144  64.428  1.00  0.00           N  
ATOM   1023  C8    G    32      30.266  76.299  64.469  1.00  0.00           C  
ATOM   1024  N9    G    32      30.819  76.495  63.234  1.00  0.00           N  
ATOM   1025  H5'   G    32      34.784  75.676  65.921  1.00  0.00           H  
ATOM   1026 H5''   G    32      35.087  77.387  66.246  1.00  0.00           H  
ATOM   1027  H4'   G    32      34.952  76.998  63.919  1.00  0.00           H  
ATOM   1028  H3'   G    32      32.549  78.590  64.990  1.00  0.00           H  
ATOM   1029  H1'   G    32      32.387  76.225  61.935  1.00  0.00           H  
ATOM   1030  H2'   G    32      31.914  78.881  62.587  1.00  0.00           H  
ATOM   1031 HO2'   G    32      34.314  78.946  62.073  1.00  0.00           H  
ATOM   1032  H1    G    32      26.681  76.308  60.507  1.00  0.00           H  
ATOM   1033  H22   G    32      29.442  76.913  58.538  1.00  0.00           H  
ATOM   1034  H21   G    32      27.726  76.700  58.616  1.00  0.00           H  
ATOM   1035  H8    G    32      30.851  76.270  65.401  1.00  0.00           H  
ATOM   1036  P     U    33      33.754  80.811  64.950  1.00  0.00           P  
ATOM   1037  OP2   U    33      33.017  80.469  66.192  1.00  0.00           O  
ATOM   1038  OP1   U    33      34.954  81.682  65.024  1.00  0.00           O  
ATOM   1039  O5'   U    33      32.724  81.476  63.932  1.00  0.00           O  
ATOM   1040  C5'   U    33      33.143  81.905  62.646  1.00  0.00           C  
ATOM   1041  C4'   U    33      31.968  82.215  61.752  1.00  0.00           C  
ATOM   1042  O4'   U    33      31.140  81.042  61.549  1.00  0.00           O  
ATOM   1043  C3'   U    33      30.991  83.260  62.268  1.00  0.00           C  
ATOM   1044  O3'   U    33      31.429  84.588  62.040  1.00  0.00           O  
ATOM   1045  C1'   U    33      29.779  81.431  61.393  1.00  0.00           C  
ATOM   1046  C2'   U    33      29.728  82.956  61.474  1.00  0.00           C  
ATOM   1047  O2'   U    33      29.804  83.491  60.160  1.00  0.00           O  
ATOM   1048  N1    U    33      28.961  80.784  62.447  1.00  0.00           N  
ATOM   1049  C2    U    33      27.598  80.704  62.228  1.00  0.00           C  
ATOM   1050  O2    U    33      27.059  81.135  61.224  1.00  0.00           O  
ATOM   1051  N3    U    33      26.882  80.097  63.230  1.00  0.00           N  
ATOM   1052  C4    U    33      27.376  79.573  64.406  1.00  0.00           C  
ATOM   1053  O4    U    33      26.599  79.057  65.211  1.00  0.00           O  
ATOM   1054  C5    U    33      28.793  79.691  64.564  1.00  0.00           C  
ATOM   1055  C6    U    33      29.515  80.277  63.604  1.00  0.00           C  
ATOM   1056  H5'   U    33      33.680  81.196  62.232  1.00  0.00           H  
ATOM   1057 H5''   U    33      33.694  82.710  62.740  1.00  0.00           H  
ATOM   1058  H4'   U    33      32.304  82.508  60.879  1.00  0.00           H  
ATOM   1059  H3'   U    33      30.817  83.098  63.218  1.00  0.00           H  
ATOM   1060  H1'   U    33      29.459  81.144  60.512  1.00  0.00           H  
ATOM   1061  H2'   U    33      28.925  83.264  61.944  1.00  0.00           H  
ATOM   1062 HO2'   U    33      30.268  84.354  60.194  1.00  0.00           H  
ATOM   1063  H3    U    33      25.914  80.030  63.095  1.00  0.00           H  
ATOM   1064  H5    U    33      29.230  79.344  65.370  1.00  0.00           H  
ATOM   1065  H6    U    33      30.483  80.346  63.736  1.00  0.00           H  
ATOM   1066  P     A    34      31.242  85.708  63.177  1.00  0.00           P  
ATOM   1067  OP2   A    34      31.700  85.134  64.467  1.00  0.00           O  
ATOM   1068  OP1   A    34      31.843  86.972  62.681  1.00  0.00           O  
ATOM   1069  O5'   A    34      29.664  85.912  63.261  1.00  0.00           O  
ATOM   1070  C5'   A    34      28.946  86.496  62.185  1.00  0.00           C  
ATOM   1071  C4'   A    34      27.462  86.512  62.453  1.00  0.00           C  
ATOM   1072  O4'   A    34      26.967  85.150  62.553  1.00  0.00           O  
ATOM   1073  C3'   A    34      27.050  87.139  63.772  1.00  0.00           C  
ATOM   1074  O3'   A    34      27.032  88.554  63.719  1.00  0.00           O  
ATOM   1075  C1'   A    34      25.895  85.117  63.477  1.00  0.00           C  
ATOM   1076  C2'   A    34      25.672  86.533  63.995  1.00  0.00           C  
ATOM   1077  O2'   A    34      24.660  87.141  63.217  1.00  0.00           O  
ATOM   1078  N1    A    34      24.079  82.485  67.510  1.00  0.00           N  
ATOM   1079  C2    A    34      23.513  83.387  66.700  1.00  0.00           C  
ATOM   1080  N3    A    34      24.045  84.055  65.684  1.00  0.00           N  
ATOM   1081  C4    A    34      25.336  83.715  65.514  1.00  0.00           C  
ATOM   1082  C5    A    34      26.057  82.812  66.270  1.00  0.00           C  
ATOM   1083  C6    A    34      25.375  82.167  67.318  1.00  0.00           C  
ATOM   1084  N6    A    34      25.936  81.263  68.123  1.00  0.00           N  
ATOM   1085  N7    A    34      27.363  82.723  65.811  1.00  0.00           N  
ATOM   1086  C8    A    34      27.399  83.552  64.800  1.00  0.00           C  
ATOM   1087  N9    A    34      26.205  84.174  64.551  1.00  0.00           N  
ATOM   1088  H5'   A    34      29.117  85.981  61.369  1.00  0.00           H  
ATOM   1089 H5''   A    34      29.257  87.415  62.053  1.00  0.00           H  
ATOM   1090  H4'   A    34      27.045  87.096  61.619  1.00  0.00           H  
ATOM   1091  H3'   A    34      27.740  86.921  64.600  1.00  0.00           H  
ATOM   1092  H1'   A    34      24.947  84.788  63.027  1.00  0.00           H  
ATOM   1093  H2'   A    34      25.323  86.644  65.032  1.00  0.00           H  
ATOM   1094 HO2'   A    34      24.855  88.117  63.117  1.00  0.00           H  
ATOM   1095  H2    A    34      22.457  83.608  66.908  1.00  0.00           H  
ATOM   1096  H61   A    34      25.395  80.836  68.850  1.00  0.00           H  
ATOM   1097  H62   A    34      26.894  81.010  68.001  1.00  0.00           H  
ATOM   1098  H8    A    34      28.303  83.727  64.198  1.00  0.00           H  
ATOM   1099  P     C    35      27.434  89.399  65.015  1.00  0.00           P  
ATOM   1100  OP2   C    35      28.691  88.834  65.567  1.00  0.00           O  
ATOM   1101  OP1   C    35      27.372  90.839  64.656  1.00  0.00           O  
ATOM   1102  O5'   C    35      26.277  89.063  66.058  1.00  0.00           O  
ATOM   1103  C5'   C    35      24.950  89.580  65.881  1.00  0.00           C  
ATOM   1104  C4'   C    35      24.052  89.127  67.009  1.00  0.00           C  
ATOM   1105  O4'   C    35      23.931  87.679  66.976  1.00  0.00           O  
ATOM   1106  C3'   C    35      24.518  89.395  68.436  1.00  0.00           C  
ATOM   1107  O3'   C    35      24.338  90.741  68.863  1.00  0.00           O  
ATOM   1108  C1'   C    35      23.654  87.223  68.277  1.00  0.00           C  
ATOM   1109  C2'   C    35      23.643  88.428  69.215  1.00  0.00           C  
ATOM   1110  O2'   C    35      22.310  88.885  69.349  1.00  0.00           O  
ATOM   1111  N1    C    35      24.681  86.250  68.696  1.00  0.00           N  
ATOM   1112  C2    C    35      24.369  85.364  69.729  1.00  0.00           C  
ATOM   1113  O2    C    35      23.237  85.409  70.227  1.00  0.00           O  
ATOM   1114  N3    C    35      25.307  84.483  70.161  1.00  0.00           N  
ATOM   1115  C4    C    35      26.514  84.468  69.594  1.00  0.00           C  
ATOM   1116  N4    C    35      27.412  83.594  70.058  1.00  0.00           N  
ATOM   1117  C5    C    35      26.857  85.352  68.527  1.00  0.00           C  
ATOM   1118  C6    C    35      25.919  86.216  68.110  1.00  0.00           C  
ATOM   1119  H5'   C    35      24.536  89.239  64.921  1.00  0.00           H  
ATOM   1120 H5''   C    35      24.974  90.679  65.848  1.00  0.00           H  
ATOM   1121  H4'   C    35      23.115  89.678  66.843  1.00  0.00           H  
ATOM   1122  H3'   C    35      25.598  89.238  68.584  1.00  0.00           H  
ATOM   1123  H1'   C    35      22.673  86.735  68.372  1.00  0.00           H  
ATOM   1124  H2'   C    35      23.992  88.277  70.246  1.00  0.00           H  
ATOM   1125 HO2'   C    35      22.305  89.881  69.433  1.00  0.00           H  
ATOM   1126  H42   C    35      28.328  83.557  69.658  1.00  0.00           H  
ATOM   1127  H41   C    35      27.168  82.977  70.805  1.00  0.00           H  
ATOM   1128  H5    C    35      27.855  85.327  68.065  1.00  0.00           H  
ATOM   1129  H6    C    35      26.148  86.912  67.289  1.00  0.00           H  
ATOM   1130  P     C    36      25.235  91.328  70.062  1.00  0.00           P  
ATOM   1131  OP2   C    36      26.323  92.197  69.508  1.00  0.00           O  
ATOM   1132  OP1   C    36      24.314  91.873  71.099  1.00  0.00           O  
ATOM   1133  O5'   C    36      25.888  90.014  70.657  1.00  0.00           O  
ATOM   1134  C5'   C    36      26.625  90.044  71.866  1.00  0.00           C  
ATOM   1135  C4'   C    36      25.796  89.435  72.947  1.00  0.00           C  
ATOM   1136  O4'   C    36      25.457  88.071  72.585  1.00  0.00           O  
ATOM   1137  C3'   C    36      26.476  89.325  74.290  1.00  0.00           C  
ATOM   1138  O3'   C    36      26.347  90.578  74.956  1.00  0.00           O  
ATOM   1139  C1'   C    36      25.446  87.269  73.743  1.00  0.00           C  
ATOM   1140  C2'   C    36      25.673  88.203  74.940  1.00  0.00           C  
ATOM   1141  O2'   C    36      24.410  88.637  75.402  1.00  0.00           O  
ATOM   1142  N1    C    36      26.502  86.243  73.608  1.00  0.00           N  
ATOM   1143  C2    C    36      26.525  85.172  74.512  1.00  0.00           C  
ATOM   1144  O2    C    36      25.636  85.093  75.370  1.00  0.00           O  
ATOM   1145  N3    C    36      27.513  84.254  74.423  1.00  0.00           N  
ATOM   1146  C4    C    36      28.445  84.365  73.474  1.00  0.00           C  
ATOM   1147  N4    C    36      29.407  83.438  73.430  1.00  0.00           N  
ATOM   1148  C5    C    36      28.434  85.429  72.527  1.00  0.00           C  
ATOM   1149  C6    C    36      27.455  86.336  72.629  1.00  0.00           C  
ATOM   1150  H5'   C    36      26.889  91.080  72.122  1.00  0.00           H  
ATOM   1151 H5''   C    36      27.568  89.491  71.747  1.00  0.00           H  
ATOM   1152  H4'   C    36      24.939  90.118  73.045  1.00  0.00           H  
ATOM   1153  H3'   C    36      27.557  89.129  74.223  1.00  0.00           H  
ATOM   1154  H1'   C    36      24.506  86.731  73.931  1.00  0.00           H  
ATOM   1155  H2'   C    36      26.169  87.786  75.827  1.00  0.00           H  
ATOM   1156 HO2'   C    36      23.972  87.900  75.919  1.00  0.00           H  
ATOM   1157  H42   C    36      30.122  83.492  72.733  1.00  0.00           H  
ATOM   1158  H41   C    36      29.412  82.692  74.095  1.00  0.00           H  
ATOM   1159  H5    C    36      29.202  85.502  71.743  1.00  0.00           H  
ATOM   1160  H6    C    36      27.414  87.172  71.915  1.00  0.00           H  
ATOM   1161  P     A    37      27.505  91.090  75.946  1.00  0.00           P  
ATOM   1162  OP2   A    37      28.815  90.820  75.301  1.00  0.00           O  
ATOM   1163  OP1   A    37      27.168  92.471  76.373  1.00  0.00           O  
ATOM   1164  O5'   A    37      27.377  90.136  77.216  1.00  0.00           O  
ATOM   1165  C5'   A    37      26.215  90.161  78.032  1.00  0.00           C  
ATOM   1166  C4'   A    37      26.302  89.155  79.151  1.00  0.00           C  
ATOM   1167  O4'   A    37      26.243  87.801  78.639  1.00  0.00           O  
ATOM   1168  C3'   A    37      27.591  89.166  79.960  1.00  0.00           C  
ATOM   1169  O3'   A    37      27.653  90.235  80.888  1.00  0.00           O  
ATOM   1170  C1'   A    37      26.979  86.941  79.495  1.00  0.00           C  
ATOM   1171  C2'   A    37      27.573  87.794  80.611  1.00  0.00           C  
ATOM   1172  O2'   A    37      26.698  87.766  81.730  1.00  0.00           O  
ATOM   1173  N1    A    37      29.919  82.729  79.087  1.00  0.00           N  
ATOM   1174  C2    A    37      28.994  83.098  79.983  1.00  0.00           C  
ATOM   1175  N3    A    37      28.265  84.211  80.029  1.00  0.00           N  
ATOM   1176  C4    A    37      28.565  85.019  78.996  1.00  0.00           C  
ATOM   1177  C5    A    37      29.490  84.777  77.997  1.00  0.00           C  
ATOM   1178  C6    A    37      30.195  83.563  78.061  1.00  0.00           C  
ATOM   1179  N6    A    37      31.118  83.194  77.170  1.00  0.00           N  
ATOM   1180  N7    A    37      29.528  85.835  77.098  1.00  0.00           N  
ATOM   1181  C8    A    37      28.641  86.677  77.566  1.00  0.00           C  
ATOM   1182  N9    A    37      28.019  86.247  78.712  1.00  0.00           N  
ATOM   1183  H5'   A    37      25.431  89.957  77.479  1.00  0.00           H  
ATOM   1184 H5''   A    37      26.111  91.057  78.414  1.00  0.00           H  
ATOM   1185  H4'   A    37      25.544  89.288  79.758  1.00  0.00           H  
ATOM   1186  H3'   A    37      28.354  89.224  79.348  1.00  0.00           H  
ATOM   1187  H1'   A    37      26.365  86.281  79.881  1.00  0.00           H  
ATOM   1188  H2'   A    37      28.476  87.497  80.848  1.00  0.00           H  
ATOM   1189 HO2'   A    37      26.739  88.632  82.187  1.00  0.00           H  
ATOM   1190  H2    A    37      28.831  82.458  80.707  1.00  0.00           H  
ATOM   1191  H61   A    37      31.577  82.334  77.267  1.00  0.00           H  
ATOM   1192  H62   A    37      31.335  83.783  76.417  1.00  0.00           H  
ATOM   1193  H8    A    37      28.439  87.535  77.137  1.00  0.00           H  
ATOM   1194  P     A    38      29.060  90.657  81.541  1.00  0.00           P  
ATOM   1195  OP2   A    38      30.124  89.840  80.907  1.00  0.00           O  
ATOM   1196  OP1   A    38      29.155  92.138  81.512  1.00  0.00           O  
ATOM   1197  O5'   A    38      28.930  90.201  83.063  1.00  0.00           O  
ATOM   1198  C5'   A    38      30.035  89.635  83.751  1.00  0.00           C  
ATOM   1199  C4'   A    38      29.711  88.264  84.288  1.00  0.00           C  
ATOM   1200  O4'   A    38      29.320  87.379  83.213  1.00  0.00           O  
ATOM   1201  C3'   A    38      30.854  87.525  84.967  1.00  0.00           C  
ATOM   1202  O3'   A    38      31.074  87.951  86.301  1.00  0.00           O  
ATOM   1203  C1'   A    38      29.747  86.053  83.485  1.00  0.00           C  
ATOM   1204  C2'   A    38      30.390  86.078  84.874  1.00  0.00           C  
ATOM   1205  O2'   A    38      29.397  85.792  85.848  1.00  0.00           O  
ATOM   1206  N1    A    38      32.366  82.137  81.398  1.00  0.00           N  
ATOM   1207  C2    A    38      31.510  82.201  82.425  1.00  0.00           C  
ATOM   1208  N3    A    38      30.863  83.256  82.916  1.00  0.00           N  
ATOM   1209  C4    A    38      31.171  84.367  82.224  1.00  0.00           C  
ATOM   1210  C5    A    38      32.032  84.459  81.146  1.00  0.00           C  
ATOM   1211  C6    A    38      32.653  83.271  80.723  1.00  0.00           C  
ATOM   1212  N6    A    38      33.507  83.207  79.699  1.00  0.00           N  
ATOM   1213  N7    A    38      32.104  85.768  80.687  1.00  0.00           N  
ATOM   1214  C8    A    38      31.299  86.425  81.483  1.00  0.00           C  
ATOM   1215  N9    A    38      30.700  85.640  82.438  1.00  0.00           N  
ATOM   1216  H5'   A    38      30.281  90.220  84.498  1.00  0.00           H  
ATOM   1217 H5''   A    38      30.795  89.566  83.136  1.00  0.00           H  
ATOM   1218  H4'   A    38      28.963  88.338  84.918  1.00  0.00           H  
ATOM   1219  H3'   A    38      31.671  87.640  84.438  1.00  0.00           H  
ATOM   1220  H1'   A    38      28.982  85.440  83.491  1.00  0.00           H  
ATOM   1221  H2'   A    38      31.145  85.455  84.931  1.00  0.00           H  
ATOM   1222 HO2'   A    38      29.612  86.274  86.673  1.00  0.00           H  
ATOM   1223  H2    A    38      31.334  81.351  82.881  1.00  0.00           H  
ATOM   1224  H61   A    38      33.910  82.348  79.451  1.00  0.00           H  
ATOM   1225  H62   A    38      33.731  84.016  79.195  1.00  0.00           H  
ATOM   1226  H8    A    38      31.138  87.390  81.405  1.00  0.00           H  
ATOM   1227  P     G    39      32.571  88.065  86.876  1.00  0.00           P  
ATOM   1228  OP2   G    39      33.441  88.585  85.791  1.00  0.00           O  
ATOM   1229  OP1   G    39      32.511  88.780  88.176  1.00  0.00           O  
ATOM   1230  O5'   G    39      32.990  86.555  87.164  1.00  0.00           O  
ATOM   1231  C5'   G    39      32.384  85.818  88.215  1.00  0.00           C  
ATOM   1232  C4'   G    39      33.075  84.498  88.435  1.00  0.00           C  
ATOM   1233  O4'   G    39      32.863  83.626  87.291  1.00  0.00           O  
ATOM   1234  C3'   G    39      34.584  84.569  88.561  1.00  0.00           C  
ATOM   1235  O3'   G    39      34.977  84.990  89.859  1.00  0.00           O  
ATOM   1236  C1'   G    39      33.987  82.770  87.155  1.00  0.00           C  
ATOM   1237  C2'   G    39      34.989  83.135  88.257  1.00  0.00           C  
ATOM   1238  O2'   G    39      34.791  82.281  89.362  1.00  0.00           O  
ATOM   1239  N1    G    39      37.579  81.288  83.843  1.00  0.00           N  
ATOM   1240  C2    G    39      37.312  80.803  85.098  1.00  0.00           C  
ATOM   1241  N2    G    39      38.115  79.811  85.530  1.00  0.00           N  
ATOM   1242  N3    G    39      36.329  81.253  85.874  1.00  0.00           N  
ATOM   1243  C4    G    39      35.626  82.241  85.276  1.00  0.00           C  
ATOM   1244  C5    G    39      35.812  82.788  84.023  1.00  0.00           C  
ATOM   1245  C6    G    39      36.866  82.299  83.207  1.00  0.00           C  
ATOM   1246  O6    G    39      37.191  82.663  82.067  1.00  0.00           O  
ATOM   1247  N7    G    39      34.878  83.781  83.775  1.00  0.00           N  
ATOM   1248  C8    G    39      34.152  83.827  84.858  1.00  0.00           C  
ATOM   1249  N9    G    39      34.557  82.931  85.818  1.00  0.00           N  
ATOM   1250  H5'   G    39      31.444  85.654  87.991  1.00  0.00           H  
ATOM   1251 H5''   G    39      32.429  86.344  89.041  1.00  0.00           H  
ATOM   1252  H4'   G    39      32.652  84.127  89.379  1.00  0.00           H  
ATOM   1253  H3'   G    39      35.050  85.306  87.889  1.00  0.00           H  
ATOM   1254  H1'   G    39      33.752  81.703  87.278  1.00  0.00           H  
ATOM   1255  H2'   G    39      36.055  83.039  88.008  1.00  0.00           H  
ATOM   1256 HO2'   G    39      34.874  82.807  90.210  1.00  0.00           H  
ATOM   1257  H1    G    39      38.346  80.884  83.345  1.00  0.00           H  
ATOM   1258  H22   G    39      37.971  79.412  86.436  1.00  0.00           H  
ATOM   1259  H21   G    39      38.853  79.474  84.947  1.00  0.00           H  
ATOM   1260  H8    G    39      33.308  84.521  84.994  1.00  0.00           H  
ATOM   1261  P     U    40      36.198  86.021  90.031  1.00  0.00           P  
ATOM   1262  OP2   U    40      36.090  87.096  89.007  1.00  0.00           O  
ATOM   1263  OP1   U    40      36.214  86.377  91.470  1.00  0.00           O  
ATOM   1264  O5'   U    40      37.506  85.167  89.716  1.00  0.00           O  
ATOM   1265  C5'   U    40      37.986  84.180  90.644  1.00  0.00           C  
ATOM   1266  C4'   U    40      39.153  83.427  90.055  1.00  0.00           C  
ATOM   1267  O4'   U    40      38.731  82.715  88.861  1.00  0.00           O  
ATOM   1268  C3'   U    40      40.328  84.271  89.585  1.00  0.00           C  
ATOM   1269  O3'   U    40      41.187  84.663  90.641  1.00  0.00           O  
ATOM   1270  C1'   U    40      39.784  82.714  87.891  1.00  0.00           C  
ATOM   1271  C2'   U    40      40.996  83.367  88.557  1.00  0.00           C  
ATOM   1272  O2'   U    40      41.776  82.360  89.186  1.00  0.00           O  
ATOM   1273  N1    U    40      39.361  83.432  86.665  1.00  0.00           N  
ATOM   1274  C2    U    40      40.121  83.238  85.526  1.00  0.00           C  
ATOM   1275  O2    U    40      41.102  82.514  85.496  1.00  0.00           O  
ATOM   1276  N3    U    40      39.691  83.921  84.416  1.00  0.00           N  
ATOM   1277  C4    U    40      38.603  84.763  84.326  1.00  0.00           C  
ATOM   1278  O4    U    40      38.346  85.307  83.251  1.00  0.00           O  
ATOM   1279  C5    U    40      37.864  84.916  85.543  1.00  0.00           C  
ATOM   1280  C6    U    40      38.260  84.261  86.639  1.00  0.00           C  
ATOM   1281  H5'   U    40      37.182  83.474  90.896  1.00  0.00           H  
ATOM   1282 H5''   U    40      38.297  84.663  91.583  1.00  0.00           H  
ATOM   1283  H4'   U    40      39.475  82.776  90.714  1.00  0.00           H  
ATOM   1284  H3'   U    40      39.988  85.072  89.133  1.00  0.00           H  
ATOM   1285  H1'   U    40      39.999  81.785  87.664  1.00  0.00           H  
ATOM   1286  H2'   U    40      41.523  83.884  87.912  1.00  0.00           H  
ATOM   1287 HO2'   U    40      41.979  82.640  90.103  1.00  0.00           H  
ATOM   1288  H3    U    40      40.216  83.798  83.598  1.00  0.00           H  
ATOM   1289  H5    U    40      37.074  85.496  85.570  1.00  0.00           H  
ATOM   1290  H6    U    40      37.737  84.383  87.458  1.00  0.00           H  
ATOM   1291  P     C    41      42.059  86.007  90.521  1.00  0.00           P  
ATOM   1292  OP2   C    41      41.175  87.084  90.007  1.00  0.00           O  
ATOM   1293  OP1   C    41      42.785  86.201  91.801  1.00  0.00           O  
ATOM   1294  O5'   C    41      43.133  85.670  89.393  1.00  0.00           O  
ATOM   1295  C5'   C    41      44.261  84.857  89.679  1.00  0.00           C  
ATOM   1296  C4'   C    41      45.150  84.693  88.470  1.00  0.00           C  
ATOM   1297  O4'   C    41      44.397  84.106  87.378  1.00  0.00           O  
ATOM   1298  C3'   C    41      45.720  85.973  87.879  1.00  0.00           C  
ATOM   1299  O3'   C    41      46.843  86.461  88.593  1.00  0.00           O  
ATOM   1300  C1'   C    41      44.858  84.647  86.123  1.00  0.00           C  
ATOM   1301  C2'   C    41      46.038  85.565  86.447  1.00  0.00           C  
ATOM   1302  O2'   C    41      47.240  84.812  86.380  1.00  0.00           O  
ATOM   1303  N1    C    41      43.765  85.361  85.417  1.00  0.00           N  
ATOM   1304  C2    C    41      43.927  85.639  84.053  1.00  0.00           C  
ATOM   1305  O2    C    41      44.969  85.285  83.481  1.00  0.00           O  
ATOM   1306  N3    C    41      42.946  86.288  83.386  1.00  0.00           N  
ATOM   1307  C4    C    41      41.836  86.659  84.023  1.00  0.00           C  
ATOM   1308  N4    C    41      40.895  87.299  83.323  1.00  0.00           N  
ATOM   1309  C5    C    41      41.642  86.392  85.408  1.00  0.00           C  
ATOM   1310  C6    C    41      42.619  85.748  86.057  1.00  0.00           C  
ATOM   1311  H5'   C    41      43.952  83.974  89.970  1.00  0.00           H  
ATOM   1312 H5''   C    41      44.777  85.271  90.402  1.00  0.00           H  
ATOM   1313  H4'   C    41      45.890  84.092  88.703  1.00  0.00           H  
ATOM   1314  H3'   C    41      45.022  86.661  87.869  1.00  0.00           H  
ATOM   1315  H1'   C    41      45.169  83.900  85.570  1.00  0.00           H  
ATOM   1316  H2'   C    41      46.062  86.341  85.849  1.00  0.00           H  
ATOM   1317 HO2'   C    41      47.767  84.980  87.189  1.00  0.00           H  
ATOM   1318  H42   C    41      40.067  87.583  83.762  1.00  0.00           H  
ATOM   1319  H41   C    41      41.032  87.481  82.370  1.00  0.00           H  
ATOM   1320  H5    C    41      40.822  86.668  85.868  1.00  0.00           H  
ATOM   1321  H6    C    41      42.504  85.555  87.011  1.00  0.00           H  
ATOM   1322  P     U    42      47.212  88.025  88.550  1.00  0.00           P  
ATOM   1323  OP2   U    42      45.954  88.798  88.718  1.00  0.00           O  
ATOM   1324  OP1   U    42      48.346  88.257  89.480  1.00  0.00           O  
ATOM   1325  O5'   U    42      47.737  88.255  87.064  1.00  0.00           O  
ATOM   1326  C5'   U    42      48.938  87.648  86.613  1.00  0.00           C  
ATOM   1327  C4'   U    42      49.152  87.866  85.135  1.00  0.00           C  
ATOM   1328  O4'   U    42      48.052  87.288  84.385  1.00  0.00           O  
ATOM   1329  C3'   U    42      49.195  89.314  84.670  1.00  0.00           C  
ATOM   1330  O3'   U    42      50.442  89.940  84.921  1.00  0.00           O  
ATOM   1331  C1'   U    42      47.800  88.092  83.207  1.00  0.00           C  
ATOM   1332  C2'   U    42      48.855  89.198  83.191  1.00  0.00           C  
ATOM   1333  O2'   U    42      49.975  88.757  82.438  1.00  0.00           O  
ATOM   1334  N1    U    42      46.419  88.631  83.207  1.00  0.00           N  
ATOM   1335  C2    U    42      45.918  89.084  82.001  1.00  0.00           C  
ATOM   1336  O2    U    42      46.555  89.056  80.963  1.00  0.00           O  
ATOM   1337  N3    U    42      44.635  89.575  82.050  1.00  0.00           N  
ATOM   1338  C4    U    42      43.818  89.658  83.158  1.00  0.00           C  
ATOM   1339  O4    U    42      42.686  90.127  83.039  1.00  0.00           O  
ATOM   1340  C5    U    42      44.403  89.171  84.370  1.00  0.00           C  
ATOM   1341  C6    U    42      45.649  88.687  84.350  1.00  0.00           C  
ATOM   1342  H5'   U    42      48.895  86.685  86.790  1.00  0.00           H  
ATOM   1343 H5''   U    42      49.695  88.030  87.104  1.00  0.00           H  
ATOM   1344  H4'   U    42      49.985  87.423  84.867  1.00  0.00           H  
ATOM   1345  H3'   U    42      48.486  89.818  85.123  1.00  0.00           H  
ATOM   1346  H1'   U    42      47.920  87.516  82.423  1.00  0.00           H  
ATOM   1347  H2'   U    42      48.490  90.038  82.839  1.00  0.00           H  
ATOM   1348 HO2'   U    42      50.792  88.924  82.953  1.00  0.00           H  
ATOM   1349  H3    U    42      44.261  89.901  81.206  1.00  0.00           H  
ATOM   1350  H5    U    42      43.893  89.191  85.207  1.00  0.00           H  
ATOM   1351  H6    U    42      46.027  88.361  85.193  1.00  0.00           H  
ATOM   1352  P     C    43      50.523  91.532  85.121  1.00  0.00           P  
ATOM   1353  OP2   C    43      49.413  91.941  86.018  1.00  0.00           O  
ATOM   1354  OP1   C    43      51.921  91.879  85.480  1.00  0.00           O  
ATOM   1355  O5'   C    43      50.226  92.119  83.670  1.00  0.00           O  
ATOM   1356  C5'   C    43      51.158  91.955  82.612  1.00  0.00           C  
ATOM   1357  C4'   C    43      50.632  92.516  81.314  1.00  0.00           C  
ATOM   1358  O4'   C    43      49.425  91.810  80.922  1.00  0.00           O  
ATOM   1359  C3'   C    43      50.212  93.978  81.336  1.00  0.00           C  
ATOM   1360  O3'   C    43      51.309  94.871  81.241  1.00  0.00           O  
ATOM   1361  C1'   C    43      48.527  92.722  80.258  1.00  0.00           C  
ATOM   1362  C2'   C    43      49.249  94.065  80.160  1.00  0.00           C  
ATOM   1363  O2'   C    43      49.949  94.125  78.925  1.00  0.00           O  
ATOM   1364  N1    C    43      47.238  92.827  80.988  1.00  0.00           N  
ATOM   1365  C2    C    43      46.129  93.345  80.308  1.00  0.00           C  
ATOM   1366  O2    C    43      46.254  93.699  79.125  1.00  0.00           O  
ATOM   1367  N3    C    43      44.944  93.450  80.950  1.00  0.00           N  
ATOM   1368  C4    C    43      44.835  93.063  82.221  1.00  0.00           C  
ATOM   1369  N4    C    43      43.645  93.186  82.814  1.00  0.00           N  
ATOM   1370  C5    C    43      45.943  92.533  82.940  1.00  0.00           C  
ATOM   1371  C6    C    43      47.111  92.432  82.294  1.00  0.00           C  
ATOM   1372  H5'   C    43      51.343  90.999  82.495  1.00  0.00           H  
ATOM   1373 H5''   C    43      51.991  92.416  82.845  1.00  0.00           H  
ATOM   1374  H4'   C    43      51.311  92.392  80.618  1.00  0.00           H  
ATOM   1375  H3'   C    43      49.722  94.159  82.166  1.00  0.00           H  
ATOM   1376  H1'   C    43      48.360  92.375  79.356  1.00  0.00           H  
ATOM   1377  H2'   C    43      48.627  94.816  80.261  1.00  0.00           H  
ATOM   1378 HO2'   C    43      50.869  94.415  79.095  1.00  0.00           H  
ATOM   1379  H42   C    43      43.533  92.910  83.748  1.00  0.00           H  
ATOM   1380  H41   C    43      42.884  93.552  82.316  1.00  0.00           H  
ATOM   1381  H5    C    43      45.853  92.250  83.873  1.00  0.00           H  
ATOM   1382  H6    C    43      47.885  92.070  82.771  1.00  0.00           H  
ATOM   1383  P     A    44      51.196  96.358  81.842  1.00  0.00           P  
ATOM   1384  OP2   A    44      50.534  96.268  83.168  1.00  0.00           O  
ATOM   1385  OP1   A    44      52.528  97.003  81.728  1.00  0.00           O  
ATOM   1386  O5'   A    44      50.200  97.101  80.845  1.00  0.00           O  
ATOM   1387  C5'   A    44      50.589  97.394  79.511  1.00  0.00           C  
ATOM   1388  C4'   A    44      49.435  97.935  78.704  1.00  0.00           C  
ATOM   1389  O4'   A    44      48.359  96.961  78.671  1.00  0.00           O  
ATOM   1390  C3'   A    44      48.777  99.196  79.242  1.00  0.00           C  
ATOM   1391  O3'   A    44      49.507 100.374  78.941  1.00  0.00           O  
ATOM   1392  C1'   A    44      47.085  97.655  78.656  1.00  0.00           C  
ATOM   1393  C2'   A    44      47.397  99.152  78.601  1.00  0.00           C  
ATOM   1394  O2'   A    44      47.447  99.562  77.243  1.00  0.00           O  
ATOM   1395  N1    A    44      42.378  97.742  80.752  1.00  0.00           N  
ATOM   1396  C2    A    44      42.847  98.176  79.577  1.00  0.00           C  
ATOM   1397  N3    A    44      44.086  98.121  79.094  1.00  0.00           N  
ATOM   1398  C4    A    44      44.915  97.534  79.976  1.00  0.00           C  
ATOM   1399  C5    A    44      44.580  97.038  81.222  1.00  0.00           C  
ATOM   1400  C6    A    44      43.235  97.157  81.616  1.00  0.00           C  
ATOM   1401  N6    A    44      42.767  96.725  82.789  1.00  0.00           N  
ATOM   1402  N7    A    44      45.695  96.502  81.852  1.00  0.00           N  
ATOM   1403  C8    A    44      46.662  96.683  80.986  1.00  0.00           C  
ATOM   1404  N9    A    44      46.261  97.303  79.828  1.00  0.00           N  
ATOM   1405  H5'   A    44      50.919  96.575  79.086  1.00  0.00           H  
ATOM   1406 H5''   A    44      51.308  98.059  79.526  1.00  0.00           H  
ATOM   1407  H4'   A    44      49.740  98.103  77.788  1.00  0.00           H  
ATOM   1408  H3'   A    44      48.681  99.118  80.216  1.00  0.00           H  
ATOM   1409  H1'   A    44      46.616  97.390  77.837  1.00  0.00           H  
ATOM   1410  H2'   A    44      46.744  99.672  79.115  1.00  0.00           H  
ATOM   1411 HO2'   A    44      48.266 100.079  77.095  1.00  0.00           H  
ATOM   1412  H2    A    44      42.184  98.593  78.986  1.00  0.00           H  
ATOM   1413  H61   A    44      41.818  96.835  83.007  1.00  0.00           H  
ATOM   1414  H62   A    44      43.371  96.297  83.430  1.00  0.00           H  
ATOM   1415  H8    A    44      47.588  96.402  81.151  1.00  0.00           H  
ATOM   1416  P     G    45      49.341 101.684  79.857  1.00  0.00           P  
ATOM   1417  OP2   G    45      49.310 101.251  81.277  1.00  0.00           O  
ATOM   1418  OP1   G    45      50.346 102.684  79.417  1.00  0.00           O  
ATOM   1419  O5'   G    45      47.895 102.239  79.479  1.00  0.00           O  
ATOM   1420  C5'   G    45      47.636 102.781  78.192  1.00  0.00           C  
ATOM   1421  C4'   G    45      46.192 103.190  78.043  1.00  0.00           C  
ATOM   1422  O4'   G    45      45.335 102.026  78.181  1.00  0.00           O  
ATOM   1423  C3'   G    45      45.664 104.165  79.084  1.00  0.00           C  
ATOM   1424  O3'   G    45      46.062 105.504  78.843  1.00  0.00           O  
ATOM   1425  C1'   G    45      44.076 102.439  78.793  1.00  0.00           C  
ATOM   1426  C2'   G    45      44.159 103.952  79.006  1.00  0.00           C  
ATOM   1427  O2'   G    45      43.603 104.607  77.876  1.00  0.00           O  
ATOM   1428  N1    G    45      40.624 101.251  82.341  1.00  0.00           N  
ATOM   1429  C2    G    45      40.488 102.021  81.212  1.00  0.00           C  
ATOM   1430  N2    G    45      39.273 102.547  80.992  1.00  0.00           N  
ATOM   1431  N3    G    45      41.469 102.259  80.356  1.00  0.00           N  
ATOM   1432  C4    G    45      42.619 101.657  80.727  1.00  0.00           C  
ATOM   1433  C5    G    45      42.861 100.869  81.832  1.00  0.00           C  
ATOM   1434  C6    G    45      41.800 100.622  82.742  1.00  0.00           C  
ATOM   1435  O6    G    45      41.815  99.949  83.779  1.00  0.00           O  
ATOM   1436  N7    G    45      44.180 100.439  81.852  1.00  0.00           N  
ATOM   1437  C8    G    45      44.706 100.963  80.778  1.00  0.00           C  
ATOM   1438  N9    G    45      43.815 101.713  80.051  1.00  0.00           N  
ATOM   1439  H5'   G    45      47.850 102.108  77.513  1.00  0.00           H  
ATOM   1440 H5''   G    45      48.207 103.566  78.055  1.00  0.00           H  
ATOM   1441  H4'   G    45      46.062 103.576  77.151  1.00  0.00           H  
ATOM   1442  H3'   G    45      45.980 103.890  79.972  1.00  0.00           H  
ATOM   1443  H1'   G    45      43.366 102.239  78.147  1.00  0.00           H  
ATOM   1444  H2'   G    45      43.714 104.220  79.838  1.00  0.00           H  
ATOM   1445 HO2'   G    45      44.223 105.303  77.573  1.00  0.00           H  
ATOM   1446  H1    G    45      39.835 101.135  82.910  1.00  0.00           H  
ATOM   1447  H22   G    45      39.116 103.104  80.203  1.00  0.00           H  
ATOM   1448  H21   G    45      38.542 102.375  81.622  1.00  0.00           H  
ATOM   1449  H8    G    45      45.642 100.833  80.519  1.00  0.00           H  
ATOM   1450  P     G    46      46.150 106.551  80.059  1.00  0.00           P  
ATOM   1451  OP2   G    46      46.823 105.878  81.198  1.00  0.00           O  
ATOM   1452  OP1   G    46      46.700 107.826  79.530  1.00  0.00           O  
ATOM   1453  O5'   G    46      44.629 106.802  80.463  1.00  0.00           O  
ATOM   1454  C5'   G    46      43.735 107.453  79.573  1.00  0.00           C  
ATOM   1455  C4'   G    46      42.341 107.528  80.143  1.00  0.00           C  
ATOM   1456  O4'   G    46      41.810 106.190  80.321  1.00  0.00           O  
ATOM   1457  C3'   G    46      42.216 108.162  81.520  1.00  0.00           C  
ATOM   1458  O3'   G    46      42.269 109.579  81.485  1.00  0.00           O  
ATOM   1459  C1'   G    46      40.923 106.185  81.473  1.00  0.00           C  
ATOM   1460  C2'   G    46      40.888 107.613  82.019  1.00  0.00           C  
ATOM   1461  O2'   G    46      39.792 108.303  81.436  1.00  0.00           O  
ATOM   1462  N1    G    46      39.669 103.617  85.686  1.00  0.00           N  
ATOM   1463  C2    G    46      38.929 104.517  84.958  1.00  0.00           C  
ATOM   1464  N2    G    46      37.690 104.770  85.406  1.00  0.00           N  
ATOM   1465  N3    G    46      39.369 105.125  83.868  1.00  0.00           N  
ATOM   1466  C4    G    46      40.631 104.758  83.559  1.00  0.00           C  
ATOM   1467  C5    G    46      41.455 103.870  84.218  1.00  0.00           C  
ATOM   1468  C6    G    46      40.970 103.225  85.385  1.00  0.00           C  
ATOM   1469  O6    G    46      41.548 102.405  86.109  1.00  0.00           O  
ATOM   1470  N7    G    46      42.681 103.767  83.578  1.00  0.00           N  
ATOM   1471  C8    G    46      42.582 104.579  82.560  1.00  0.00           C  
ATOM   1472  N9    G    46      41.365 105.212  82.489  1.00  0.00           N  
ATOM   1473  H5'   G    46      43.709 106.958  78.727  1.00  0.00           H  
ATOM   1474 H5''   G    46      44.061 108.362  79.401  1.00  0.00           H  
ATOM   1475  H4'   G    46      41.767 108.016  79.515  1.00  0.00           H  
ATOM   1476  H3'   G    46      42.938 107.829  82.094  1.00  0.00           H  
ATOM   1477  H1'   G    46      40.032 105.938  81.150  1.00  0.00           H  
ATOM   1478  H2'   G    46      40.841 107.621  83.000  1.00  0.00           H  
ATOM   1479 HO2'   G    46      40.103 109.168  81.098  1.00  0.00           H  
ATOM   1480  H1    G    46      39.250 103.221  86.478  1.00  0.00           H  
ATOM   1481  H22   G    46      37.116 105.404  84.925  1.00  0.00           H  
ATOM   1482  H21   G    46      37.357 104.324  86.211  1.00  0.00           H  
ATOM   1483  H8    G    46      43.305 104.721  81.913  1.00  0.00           H  
ATOM   1484  P     G    47      42.894 110.379  82.731  1.00  0.00           P  
ATOM   1485  OP2   G    47      44.247 109.840  82.981  1.00  0.00           O  
ATOM   1486  OP1   G    47      42.710 111.818  82.436  1.00  0.00           O  
ATOM   1487  O5'   G    47      41.952 110.019  83.957  1.00  0.00           O  
ATOM   1488  C5'   G    47      40.650 110.573  84.019  1.00  0.00           C  
ATOM   1489  C4'   G    47      39.897 110.024  85.199  1.00  0.00           C  
ATOM   1490  O4'   G    47      39.811 108.578  85.099  1.00  0.00           O  
ATOM   1491  C3'   G    47      40.549 110.230  86.550  1.00  0.00           C  
ATOM   1492  O3'   G    47      40.380 111.563  87.032  1.00  0.00           O  
ATOM   1493  C1'   G    47      39.714 108.035  86.396  1.00  0.00           C  
ATOM   1494  C2'   G    47      39.804 109.200  87.385  1.00  0.00           C  
ATOM   1495  O2'   G    47      38.506 109.644  87.713  1.00  0.00           O  
ATOM   1496  N1    G    47      41.515 104.401  89.424  1.00  0.00           N  
ATOM   1497  C2    G    47      40.327 105.078  89.482  1.00  0.00           C  
ATOM   1498  N2    G    47      39.517 104.749  90.510  1.00  0.00           N  
ATOM   1499  N3    G    47      39.955 106.002  88.601  1.00  0.00           N  
ATOM   1500  C4    G    47      40.880 106.184  87.640  1.00  0.00           C  
ATOM   1501  C5    G    47      42.094 105.552  87.484  1.00  0.00           C  
ATOM   1502  C6    G    47      42.483 104.572  88.448  1.00  0.00           C  
ATOM   1503  O6    G    47      43.522 103.912  88.502  1.00  0.00           O  
ATOM   1504  N7    G    47      42.748 106.011  86.347  1.00  0.00           N  
ATOM   1505  C8    G    47      41.937 106.913  85.853  1.00  0.00           C  
ATOM   1506  N9    G    47      40.796 107.080  86.604  1.00  0.00           N  
ATOM   1507  H5'   G    47      40.099 110.347  83.095  1.00  0.00           H  
ATOM   1508 H5''   G    47      40.710 111.668  84.099  1.00  0.00           H  
ATOM   1509  H4'   G    47      38.931 110.548  85.168  1.00  0.00           H  
ATOM   1510  H3'   G    47      41.641 110.092  86.541  1.00  0.00           H  
ATOM   1511  H1'   G    47      38.769 107.513  86.603  1.00  0.00           H  
ATOM   1512  H2'   G    47      40.297 108.998  88.346  1.00  0.00           H  
ATOM   1513 HO2'   G    47      38.490 110.644  87.733  1.00  0.00           H  
ATOM   1514  H1    G    47      41.700 103.730  90.141  1.00  0.00           H  
ATOM   1515  H22   G    47      38.631 105.202  90.611  1.00  0.00           H  
ATOM   1516  H21   G    47      39.802 104.054  91.169  1.00  0.00           H  
ATOM   1517  H8    G    47      42.152 107.485  84.937  1.00  0.00           H  
ATOM   1518  P     G    48      41.495 112.225  87.982  1.00  0.00           P  
ATOM   1519  OP2   G    48      42.827 111.955  87.384  1.00  0.00           O  
ATOM   1520  OP1   G    48      41.087 113.625  88.264  1.00  0.00           O  
ATOM   1521  O5'   G    48      41.387 111.398  89.339  1.00  0.00           O  
ATOM   1522  C5'   G    48      40.226 111.480  90.152  1.00  0.00           C  
ATOM   1523  C4'   G    48      40.274 110.488  91.288  1.00  0.00           C  
ATOM   1524  O4'   G    48      40.399 109.127  90.822  1.00  0.00           O  
ATOM   1525  C3'   G    48      41.459 110.612  92.234  1.00  0.00           C  
ATOM   1526  O3'   G    48      41.362 111.732  93.097  1.00  0.00           O  
ATOM   1527  C1'   G    48      41.050 108.365  91.802  1.00  0.00           C  
ATOM   1528  C2'   G    48      41.386 109.283  92.957  1.00  0.00           C  
ATOM   1529  O2'   G    48      40.324 109.266  93.900  1.00  0.00           O  
ATOM   1530  N1    G    48      44.648 104.805  92.352  1.00  0.00           N  
ATOM   1531  C2    G    48      43.595 105.118  93.176  1.00  0.00           C  
ATOM   1532  N2    G    48      43.479 104.390  94.297  1.00  0.00           N  
ATOM   1533  N3    G    48      42.717 106.075  92.922  1.00  0.00           N  
ATOM   1534  C4    G    48      42.980 106.706  91.759  1.00  0.00           C  
ATOM   1535  C5    G    48      44.003 106.472  90.864  1.00  0.00           C  
ATOM   1536  C6    G    48      44.938 105.443  91.149  1.00  0.00           C  
ATOM   1537  O6    G    48      45.913 105.082  90.481  1.00  0.00           O  
ATOM   1538  N7    G    48      43.923 107.340  89.785  1.00  0.00           N  
ATOM   1539  C8    G    48      42.873 108.074  90.039  1.00  0.00           C  
ATOM   1540  N9    G    48      42.254 107.742  91.219  1.00  0.00           N  
ATOM   1541  H5'   G    48      39.436 111.299  89.602  1.00  0.00           H  
ATOM   1542 H5''   G    48      40.158 112.385  90.521  1.00  0.00           H  
ATOM   1543  H4'   G    48      39.440 110.551  91.800  1.00  0.00           H  
ATOM   1544  H3'   G    48      42.284 110.661  91.710  1.00  0.00           H  
ATOM   1545  H1'   G    48      40.437 107.665  92.109  1.00  0.00           H  
ATOM   1546  H2'   G    48      42.243 109.052  93.373  1.00  0.00           H  
ATOM   1547 HO2'   G    48      40.577 108.697  94.656  1.00  0.00           H  
ATOM   1548  H1    G    48      45.243 104.078  92.631  1.00  0.00           H  
ATOM   1549  H22   G    48      42.746 104.568  94.923  1.00  0.00           H  
ATOM   1550  H21   G    48      44.125 103.680  94.492  1.00  0.00           H  
ATOM   1551  H8    G    48      42.559 108.788  89.446  1.00  0.00           H  
ATOM   1552  P     A    49      42.646 112.663  93.358  1.00  0.00           P  
ATOM   1553  OP2   A    49      43.579 112.490  92.217  1.00  0.00           O  
ATOM   1554  OP1   A    49      42.165 114.022  93.714  1.00  0.00           O  
ATOM   1555  O5'   A    49      43.327 112.027  94.651  1.00  0.00           O  
ATOM   1556  C5'   A    49      44.329 112.731  95.368  1.00  0.00           C  
ATOM   1557  C4'   A    49      44.467 112.216  96.779  1.00  0.00           C  
ATOM   1558  O4'   A    49      43.235 112.469  97.496  1.00  0.00           O  
ATOM   1559  C3'   A    49      44.712 110.722  96.922  1.00  0.00           C  
ATOM   1560  O3'   A    49      46.088 110.382  96.907  1.00  0.00           O  
ATOM   1561  C1'   A    49      42.953 111.386  98.384  1.00  0.00           C  
ATOM   1562  C2'   A    49      44.126 110.415  98.294  1.00  0.00           C  
ATOM   1563  O2'   A    49      45.047 110.728  99.329  1.00  0.00           O  
ATOM   1564  N1    A    49      39.459 107.741  99.410  1.00  0.00           N  
ATOM   1565  C2    A    49      40.601 108.089 100.016  1.00  0.00           C  
ATOM   1566  N3    A    49      41.465 109.050  99.695  1.00  0.00           N  
ATOM   1567  C4    A    49      41.053 109.711  98.598  1.00  0.00           C  
ATOM   1568  C5    A    49      39.905 109.470  97.868  1.00  0.00           C  
ATOM   1569  C6    A    49      39.074 108.426  98.312  1.00  0.00           C  
ATOM   1570  N6    A    49      37.936 108.078  97.708  1.00  0.00           N  
ATOM   1571  N7    A    49      39.808 110.352  96.800  1.00  0.00           N  
ATOM   1572  C8    A    49      40.883 111.094  96.907  1.00  0.00           C  
ATOM   1573  N9    A    49      41.681 110.761  97.974  1.00  0.00           N  
ATOM   1574  H5'   A    49      44.094 113.682  95.397  1.00  0.00           H  
ATOM   1575 H5''   A    49      45.186 112.629  94.905  1.00  0.00           H  
ATOM   1576  H4'   A    49      45.202 112.691  97.220  1.00  0.00           H  
ATOM   1577  H3'   A    49      44.195 110.244  96.240  1.00  0.00           H  
ATOM   1578  H1'   A    49      42.873 111.717  99.303  1.00  0.00           H  
ATOM   1579  H2'   A    49      43.816 109.487  98.353  1.00  0.00           H  
ATOM   1580 HO2'   A    49      45.953 110.507  99.027  1.00  0.00           H  
ATOM   1581  H2    A    49      40.835 107.561 100.809  1.00  0.00           H  
ATOM   1582  H61   A    49      37.398 107.340  98.065  1.00  0.00           H  
ATOM   1583  H62   A    49      37.636 108.560  96.910  1.00  0.00           H  
ATOM   1584  H8    A    49      41.097 111.819  96.283  1.00  0.00           H  
ATOM   1585  P     A    50      46.608 109.162  95.999  1.00  0.00           P  
ATOM   1586  OP2   A    50      46.007 109.304  94.649  1.00  0.00           O  
ATOM   1587  OP1   A    50      48.083 109.078  96.141  1.00  0.00           O  
ATOM   1588  O5'   A    50      45.973 107.872  96.687  1.00  0.00           O  
ATOM   1589  C5'   A    50      46.395 107.451  97.975  1.00  0.00           C  
ATOM   1590  C4'   A    50      45.530 106.334  98.504  1.00  0.00           C  
ATOM   1591  O4'   A    50      44.188 106.811  98.803  1.00  0.00           O  
ATOM   1592  C3'   A    50      45.281 105.174  97.552  1.00  0.00           C  
ATOM   1593  O3'   A    50      46.338 104.230  97.540  1.00  0.00           O  
ATOM   1594  C1'   A    50      43.264 105.786  98.594  1.00  0.00           C  
ATOM   1595  C2'   A    50      44.062 104.550  98.198  1.00  0.00           C  
ATOM   1596  O2'   A    50      44.413 103.832  99.372  1.00  0.00           O  
ATOM   1597  N1    A    50      38.816 104.907  96.145  1.00  0.00           N  
ATOM   1598  C2    A    50      39.422 104.282  97.163  1.00  0.00           C  
ATOM   1599  N3    A    50      40.582 104.565  97.752  1.00  0.00           N  
ATOM   1600  C4    A    50      41.155 105.640  97.182  1.00  0.00           C  
ATOM   1601  C5    A    50      40.655 106.385  96.131  1.00  0.00           C  
ATOM   1602  C6    A    50      39.418 105.984  95.596  1.00  0.00           C  
ATOM   1603  N6    A    50      38.814 106.605  94.581  1.00  0.00           N  
ATOM   1604  N7    A    50      41.520 107.423  95.810  1.00  0.00           N  
ATOM   1605  C8    A    50      42.506 107.284  96.661  1.00  0.00           C  
ATOM   1606  N9    A    50      42.351 106.225  97.521  1.00  0.00           N  
ATOM   1607  H5'   A    50      46.347 108.211  98.592  1.00  0.00           H  
ATOM   1608 H5''   A    50      47.322 107.140  97.923  1.00  0.00           H  
ATOM   1609  H4'   A    50      45.927 105.990  99.332  1.00  0.00           H  
ATOM   1610  H3'   A    50      45.049 105.529  96.667  1.00  0.00           H  
ATOM   1611  H1'   A    50      42.747 105.595  99.405  1.00  0.00           H  
ATOM   1612  H2'   A    50      43.566 103.991  97.565  1.00  0.00           H  
ATOM   1613 HO2'   A    50      43.849 103.034  99.438  1.00  0.00           H  
ATOM   1614  H2    A    50      38.944 103.507  97.526  1.00  0.00           H  
ATOM   1615  H61   A    50      37.950 106.278  94.250  1.00  0.00           H  
ATOM   1616  H62   A    50      39.231 107.388  94.166  1.00  0.00           H  
ATOM   1617  H8    A    50      43.284 107.881  96.681  1.00  0.00           H  
ATOM   1618  P     A    51      46.469 103.201  96.320  1.00  0.00           P  
ATOM   1619  OP2   A    51      45.796 103.850  95.167  1.00  0.00           O  
ATOM   1620  OP1   A    51      47.910 102.857  96.231  1.00  0.00           O  
ATOM   1621  O5'   A    51      45.665 101.870  96.673  1.00  0.00           O  
ATOM   1622  C5'   A    51      46.066 100.615  96.145  1.00  0.00           C  
ATOM   1623  C4'   A    51      46.038  99.536  97.199  1.00  0.00           C  
ATOM   1624  O4'   A    51      47.190  99.742  98.061  1.00  0.00           O  
ATOM   1625  C3'   A    51      44.823  99.529  98.114  1.00  0.00           C  
ATOM   1626  O3'   A    51      44.482  98.232  98.573  1.00  0.00           O  
ATOM   1627  C1'   A    51      46.768  99.939  99.395  1.00  0.00           C  
ATOM   1628  C2'   A    51      45.304 100.373  99.289  1.00  0.00           C  
ATOM   1629  O2'   A    51      44.629 100.018 100.488  1.00  0.00           O  
ATOM   1630  N1    A    51      49.346 101.435 103.599  1.00  0.00           N  
ATOM   1631  C2    A    51      48.613 100.346 103.332  1.00  0.00           C  
ATOM   1632  N3    A    51      47.968 100.020 102.214  1.00  0.00           N  
ATOM   1633  C4    A    51      48.129 100.972 101.278  1.00  0.00           C  
ATOM   1634  C5    A    51      48.851 102.144 101.404  1.00  0.00           C  
ATOM   1635  C6    A    51      49.487 102.372 102.637  1.00  0.00           C  
ATOM   1636  N6    A    51      50.217 103.457 102.904  1.00  0.00           N  
ATOM   1637  N7    A    51      48.794 102.883 100.230  1.00  0.00           N  
ATOM   1638  C8    A    51      48.051 102.154  99.435  1.00  0.00           C  
ATOM   1639  N9    A    51      47.614 100.983 100.004  1.00  0.00           N  
ATOM   1640  H5'   A    51      46.977 100.692  95.792  1.00  0.00           H  
ATOM   1641 H5''   A    51      45.462 100.366  95.416  1.00  0.00           H  
ATOM   1642  H4'   A    51      46.125  98.654  96.781  1.00  0.00           H  
ATOM   1643  H3'   A    51      44.040  99.933  97.683  1.00  0.00           H  
ATOM   1644  H1'   A    51      46.827  99.119  99.929  1.00  0.00           H  
ATOM   1645  H2'   A    51      45.227 101.331  99.098  1.00  0.00           H  
ATOM   1646 HO2'   A    51      43.756  99.637 100.260  1.00  0.00           H  
ATOM   1647  H2    A    51      48.542  99.697 104.064  1.00  0.00           H  
ATOM   1648  H61   A    51      50.637 103.561 103.783  1.00  0.00           H  
ATOM   1649  H62   A    51      50.334 104.150 102.221  1.00  0.00           H  
ATOM   1650  H8    A    51      47.827 102.420  98.518  1.00  0.00           H  
ATOM   1651  P     C    52      43.421  97.340  97.760  1.00  0.00           P  
ATOM   1652  OP2   C    52      44.047  96.934  96.477  1.00  0.00           O  
ATOM   1653  OP1   C    52      42.894  96.301  98.681  1.00  0.00           O  
ATOM   1654  O5'   C    52      42.236  98.353  97.433  1.00  0.00           O  
ATOM   1655  C5'   C    52      41.410  98.166  96.293  1.00  0.00           C  
ATOM   1656  C4'   C    52      40.604  99.399  95.982  1.00  0.00           C  
ATOM   1657  O4'   C    52      41.491 100.517  95.749  1.00  0.00           O  
ATOM   1658  C3'   C    52      39.787  99.370  94.710  1.00  0.00           C  
ATOM   1659  O3'   C    52      38.583  98.648  94.884  1.00  0.00           O  
ATOM   1660  C1'   C    52      40.892 101.424  94.858  1.00  0.00           C  
ATOM   1661  C2'   C    52      39.534 100.853  94.482  1.00  0.00           C  
ATOM   1662  O2'   C    52      38.536 101.417  95.316  1.00  0.00           O  
ATOM   1663  N1    C    52      41.753 101.519  93.675  1.00  0.00           N  
ATOM   1664  C2    C    52      41.436 102.477  92.713  1.00  0.00           C  
ATOM   1665  O2    C    52      40.437 103.197  92.895  1.00  0.00           O  
ATOM   1666  N3    C    52      42.215 102.597  91.613  1.00  0.00           N  
ATOM   1667  C4    C    52      43.269 101.801  91.457  1.00  0.00           C  
ATOM   1668  N4    C    52      43.998 101.959  90.362  1.00  0.00           N  
ATOM   1669  C5    C    52      43.618 100.807  92.422  1.00  0.00           C  
ATOM   1670  C6    C    52      42.835 100.701  93.507  1.00  0.00           C  
ATOM   1671  H5'   C    52      40.799  97.418  96.461  1.00  0.00           H  
ATOM   1672 H5''   C    52      41.975  97.951  95.522  1.00  0.00           H  
ATOM   1673  H4'   C    52      39.937  99.509  96.850  1.00  0.00           H  
ATOM   1674  H3'   C    52      40.289  98.857  93.875  1.00  0.00           H  
ATOM   1675  H1'   C    52      40.719 102.444  95.229  1.00  0.00           H  
ATOM   1676  H2'   C    52      39.178 101.072  93.466  1.00  0.00           H  
ATOM   1677 HO2'   C    52      37.828 100.734  95.498  1.00  0.00           H  
ATOM   1678  H42   C    52      44.798 101.380  90.206  1.00  0.00           H  
ATOM   1679  H41   C    52      43.747 102.657  89.692  1.00  0.00           H  
ATOM   1680  H5    C    52      44.492 100.155  92.278  1.00  0.00           H  
ATOM   1681  H6    C    52      43.071  99.948  94.274  1.00  0.00           H  
ATOM   1682  P     U    53      38.093  97.647  93.735  1.00  0.00           P  
ATOM   1683  OP2   U    53      39.279  96.988  93.122  1.00  0.00           O  
ATOM   1684  OP1   U    53      37.062  96.832  94.405  1.00  0.00           O  
ATOM   1685  O5'   U    53      37.402  98.592  92.659  1.00  0.00           O  
ATOM   1686  C5'   U    53      36.281  99.380  93.027  1.00  0.00           C  
ATOM   1687  C4'   U    53      35.927 100.344  91.922  1.00  0.00           C  
ATOM   1688  O4'   U    53      36.985 101.325  91.764  1.00  0.00           O  
ATOM   1689  C3'   U    53      35.770  99.742  90.533  1.00  0.00           C  
ATOM   1690  O3'   U    53      34.494  99.162  90.322  1.00  0.00           O  
ATOM   1691  C1'   U    53      37.179 101.634  90.391  1.00  0.00           C  
ATOM   1692  C2'   U    53      36.061 100.927  89.623  1.00  0.00           C  
ATOM   1693  O2'   U    53      34.941 101.796  89.535  1.00  0.00           O  
ATOM   1694  N1    U    53      38.526 101.190  89.958  1.00  0.00           N  
ATOM   1695  C2    U    53      39.028 101.739  88.793  1.00  0.00           C  
ATOM   1696  O2    U    53      38.417 102.557  88.126  1.00  0.00           O  
ATOM   1697  N3    U    53      40.277 101.300  88.432  1.00  0.00           N  
ATOM   1698  C4    U    53      41.063 100.385  89.101  1.00  0.00           C  
ATOM   1699  O4    U    53      42.169 100.091  88.646  1.00  0.00           O  
ATOM   1700  C5    U    53      40.480  99.858  90.298  1.00  0.00           C  
ATOM   1701  C6    U    53      39.265 100.271  90.673  1.00  0.00           C  
ATOM   1702  H5'   U    53      36.498  99.941  93.948  1.00  0.00           H  
ATOM   1703 H5''   U    53      35.417  98.733  93.240  1.00  0.00           H  
ATOM   1704  H4'   U    53      35.097 100.806  92.163  1.00  0.00           H  
ATOM   1705  H3'   U    53      36.459  99.058  90.399  1.00  0.00           H  
ATOM   1706  H1'   U    53      37.101 102.602  90.261  1.00  0.00           H  
ATOM   1707  H2'   U    53      36.364 100.635  88.737  1.00  0.00           H  
ATOM   1708 HO2'   U    53      34.135 101.307  89.805  1.00  0.00           H  
ATOM   1709  H3    U    53      40.652 101.676  87.609  1.00  0.00           H  
ATOM   1710  H5    U    53      40.969  99.202  90.837  1.00  0.00           H  
ATOM   1711  H6    U    53      38.887  99.895  91.495  1.00  0.00           H  
ATOM   1712  P     U    54      34.337  97.876  89.371  1.00  0.00           P  
ATOM   1713  OP2   U    54      35.524  97.008  89.574  1.00  0.00           O  
ATOM   1714  OP1   U    54      32.976  97.318  89.573  1.00  0.00           O  
ATOM   1715  O5'   U    54      34.410  98.476  87.898  1.00  0.00           O  
ATOM   1716  C5'   U    54      33.386  99.325  87.403  1.00  0.00           C  
ATOM   1717  C4'   U    54      33.838 100.096  86.187  1.00  0.00           C  
ATOM   1718  O4'   U    54      35.038 100.850  86.500  1.00  0.00           O  
ATOM   1719  C3'   U    54      34.227  99.266  84.975  1.00  0.00           C  
ATOM   1720  O3'   U    54      33.112  98.870  84.193  1.00  0.00           O  
ATOM   1721  C1'   U    54      35.947 100.827  85.405  1.00  0.00           C  
ATOM   1722  C2'   U    54      35.194 100.184  84.240  1.00  0.00           C  
ATOM   1723  O2'   U    54      34.500 101.195  83.523  1.00  0.00           O  
ATOM   1724  N1    U    54      37.184 100.086  85.752  1.00  0.00           N  
ATOM   1725  C2    U    54      38.296 100.310  84.963  1.00  0.00           C  
ATOM   1726  O2    U    54      38.297 101.076  84.015  1.00  0.00           O  
ATOM   1727  N3    U    54      39.418  99.604  85.322  1.00  0.00           N  
ATOM   1728  C4    U    54      39.541  98.713  86.368  1.00  0.00           C  
ATOM   1729  O4    U    54      40.621  98.154  86.562  1.00  0.00           O  
ATOM   1730  C5    U    54      38.350  98.532  87.142  1.00  0.00           C  
ATOM   1731  C6    U    54      37.244  99.209  86.814  1.00  0.00           C  
ATOM   1732  H5'   U    54      33.130  99.958  88.106  1.00  0.00           H  
ATOM   1733 H5''   U    54      32.606  98.781  87.164  1.00  0.00           H  
ATOM   1734  H4'   U    54      33.127 100.720  85.930  1.00  0.00           H  
ATOM   1735  H3'   U    54      34.709  98.466  85.274  1.00  0.00           H  
ATOM   1736  H1'   U    54      36.179 101.751  85.172  1.00  0.00           H  
ATOM   1737  H2'   U    54      35.798  99.677  83.658  1.00  0.00           H  
ATOM   1738 HO2'   U    54      33.572 100.911  83.389  1.00  0.00           H  
ATOM   1739  H3    U    54      40.218  99.748  84.776  1.00  0.00           H  
ATOM   1740  H5    U    54      38.346  97.918  87.906  1.00  0.00           H  
ATOM   1741  H6    U    54      36.443  99.066  87.359  1.00  0.00           H  
ATOM   1742  P     U    55      33.163  97.507  83.343  1.00  0.00           P  
ATOM   1743  OP2   U    55      34.011  96.538  84.079  1.00  0.00           O  
ATOM   1744  OP1   U    55      31.770  97.138  82.982  1.00  0.00           O  
ATOM   1745  O5'   U    55      33.925  97.916  82.005  1.00  0.00           O  
ATOM   1746  C5'   U    55      33.298  98.732  81.028  1.00  0.00           C  
ATOM   1747  C4'   U    55      34.261  99.134  79.937  1.00  0.00           C  
ATOM   1748  O4'   U    55      35.363  99.890  80.505  1.00  0.00           O  
ATOM   1749  C3'   U    55      34.939  97.997  79.188  1.00  0.00           C  
ATOM   1750  O3'   U    55      34.135  97.458  78.153  1.00  0.00           O  
ATOM   1751  C1'   U    55      36.595  99.537  79.876  1.00  0.00           C  
ATOM   1752  C2'   U    55      36.222  98.647  78.689  1.00  0.00           C  
ATOM   1753  O2'   U    55      35.977  99.470  77.557  1.00  0.00           O  
ATOM   1754  N1    U    55      37.479  98.844  80.843  1.00  0.00           N  
ATOM   1755  C2    U    55      38.827  98.782  80.535  1.00  0.00           C  
ATOM   1756  O2    U    55      39.300  99.267  79.522  1.00  0.00           O  
ATOM   1757  N3    U    55      39.606  98.132  81.460  1.00  0.00           N  
ATOM   1758  C4    U    55      39.189  97.546  82.636  1.00  0.00           C  
ATOM   1759  O4    U    55      40.016  96.996  83.364  1.00  0.00           O  
ATOM   1760  C5    U    55      37.784  97.647  82.889  1.00  0.00           C  
ATOM   1761  C6    U    55      37.001  98.278  82.006  1.00  0.00           C  
ATOM   1762  H5'   U    55      32.951  99.539  81.461  1.00  0.00           H  
ATOM   1763 H5''   U    55      32.553  98.237  80.627  1.00  0.00           H  
ATOM   1764  H4'   U    55      33.786  99.699  79.293  1.00  0.00           H  
ATOM   1765  H3'   U    55      35.167  97.286  79.823  1.00  0.00           H  
ATOM   1766  H1'   U    55      37.045 100.345  79.550  1.00  0.00           H  
ATOM   1767  H2'   U    55      36.917  97.980  78.509  1.00  0.00           H  
ATOM   1768 HO2'   U    55      35.128  99.204  77.148  1.00  0.00           H  
ATOM   1769  H3    U    55      40.564  98.077  81.259  1.00  0.00           H  
ATOM   1770  H5    U    55      37.400  97.260  83.702  1.00  0.00           H  
ATOM   1771  H6    U    55      36.044  98.333  82.201  1.00  0.00           H  
ATOM   1772  P     G    56      34.284  95.915  77.733  1.00  0.00           P  
ATOM   1773  OP2   G    56      34.451  95.115  78.973  1.00  0.00           O  
ATOM   1774  OP1   G    56      33.186  95.585  76.790  1.00  0.00           O  
ATOM   1775  O5'   G    56      35.658  95.865  76.927  1.00  0.00           O  
ATOM   1776  C5'   G    56      35.782  96.490  75.658  1.00  0.00           C  
ATOM   1777  C4'   G    56      37.204  96.457  75.160  1.00  0.00           C  
ATOM   1778  O4'   G    56      38.067  97.168  76.085  1.00  0.00           O  
ATOM   1779  C3'   G    56      37.839  95.079  75.047  1.00  0.00           C  
ATOM   1780  O3'   G    56      37.476  94.397  73.858  1.00  0.00           O  
ATOM   1781  C1'   G    56      39.338  96.508  76.186  1.00  0.00           C  
ATOM   1782  C2'   G    56      39.326  95.389  75.143  1.00  0.00           C  
ATOM   1783  O2'   G    56      39.827  95.898  73.914  1.00  0.00           O  
ATOM   1784  N1    G    56      42.694  94.567  79.485  1.00  0.00           N  
ATOM   1785  C2    G    56      42.878  94.963  78.183  1.00  0.00           C  
ATOM   1786  N2    G    56      44.117  94.826  77.688  1.00  0.00           N  
ATOM   1787  N3    G    56      41.918  95.458  77.419  1.00  0.00           N  
ATOM   1788  C4    G    56      40.738  95.525  78.070  1.00  0.00           C  
ATOM   1789  C5    G    56      40.448  95.157  79.368  1.00  0.00           C  
ATOM   1790  C6    G    56      41.488  94.627  80.176  1.00  0.00           C  
ATOM   1791  O6    G    56      41.431  94.243  81.350  1.00  0.00           O  
ATOM   1792  N7    G    56      39.112  95.386  79.659  1.00  0.00           N  
ATOM   1793  C8    G    56      38.621  95.880  78.554  1.00  0.00           C  
ATOM   1794  N9    G    56      39.553  95.991  77.551  1.00  0.00           N  
ATOM   1795  H5'   G    56      35.490  97.423  75.732  1.00  0.00           H  
ATOM   1796 H5''   G    56      35.206  96.026  75.016  1.00  0.00           H  
ATOM   1797  H4'   G    56      37.245  96.896  74.284  1.00  0.00           H  
ATOM   1798  H3'   G    56      37.574  94.539  75.821  1.00  0.00           H  
ATOM   1799  H1'   G    56      40.043  97.152  75.965  1.00  0.00           H  
ATOM   1800  H2'   G    56      39.839  94.610  75.447  1.00  0.00           H  
ATOM   1801 HO2'   G    56      39.213  95.649  73.193  1.00  0.00           H  
ATOM   1802  H1    G    56      43.471  94.212  79.966  1.00  0.00           H  
ATOM   1803  H22   G    56      44.308  95.093  76.764  1.00  0.00           H  
ATOM   1804  H21   G    56      44.833  94.461  78.247  1.00  0.00           H  
ATOM   1805  H8    G    56      37.682  96.145  78.453  1.00  0.00           H  
ATOM   1806  P     A    57      37.407  92.791  73.837  1.00  0.00           P  
ATOM   1807  OP2   A    57      36.846  92.338  75.135  1.00  0.00           O  
ATOM   1808  OP1   A    57      36.756  92.375  72.571  1.00  0.00           O  
ATOM   1809  O5'   A    57      38.934  92.341  73.778  1.00  0.00           O  
ATOM   1810  C5'   A    57      39.722  92.585  72.622  1.00  0.00           C  
ATOM   1811  C4'   A    57      41.154  92.160  72.828  1.00  0.00           C  
ATOM   1812  O4'   A    57      41.750  92.940  73.897  1.00  0.00           O  
ATOM   1813  C3'   A    57      41.367  90.716  73.259  1.00  0.00           C  
ATOM   1814  O3'   A    57      41.327  89.803  72.176  1.00  0.00           O  
ATOM   1815  C1'   A    57      42.627  92.121  74.682  1.00  0.00           C  
ATOM   1816  C2'   A    57      42.717  90.775  73.960  1.00  0.00           C  
ATOM   1817  O2'   A    57      43.782  90.824  73.023  1.00  0.00           O  
ATOM   1818  N1    A    57      43.671  90.671  79.515  1.00  0.00           N  
ATOM   1819  C2    A    57      44.409  90.677  78.398  1.00  0.00           C  
ATOM   1820  N3    A    57      44.074  91.068  77.170  1.00  0.00           N  
ATOM   1821  C4    A    57      42.801  91.502  77.141  1.00  0.00           C  
ATOM   1822  C5    A    57      41.920  91.555  78.204  1.00  0.00           C  
ATOM   1823  C6    A    57      42.397  91.113  79.451  1.00  0.00           C  
ATOM   1824  N6    A    57      41.661  91.105  80.565  1.00  0.00           N  
ATOM   1825  N7    A    57      40.692  92.060  77.798  1.00  0.00           N  
ATOM   1826  C8    A    57      40.856  92.296  76.520  1.00  0.00           C  
ATOM   1827  N9    A    57      42.109  91.981  76.055  1.00  0.00           N  
ATOM   1828  H5'   A    57      39.699  93.543  72.415  1.00  0.00           H  
ATOM   1829 H5''   A    57      39.346  92.087  71.867  1.00  0.00           H  
ATOM   1830  H4'   A    57      41.654  92.320  72.000  1.00  0.00           H  
ATOM   1831  H3'   A    57      40.677  90.471  73.911  1.00  0.00           H  
ATOM   1832  H1'   A    57      43.516  92.535  74.708  1.00  0.00           H  
ATOM   1833  H2'   A    57      42.825  90.035  74.594  1.00  0.00           H  
ATOM   1834 HO2'   A    57      43.462  90.494  72.157  1.00  0.00           H  
ATOM   1835  H2    A    57      45.327  90.347  78.498  1.00  0.00           H  
ATOM   1836  H61   A    57      42.049  90.785  81.406  1.00  0.00           H  
ATOM   1837  H62   A    57      40.735  91.421  80.543  1.00  0.00           H  
ATOM   1838  H8    A    57      40.149  92.662  75.949  1.00  0.00           H  
ATOM   1839  P     G    58      40.808  88.299  72.407  1.00  0.00           P  
ATOM   1840  OP2   G    58      39.667  88.347  73.355  1.00  0.00           O  
ATOM   1841  OP1   G    58      40.632  87.664  71.076  1.00  0.00           O  
ATOM   1842  O5'   G    58      42.027  87.578  73.138  1.00  0.00           O  
ATOM   1843  C5'   G    58      43.251  87.346  72.457  1.00  0.00           C  
ATOM   1844  C4'   G    58      44.309  86.809  73.389  1.00  0.00           C  
ATOM   1845  O4'   G    58      44.561  87.766  74.451  1.00  0.00           O  
ATOM   1846  C3'   G    58      43.962  85.524  74.124  1.00  0.00           C  
ATOM   1847  O3'   G    58      44.166  84.362  73.337  1.00  0.00           O  
ATOM   1848  C1'   G    58      44.801  87.085  75.688  1.00  0.00           C  
ATOM   1849  C2'   G    58      44.855  85.592  75.355  1.00  0.00           C  
ATOM   1850  O2'   G    58      46.194  85.238  75.040  1.00  0.00           O  
ATOM   1851  N1    G    58      43.354  86.799  80.561  1.00  0.00           N  
ATOM   1852  C2    G    58      44.511  86.359  79.965  1.00  0.00           C  
ATOM   1853  N2    G    58      45.405  85.764  80.768  1.00  0.00           N  
ATOM   1854  N3    G    58      44.775  86.493  78.675  1.00  0.00           N  
ATOM   1855  C4    G    58      43.773  87.111  78.015  1.00  0.00           C  
ATOM   1856  C5    G    58      42.580  87.589  78.515  1.00  0.00           C  
ATOM   1857  C6    G    58      42.309  87.439  79.900  1.00  0.00           C  
ATOM   1858  O6    G    58      41.309  87.796  80.533  1.00  0.00           O  
ATOM   1859  N7    G    58      41.818  88.162  77.507  1.00  0.00           N  
ATOM   1860  C8    G    58      42.547  88.025  76.433  1.00  0.00           C  
ATOM   1861  N9    G    58      43.746  87.395  76.671  1.00  0.00           N  
ATOM   1862  H5'   G    58      43.566  88.188  72.067  1.00  0.00           H  
ATOM   1863 H5''   G    58      43.099  86.697  71.738  1.00  0.00           H  
ATOM   1864  H4'   G    58      45.138  86.670  72.882  1.00  0.00           H  
ATOM   1865  H3'   G    58      43.024  85.559  74.407  1.00  0.00           H  
ATOM   1866  H1'   G    58      45.670  87.372  76.038  1.00  0.00           H  
ATOM   1867  H2'   G    58      44.499  85.049  76.089  1.00  0.00           H  
ATOM   1868 HO2'   G    58      46.201  84.729  74.204  1.00  0.00           H  
ATOM   1869  H1    G    58      43.255  86.653  81.524  1.00  0.00           H  
ATOM   1870  H22   G    58      46.249  85.430  80.398  1.00  0.00           H  
ATOM   1871  H21   G    58      45.217  85.661  81.724  1.00  0.00           H  
ATOM   1872  H8    G    58      42.268  88.339  75.548  1.00  0.00           H  
ATOM   1873  P     A    59      43.276  83.047  73.591  1.00  0.00           P  
ATOM   1874  OP2   A    59      41.874  83.479  73.816  1.00  0.00           O  
ATOM   1875  OP1   A    59      43.582  82.071  72.517  1.00  0.00           O  
ATOM   1876  O5'   A    59      43.837  82.463  74.964  1.00  0.00           O  
ATOM   1877  C5'   A    59      45.158  81.950  75.053  1.00  0.00           C  
ATOM   1878  C4'   A    59      45.511  81.569  76.468  1.00  0.00           C  
ATOM   1879  O4'   A    59      45.462  82.743  77.320  1.00  0.00           O  
ATOM   1880  C3'   A    59      44.574  80.581  77.146  1.00  0.00           C  
ATOM   1881  O3'   A    59      44.838  79.234  76.790  1.00  0.00           O  
ATOM   1882  C1'   A    59      44.949  82.397  78.610  1.00  0.00           C  
ATOM   1883  C2'   A    59      44.793  80.876  78.623  1.00  0.00           C  
ATOM   1884  O2'   A    59      46.000  80.293  79.092  1.00  0.00           O  
ATOM   1885  N1    A    59      41.431  83.683  82.150  1.00  0.00           N  
ATOM   1886  C2    A    59      42.577  82.992  82.228  1.00  0.00           C  
ATOM   1887  N3    A    59      43.445  82.694  81.265  1.00  0.00           N  
ATOM   1888  C4    A    59      43.037  83.194  80.084  1.00  0.00           C  
ATOM   1889  C5    A    59      41.886  83.921  79.847  1.00  0.00           C  
ATOM   1890  C6    A    59      41.051  84.171  80.951  1.00  0.00           C  
ATOM   1891  N6    A    59      39.909  84.857  80.873  1.00  0.00           N  
ATOM   1892  N7    A    59      41.795  84.271  78.507  1.00  0.00           N  
ATOM   1893  C8    A    59      42.874  83.755  77.973  1.00  0.00           C  
ATOM   1894  N9    A    59      43.672  83.089  78.870  1.00  0.00           N  
ATOM   1895  H5'   A    59      45.788  82.634  74.739  1.00  0.00           H  
ATOM   1896 H5''   A    59      45.234  81.160  74.480  1.00  0.00           H  
ATOM   1897  H4'   A    59      46.421  81.204  76.481  1.00  0.00           H  
ATOM   1898  H3'   A    59      43.649  80.800  76.908  1.00  0.00           H  
ATOM   1899  H1'   A    59      45.608  82.663  79.286  1.00  0.00           H  
ATOM   1900  H2'   A    59      44.022  80.599  79.163  1.00  0.00           H  
ATOM   1901 HO2'   A    59      46.267  79.577  78.478  1.00  0.00           H  
ATOM   1902  H2    A    59      42.808  82.660  83.121  1.00  0.00           H  
ATOM   1903  H61   A    59      39.367  84.999  81.678  1.00  0.00           H  
ATOM   1904  H62   A    59      39.613  85.222  80.014  1.00  0.00           H  
ATOM   1905  H8    A    59      43.092  83.837  77.021  1.00  0.00           H  
ATOM   1906  P     U    60      43.626  78.184  76.704  1.00  0.00           P  
ATOM   1907  OP2   U    60      42.464  78.803  76.014  1.00  0.00           O  
ATOM   1908  OP1   U    60      44.206  76.910  76.190  1.00  0.00           O  
ATOM   1909  O5'   U    60      43.188  77.977  78.221  1.00  0.00           O  
ATOM   1910  C5'   U    60      44.074  77.383  79.188  1.00  0.00           C  
ATOM   1911  C4'   U    60      43.481  77.518  80.567  1.00  0.00           C  
ATOM   1912  O4'   U    60      43.252  78.928  80.841  1.00  0.00           O  
ATOM   1913  C3'   U    60      42.107  76.882  80.733  1.00  0.00           C  
ATOM   1914  O3'   U    60      42.179  75.489  81.026  1.00  0.00           O  
ATOM   1915  C1'   U    60      42.055  79.080  81.574  1.00  0.00           C  
ATOM   1916  C2'   U    60      41.522  77.682  81.886  1.00  0.00           C  
ATOM   1917  O2'   U    60      42.028  77.260  83.132  1.00  0.00           O  
ATOM   1918  N1    U    60      41.104  79.882  80.786  1.00  0.00           N  
ATOM   1919  C2    U    60      40.115  80.553  81.483  1.00  0.00           C  
ATOM   1920  O2    U    60      40.007  80.497  82.689  1.00  0.00           O  
ATOM   1921  N3    U    60      39.254  81.290  80.711  1.00  0.00           N  
ATOM   1922  C4    U    60      39.277  81.421  79.340  1.00  0.00           C  
ATOM   1923  O4    U    60      38.450  82.146  78.791  1.00  0.00           O  
ATOM   1924  C5    U    60      40.325  80.691  78.687  1.00  0.00           C  
ATOM   1925  C6    U    60      41.180  79.968  79.413  1.00  0.00           C  
ATOM   1926  H5'   U    60      45.057  77.873  79.152  1.00  0.00           H  
ATOM   1927 H5''   U    60      44.235  76.320  78.951  1.00  0.00           H  
ATOM   1928  H4'   U    60      44.213  77.024  81.224  1.00  0.00           H  
ATOM   1929  H3'   U    60      41.488  76.923  79.825  1.00  0.00           H  
ATOM   1930  H1'   U    60      42.186  79.595  82.537  1.00  0.00           H  
ATOM   1931  H2'   U    60      40.431  77.573  81.968  1.00  0.00           H  
ATOM   1932 HO2'   U    60      42.347  76.314  83.061  1.00  0.00           H  
ATOM   1933  H3    U    60      38.530  81.783  81.195  1.00  0.00           H  
ATOM   1934  H5    U    60      40.423  80.726  77.591  1.00  0.00           H  
ATOM   1935  H6    U    60      41.977  79.415  78.894  1.00  0.00           H  
ATOM   1936  P     G    61      40.996  74.504  80.567  1.00  0.00           P  
ATOM   1937  OP2   G    61      40.509  74.957  79.239  1.00  0.00           O  
ATOM   1938  OP1   G    61      41.469  73.106  80.738  1.00  0.00           O  
ATOM   1939  O5'   G    61      39.840  74.766  81.632  1.00  0.00           O  
ATOM   1940  C5'   G    61      40.015  74.420  82.998  1.00  0.00           C  
ATOM   1941  C4'   G    61      38.850  74.880  83.839  1.00  0.00           C  
ATOM   1942  O4'   G    61      38.551  76.257  83.470  1.00  0.00           O  
ATOM   1943  C3'   G    61      37.559  74.092  83.678  1.00  0.00           C  
ATOM   1944  O3'   G    61      36.868  73.906  84.902  1.00  0.00           O  
ATOM   1945  C1'   G    61      37.157  76.381  83.215  1.00  0.00           C  
ATOM   1946  C2'   G    61      36.708  74.986  82.782  1.00  0.00           C  
ATOM   1947  O2'   G    61      35.325  74.840  83.071  1.00  0.00           O  
ATOM   1948  N1    G    61      34.525  80.534  81.896  1.00  0.00           N  
ATOM   1949  C2    G    61      34.479  79.802  83.058  1.00  0.00           C  
ATOM   1950  N2    G    61      33.620  80.228  83.996  1.00  0.00           N  
ATOM   1951  N3    G    61      35.221  78.730  83.286  1.00  0.00           N  
ATOM   1952  C4    G    61      36.026  78.442  82.242  1.00  0.00           C  
ATOM   1953  C5    G    61      36.149  79.107  81.040  1.00  0.00           C  
ATOM   1954  C6    G    61      35.347  80.255  80.809  1.00  0.00           C  
ATOM   1955  O6    G    61      35.310  80.980  79.808  1.00  0.00           O  
ATOM   1956  N7    G    61      37.091  78.491  80.230  1.00  0.00           N  
ATOM   1957  C8    G    61      37.517  77.481  80.940  1.00  0.00           C  
ATOM   1958  N9    G    61      36.912  77.393  82.170  1.00  0.00           N  
ATOM   1959  H5'   G    61      40.836  74.838  83.331  1.00  0.00           H  
ATOM   1960 H5''   G    61      40.099  73.446  83.072  1.00  0.00           H  
ATOM   1961  H4'   G    61      39.106  74.836  84.785  1.00  0.00           H  
ATOM   1962  H3'   G    61      37.748  73.258  83.202  1.00  0.00           H  
ATOM   1963  H1'   G    61      36.684  76.636  84.035  1.00  0.00           H  
ATOM   1964  H2'   G    61      36.899  74.829  81.833  1.00  0.00           H  
ATOM   1965 HO2'   G    61      34.808  75.368  82.427  1.00  0.00           H  
ATOM   1966  H1    G    61      33.934  81.313  81.826  1.00  0.00           H  
ATOM   1967  H22   G    61      33.544  79.745  84.846  1.00  0.00           H  
ATOM   1968  H21   G    61      33.067  81.020  83.835  1.00  0.00           H  
ATOM   1969  H8    G    61      38.198  76.851  80.626  1.00  0.00           H  
ATOM   1970  P     G    62      36.130  72.512  85.209  1.00  0.00           P  
ATOM   1971  OP2   G    62      34.840  72.813  85.880  1.00  0.00           O  
ATOM   1972  OP1   G    62      36.138  71.703  83.963  1.00  0.00           O  
ATOM   1973  O5'   G    62      37.081  71.795  86.268  1.00  0.00           O  
ATOM   1974  C5'   G    62      38.403  71.413  85.918  1.00  0.00           C  
ATOM   1975  C4'   G    62      39.136  70.815  87.093  1.00  0.00           C  
ATOM   1976  O4'   G    62      39.384  71.833  88.102  1.00  0.00           O  
ATOM   1977  C3'   G    62      38.391  69.736  87.866  1.00  0.00           C  
ATOM   1978  O3'   G    62      38.381  68.485  87.199  1.00  0.00           O  
ATOM   1979  C1'   G    62      39.344  71.246  89.382  1.00  0.00           C  
ATOM   1980  C2'   G    62      39.119  69.745  89.199  1.00  0.00           C  
ATOM   1981  O2'   G    62      40.375  69.088  89.105  1.00  0.00           O  
ATOM   1982  N1    G    62      37.228  71.800  93.979  1.00  0.00           N  
ATOM   1983  C2    G    62      38.325  71.063  93.605  1.00  0.00           C  
ATOM   1984  N2    G    62      38.945  70.382  94.580  1.00  0.00           N  
ATOM   1985  N3    G    62      38.784  70.998  92.366  1.00  0.00           N  
ATOM   1986  C4    G    62      38.045  71.740  91.514  1.00  0.00           C  
ATOM   1987  C5    G    62      36.934  72.511  91.785  1.00  0.00           C  
ATOM   1988  C6    G    62      36.452  72.571  93.119  1.00  0.00           C  
ATOM   1989  O6    G    62      35.482  73.198  93.559  1.00  0.00           O  
ATOM   1990  N7    G    62      36.463  73.120  90.631  1.00  0.00           N  
ATOM   1991  C8    G    62      37.281  72.717  89.696  1.00  0.00           C  
ATOM   1992  N9    G    62      38.264  71.878  90.163  1.00  0.00           N  
ATOM   1993  H5'   G    62      38.892  72.202  85.604  1.00  0.00           H  
ATOM   1994 H5''   G    62      38.364  70.753  85.195  1.00  0.00           H  
ATOM   1995  H4'   G    62      39.997  70.462  86.784  1.00  0.00           H  
ATOM   1996  H3'   G    62      37.463  70.020  88.000  1.00  0.00           H  
ATOM   1997  H1'   G    62      40.202  71.395  89.832  1.00  0.00           H  
ATOM   1998  H2'   G    62      38.565  69.368  89.914  1.00  0.00           H  
ATOM   1999 HO2'   G    62      40.789  69.062  89.992  1.00  0.00           H  
ATOM   2000  H1    G    62      36.969  71.782  94.924  1.00  0.00           H  
ATOM   2001  H22   G    62      39.735  69.839  94.372  1.00  0.00           H  
ATOM   2002  H21   G    62      38.612  70.425  95.500  1.00  0.00           H  
ATOM   2003  H8    G    62      37.201  72.986  88.758  1.00  0.00           H  
ATOM   2004  P     C    63      39.678  67.566  86.908  1.00  0.00           P  
ATOM   2005  OP2   C    63      40.033  67.923  85.512  1.00  0.00           O  
ATOM   2006  OP1   C    63      40.599  67.929  88.015  1.00  0.00           O  
ATOM   2007  O5'   C    63      39.432  65.993  86.968  1.00  0.00           O  
ATOM   2008  C5'   C    63      38.142  65.447  86.743  1.00  0.00           C  
ATOM   2009  C4'   C    63      37.721  65.590  85.300  1.00  0.00           C  
ATOM   2010  O4'   C    63      38.719  66.347  84.562  1.00  0.00           O  
ATOM   2011  C3'   C    63      37.585  64.297  84.510  1.00  0.00           C  
ATOM   2012  O3'   C    63      36.352  63.638  84.737  1.00  0.00           O  
ATOM   2013  C1'   C    63      38.847  65.832  83.254  1.00  0.00           C  
ATOM   2014  C2'   C    63      37.758  64.775  83.080  1.00  0.00           C  
ATOM   2015  O2'   C    63      36.576  65.397  82.599  1.00  0.00           O  
ATOM   2016  N1    C    63      40.211  65.265  83.110  1.00  0.00           N  
ATOM   2017  C2    C    63      40.690  65.004  81.820  1.00  0.00           C  
ATOM   2018  O2    C    63      39.966  65.252  80.843  1.00  0.00           O  
ATOM   2019  N3    C    63      41.930  64.488  81.661  1.00  0.00           N  
ATOM   2020  C4    C    63      42.688  64.230  82.727  1.00  0.00           C  
ATOM   2021  N4    C    63      43.905  63.721  82.522  1.00  0.00           N  
ATOM   2022  C5    C    63      42.231  64.483  84.051  1.00  0.00           C  
ATOM   2023  C6    C    63      41.002  64.995  84.196  1.00  0.00           C  
ATOM   2024  H5'   C    63      37.494  65.912  87.313  1.00  0.00           H  
ATOM   2025 H5''   C    63      38.152  64.496  86.980  1.00  0.00           H  
ATOM   2026  H4'   C    63      36.868  66.072  85.268  1.00  0.00           H  
ATOM   2027  H3'   C    63      38.320  63.691  84.739  1.00  0.00           H  
ATOM   2028  H1'   C    63      38.717  66.541  82.591  1.00  0.00           H  
ATOM   2029  H2'   C    63      38.050  64.047  82.492  1.00  0.00           H  
ATOM   2030 HO2'   C    63      35.802  65.010  83.058  1.00  0.00           H  
ATOM   2031  H42   C    63      44.487  63.520  83.284  1.00  0.00           H  
ATOM   2032  H41   C    63      44.216  63.547  81.609  1.00  0.00           H  
ATOM   2033  H5    C    63      42.796  64.291  84.828  1.00  0.00           H  
ATOM   2034  H6    C    63      40.670  65.177  85.099  1.00  0.00           H  
ATOM   2035  P     C    64      36.288  62.032  84.771  1.00  0.00           P  
ATOM   2036  OP2   C    64      37.521  61.535  85.432  1.00  0.00           O  
ATOM   2037  OP1   C    64      34.960  61.636  85.304  1.00  0.00           O  
ATOM   2038  O5'   C    64      36.347  61.610  83.236  1.00  0.00           O  
ATOM   2039  C5'   C    64      35.303  61.963  82.342  1.00  0.00           C  
ATOM   2040  C4'   C    64      35.671  61.664  80.909  1.00  0.00           C  
ATOM   2041  O4'   C    64      36.869  62.404  80.554  1.00  0.00           O  
ATOM   2042  C3'   C    64      36.035  60.221  80.597  1.00  0.00           C  
ATOM   2043  O3'   C    64      34.900  59.388  80.432  1.00  0.00           O  
ATOM   2044  C1'   C    64      37.653  61.642  79.639  1.00  0.00           C  
ATOM   2045  C2'   C    64      36.898  60.350  79.350  1.00  0.00           C  
ATOM   2046  O2'   C    64      36.101  60.528  78.189  1.00  0.00           O  
ATOM   2047  N1    C    64      38.993  61.392  80.226  1.00  0.00           N  
ATOM   2048  C2    C    64      40.026  60.984  79.373  1.00  0.00           C  
ATOM   2049  O2    C    64      39.793  60.842  78.163  1.00  0.00           O  
ATOM   2050  N3    C    64      41.258  60.750  79.883  1.00  0.00           N  
ATOM   2051  C4    C    64      41.482  60.909  81.187  1.00  0.00           C  
ATOM   2052  N4    C    64      42.713  60.667  81.645  1.00  0.00           N  
ATOM   2053  C5    C    64      40.453  61.323  82.079  1.00  0.00           C  
ATOM   2054  C6    C    64      39.240  61.552  81.564  1.00  0.00           C  
ATOM   2055  H5'   C    64      35.116  62.921  82.431  1.00  0.00           H  
ATOM   2056 H5''   C    64      34.497  61.456  82.576  1.00  0.00           H  
ATOM   2057  H4'   C    64      34.939  61.941  80.320  1.00  0.00           H  
ATOM   2058  H3'   C    64      36.586  59.872  81.328  1.00  0.00           H  
ATOM   2059  H1'   C    64      37.750  62.150  78.807  1.00  0.00           H  
ATOM   2060  H2'   C    64      37.509  59.589  79.258  1.00  0.00           H  
ATOM   2061 HO2'   C    64      35.221  60.126  78.340  1.00  0.00           H  
ATOM   2062  H42   C    64      42.910  60.774  82.599  1.00  0.00           H  
ATOM   2063  H41   C    64      43.418  60.381  81.027  1.00  0.00           H  
ATOM   2064  H5    C    64      40.628  61.437  83.037  1.00  0.00           H  
ATOM   2065  H6    C    64      38.519  61.837  82.162  1.00  0.00           H  
ATOM   2066  P     U    65      34.959  57.844  80.876  1.00  0.00           P  
ATOM   2067  OP2   U    65      35.542  57.781  82.240  1.00  0.00           O  
ATOM   2068  OP1   U    65      33.627  57.240  80.618  1.00  0.00           O  
ATOM   2069  O5'   U    65      36.001  57.192  79.863  1.00  0.00           O  
ATOM   2070  C5'   U    65      35.699  57.073  78.481  1.00  0.00           C  
ATOM   2071  C4'   U    65      36.892  56.600  77.689  1.00  0.00           C  
ATOM   2072  O4'   U    65      37.984  57.549  77.823  1.00  0.00           O  
ATOM   2073  C3'   U    65      37.510  55.282  78.130  1.00  0.00           C  
ATOM   2074  O3'   U    65      36.804  54.152  77.652  1.00  0.00           O  
ATOM   2075  C1'   U    65      39.211  56.855  77.749  1.00  0.00           C  
ATOM   2076  C2'   U    65      38.898  55.379  77.510  1.00  0.00           C  
ATOM   2077  O2'   U    65      38.856  55.126  76.113  1.00  0.00           O  
ATOM   2078  N1    U    65      39.976  57.073  79.001  1.00  0.00           N  
ATOM   2079  C2    U    65      41.340  56.851  78.954  1.00  0.00           C  
ATOM   2080  O2    U    65      41.922  56.493  77.944  1.00  0.00           O  
ATOM   2081  N3    U    65      42.006  57.066  80.135  1.00  0.00           N  
ATOM   2082  C4    U    65      41.462  57.469  81.336  1.00  0.00           C  
ATOM   2083  O4    U    65      42.197  57.618  82.313  1.00  0.00           O  
ATOM   2084  C5    U    65      40.046  57.679  81.310  1.00  0.00           C  
ATOM   2085  C6    U    65      39.373  57.479  80.172  1.00  0.00           C  
ATOM   2086  H5'   U    65      35.415  57.947  78.140  1.00  0.00           H  
ATOM   2087 H5''   U    65      34.966  56.433  78.368  1.00  0.00           H  
ATOM   2088  H4'   U    65      36.643  56.532  76.744  1.00  0.00           H  
ATOM   2089  H3'   U    65      37.580  55.228  79.106  1.00  0.00           H  
ATOM   2090  H1'   U    65      39.726  57.203  76.990  1.00  0.00           H  
ATOM   2091  H2'   U    65      39.536  54.791  77.965  1.00  0.00           H  
ATOM   2092 HO2'   U    65      38.190  54.429  75.934  1.00  0.00           H  
ATOM   2093  H3    U    65      42.974  56.914  80.124  1.00  0.00           H  
ATOM   2094  H5    U    65      39.575  57.968  82.119  1.00  0.00           H  
ATOM   2095  H6    U    65      38.405  57.629  80.181  1.00  0.00           H  
ATOM   2096  P     U    66      36.570  52.880  78.605  1.00  0.00           P  
ATOM   2097  OP2   U    66      36.657  53.340  80.014  1.00  0.00           O  
ATOM   2098  OP1   U    66      35.352  52.171  78.138  1.00  0.00           O  
ATOM   2099  O5'   U    66      37.827  51.945  78.314  1.00  0.00           O  
ATOM   2100  C5'   U    66      37.852  51.088  77.182  1.00  0.00           C  
ATOM   2101  C4'   U    66      39.154  50.332  77.085  1.00  0.00           C  
ATOM   2102  O4'   U    66      40.222  51.288  76.857  1.00  0.00           O  
ATOM   2103  C3'   U    66      39.593  49.589  78.337  1.00  0.00           C  
ATOM   2104  O3'   U    66      38.971  48.325  78.478  1.00  0.00           O  
ATOM   2105  C1'   U    66      41.406  50.801  77.452  1.00  0.00           C  
ATOM   2106  C2'   U    66      41.092  49.461  78.117  1.00  0.00           C  
ATOM   2107  O2'   U    66      41.391  48.409  77.210  1.00  0.00           O  
ATOM   2108  N1    U    66      41.917  51.802  78.420  1.00  0.00           N  
ATOM   2109  C2    U    66      43.274  51.790  78.683  1.00  0.00           C  
ATOM   2110  O2    U    66      44.047  51.005  78.161  1.00  0.00           O  
ATOM   2111  N3    U    66      43.702  52.734  79.583  1.00  0.00           N  
ATOM   2112  C4    U    66      42.929  53.671  80.236  1.00  0.00           C  
ATOM   2113  O4    U    66      43.464  54.455  81.021  1.00  0.00           O  
ATOM   2114  C5    U    66      41.535  53.625  79.915  1.00  0.00           C  
ATOM   2115  C6    U    66      41.092  52.716  79.040  1.00  0.00           C  
ATOM   2116  H5'   U    66      37.735  51.627  76.372  1.00  0.00           H  
ATOM   2117 H5''   U    66      37.115  50.447  77.249  1.00  0.00           H  
ATOM   2118  H4'   U    66      39.127  49.701  76.336  1.00  0.00           H  
ATOM   2119  H3'   U    66      39.418  50.124  79.139  1.00  0.00           H  
ATOM   2120  H1'   U    66      42.072  50.662  76.746  1.00  0.00           H  
ATOM   2121  H2'   U    66      41.572  49.355  78.964  1.00  0.00           H  
ATOM   2122 HO2'   U    66      40.770  47.666  77.367  1.00  0.00           H  
ATOM   2123  H3    U    66      44.660  52.743  79.785  1.00  0.00           H  
ATOM   2124  H5    U    66      40.911  54.255  80.332  1.00  0.00           H  
ATOM   2125  H6    U    66      40.134  52.704  78.838  1.00  0.00           H  
ATOM   2126  P     G    67      38.382  47.866  79.901  1.00  0.00           P  
ATOM   2127  OP2   G    67      37.529  48.965  80.421  1.00  0.00           O  
ATOM   2128  OP1   G    67      37.809  46.504  79.746  1.00  0.00           O  
ATOM   2129  O5'   G    67      39.668  47.756  80.834  1.00  0.00           O  
ATOM   2130  C5'   G    67      40.638  46.741  80.622  1.00  0.00           C  
ATOM   2131  C4'   G    67      41.863  46.958  81.475  1.00  0.00           C  
ATOM   2132  O4'   G    67      42.520  48.200  81.109  1.00  0.00           O  
ATOM   2133  C3'   G    67      41.616  47.128  82.967  1.00  0.00           C  
ATOM   2134  O3'   G    67      41.327  45.906  83.623  1.00  0.00           O  
ATOM   2135  C1'   G    67      43.146  48.752  82.241  1.00  0.00           C  
ATOM   2136  C2'   G    67      42.905  47.797  83.412  1.00  0.00           C  
ATOM   2137  O2'   G    67      43.971  46.862  83.484  1.00  0.00           O  
ATOM   2138  N1    G    67      43.815  53.210  84.607  1.00  0.00           N  
ATOM   2139  C2    G    67      44.616  52.094  84.602  1.00  0.00           C  
ATOM   2140  N2    G    67      45.746  52.169  85.321  1.00  0.00           N  
ATOM   2141  N3    G    67      44.332  50.983  83.941  1.00  0.00           N  
ATOM   2142  C4    G    67      43.162  51.078  83.274  1.00  0.00           C  
ATOM   2143  C5    G    67      42.290  52.143  83.213  1.00  0.00           C  
ATOM   2144  C6    G    67      42.606  53.328  83.927  1.00  0.00           C  
ATOM   2145  O6    G    67      41.961  54.380  83.998  1.00  0.00           O  
ATOM   2146  N7    G    67      41.195  51.839  82.416  1.00  0.00           N  
ATOM   2147  C8    G    67      41.418  50.617  82.014  1.00  0.00           C  
ATOM   2148  N9    G    67      42.594  50.095  82.498  1.00  0.00           N  
ATOM   2149  H5'   G    67      40.902  46.742  79.678  1.00  0.00           H  
ATOM   2150 H5''   G    67      40.244  45.871  80.842  1.00  0.00           H  
ATOM   2151  H4'   G    67      42.482  46.210  81.339  1.00  0.00           H  
ATOM   2152  H3'   G    67      40.875  47.752  83.110  1.00  0.00           H  
ATOM   2153  H1'   G    67      44.109  48.822  82.070  1.00  0.00           H  
ATOM   2154  H2'   G    67      42.786  48.278  84.257  1.00  0.00           H  
ATOM   2155 HO2'   G    67      44.617  47.165  84.155  1.00  0.00           H  
ATOM   2156  H1    G    67      44.115  53.983  85.129  1.00  0.00           H  
ATOM   2157  H22   G    67      46.357  51.403  85.354  1.00  0.00           H  
ATOM   2158  H21   G    67      45.963  52.988  85.813  1.00  0.00           H  
ATOM   2159  H8    G    67      40.809  50.123  81.427  1.00  0.00           H  
ATOM   2160  P     C    68      40.266  45.869  84.831  1.00  0.00           P  
ATOM   2161  OP2   C    68      39.086  46.675  84.432  1.00  0.00           O  
ATOM   2162  OP1   C    68      40.083  44.452  85.238  1.00  0.00           O  
ATOM   2163  O5'   C    68      41.006  46.630  86.018  1.00  0.00           O  
ATOM   2164  C5'   C    68      40.401  46.752  87.296  1.00  0.00           C  
ATOM   2165  C4'   C    68      41.412  46.610  88.408  1.00  0.00           C  
ATOM   2166  O4'   C    68      41.976  45.287  88.369  1.00  0.00           O  
ATOM   2167  C3'   C    68      42.618  47.533  88.338  1.00  0.00           C  
ATOM   2168  O3'   C    68      42.384  48.795  88.938  1.00  0.00           O  
ATOM   2169  C1'   C    68      43.373  45.304  88.632  1.00  0.00           C  
ATOM   2170  C2'   C    68      43.713  46.738  89.040  1.00  0.00           C  
ATOM   2171  O2'   C    68      43.606  46.850  90.451  1.00  0.00           O  
ATOM   2172  N1    C    68      44.060  44.896  87.382  1.00  0.00           N  
ATOM   2173  C2    C    68      45.449  44.722  87.412  1.00  0.00           C  
ATOM   2174  O2    C    68      46.060  44.914  88.475  1.00  0.00           O  
ATOM   2175  N3    C    68      46.099  44.350  86.286  1.00  0.00           N  
ATOM   2176  C4    C    68      45.420  44.151  85.157  1.00  0.00           C  
ATOM   2177  N4    C    68      46.103  43.784  84.070  1.00  0.00           N  
ATOM   2178  C5    C    68      44.008  44.320  85.093  1.00  0.00           C  
ATOM   2179  C6    C    68      43.375  44.687  86.213  1.00  0.00           C  
ATOM   2180  H5'   C    68      39.718  46.055  87.394  1.00  0.00           H  
ATOM   2181 H5''   C    68      39.972  47.630  87.364  1.00  0.00           H  
ATOM   2182  H4'   C    68      40.965  46.737  89.271  1.00  0.00           H  
ATOM   2183  H3'   C    68      42.862  47.664  87.398  1.00  0.00           H  
ATOM   2184  H1'   C    68      43.625  44.695  89.357  1.00  0.00           H  
ATOM   2185  H2'   C    68      44.603  46.996  88.722  1.00  0.00           H  
ATOM   2186 HO2'   C    68      44.391  46.437  90.865  1.00  0.00           H  
ATOM   2187  H42   C    68      45.633  43.630  83.225  1.00  0.00           H  
ATOM   2188  H41   C    68      47.076  43.670  84.118  1.00  0.00           H  
ATOM   2189  H5    C    68      43.516  44.170  84.258  1.00  0.00           H  
ATOM   2190  H6    C    68      42.403  44.808  86.189  1.00  0.00           H  
ATOM   2191  P     A    69      42.643  50.146  88.106  1.00  0.00           P  
ATOM   2192  OP2   A    69      42.417  49.851  86.669  1.00  0.00           O  
ATOM   2193  OP1   A    69      41.884  51.242  88.759  1.00  0.00           O  
ATOM   2194  O5'   A    69      44.197  50.432  88.310  1.00  0.00           O  
ATOM   2195  C5'   A    69      44.701  50.858  89.568  1.00  0.00           C  
ATOM   2196  C4'   A    69      46.085  50.315  89.823  1.00  0.00           C  
ATOM   2197  O4'   A    69      46.100  48.896  89.516  1.00  0.00           O  
ATOM   2198  C3'   A    69      47.199  50.902  88.971  1.00  0.00           C  
ATOM   2199  O3'   A    69      47.750  52.088  89.517  1.00  0.00           O  
ATOM   2200  C1'   A    69      47.281  48.544  88.817  1.00  0.00           C  
ATOM   2201  C2'   A    69      48.203  49.760  88.885  1.00  0.00           C  
ATOM   2202  O2'   A    69      48.989  49.676  90.065  1.00  0.00           O  
ATOM   2203  N1    A    69      48.787  46.218  84.473  1.00  0.00           N  
ATOM   2204  C2    A    69      49.384  46.381  85.660  1.00  0.00           C  
ATOM   2205  N3    A    69      48.934  46.999  86.750  1.00  0.00           N  
ATOM   2206  C4    A    69      47.703  47.498  86.539  1.00  0.00           C  
ATOM   2207  C5    A    69      46.962  47.411  85.376  1.00  0.00           C  
ATOM   2208  C6    A    69      47.551  46.731  84.294  1.00  0.00           C  
ATOM   2209  N6    A    69      46.956  46.568  83.110  1.00  0.00           N  
ATOM   2210  N7    A    69      45.735  48.042  85.527  1.00  0.00           N  
ATOM   2211  C8    A    69      45.761  48.489  86.758  1.00  0.00           C  
ATOM   2212  N9    A    69      46.923  48.195  87.430  1.00  0.00           N  
ATOM   2213  H5'   A    69      44.100  50.545  90.276  1.00  0.00           H  
ATOM   2214 H5''   A    69      44.733  51.837  89.586  1.00  0.00           H  
ATOM   2215  H4'   A    69      46.312  50.436  90.769  1.00  0.00           H  
ATOM   2216  H3'   A    69      46.849  51.094  88.075  1.00  0.00           H  
ATOM   2217  H1'   A    69      47.721  47.778  89.244  1.00  0.00           H  
ATOM   2218  H2'   A    69      48.760  49.831  88.081  1.00  0.00           H  
ATOM   2219 HO2'   A    69      49.175  50.581  90.389  1.00  0.00           H  
ATOM   2220  H2    A    69      50.280  45.991  85.738  1.00  0.00           H  
ATOM   2221  H61   A    69      47.417  46.084  82.393  1.00  0.00           H  
ATOM   2222  H62   A    69      46.059  46.931  82.958  1.00  0.00           H  
ATOM   2223  H8    A    69      45.020  48.987  87.163  1.00  0.00           H  
ATOM   2224  P     A    70      48.057  53.348  88.569  1.00  0.00           P  
ATOM   2225  OP2   A    70      46.929  53.489  87.613  1.00  0.00           O  
ATOM   2226  OP1   A    70      48.434  54.494  89.433  1.00  0.00           O  
ATOM   2227  O5'   A    70      49.347  52.906  87.745  1.00  0.00           O  
ATOM   2228  C5'   A    70      50.606  52.759  88.386  1.00  0.00           C  
ATOM   2229  C4'   A    70      51.576  51.982  87.532  1.00  0.00           C  
ATOM   2230  O4'   A    70      51.015  50.677  87.227  1.00  0.00           O  
ATOM   2231  C3'   A    70      51.886  52.577  86.166  1.00  0.00           C  
ATOM   2232  O3'   A    70      52.902  53.564  86.209  1.00  0.00           O  
ATOM   2233  C1'   A    70      51.248  50.330  85.886  1.00  0.00           C  
ATOM   2234  C2'   A    70      52.249  51.347  85.345  1.00  0.00           C  
ATOM   2235  O2'   A    70      53.567  50.905  85.636  1.00  0.00           O  
ATOM   2236  N1    A    70      48.623  48.875  81.698  1.00  0.00           N  
ATOM   2237  C2    A    70      49.882  48.649  82.094  1.00  0.00           C  
ATOM   2238  N3    A    70      50.502  49.059  83.199  1.00  0.00           N  
ATOM   2239  C4    A    70      49.675  49.795  83.963  1.00  0.00           C  
ATOM   2240  C5    A    70      48.357  50.112  83.689  1.00  0.00           C  
ATOM   2241  C6    A    70      47.818  49.617  82.488  1.00  0.00           C  
ATOM   2242  N6    A    70      46.564  49.842  82.092  1.00  0.00           N  
ATOM   2243  N7    A    70      47.818  50.888  84.706  1.00  0.00           N  
ATOM   2244  C8    A    70      48.805  51.021  85.557  1.00  0.00           C  
ATOM   2245  N9    A    70      49.959  50.384  85.171  1.00  0.00           N  
ATOM   2246  H5'   A    70      50.479  52.286  89.236  1.00  0.00           H  
ATOM   2247 H5''   A    70      50.979  53.646  88.568  1.00  0.00           H  
ATOM   2248  H4'   A    70      52.415  51.862  88.023  1.00  0.00           H  
ATOM   2249  H3'   A    70      51.068  52.973  85.798  1.00  0.00           H  
ATOM   2250  H1'   A    70      51.626  49.429  85.811  1.00  0.00           H  
ATOM   2251  H2'   A    70      52.122  51.505  84.386  1.00  0.00           H  
ATOM   2252 HO2'   A    70      53.787  50.153  85.048  1.00  0.00           H  
ATOM   2253  H2    A    70      50.424  48.105  81.485  1.00  0.00           H  
ATOM   2254  H61   A    70      46.244  49.469  81.243  1.00  0.00           H  
ATOM   2255  H62   A    70      45.962  50.377  82.649  1.00  0.00           H  
ATOM   2256  H8    A    70      48.727  51.528  86.393  1.00  0.00           H  
ATOM   2257  P     A    71      52.752  54.915  85.352  1.00  0.00           P  
ATOM   2258  OP2   A    71      51.427  55.510  85.660  1.00  0.00           O  
ATOM   2259  OP1   A    71      53.983  55.722  85.546  1.00  0.00           O  
ATOM   2260  O5'   A    71      52.726  54.411  83.840  1.00  0.00           O  
ATOM   2261  C5'   A    71      53.873  53.820  83.249  1.00  0.00           C  
ATOM   2262  C4'   A    71      53.544  53.169  81.929  1.00  0.00           C  
ATOM   2263  O4'   A    71      52.512  52.165  82.108  1.00  0.00           O  
ATOM   2264  C3'   A    71      52.975  54.086  80.857  1.00  0.00           C  
ATOM   2265  O3'   A    71      53.976  54.792  80.143  1.00  0.00           O  
ATOM   2266  C1'   A    71      51.584  52.184  81.045  1.00  0.00           C  
ATOM   2267  C2'   A    71      52.172  53.123  79.990  1.00  0.00           C  
ATOM   2268  O2'   A    71      53.019  52.377  79.129  1.00  0.00           O  
ATOM   2269  N1    A    71      46.536  52.757  80.182  1.00  0.00           N  
ATOM   2270  C2    A    71      47.521  52.225  79.446  1.00  0.00           C  
ATOM   2271  N3    A    71      48.816  52.108  79.732  1.00  0.00           N  
ATOM   2272  C4    A    71      49.082  52.622  80.946  1.00  0.00           C  
ATOM   2273  C5    A    71      48.178  53.202  81.817  1.00  0.00           C  
ATOM   2274  C6    A    71      46.838  53.264  81.397  1.00  0.00           C  
ATOM   2275  N6    A    71      45.856  53.795  82.129  1.00  0.00           N  
ATOM   2276  N7    A    71      48.814  53.619  82.978  1.00  0.00           N  
ATOM   2277  C8    A    71      50.067  53.287  82.787  1.00  0.00           C  
ATOM   2278  N9    A    71      50.301  52.680  81.578  1.00  0.00           N  
ATOM   2279  H5'   A    71      54.234  53.142  83.858  1.00  0.00           H  
ATOM   2280 H5''   A    71      54.552  54.511  83.104  1.00  0.00           H  
ATOM   2281  H4'   A    71      54.353  52.739  81.582  1.00  0.00           H  
ATOM   2282  H3'   A    71      52.364  54.729  81.273  1.00  0.00           H  
ATOM   2283  H1'   A    71      51.453  51.295  80.653  1.00  0.00           H  
ATOM   2284  H2'   A    71      51.468  53.589  79.493  1.00  0.00           H  
ATOM   2285 HO2'   A    71      53.805  52.918  78.908  1.00  0.00           H  
ATOM   2286  H2    A    71      47.249  51.871  78.573  1.00  0.00           H  
ATOM   2287  H61   A    71      44.939  53.810  81.782  1.00  0.00           H  
ATOM   2288  H62   A    71      46.051  54.169  83.013  1.00  0.00           H  
ATOM   2289  H8    A    71      50.773  53.458  83.446  1.00  0.00           H  
ATOM   2290  P     G    72      53.712  56.303  79.664  1.00  0.00           P  
ATOM   2291  OP2   G    72      53.029  57.023  80.769  1.00  0.00           O  
ATOM   2292  OP1   G    72      54.983  56.840  79.113  1.00  0.00           O  
ATOM   2293  O5'   G    72      52.679  56.152  78.461  1.00  0.00           O  
ATOM   2294  C5'   G    72      53.025  55.429  77.289  1.00  0.00           C  
ATOM   2295  C4'   G    72      51.812  55.133  76.442  1.00  0.00           C  
ATOM   2296  O4'   G    72      50.851  54.316  77.156  1.00  0.00           O  
ATOM   2297  C3'   G    72      51.018  56.341  75.968  1.00  0.00           C  
ATOM   2298  O3'   G    72      51.523  56.898  74.767  1.00  0.00           O  
ATOM   2299  C1'   G    72      49.512  54.739  76.873  1.00  0.00           C  
ATOM   2300  C2'   G    72      49.619  55.782  75.754  1.00  0.00           C  
ATOM   2301  O2'   G    72      49.515  55.117  74.503  1.00  0.00           O  
ATOM   2302  N1    G    72      45.233  56.030  79.311  1.00  0.00           N  
ATOM   2303  C2    G    72      45.396  55.482  78.062  1.00  0.00           C  
ATOM   2304  N2    G    72      44.275  55.244  77.365  1.00  0.00           N  
ATOM   2305  N3    G    72      46.572  55.187  77.532  1.00  0.00           N  
ATOM   2306  C4    G    72      47.591  55.490  78.364  1.00  0.00           C  
ATOM   2307  C5    G    72      47.537  56.038  79.628  1.00  0.00           C  
ATOM   2308  C6    G    72      46.269  56.350  80.184  1.00  0.00           C  
ATOM   2309  O6    G    72      46.012  56.841  81.290  1.00  0.00           O  
ATOM   2310  N7    G    72      48.811  56.193  80.154  1.00  0.00           N  
ATOM   2311  C8    G    72      49.603  55.745  79.217  1.00  0.00           C  
ATOM   2312  N9    G    72      48.929  55.303  78.105  1.00  0.00           N  
ATOM   2313  H5'   G    72      53.449  54.584  77.547  1.00  0.00           H  
ATOM   2314 H5''   G    72      53.661  55.958  76.763  1.00  0.00           H  
ATOM   2315  H4'   G    72      52.128  54.633  75.660  1.00  0.00           H  
ATOM   2316  H3'   G    72      51.012  57.030  76.664  1.00  0.00           H  
ATOM   2317  H1'   G    72      48.963  53.987  76.567  1.00  0.00           H  
ATOM   2318  H2'   G    72      48.935  56.477  75.853  1.00  0.00           H  
ATOM   2319 HO2'   G    72      50.180  55.490  73.887  1.00  0.00           H  
ATOM   2320  H1    G    72      44.319  56.211  79.612  1.00  0.00           H  
ATOM   2321  H22   G    72      44.330  54.854  76.468  1.00  0.00           H  
ATOM   2322  H21   G    72      43.401  55.460  77.751  1.00  0.00           H  
ATOM   2323  H8    G    72      50.579  55.727  79.301  1.00  0.00           H  
ATOM   2324  P     G    73      51.492  58.489  74.539  1.00  0.00           P  
ATOM   2325  OP2   G    73      51.734  59.145  75.849  1.00  0.00           O  
ATOM   2326  OP1   G    73      52.372  58.807  73.386  1.00  0.00           O  
ATOM   2327  O5'   G    73      49.988  58.789  74.108  1.00  0.00           O  
ATOM   2328  C5'   G    73      49.461  58.274  72.895  1.00  0.00           C  
ATOM   2329  C4'   G    73      47.986  58.563  72.763  1.00  0.00           C  
ATOM   2330  O4'   G    73      47.256  57.799  73.763  1.00  0.00           O  
ATOM   2331  C3'   G    73      47.565  60.006  73.002  1.00  0.00           C  
ATOM   2332  O3'   G    73      47.788  60.840  71.879  1.00  0.00           O  
ATOM   2333  C1'   G    73      46.099  58.533  74.122  1.00  0.00           C  
ATOM   2334  C2'   G    73      46.088  59.843  73.332  1.00  0.00           C  
ATOM   2335  O2'   G    73      45.313  59.667  72.154  1.00  0.00           O  
ATOM   2336  N1    G    73      43.172  59.607  78.146  1.00  0.00           N  
ATOM   2337  C2    G    73      42.823  59.461  76.826  1.00  0.00           C  
ATOM   2338  N2    G    73      41.524  59.620  76.532  1.00  0.00           N  
ATOM   2339  N3    G    73      43.683  59.178  75.861  1.00  0.00           N  
ATOM   2340  C4    G    73      44.943  59.052  76.329  1.00  0.00           C  
ATOM   2341  C5    G    73      45.397  59.178  77.625  1.00  0.00           C  
ATOM   2342  C6    G    73      44.464  59.482  78.650  1.00  0.00           C  
ATOM   2343  O6    G    73      44.670  59.634  79.859  1.00  0.00           O  
ATOM   2344  N7    G    73      46.768  58.972  77.689  1.00  0.00           N  
ATOM   2345  C8    G    73      47.116  58.730  76.455  1.00  0.00           C  
ATOM   2346  N9    G    73      46.058  58.762  75.578  1.00  0.00           N  
ATOM   2347  H5'   G    73      49.600  57.304  72.871  1.00  0.00           H  
ATOM   2348 H5''   G    73      49.936  58.683  72.141  1.00  0.00           H  
ATOM   2349  H4'   G    73      47.683  58.287  71.873  1.00  0.00           H  
ATOM   2350  H3'   G    73      48.035  60.378  73.777  1.00  0.00           H  
ATOM   2351  H1'   G    73      45.330  57.985  73.856  1.00  0.00           H  
ATOM   2352  H2'   G    73      45.757  60.588  73.876  1.00  0.00           H  
ATOM   2353 HO2'   G    73      44.619  60.358  72.123  1.00  0.00           H  
ATOM   2354  H1    G    73      42.459  59.817  78.785  1.00  0.00           H  
ATOM   2355  H22   G    73      41.216  59.527  75.606  1.00  0.00           H  
ATOM   2356  H21   G    73      40.881  59.830  77.241  1.00  0.00           H  
ATOM   2357  H8    G    73      48.038  58.543  76.182  1.00  0.00           H  
ATOM   2358  P     G    74      48.063  62.411  72.081  1.00  0.00           P  
ATOM   2359  OP2   G    74      48.914  62.576  73.287  1.00  0.00           O  
ATOM   2360  OP1   G    74      48.515  62.971  70.781  1.00  0.00           O  
ATOM   2361  O5'   G    74      46.625  63.017  72.405  1.00  0.00           O  
ATOM   2362  C5'   G    74      45.586  62.986  71.438  1.00  0.00           C  
ATOM   2363  C4'   G    74      44.236  63.223  72.068  1.00  0.00           C  
ATOM   2364  O4'   G    74      43.960  62.283  73.143  1.00  0.00           O  
ATOM   2365  C3'   G    74      44.041  64.574  72.739  1.00  0.00           C  
ATOM   2366  O3'   G    74      43.885  65.635  71.812  1.00  0.00           O  
ATOM   2367  C1'   G    74      43.130  62.895  74.104  1.00  0.00           C  
ATOM   2368  C2'   G    74      42.818  64.306  73.602  1.00  0.00           C  
ATOM   2369  O2'   G    74      41.633  64.276  72.820  1.00  0.00           O  
ATOM   2370  N1    G    74      42.581  63.477  79.132  1.00  0.00           N  
ATOM   2371  C2    G    74      41.637  63.540  78.136  1.00  0.00           C  
ATOM   2372  N2    G    74      40.378  63.790  78.525  1.00  0.00           N  
ATOM   2373  N3    G    74      41.905  63.369  76.852  1.00  0.00           N  
ATOM   2374  C4    G    74      43.215  63.127  76.637  1.00  0.00           C  
ATOM   2375  C5    G    74      44.238  63.044  77.558  1.00  0.00           C  
ATOM   2376  C6    G    74      43.936  63.230  78.933  1.00  0.00           C  
ATOM   2377  O6    G    74      44.704  63.194  79.901  1.00  0.00           O  
ATOM   2378  N7    G    74      45.446  62.779  76.931  1.00  0.00           N  
ATOM   2379  C8    G    74      45.143  62.707  75.663  1.00  0.00           C  
ATOM   2380  N9    G    74      43.807  62.909  75.415  1.00  0.00           N  
ATOM   2381  H5'   G    74      45.585  62.111  70.998  1.00  0.00           H  
ATOM   2382 H5''   G    74      45.753  63.681  70.767  1.00  0.00           H  
ATOM   2383  H4'   G    74      43.563  63.118  71.363  1.00  0.00           H  
ATOM   2384  H3'   G    74      44.801  64.769  73.325  1.00  0.00           H  
ATOM   2385  H1'   G    74      42.298  62.381  74.172  1.00  0.00           H  
ATOM   2386  H2'   G    74      42.751  64.949  74.339  1.00  0.00           H  
ATOM   2387 HO2'   G    74      41.047  65.009  73.101  1.00  0.00           H  
ATOM   2388  H1    G    74      42.280  63.618  80.054  1.00  0.00           H  
ATOM   2389  H22   G    74      39.661  63.846  77.858  1.00  0.00           H  
ATOM   2390  H21   G    74      40.171  63.917  79.474  1.00  0.00           H  
ATOM   2391  H8    G    74      45.802  62.527  74.961  1.00  0.00           H  
ATOM   2392  P     U    75      44.112  67.156  72.279  1.00  0.00           P  
ATOM   2393  OP2   U    75      45.188  67.166  73.301  1.00  0.00           O  
ATOM   2394  OP1   U    75      44.246  67.997  71.062  1.00  0.00           O  
ATOM   2395  O5'   U    75      42.745  67.545  72.999  1.00  0.00           O  
ATOM   2396  C5'   U    75      41.539  67.662  72.260  1.00  0.00           C  
ATOM   2397  C4'   U    75      40.331  67.685  73.164  1.00  0.00           C  
ATOM   2398  O4'   U    75      40.371  66.570  74.099  1.00  0.00           O  
ATOM   2399  C3'   U    75      40.198  68.897  74.073  1.00  0.00           C  
ATOM   2400  O3'   U    75      39.699  70.041  73.402  1.00  0.00           O  
ATOM   2401  C1'   U    75      39.745  66.956  75.291  1.00  0.00           C  
ATOM   2402  C2'   U    75      39.186  68.359  75.076  1.00  0.00           C  
ATOM   2403  O2'   U    75      37.889  68.275  74.504  1.00  0.00           O  
ATOM   2404  N1    U    75      40.725  66.905  76.403  1.00  0.00           N  
ATOM   2405  C2    U    75      40.223  66.729  77.679  1.00  0.00           C  
ATOM   2406  O2    U    75      39.033  66.616  77.916  1.00  0.00           O  
ATOM   2407  N3    U    75      41.166  66.686  78.675  1.00  0.00           N  
ATOM   2408  C4    U    75      42.533  66.801  78.533  1.00  0.00           C  
ATOM   2409  O4    U    75      43.252  66.743  79.531  1.00  0.00           O  
ATOM   2410  C5    U    75      42.980  66.981  77.185  1.00  0.00           C  
ATOM   2411  C6    U    75      42.083  67.024  76.195  1.00  0.00           C  
ATOM   2412  H5'   U    75      41.464  66.900  71.648  1.00  0.00           H  
ATOM   2413 H5''   U    75      41.562  68.491  71.738  1.00  0.00           H  
ATOM   2414  H4'   U    75      39.525  67.614  72.612  1.00  0.00           H  
ATOM   2415  H3'   U    75      41.034  69.131  74.527  1.00  0.00           H  
ATOM   2416  H1'   U    75      39.006  66.341  75.481  1.00  0.00           H  
ATOM   2417  H2'   U    75      39.184  68.887  75.902  1.00  0.00           H  
ATOM   2418 HO2'   U    75      37.841  68.876  73.731  1.00  0.00           H  
ATOM   2419  H3    U    75      40.832  66.563  79.588  1.00  0.00           H  
ATOM   2420  H5    U    75      43.937  67.070  76.990  1.00  0.00           H  
ATOM   2421  H6    U    75      42.414  67.149  75.282  1.00  0.00           H  
ATOM   2422  P     A    76      39.934  71.507  74.017  1.00  0.00           P  
ATOM   2423  OP2   A    76      41.306  71.553  74.582  1.00  0.00           O  
ATOM   2424  OP1   A    76      39.526  72.504  72.997  1.00  0.00           O  
ATOM   2425  O5'   A    76      38.900  71.587  75.227  1.00  0.00           O  
ATOM   2426  C5'   A    76      37.500  71.580  74.991  1.00  0.00           C  
ATOM   2427  C4'   A    76      36.721  71.614  76.282  1.00  0.00           C  
ATOM   2428  O4'   A    76      37.283  70.672  77.256  1.00  0.00           O  
ATOM   2429  C3'   A    76      36.725  72.938  77.029  1.00  0.00           C  
ATOM   2430  O3'   A    76      35.605  73.097  77.884  1.00  0.00           O  
ATOM   2431  C1'   A    76      37.813  71.354  78.362  1.00  0.00           C  
ATOM   2432  C2'   A    76      37.955  72.799  77.893  1.00  0.00           C  
ATOM   2433  O2'   A    76      37.895  73.665  79.018  1.00  0.00           O  
ATOM   2434  N1    A    76      40.571  69.084  82.076  1.00  0.00           N  
ATOM   2435  C2    A    76      39.315  69.548  82.043  1.00  0.00           C  
ATOM   2436  N3    A    76      38.659  70.129  81.041  1.00  0.00           N  
ATOM   2437  C4    A    76      39.442  70.222  79.951  1.00  0.00           C  
ATOM   2438  C5    A    76      40.750  69.791  79.832  1.00  0.00           C  
ATOM   2439  C6    A    76      41.330  69.192  80.965  1.00  0.00           C  
ATOM   2440  N6    A    76      42.582  68.729  80.999  1.00  0.00           N  
ATOM   2441  N7    A    76      41.239  70.052  78.559  1.00  0.00           N  
ATOM   2442  C8    A    76      40.232  70.625  77.948  1.00  0.00           C  
ATOM   2443  N9    A    76      39.112  70.759  78.731  1.00  0.00           N  
ATOM   2444  H5'   A    76      37.263  70.768  74.496  1.00  0.00           H  
ATOM   2445 H5''   A    76      37.262  72.363  74.453  1.00  0.00           H  
ATOM   2446  H4'   A    76      35.794  71.362  76.088  1.00  0.00           H  
ATOM   2447  H3'   A    76      36.783  73.712  76.430  1.00  0.00           H  
ATOM   2448  H1'   A    76      37.207  71.319  79.132  1.00  0.00           H  
ATOM   2449  H2'   A    76      38.776  72.934  77.374  1.00  0.00           H  
ATOM   2450 HO2'   A    76      38.725  74.182  79.066  1.00  0.00           H  
ATOM   2451  H2    A    76      38.807  69.446  82.875  1.00  0.00           H  
ATOM   2452  H61   A    76      42.931  68.321  81.818  1.00  0.00           H  
ATOM   2453  H62   A    76      43.151  68.797  80.204  1.00  0.00           H  
ATOM   2454  H8    A    76      40.274  70.929  77.017  1.00  0.00           H  
ATOM   2455  P     U    77      34.262  73.788  77.336  1.00  0.00           P  
ATOM   2456  OP2   U    77      34.644  74.772  76.293  1.00  0.00           O  
ATOM   2457  OP1   U    77      33.291  72.712  77.009  1.00  0.00           O  
ATOM   2458  O5'   U    77      33.702  74.591  78.592  1.00  0.00           O  
ATOM   2459  C5'   U    77      33.568  73.964  79.859  1.00  0.00           C  
ATOM   2460  C4'   U    77      32.731  74.791  80.803  1.00  0.00           C  
ATOM   2461  O4'   U    77      33.359  76.079  81.095  1.00  0.00           O  
ATOM   2462  C3'   U    77      31.345  75.175  80.309  1.00  0.00           C  
ATOM   2463  O3'   U    77      30.413  74.111  80.391  1.00  0.00           O  
ATOM   2464  C1'   U    77      32.362  77.040  81.296  1.00  0.00           C  
ATOM   2465  C2'   U    77      31.019  76.315  81.249  1.00  0.00           C  
ATOM   2466  O2'   U    77      30.699  75.836  82.548  1.00  0.00           O  
ATOM   2467  N1    U    77      32.479  78.077  80.243  1.00  0.00           N  
ATOM   2468  C2    U    77      31.686  79.203  80.375  1.00  0.00           C  
ATOM   2469  O2    U    77      30.916  79.369  81.305  1.00  0.00           O  
ATOM   2470  N3    U    77      31.828  80.136  79.378  1.00  0.00           N  
ATOM   2471  C4    U    77      32.662  80.062  78.282  1.00  0.00           C  
ATOM   2472  O4    U    77      32.674  80.987  77.469  1.00  0.00           O  
ATOM   2473  C5    U    77      33.451  78.870  78.210  1.00  0.00           C  
ATOM   2474  C6    U    77      33.334  77.946  79.169  1.00  0.00           C  
ATOM   2475  H5'   U    77      34.459  73.839  80.249  1.00  0.00           H  
ATOM   2476 H5''   U    77      33.145  73.089  79.739  1.00  0.00           H  
ATOM   2477  H4'   U    77      32.640  74.284  81.637  1.00  0.00           H  
ATOM   2478  H3'   U    77      31.370  75.509  79.389  1.00  0.00           H  
ATOM   2479  H1'   U    77      32.473  77.458  82.176  1.00  0.00           H  
ATOM   2480  H2'   U    77      30.309  76.886  80.889  1.00  0.00           H  
ATOM   2481 HO2'   U    77      30.229  74.979  82.465  1.00  0.00           H  
ATOM   2482  H3    U    77      31.275  80.941  79.452  1.00  0.00           H  
ATOM   2483  H5    U    77      34.073  78.734  77.465  1.00  0.00           H  
ATOM   2484  H6    U    77      33.884  77.139  79.097  1.00  0.00           H  
ATOM   2485  P     G    78      29.288  73.931  79.257  1.00  0.00           P  
ATOM   2486  OP2   G    78      29.940  74.099  77.933  1.00  0.00           O  
ATOM   2487  OP1   G    78      28.533  72.686  79.551  1.00  0.00           O  
ATOM   2488  O5'   G    78      28.309  75.167  79.485  1.00  0.00           O  
ATOM   2489  C5'   G    78      27.582  75.308  80.696  1.00  0.00           C  
ATOM   2490  C4'   G    78      26.813  76.608  80.735  1.00  0.00           C  
ATOM   2491  O4'   G    78      27.733  77.735  80.774  1.00  0.00           O  
ATOM   2492  C3'   G    78      25.916  76.944  79.552  1.00  0.00           C  
ATOM   2493  O3'   G    78      24.676  76.235  79.544  1.00  0.00           O  
ATOM   2494  C1'   G    78      27.132  78.858  80.178  1.00  0.00           C  
ATOM   2495  C2'   G    78      25.721  78.439  79.761  1.00  0.00           C  
ATOM   2496  O2'   G    78      24.824  78.731  80.811  1.00  0.00           O  
ATOM   2497  N1    G    78      27.653  82.178  76.379  1.00  0.00           N  
ATOM   2498  C2    G    78      26.783  82.196  77.437  1.00  0.00           C  
ATOM   2499  N2    G    78      25.918  83.218  77.475  1.00  0.00           N  
ATOM   2500  N3    G    78      26.760  81.278  78.389  1.00  0.00           N  
ATOM   2501  C4    G    78      27.694  80.324  78.194  1.00  0.00           C  
ATOM   2502  C5    G    78      28.614  80.217  77.172  1.00  0.00           C  
ATOM   2503  C6    G    78      28.626  81.210  76.158  1.00  0.00           C  
ATOM   2504  O6    G    78      29.362  81.294  75.172  1.00  0.00           O  
ATOM   2505  N7    G    78      29.407  79.086  77.337  1.00  0.00           N  
ATOM   2506  C8    G    78      28.959  78.535  78.435  1.00  0.00           C  
ATOM   2507  N9    G    78      27.908  79.223  78.996  1.00  0.00           N  
ATOM   2508  H5'   G    78      28.208  75.284  81.450  1.00  0.00           H  
ATOM   2509 H5''   G    78      26.953  74.561  80.780  1.00  0.00           H  
ATOM   2510  H4'   G    78      26.166  76.511  81.618  1.00  0.00           H  
ATOM   2511  H3'   G    78      26.351  76.679  78.576  1.00  0.00           H  
ATOM   2512  H1'   G    78      27.027  79.754  80.807  1.00  0.00           H  
ATOM   2513  H2'   G    78      25.293  78.939  78.880  1.00  0.00           H  
ATOM   2514 HO2'   G    78      24.639  79.714  80.829  1.00  0.00           H  
ATOM   2515  H1    G    78      27.584  82.919  75.711  1.00  0.00           H  
ATOM   2516  H22   G    78      25.257  83.285  78.223  1.00  0.00           H  
ATOM   2517  H21   G    78      25.932  83.912  76.757  1.00  0.00           H  
ATOM   2518  H8    G    78      29.372  77.606  78.860  1.00  0.00           H  
ATOM   2519  P     G    79      23.991  75.831  78.136  1.00  0.00           P  
ATOM   2520  OP2   G    79      25.054  75.552  77.129  1.00  0.00           O  
ATOM   2521  OP1   G    79      22.953  74.808  78.411  1.00  0.00           O  
ATOM   2522  O5'   G    79      23.254  77.161  77.666  1.00  0.00           O  
ATOM   2523  C5'   G    79      22.279  77.808  78.497  1.00  0.00           C  
ATOM   2524  C4'   G    79      21.844  79.102  77.856  1.00  0.00           C  
ATOM   2525  O4'   G    79      22.963  80.021  77.757  1.00  0.00           O  
ATOM   2526  C3'   G    79      21.327  79.046  76.432  1.00  0.00           C  
ATOM   2527  O3'   G    79      20.002  78.537  76.360  1.00  0.00           O  
ATOM   2528  C1'   G    79      22.717  80.927  76.697  1.00  0.00           C  
ATOM   2529  C2'   G    79      21.404  80.513  76.032  1.00  0.00           C  
ATOM   2530  O2'   G    79      20.359  81.299  76.571  1.00  0.00           O  
ATOM   2531  N1    G    79      24.772  83.065  72.598  1.00  0.00           N  
ATOM   2532  C2    G    79      23.624  83.394  73.279  1.00  0.00           C  
ATOM   2533  N2    G    79      22.918  84.430  72.806  1.00  0.00           N  
ATOM   2534  N3    G    79      23.195  82.751  74.350  1.00  0.00           N  
ATOM   2535  C4    G    79      24.014  81.738  74.694  1.00  0.00           C  
ATOM   2536  C5    G    79      25.176  81.322  74.083  1.00  0.00           C  
ATOM   2537  C6    G    79      25.627  82.018  72.931  1.00  0.00           C  
ATOM   2538  O6    G    79      26.630  81.795  72.244  1.00  0.00           O  
ATOM   2539  N7    G    79      25.720  80.232  74.748  1.00  0.00           N  
ATOM   2540  C8    G    79      24.894  80.011  75.733  1.00  0.00           C  
ATOM   2541  N9    G    79      23.835  80.887  75.755  1.00  0.00           N  
ATOM   2542  H5'   G    79      22.702  78.005  79.492  1.00  0.00           H  
ATOM   2543 H5''   G    79      21.410  77.149  78.641  1.00  0.00           H  
ATOM   2544  H4'   G    79      21.019  79.453  78.492  1.00  0.00           H  
ATOM   2545  H3'   G    79      21.900  78.370  75.779  1.00  0.00           H  
ATOM   2546  H1'   G    79      22.597  81.972  77.017  1.00  0.00           H  
ATOM   2547  H2'   G    79      21.324  80.661  74.946  1.00  0.00           H  
ATOM   2548 HO2'   G    79      19.567  80.718  76.760  1.00  0.00           H  
ATOM   2549  H1    G    79      25.011  83.620  71.801  1.00  0.00           H  
ATOM   2550  H22   G    79      22.075  84.710  73.265  1.00  0.00           H  
ATOM   2551  H21   G    79      23.234  84.922  71.996  1.00  0.00           H  
ATOM   2552  H8    G    79      25.030  79.203  76.468  1.00  0.00           H  
ATOM   2553  P     U    80      19.551  77.678  75.078  1.00  0.00           P  
ATOM   2554  OP2   U    80      20.698  76.845  74.650  1.00  0.00           O  
ATOM   2555  OP1   U    80      18.263  77.028  75.415  1.00  0.00           O  
ATOM   2556  O5'   U    80      19.269  78.784  73.972  1.00  0.00           O  
ATOM   2557  C5'   U    80      18.195  79.719  74.139  1.00  0.00           C  
ATOM   2558  C4'   U    80      18.007  80.532  72.882  1.00  0.00           C  
ATOM   2559  O4'   U    80      19.074  81.508  72.767  1.00  0.00           O  
ATOM   2560  C3'   U    80      18.063  79.769  71.567  1.00  0.00           C  
ATOM   2561  O3'   U    80      16.840  79.114  71.262  1.00  0.00           O  
ATOM   2562  C1'   U    80      19.382  81.715  71.408  1.00  0.00           C  
ATOM   2563  C2'   U    80      18.400  80.881  70.581  1.00  0.00           C  
ATOM   2564  O2'   U    80      17.278  81.678  70.259  1.00  0.00           O  
ATOM   2565  N1    U    80      20.783  81.331  71.170  1.00  0.00           N  
ATOM   2566  C2    U    80      21.454  81.953  70.129  1.00  0.00           C  
ATOM   2567  O2    U    80      20.944  82.807  69.425  1.00  0.00           O  
ATOM   2568  N3    U    80      22.748  81.535  69.942  1.00  0.00           N  
ATOM   2569  C4    U    80      23.430  80.583  70.671  1.00  0.00           C  
ATOM   2570  O4    U    80      24.595  80.315  70.370  1.00  0.00           O  
ATOM   2571  C5    U    80      22.675  79.991  71.739  1.00  0.00           C  
ATOM   2572  C6    U    80      21.411  80.376  71.947  1.00  0.00           C  
ATOM   2573  H5'   U    80      18.405  80.389  74.984  1.00  0.00           H  
ATOM   2574 H5''   U    80      17.262  79.184  74.375  1.00  0.00           H  
ATOM   2575  H4'   U    80      16.998  80.959  72.986  1.00  0.00           H  
ATOM   2576  H3'   U    80      18.801  78.953  71.562  1.00  0.00           H  
ATOM   2577  H1'   U    80      19.275  82.757  71.075  1.00  0.00           H  
ATOM   2578  H2'   U    80      18.760  80.497  69.616  1.00  0.00           H  
ATOM   2579 HO2'   U    80      16.454  81.112  70.263  1.00  0.00           H  
ATOM   2580  H3    U    80      23.252  81.965  69.192  1.00  0.00           H  
ATOM   2581  H5    U    80      23.134  79.224  72.381  1.00  0.00           H  
ATOM   2582  H6    U    80      20.846  79.913  72.770  1.00  0.00           H  
ATOM   2583  P     A    81      15.235  78.930  72.120  1.00  0.00           P  
ATOM   2584  OP2   A    81      15.480  77.896  73.156  1.00  0.00           O  
ATOM   2585  OP1   A    81      14.868  80.308  72.530  1.00  0.00           O  
ATOM   2586  O5'   A    81      14.099  78.387  71.143  1.00  0.00           O  
ATOM   2587  C5'   A    81      13.211  77.359  71.557  1.00  0.00           C  
ATOM   2588  C4'   A    81      12.510  76.725  70.382  1.00  0.00           C  
ATOM   2589  O4'   A    81      12.503  75.288  70.586  1.00  0.00           O  
ATOM   2590  C3'   A    81      11.066  77.147  70.159  1.00  0.00           C  
ATOM   2591  O3'   A    81      10.699  77.166  68.790  1.00  0.00           O  
ATOM   2592  C1'   A    81      11.173  74.828  70.425  1.00  0.00           C  
ATOM   2593  C2'   A    81      10.287  76.011  70.795  1.00  0.00           C  
ATOM   2594  O2'   A    81       9.014  75.856  70.186  1.00  0.00           O  
ATOM   2595  N1    A    81       9.342  70.034  70.894  1.00  0.00           N  
ATOM   2596  C2    A    81       9.382  70.885  69.861  1.00  0.00           C  
ATOM   2597  N3    A    81       9.874  72.121  69.808  1.00  0.00           N  
ATOM   2598  C4    A    81      10.380  72.482  71.001  1.00  0.00           C  
ATOM   2599  C5    A    81      10.412  71.718  72.153  1.00  0.00           C  
ATOM   2600  C6    A    81       9.859  70.428  72.077  1.00  0.00           C  
ATOM   2601  N6    A    81       9.818  69.579  73.107  1.00  0.00           N  
ATOM   2602  N7    A    81      11.012  72.420  73.190  1.00  0.00           N  
ATOM   2603  C8    A    81      11.325  73.572  72.651  1.00  0.00           C  
ATOM   2604  N9    A    81      10.971  73.679  71.328  1.00  0.00           N  
ATOM   2605  H5'   A    81      12.540  77.741  72.161  1.00  0.00           H  
ATOM   2606 H5''   A    81      13.717  76.672  72.037  1.00  0.00           H  
ATOM   2607  H4'   A    81      13.023  76.908  69.567  1.00  0.00           H  
ATOM   2608  H3'   A    81      10.861  78.019  70.558  1.00  0.00           H  
ATOM   2609  H1'   A    81      10.985  74.555  69.502  1.00  0.00           H  
ATOM   2610  H2'   A    81      10.215  76.125  71.766  1.00  0.00           H  
ATOM   2611 HO2'   A    81       8.755  76.703  69.768  1.00  0.00           H  
ATOM   2612  H2    A    81       8.993  70.552  69.025  1.00  0.00           H  
ATOM   2613  H61   A    81       9.419  68.690  72.993  1.00  0.00           H  
ATOM   2614  H62   A    81      10.188  69.842  73.975  1.00  0.00           H  
ATOM   2615  H8    A    81      11.769  74.292  73.146  1.00  0.00           H  
ATOM   2616  P     A    82      10.946  78.484  67.906  1.00  0.00           P  
ATOM   2617  OP2   A    82      12.340  78.939  68.137  1.00  0.00           O  
ATOM   2618  OP1   A    82      10.485  78.204  66.523  1.00  0.00           O  
ATOM   2619  O5'   A    82       9.963  79.565  68.543  1.00  0.00           O  
ATOM   2620  C5'   A    82       8.555  79.404  68.469  1.00  0.00           C  
ATOM   2621  C4'   A    82       7.829  80.573  69.085  1.00  0.00           C  
ATOM   2622  O4'   A    82       8.007  80.500  70.521  1.00  0.00           O  
ATOM   2623  C3'   A    82       8.346  81.953  68.707  1.00  0.00           C  
ATOM   2624  O3'   A    82       7.761  82.458  67.519  1.00  0.00           O  
ATOM   2625  C1'   A    82       8.034  81.809  71.026  1.00  0.00           C  
ATOM   2626  C2'   A    82       7.823  82.766  69.872  1.00  0.00           C  
ATOM   2627  O2'   A    82       6.433  83.026  69.736  1.00  0.00           O  
ATOM   2628  N1    A    82      10.732  84.924  74.120  1.00  0.00           N  
ATOM   2629  C2    A    82       9.484  84.993  73.639  1.00  0.00           C  
ATOM   2630  N3    A    82       8.844  84.145  72.837  1.00  0.00           N  
ATOM   2631  C4    A    82       9.635  83.107  72.514  1.00  0.00           C  
ATOM   2632  C5    A    82      10.937  82.897  72.928  1.00  0.00           C  
ATOM   2633  C6    A    82      11.500  83.867  73.777  1.00  0.00           C  
ATOM   2634  N6    A    82      12.744  83.799  74.255  1.00  0.00           N  
ATOM   2635  N7    A    82      11.437  81.717  72.395  1.00  0.00           N  
ATOM   2636  C8    A    82      10.443  81.247  71.683  1.00  0.00           C  
ATOM   2637  N9    A    82       9.320  82.038  71.710  1.00  0.00           N  
ATOM   2638  H5'   A    82       8.301  78.584  68.943  1.00  0.00           H  
ATOM   2639 H5''   A    82       8.291  79.322  67.529  1.00  0.00           H  
ATOM   2640  H4'   A    82       6.871  80.527  68.883  1.00  0.00           H  
ATOM   2641  H3'   A    82       9.322  82.007  68.632  1.00  0.00           H  
ATOM   2642  H1'   A    82       7.300  81.908  71.669  1.00  0.00           H  
ATOM   2643  H2'   A    82       8.336  83.592  69.993  1.00  0.00           H  
ATOM   2644 HO2'   A    82       6.229  83.181  68.791  1.00  0.00           H  
ATOM   2645  H2    A    82       8.969  85.779  73.918  1.00  0.00           H  
ATOM   2646  H61   A    82      13.082  84.507  74.844  1.00  0.00           H  
ATOM   2647  H62   A    82      13.320  83.041  74.020  1.00  0.00           H  
ATOM   2648  H8    A    82      10.496  80.409  71.177  1.00  0.00           H  
ATOM   2649  P     U    83       8.684  83.119  66.381  1.00  0.00           P  
ATOM   2650  OP2   U    83       9.913  82.297  66.253  1.00  0.00           O  
ATOM   2651  OP1   U    83       7.837  83.365  65.186  1.00  0.00           O  
ATOM   2652  O5'   U    83       9.096  84.531  66.993  1.00  0.00           O  
ATOM   2653  C5'   U    83       8.147  85.581  67.108  1.00  0.00           C  
ATOM   2654  C4'   U    83       8.661  86.703  67.977  1.00  0.00           C  
ATOM   2655  O4'   U    83       8.942  86.188  69.300  1.00  0.00           O  
ATOM   2656  C3'   U    83       9.968  87.345  67.540  1.00  0.00           C  
ATOM   2657  O3'   U    83       9.795  88.317  66.524  1.00  0.00           O  
ATOM   2658  C1'   U    83      10.074  86.847  69.843  1.00  0.00           C  
ATOM   2659  C2'   U    83      10.525  87.906  68.837  1.00  0.00           C  
ATOM   2660  O2'   U    83       9.914  89.146  69.164  1.00  0.00           O  
ATOM   2661  N1    U    83      11.140  85.859  70.135  1.00  0.00           N  
ATOM   2662  C2    U    83      12.050  86.186  71.123  1.00  0.00           C  
ATOM   2663  O2    U    83      12.007  87.232  71.748  1.00  0.00           O  
ATOM   2664  N3    U    83      13.018  85.241  71.360  1.00  0.00           N  
ATOM   2665  C4    U    83      13.169  84.028  70.724  1.00  0.00           C  
ATOM   2666  O4    U    83      14.095  83.284  71.051  1.00  0.00           O  
ATOM   2667  C5    U    83      12.192  83.756  69.713  1.00  0.00           C  
ATOM   2668  C6    U    83      11.237  84.659  69.463  1.00  0.00           C  
ATOM   2669  H5'   U    83       7.323  85.225  67.501  1.00  0.00           H  
ATOM   2670 H5''   U    83       7.950  85.934  66.216  1.00  0.00           H  
ATOM   2671  H4'   U    83       7.975  87.399  68.050  1.00  0.00           H  
ATOM   2672  H3'   U    83      10.569  86.643  67.213  1.00  0.00           H  
ATOM   2673  H1'   U    83       9.803  87.288  70.676  1.00  0.00           H  
ATOM   2674  H2'   U    83      11.501  87.981  68.806  1.00  0.00           H  
ATOM   2675 HO2'   U    83      10.396  89.551  69.916  1.00  0.00           H  
ATOM   2676  H3    U    83      13.673  85.453  72.057  1.00  0.00           H  
ATOM   2677  H5    U    83      12.222  82.916  69.210  1.00  0.00           H  
ATOM   2678  H6    U    83      10.581  84.450  68.767  1.00  0.00           H  
ATOM   2679  P     A    84      10.625  88.212  65.153  1.00  0.00           P  
ATOM   2680  OP2   A    84      10.156  87.008  64.423  1.00  0.00           O  
ATOM   2681  OP1   A    84      10.584  89.537  64.486  1.00  0.00           O  
ATOM   2682  O5'   A    84      12.123  87.946  65.628  1.00  0.00           O  
ATOM   2683  C5'   A    84      13.184  87.873  64.688  1.00  0.00           C  
ATOM   2684  C4'   A    84      14.462  87.396  65.331  1.00  0.00           C  
ATOM   2685  O4'   A    84      14.819  88.305  66.412  1.00  0.00           O  
ATOM   2686  C3'   A    84      14.421  86.007  65.950  1.00  0.00           C  
ATOM   2687  O3'   A    84      15.660  85.326  65.867  1.00  0.00           O  
ATOM   2688  C1'   A    84      15.033  87.563  67.590  1.00  0.00           C  
ATOM   2689  C2'   A    84      14.188  86.313  67.425  1.00  0.00           C  
ATOM   2690  O2'   A    84      14.706  85.282  68.252  1.00  0.00           O  
ATOM   2691  N1    A    84      15.313  88.242  72.690  1.00  0.00           N  
ATOM   2692  C2    A    84      15.863  87.337  71.871  1.00  0.00           C  
ATOM   2693  N3    A    84      15.748  87.218  70.550  1.00  0.00           N  
ATOM   2694  C4    A    84      14.951  88.181  70.054  1.00  0.00           C  
ATOM   2695  C5    A    84      14.315  89.179  70.769  1.00  0.00           C  
ATOM   2696  C6    A    84      14.518  89.196  72.160  1.00  0.00           C  
ATOM   2697  N6    A    84      13.969  90.098  72.977  1.00  0.00           N  
ATOM   2698  N7    A    84      13.575  89.993  69.922  1.00  0.00           N  
ATOM   2699  C8    A    84      13.777  89.478  68.734  1.00  0.00           C  
ATOM   2700  N9    A    84      14.601  88.379  68.741  1.00  0.00           N  
ATOM   2701  H5'   A    84      13.333  88.762  64.303  1.00  0.00           H  
ATOM   2702 H5''   A    84      12.936  87.253  63.972  1.00  0.00           H  
ATOM   2703  H4'   A    84      15.178  87.423  64.661  1.00  0.00           H  
ATOM   2704  H3'   A    84      13.717  85.443  65.565  1.00  0.00           H  
ATOM   2705  H1'   A    84      15.973  87.308  67.705  1.00  0.00           H  
ATOM   2706  H2'   A    84      13.241  86.486  67.610  1.00  0.00           H  
ATOM   2707 HO2'   A    84      14.786  84.460  67.724  1.00  0.00           H  
ATOM   2708  H2    A    84      16.432  86.667  72.306  1.00  0.00           H  
ATOM   2709  H61   A    84      14.147  90.059  73.940  1.00  0.00           H  
ATOM   2710  H62   A    84      13.389  90.799  72.615  1.00  0.00           H  
ATOM   2711  H8    A    84      13.378  89.843  67.917  1.00  0.00           H  
ATOM   2712  P     A    85      15.769  83.944  65.053  1.00  0.00           P  
ATOM   2713  OP2   A    85      16.052  82.859  66.026  1.00  0.00           O  
ATOM   2714  OP1   A    85      14.588  83.840  64.161  1.00  0.00           O  
ATOM   2715  O5'   A    85      17.062  84.135  64.141  1.00  0.00           O  
ATOM   2716  C5'   A    85      17.164  85.231  63.243  1.00  0.00           C  
ATOM   2717  C4'   A    85      18.210  84.983  62.185  1.00  0.00           C  
ATOM   2718  O4'   A    85      19.520  85.034  62.799  1.00  0.00           O  
ATOM   2719  C3'   A    85      18.182  83.613  61.526  1.00  0.00           C  
ATOM   2720  O3'   A    85      17.194  83.503  60.516  1.00  0.00           O  
ATOM   2721  C1'   A    85      20.396  84.162  62.096  1.00  0.00           C  
ATOM   2722  C2'   A    85      19.602  83.458  61.008  1.00  0.00           C  
ATOM   2723  O2'   A    85      19.782  84.153  59.782  1.00  0.00           O  
ATOM   2724  N1    A    85      24.553  81.318  63.181  1.00  0.00           N  
ATOM   2725  C2    A    85      24.269  82.148  62.169  1.00  0.00           C  
ATOM   2726  N3    A    85      23.165  82.858  61.948  1.00  0.00           N  
ATOM   2727  C4    A    85      22.264  82.652  62.925  1.00  0.00           C  
ATOM   2728  C5    A    85      22.411  81.830  64.027  1.00  0.00           C  
ATOM   2729  C6    A    85      23.627  81.134  64.146  1.00  0.00           C  
ATOM   2730  N6    A    85      23.910  80.306  65.154  1.00  0.00           N  
ATOM   2731  N7    A    85      21.274  81.868  64.823  1.00  0.00           N  
ATOM   2732  C8    A    85      20.478  82.698  64.194  1.00  0.00           C  
ATOM   2733  N9    A    85      21.014  83.210  63.038  1.00  0.00           N  
ATOM   2734  H5'   A    85      17.404  86.036  63.747  1.00  0.00           H  
ATOM   2735 H5''   A    85      16.297  85.372  62.809  1.00  0.00           H  
ATOM   2736  H4'   A    85      18.152  85.671  61.488  1.00  0.00           H  
ATOM   2737  H3'   A    85      18.016  82.933  62.213  1.00  0.00           H  
ATOM   2738  H1'   A    85      21.094  84.715  61.684  1.00  0.00           H  
ATOM   2739  H2'   A    85      19.857  82.515  60.932  1.00  0.00           H  
ATOM   2740 HO2'   A    85      19.989  83.505  59.077  1.00  0.00           H  
ATOM   2741  H2    A    85      24.975  82.247  61.495  1.00  0.00           H  
ATOM   2742  H61   A    85      24.777  79.848  65.183  1.00  0.00           H  
ATOM   2743  H62   A    85      23.254  80.157  65.866  1.00  0.00           H  
ATOM   2744  H8    A    85      19.583  82.931  64.519  1.00  0.00           H  
ATOM   2745  P     G    86      16.657  82.057  60.087  1.00  0.00           P  
ATOM   2746  OP2   G    86      16.526  81.282  61.346  1.00  0.00           O  
ATOM   2747  OP1   G    86      15.456  82.302  59.247  1.00  0.00           O  
ATOM   2748  O5'   G    86      17.755  81.343  59.180  1.00  0.00           O  
ATOM   2749  C5'   G    86      18.065  81.837  57.885  1.00  0.00           C  
ATOM   2750  C4'   G    86      19.424  81.372  57.425  1.00  0.00           C  
ATOM   2751  O4'   G    86      20.450  81.671  58.405  1.00  0.00           O  
ATOM   2752  C3'   G    86      19.579  79.874  57.208  1.00  0.00           C  
ATOM   2753  O3'   G    86      19.037  79.434  55.974  1.00  0.00           O  
ATOM   2754  C1'   G    86      21.494  80.723  58.313  1.00  0.00           C  
ATOM   2755  C2'   G    86      21.091  79.716  57.234  1.00  0.00           C  
ATOM   2756  O2'   G    86      21.672  80.111  56.000  1.00  0.00           O  
ATOM   2757  N1    G    86      24.839  78.584  61.498  1.00  0.00           N  
ATOM   2758  C2    G    86      25.040  79.115  60.247  1.00  0.00           C  
ATOM   2759  N2    G    86      26.296  79.073  59.777  1.00  0.00           N  
ATOM   2760  N3    G    86      24.081  79.649  59.509  1.00  0.00           N  
ATOM   2761  C4    G    86      22.883  79.608  60.130  1.00  0.00           C  
ATOM   2762  C5    G    86      22.576  79.102  61.375  1.00  0.00           C  
ATOM   2763  C6    G    86      23.615  78.531  62.157  1.00  0.00           C  
ATOM   2764  O6    G    86      23.543  78.030  63.285  1.00  0.00           O  
ATOM   2765  N7    G    86      21.224  79.252  61.649  1.00  0.00           N  
ATOM   2766  C8    G    86      20.743  79.836  60.585  1.00  0.00           C  
ATOM   2767  N9    G    86      21.695  80.081  59.625  1.00  0.00           N  
ATOM   2768  H5'   G    86      18.051  82.816  57.905  1.00  0.00           H  
ATOM   2769 H5''   G    86      17.387  81.520  57.252  1.00  0.00           H  
ATOM   2770  H4'   G    86      19.630  81.837  56.587  1.00  0.00           H  
ATOM   2771  H3'   G    86      19.170  79.364  57.938  1.00  0.00           H  
ATOM   2772  H1'   G    86      22.319  81.178  58.042  1.00  0.00           H  
ATOM   2773  H2'   G    86      21.353  78.805  57.483  1.00  0.00           H  
ATOM   2774 HO2'   G    86      22.156  79.350  55.617  1.00  0.00           H  
ATOM   2775  H1    G    86      25.617  78.212  61.964  1.00  0.00           H  
ATOM   2776  H22   G    86      26.499  79.438  58.890  1.00  0.00           H  
ATOM   2777  H21   G    86      27.011  78.680  60.318  1.00  0.00           H  
ATOM   2778  H8    G    86      19.798  80.076  60.484  1.00  0.00           H  
ATOM   2779  P     C    87      18.917  77.863  55.659  1.00  0.00           P  
ATOM   2780  OP2   C    87      19.295  77.117  56.885  1.00  0.00           O  
ATOM   2781  OP1   C    87      17.594  77.620  55.031  1.00  0.00           O  
ATOM   2782  O5'   C    87      20.039  77.603  54.558  1.00  0.00           O  
ATOM   2783  C5'   C    87      20.792  76.400  54.553  1.00  0.00           C  
ATOM   2784  C4'   C    87      22.284  76.674  54.557  1.00  0.00           C  
ATOM   2785  O4'   C    87      22.621  77.432  55.747  1.00  0.00           O  
ATOM   2786  C3'   C    87      23.223  75.483  54.653  1.00  0.00           C  
ATOM   2787  O3'   C    87      23.455  74.858  53.406  1.00  0.00           O  
ATOM   2788  C1'   C    87      23.937  77.138  56.145  1.00  0.00           C  
ATOM   2789  C2'   C    87      24.498  76.143  55.135  1.00  0.00           C  
ATOM   2790  O2'   C    87      25.121  76.835  54.078  1.00  0.00           O  
ATOM   2791  N1    C    87      23.907  76.620  57.522  1.00  0.00           N  
ATOM   2792  C2    C    87      25.107  76.514  58.229  1.00  0.00           C  
ATOM   2793  O2    C    87      26.165  76.792  57.651  1.00  0.00           O  
ATOM   2794  N3    C    87      25.085  76.104  59.515  1.00  0.00           N  
ATOM   2795  C4    C    87      23.923  75.793  60.088  1.00  0.00           C  
ATOM   2796  N4    C    87      23.936  75.439  61.364  1.00  0.00           N  
ATOM   2797  C5    C    87      22.692  75.846  59.379  1.00  0.00           C  
ATOM   2798  C6    C    87      22.727  76.265  58.111  1.00  0.00           C  
ATOM   2799  H5'   C    87      20.564  75.884  53.753  1.00  0.00           H  
ATOM   2800 H5''   C    87      20.562  75.876  55.349  1.00  0.00           H  
ATOM   2801  H4'   C    87      22.464  77.192  53.604  1.00  0.00           H  
ATOM   2802  H3'   C    87      22.835  74.663  55.276  1.00  0.00           H  
ATOM   2803  H1'   C    87      24.616  78.003  56.152  1.00  0.00           H  
ATOM   2804  H2'   C    87      25.239  75.418  55.502  1.00  0.00           H  
ATOM   2805 HO2'   C    87      24.910  76.381  53.211  1.00  0.00           H  
ATOM   2806  H42   C    87      23.081  75.198  61.825  1.00  0.00           H  
ATOM   2807  H41   C    87      24.799  75.413  61.866  1.00  0.00           H  
ATOM   2808  H5    C    87      21.746  75.551  59.857  1.00  0.00           H  
ATOM   2809  H6    C    87      21.794  76.319  57.532  1.00  0.00           H  
ATOM   2810  P     U    88      23.739  73.284  53.371  1.00  0.00           P  
ATOM   2811  OP2   U    88      22.766  72.714  54.329  1.00  0.00           O  
ATOM   2812  OP1   U    88      23.717  72.878  51.947  1.00  0.00           O  
ATOM   2813  O5'   U    88      25.199  73.125  53.977  1.00  0.00           O  
ATOM   2814  C5'   U    88      26.314  73.602  53.253  1.00  0.00           C  
ATOM   2815  C4'   U    88      27.576  73.440  54.057  1.00  0.00           C  
ATOM   2816  O4'   U    88      27.500  74.232  55.277  1.00  0.00           O  
ATOM   2817  C3'   U    88      27.848  72.051  54.582  1.00  0.00           C  
ATOM   2818  O3'   U    88      28.364  71.236  53.535  1.00  0.00           O  
ATOM   2819  C1'   U    88      28.282  73.631  56.283  1.00  0.00           C  
ATOM   2820  C2'   U    88      28.862  72.345  55.687  1.00  0.00           C  
ATOM   2821  O2'   U    88      30.157  72.608  55.175  1.00  0.00           O  
ATOM   2822  N1    U    88      27.440  73.414  57.473  1.00  0.00           N  
ATOM   2823  C2    U    88      28.051  73.422  58.719  1.00  0.00           C  
ATOM   2824  O2    U    88      29.250  73.587  58.871  1.00  0.00           O  
ATOM   2825  N3    U    88      27.208  73.227  59.782  1.00  0.00           N  
ATOM   2826  C4    U    88      25.854  73.024  59.732  1.00  0.00           C  
ATOM   2827  O4    U    88      25.240  72.820  60.774  1.00  0.00           O  
ATOM   2828  C5    U    88      25.296  73.024  58.420  1.00  0.00           C  
ATOM   2829  C6    U    88      26.087  73.214  57.360  1.00  0.00           C  
ATOM   2830  H5'   U    88      26.174  74.663  53.000  1.00  0.00           H  
ATOM   2831 H5''   U    88      26.411  73.055  52.304  1.00  0.00           H  
ATOM   2832  H4'   U    88      28.376  73.740  53.364  1.00  0.00           H  
ATOM   2833  H3'   U    88      26.947  71.528  54.935  1.00  0.00           H  
ATOM   2834  H1'   U    88      29.134  74.240  56.619  1.00  0.00           H  
ATOM   2835  H2'   U    88      28.997  71.498  56.375  1.00  0.00           H  
ATOM   2836 HO2'   U    88      30.319  72.043  54.366  1.00  0.00           H  
ATOM   2837  H3    U    88      27.627  73.230  60.691  1.00  0.00           H  
ATOM   2838  H5    U    88      24.215  72.867  58.280  1.00  0.00           H  
ATOM   2839  H6    U    88      25.634  73.212  56.357  1.00  0.00           H  
ATOM   2840  P     G    89      28.177  69.634  53.570  1.00  0.00           P  
ATOM   2841  OP2   G    89      26.872  69.210  54.145  1.00  0.00           O  
ATOM   2842  OP1   G    89      28.558  69.200  52.204  1.00  0.00           O  
ATOM   2843  O5'   G    89      29.330  69.147  54.545  1.00  0.00           O  
ATOM   2844  C5'   G    89      29.174  67.989  55.355  1.00  0.00           C  
ATOM   2845  C4'   G    89      30.123  68.073  56.518  1.00  0.00           C  
ATOM   2846  O4'   G    89      29.977  69.360  57.179  1.00  0.00           O  
ATOM   2847  C3'   G    89      29.918  67.049  57.615  1.00  0.00           C  
ATOM   2848  O3'   G    89      30.512  65.818  57.252  1.00  0.00           O  
ATOM   2849  C1'   G    89      30.095  69.179  58.563  1.00  0.00           C  
ATOM   2850  C2'   G    89      30.578  67.744  58.790  1.00  0.00           C  
ATOM   2851  O2'   G    89      31.988  67.716  58.684  1.00  0.00           O  
ATOM   2852  N1    G    89      27.560  69.418  62.952  1.00  0.00           N  
ATOM   2853  C2    G    89      28.896  69.214  62.725  1.00  0.00           C  
ATOM   2854  N2    G    89      29.656  69.017  63.800  1.00  0.00           N  
ATOM   2855  N3    G    89      29.448  69.200  61.529  1.00  0.00           N  
ATOM   2856  C4    G    89      28.540  69.407  60.553  1.00  0.00           C  
ATOM   2857  C5    G    89      27.182  69.622  60.671  1.00  0.00           C  
ATOM   2858  C6    G    89      26.605  69.626  61.963  1.00  0.00           C  
ATOM   2859  O6    G    89      25.422  69.769  62.276  1.00  0.00           O  
ATOM   2860  N7    G    89      26.600  69.793  59.423  1.00  0.00           N  
ATOM   2861  C8    G    89      27.594  69.677  58.581  1.00  0.00           C  
ATOM   2862  N9    G    89      28.799  69.422  59.198  1.00  0.00           N  
ATOM   2863  H5'   G    89      29.374  67.085  54.764  1.00  0.00           H  
ATOM   2864 H5''   G    89      28.137  67.917  55.713  1.00  0.00           H  
ATOM   2865  H4'   G    89      31.111  67.891  56.072  1.00  0.00           H  
ATOM   2866  H3'   G    89      28.861  66.805  57.801  1.00  0.00           H  
ATOM   2867  H1'   G    89      30.825  69.842  59.049  1.00  0.00           H  
ATOM   2868  H2'   G    89      30.347  67.262  59.751  1.00  0.00           H  
ATOM   2869 HO2'   G    89      32.276  66.849  58.277  1.00  0.00           H  
ATOM   2870  H1    G    89      27.247  69.416  63.901  1.00  0.00           H  
ATOM   2871  H22   G    89      30.638  68.862  63.694  1.00  0.00           H  
ATOM   2872  H21   G    89      29.246  69.026  64.711  1.00  0.00           H  
ATOM   2873  H8    G    89      27.478  69.760  57.490  1.00  0.00           H  
ATOM   2874  P     A    90      29.811  64.431  57.662  1.00  0.00           P  
ATOM   2875  OP2   A    90      28.350  64.572  57.440  1.00  0.00           O  
ATOM   2876  OP1   A    90      30.551  63.328  57.001  1.00  0.00           O  
ATOM   2877  O5'   A    90      30.061  64.322  59.232  1.00  0.00           O  
ATOM   2878  C5'   A    90      31.367  64.115  59.749  1.00  0.00           C  
ATOM   2879  C4'   A    90      31.430  64.404  61.228  1.00  0.00           C  
ATOM   2880  O4'   A    90      30.789  65.683  61.473  1.00  0.00           O  
ATOM   2881  C3'   A    90      30.690  63.428  62.130  1.00  0.00           C  
ATOM   2882  O3'   A    90      31.470  62.299  62.485  1.00  0.00           O  
ATOM   2883  C1'   A    90      30.048  65.632  62.679  1.00  0.00           C  
ATOM   2884  C2'   A    90      30.323  64.282  63.332  1.00  0.00           C  
ATOM   2885  O2'   A    90      31.422  64.417  64.222  1.00  0.00           O  
ATOM   2886  N1    A    90      25.351  66.387  64.658  1.00  0.00           N  
ATOM   2887  C2    A    90      26.554  66.235  65.227  1.00  0.00           C  
ATOM   2888  N3    A    90      27.738  66.042  64.650  1.00  0.00           N  
ATOM   2889  C4    A    90      27.615  66.007  63.312  1.00  0.00           C  
ATOM   2890  C5    A    90      26.449  66.147  62.583  1.00  0.00           C  
ATOM   2891  C6    A    90      25.262  66.348  63.311  1.00  0.00           C  
ATOM   2892  N6    A    90      24.063  66.498  62.744  1.00  0.00           N  
ATOM   2893  N7    A    90      26.707  66.057  61.222  1.00  0.00           N  
ATOM   2894  C8    A    90      28.002  65.868  61.159  1.00  0.00           C  
ATOM   2895  N9    A    90      28.616  65.827  62.387  1.00  0.00           N  
ATOM   2896  H5'   A    90      31.994  64.706  59.281  1.00  0.00           H  
ATOM   2897 H5''   A    90      31.630  63.185  59.593  1.00  0.00           H  
ATOM   2898  H4'   A    90      32.364  64.458  61.519  1.00  0.00           H  
ATOM   2899  H3'   A    90      29.873  63.124  61.679  1.00  0.00           H  
ATOM   2900  H1'   A    90      30.362  66.350  63.269  1.00  0.00           H  
ATOM   2901  H2'   A    90      29.527  63.938  63.788  1.00  0.00           H  
ATOM   2902 HO2'   A    90      32.036  63.666  64.086  1.00  0.00           H  
ATOM   2903  H2    A    90      26.563  66.272  66.206  1.00  0.00           H  
ATOM   2904  H61   A    90      23.270  66.635  63.305  1.00  0.00           H  
ATOM   2905  H62   A    90      23.975  66.473  61.769  1.00  0.00           H  
ATOM   2906  H8    A    90      28.488  65.765  60.314  1.00  0.00           H  
ATOM   2907  P     C    91      30.762  60.886  62.776  1.00  0.00           P  
ATOM   2908  OP2   C    91      29.852  60.585  61.643  1.00  0.00           O  
ATOM   2909  OP1   C    91      31.819  59.911  63.147  1.00  0.00           O  
ATOM   2910  O5'   C    91      29.870  61.160  64.067  1.00  0.00           O  
ATOM   2911  C5'   C    91      30.470  61.390  65.333  1.00  0.00           C  
ATOM   2912  C4'   C    91      29.438  61.708  66.390  1.00  0.00           C  
ATOM   2913  O4'   C    91      28.706  62.903  66.014  1.00  0.00           O  
ATOM   2914  C3'   C    91      28.346  60.668  66.577  1.00  0.00           C  
ATOM   2915  O3'   C    91      28.752  59.591  67.396  1.00  0.00           O  
ATOM   2916  C1'   C    91      27.370  62.793  66.428  1.00  0.00           C  
ATOM   2917  C2'   C    91      27.234  61.487  67.208  1.00  0.00           C  
ATOM   2918  O2'   C    91      27.443  61.727  68.585  1.00  0.00           O  
ATOM   2919  N1    C    91      26.505  62.795  65.235  1.00  0.00           N  
ATOM   2920  C2    C    91      25.173  63.178  65.377  1.00  0.00           C  
ATOM   2921  O2    C    91      24.752  63.473  66.509  1.00  0.00           O  
ATOM   2922  N3    C    91      24.370  63.207  64.284  1.00  0.00           N  
ATOM   2923  C4    C    91      24.857  62.861  63.087  1.00  0.00           C  
ATOM   2924  N4    C    91      24.044  62.930  62.036  1.00  0.00           N  
ATOM   2925  C5    C    91      26.207  62.437  62.918  1.00  0.00           C  
ATOM   2926  C6    C    91      26.990  62.424  64.008  1.00  0.00           C  
ATOM   2927  H5'   C    91      31.093  62.143  65.258  1.00  0.00           H  
ATOM   2928 H5''   C    91      30.966  60.589  65.601  1.00  0.00           H  
ATOM   2929  H4'   C    91      30.022  61.793  67.318  1.00  0.00           H  
ATOM   2930  H3'   C    91      28.041  60.175  65.641  1.00  0.00           H  
ATOM   2931  H1'   C    91      27.021  63.599  67.089  1.00  0.00           H  
ATOM   2932  H2'   C    91      26.257  60.985  67.158  1.00  0.00           H  
ATOM   2933 HO2'   C    91      27.888  60.932  68.999  1.00  0.00           H  
ATOM   2934  H42   C    91      24.378  62.677  61.128  1.00  0.00           H  
ATOM   2935  H41   C    91      23.100  63.236  62.154  1.00  0.00           H  
ATOM   2936  H5    C    91      26.588  62.131  61.933  1.00  0.00           H  
ATOM   2937  H6    C    91      28.038  62.103  63.918  1.00  0.00           H  
ATOM   2938  P     G    92      27.994  58.184  67.278  1.00  0.00           P  
ATOM   2939  OP2   G    92      27.704  57.920  65.847  1.00  0.00           O  
ATOM   2940  OP1   G    92      28.829  57.233  68.052  1.00  0.00           O  
ATOM   2941  O5'   G    92      26.604  58.401  68.036  1.00  0.00           O  
ATOM   2942  C5'   G    92      25.460  57.590  67.724  1.00  0.00           C  
ATOM   2943  C4'   G    92      24.207  58.188  68.310  1.00  0.00           C  
ATOM   2944  O4'   G    92      24.060  59.562  67.860  1.00  0.00           O  
ATOM   2945  C3'   G    92      22.918  57.512  67.894  1.00  0.00           C  
ATOM   2946  O3'   G    92      22.680  56.388  68.732  1.00  0.00           O  
ATOM   2947  C1'   G    92      22.707  59.838  67.570  1.00  0.00           C  
ATOM   2948  C2'   G    92      21.902  58.633  68.071  1.00  0.00           C  
ATOM   2949  O2'   G    92      21.552  58.853  69.428  1.00  0.00           O  
ATOM   2950  N1    G    92      19.612  60.922  63.669  1.00  0.00           N  
ATOM   2951  C2    G    92      19.329  60.868  65.011  1.00  0.00           C  
ATOM   2952  N2    G    92      18.056  61.111  65.353  1.00  0.00           N  
ATOM   2953  N3    G    92      20.228  60.595  65.949  1.00  0.00           N  
ATOM   2954  C4    G    92      21.452  60.371  65.422  1.00  0.00           C  
ATOM   2955  C5    G    92      21.836  60.404  64.097  1.00  0.00           C  
ATOM   2956  C6    G    92      20.864  60.706  63.108  1.00  0.00           C  
ATOM   2957  O6    G    92      21.014  60.797  61.886  1.00  0.00           O  
ATOM   2958  N7    G    92      23.187  60.122  63.970  1.00  0.00           N  
ATOM   2959  C8    G    92      23.594  59.917  65.193  1.00  0.00           C  
ATOM   2960  N9    G    92      22.592  60.040  66.125  1.00  0.00           N  
ATOM   2961  H5'   G    92      25.599  56.573  68.117  1.00  0.00           H  
ATOM   2962 H5''   G    92      25.348  57.500  66.633  1.00  0.00           H  
ATOM   2963  H4'   G    92      24.334  58.069  69.395  1.00  0.00           H  
ATOM   2964  H3'   G    92      22.940  57.107  66.871  1.00  0.00           H  
ATOM   2965  H1'   G    92      22.277  60.730  68.048  1.00  0.00           H  
ATOM   2966  H2'   G    92      20.947  58.423  67.569  1.00  0.00           H  
ATOM   2967 HO2'   G    92      21.559  57.982  69.921  1.00  0.00           H  
ATOM   2968  H1    G    92      18.859  61.132  63.046  1.00  0.00           H  
ATOM   2969  H22   G    92      17.784  61.087  66.315  1.00  0.00           H  
ATOM   2970  H21   G    92      17.379  61.315  64.647  1.00  0.00           H  
ATOM   2971  H8    G    92      24.634  59.665  65.451  1.00  0.00           H  
ATOM   2972  P     G    93      22.199  55.003  68.088  1.00  0.00           P  
ATOM   2973  OP2   G    93      22.906  54.815  66.791  1.00  0.00           O  
ATOM   2974  OP1   G    93      22.328  53.972  69.150  1.00  0.00           O  
ATOM   2975  O5'   G    93      20.655  55.254  67.781  1.00  0.00           O  
ATOM   2976  C5'   G    93      19.714  55.514  68.846  1.00  0.00           C  
ATOM   2977  C4'   G    93      18.364  55.874  68.270  1.00  0.00           C  
ATOM   2978  O4'   G    93      18.453  57.129  67.543  1.00  0.00           O  
ATOM   2979  C3'   G    93      17.846  54.891  67.238  1.00  0.00           C  
ATOM   2980  O3'   G    93      17.299  53.720  67.817  1.00  0.00           O  
ATOM   2981  C1'   G    93      17.570  57.072  66.427  1.00  0.00           C  
ATOM   2982  C2'   G    93      16.846  55.725  66.462  1.00  0.00           C  
ATOM   2983  O2'   G    93      15.607  55.857  67.133  1.00  0.00           O  
ATOM   2984  N1    G    93      17.320  58.053  61.439  1.00  0.00           N  
ATOM   2985  C2    G    93      16.299  57.959  62.356  1.00  0.00           C  
ATOM   2986  N2    G    93      15.060  58.132  61.874  1.00  0.00           N  
ATOM   2987  N3    G    93      16.485  57.705  63.645  1.00  0.00           N  
ATOM   2988  C4    G    93      17.797  57.548  63.943  1.00  0.00           C  
ATOM   2989  C5    G    93      18.885  57.621  63.098  1.00  0.00           C  
ATOM   2990  C6    G    93      18.671  57.884  61.725  1.00  0.00           C  
ATOM   2991  O6    G    93      19.501  57.960  60.818  1.00  0.00           O  
ATOM   2992  N7    G    93      20.064  57.397  63.793  1.00  0.00           N  
ATOM   2993  C8    G    93      19.682  57.188  65.023  1.00  0.00           C  
ATOM   2994  N9    G    93      18.319  57.264  65.186  1.00  0.00           N  
ATOM   2995  H5'   G    93      20.079  56.334  69.480  1.00  0.00           H  
ATOM   2996 H5''   G    93      19.619  54.627  69.490  1.00  0.00           H  
ATOM   2997  H4'   G    93      17.696  55.893  69.143  1.00  0.00           H  
ATOM   2998  H3'   G    93      18.627  54.500  66.568  1.00  0.00           H  
ATOM   2999  H1'   G    93      16.795  57.851  66.458  1.00  0.00           H  
ATOM   3000  H2'   G    93      16.591  55.283  65.488  1.00  0.00           H  
ATOM   3001 HO2'   G    93      15.420  55.026  67.657  1.00  0.00           H  
ATOM   3002  H1    G    93      17.074  58.258  60.492  1.00  0.00           H  
ATOM   3003  H22   G    93      14.273  58.071  62.488  1.00  0.00           H  
ATOM   3004  H21   G    93      14.923  58.323  60.903  1.00  0.00           H  
ATOM   3005  H8    G    93      20.380  56.974  65.847  1.00  0.00           H  
ATOM   3006  P     A    94      17.471  52.300  67.084  1.00  0.00           P  
ATOM   3007  OP2   A    94      18.815  52.268  66.454  1.00  0.00           O  
ATOM   3008  OP1   A    94      17.085  51.237  68.045  1.00  0.00           O  
ATOM   3009  O5'   A    94      16.383  52.334  65.921  1.00  0.00           O  
ATOM   3010  C5'   A    94      14.995  52.349  66.221  1.00  0.00           C  
ATOM   3011  C4'   A    94      14.162  52.561  64.981  1.00  0.00           C  
ATOM   3012  O4'   A    94      14.488  53.844  64.389  1.00  0.00           O  
ATOM   3013  C3'   A    94      14.382  51.566  63.852  1.00  0.00           C  
ATOM   3014  O3'   A    94      13.695  50.342  64.048  1.00  0.00           O  
ATOM   3015  C1'   A    94      14.366  53.753  62.970  1.00  0.00           C  
ATOM   3016  C2'   A    94      13.908  52.337  62.630  1.00  0.00           C  
ATOM   3017  O2'   A    94      12.492  52.322  62.529  1.00  0.00           O  
ATOM   3018  N1    A    94      16.711  55.385  58.681  1.00  0.00           N  
ATOM   3019  C2    A    94      15.424  55.162  58.974  1.00  0.00           C  
ATOM   3020  N3    A    94      14.882  54.736  60.113  1.00  0.00           N  
ATOM   3021  C4    A    94      15.831  54.527  61.042  1.00  0.00           C  
ATOM   3022  C5    A    94      17.193  54.712  60.891  1.00  0.00           C  
ATOM   3023  C6    A    94      17.639  55.166  59.637  1.00  0.00           C  
ATOM   3024  N6    A    94      18.923  55.389  59.345  1.00  0.00           N  
ATOM   3025  N7    A    94      17.864  54.396  62.064  1.00  0.00           N  
ATOM   3026  C8    A    94      16.909  54.034  62.885  1.00  0.00           C  
ATOM   3027  N9    A    94      15.653  54.089  62.332  1.00  0.00           N  
ATOM   3028  H5'   A    94      14.813  53.073  66.856  1.00  0.00           H  
ATOM   3029 H5''   A    94      14.746  51.495  66.631  1.00  0.00           H  
ATOM   3030  H4'   A    94      13.214  52.555  65.228  1.00  0.00           H  
ATOM   3031  H3'   A    94      15.342  51.385  63.766  1.00  0.00           H  
ATOM   3032  H1'   A    94      13.682  54.394  62.682  1.00  0.00           H  
ATOM   3033  H2'   A    94      14.334  52.009  61.811  1.00  0.00           H  
ATOM   3034 HO2'   A    94      12.158  51.461  62.858  1.00  0.00           H  
ATOM   3035  H2    A    94      14.790  55.336  58.246  1.00  0.00           H  
ATOM   3036  H61   A    94      19.174  55.705  58.451  1.00  0.00           H  
ATOM   3037  H62   A    94      19.614  55.237  60.022  1.00  0.00           H  
ATOM   3038  H8    A    94      17.076  53.749  63.808  1.00  0.00           H  
ATOM   3039  P     C    95      14.379  48.953  63.618  1.00  0.00           P  
ATOM   3040  OP2   C    95      15.772  48.948  64.129  1.00  0.00           O  
ATOM   3041  OP1   C    95      13.456  47.851  63.992  1.00  0.00           O  
ATOM   3042  O5'   C    95      14.437  49.028  62.028  1.00  0.00           O  
ATOM   3043  C5'   C    95      13.247  49.020  61.253  1.00  0.00           C  
ATOM   3044  C4'   C    95      13.531  49.275  59.793  1.00  0.00           C  
ATOM   3045  O4'   C    95      14.089  50.608  59.642  1.00  0.00           O  
ATOM   3046  C3'   C    95      14.589  48.390  59.151  1.00  0.00           C  
ATOM   3047  O3'   C    95      14.128  47.073  58.900  1.00  0.00           O  
ATOM   3048  C1'   C    95      14.948  50.616  58.524  1.00  0.00           C  
ATOM   3049  C2'   C    95      14.954  49.210  57.921  1.00  0.00           C  
ATOM   3050  O2'   C    95      13.950  49.114  56.922  1.00  0.00           O  
ATOM   3051  N1    C    95      16.304  51.059  58.933  1.00  0.00           N  
ATOM   3052  C2    C    95      17.147  51.607  57.959  1.00  0.00           C  
ATOM   3053  O2    C    95      16.740  51.705  56.791  1.00  0.00           O  
ATOM   3054  N3    C    95      18.388  52.019  58.306  1.00  0.00           N  
ATOM   3055  C4    C    95      18.802  51.903  59.567  1.00  0.00           C  
ATOM   3056  N4    C    95      20.034  52.323  59.864  1.00  0.00           N  
ATOM   3057  C5    C    95      17.970  51.350  60.581  1.00  0.00           C  
ATOM   3058  C6    C    95      16.744  50.946  60.226  1.00  0.00           C  
ATOM   3059  H5'   C    95      12.644  49.716  61.587  1.00  0.00           H  
ATOM   3060 H5''   C    95      12.811  48.148  61.346  1.00  0.00           H  
ATOM   3061  H4'   C    95      12.704  49.209  59.272  1.00  0.00           H  
ATOM   3062  H3'   C    95      15.377  48.349  59.732  1.00  0.00           H  
ATOM   3063  H1'   C    95      14.583  51.246  57.869  1.00  0.00           H  
ATOM   3064  H2'   C    95      15.835  48.960  57.573  1.00  0.00           H  
ATOM   3065 HO2'   C    95      13.550  48.220  56.954  1.00  0.00           H  
ATOM   3066  H42   C    95      20.368  52.251  60.782  1.00  0.00           H  
ATOM   3067  H41   C    95      20.605  52.703  59.163  1.00  0.00           H  
ATOM   3068  H5    C    95      18.283  51.269  61.507  1.00  0.00           H  
ATOM   3069  H6    C    95      16.156  50.563  60.910  1.00  0.00           H  
ATOM   3070  P     A    96      15.144  45.830  58.993  1.00  0.00           P  
ATOM   3071  OP2   A    96      16.016  46.037  60.176  1.00  0.00           O  
ATOM   3072  OP1   A    96      14.353  44.580  58.874  1.00  0.00           O  
ATOM   3073  O5'   A    96      16.045  45.970  57.686  1.00  0.00           O  
ATOM   3074  C5'   A    96      15.474  45.857  56.391  1.00  0.00           C  
ATOM   3075  C4'   A    96      16.498  46.099  55.311  1.00  0.00           C  
ATOM   3076  O4'   A    96      16.879  47.502  55.311  1.00  0.00           O  
ATOM   3077  C3'   A    96      17.826  45.377  55.476  1.00  0.00           C  
ATOM   3078  O3'   A    96      17.754  44.001  55.141  1.00  0.00           O  
ATOM   3079  C1'   A    96      18.201  47.610  54.860  1.00  0.00           C  
ATOM   3080  C2'   A    96      18.698  46.201  54.536  1.00  0.00           C  
ATOM   3081  O2'   A    96      18.416  45.902  53.177  1.00  0.00           O  
ATOM   3082  N1    A    96      22.373  50.466  55.857  1.00  0.00           N  
ATOM   3083  C2    A    96      21.854  49.999  54.715  1.00  0.00           C  
ATOM   3084  N3    A    96      20.763  49.260  54.527  1.00  0.00           N  
ATOM   3085  C4    A    96      20.162  48.992  55.700  1.00  0.00           C  
ATOM   3086  C5    A    96      20.576  49.401  56.954  1.00  0.00           C  
ATOM   3087  C6    A    96      21.745  50.180  57.018  1.00  0.00           C  
ATOM   3088  N6    A    96      22.264  50.645  58.157  1.00  0.00           N  
ATOM   3089  N7    A    96      19.707  48.937  57.933  1.00  0.00           N  
ATOM   3090  C8    A    96      18.804  48.268  57.260  1.00  0.00           C  
ATOM   3091  N9    A    96      19.017  48.261  55.903  1.00  0.00           N  
ATOM   3092  H5'   A    96      14.752  46.515  56.301  1.00  0.00           H  
ATOM   3093 H5''   A    96      15.101  44.958  56.283  1.00  0.00           H  
ATOM   3094  H4'   A    96      16.117  45.867  54.438  1.00  0.00           H  
ATOM   3095  H3'   A    96      18.171  45.467  56.390  1.00  0.00           H  
ATOM   3096  H1'   A    96      18.216  48.156  54.046  1.00  0.00           H  
ATOM   3097  H2'   A    96      19.650  46.092  54.742  1.00  0.00           H  
ATOM   3098 HO2'   A    96      18.194  44.951  53.100  1.00  0.00           H  
ATOM   3099  H2    A    96      22.347  50.235  53.901  1.00  0.00           H  
ATOM   3100  H61   A    96      23.083  51.183  58.138  1.00  0.00           H  
ATOM   3101  H62   A    96      21.825  50.450  59.011  1.00  0.00           H  
ATOM   3102  H8    A    96      18.046  47.815  57.685  1.00  0.00           H  
ATOM   3103  P     U    97      18.858  42.976  55.700  1.00  0.00           P  
ATOM   3104  OP2   U    97      19.219  43.395  57.078  1.00  0.00           O  
ATOM   3105  OP1   U    97      18.368  41.595  55.457  1.00  0.00           O  
ATOM   3106  O5'   U    97      20.122  43.222  54.762  1.00  0.00           O  
ATOM   3107  C5'   U    97      21.434  42.920  55.212  1.00  0.00           C  
ATOM   3108  C4'   U    97      22.453  43.090  54.113  1.00  0.00           C  
ATOM   3109  O4'   U    97      22.541  44.497  53.773  1.00  0.00           O  
ATOM   3110  C3'   U    97      23.885  42.725  54.460  1.00  0.00           C  
ATOM   3111  O3'   U    97      24.132  41.340  54.297  1.00  0.00           O  
ATOM   3112  C1'   U    97      23.872  44.830  53.411  1.00  0.00           C  
ATOM   3113  C2'   U    97      24.673  43.530  53.441  1.00  0.00           C  
ATOM   3114  O2'   U    97      24.641  42.942  52.155  1.00  0.00           O  
ATOM   3115  N1    U    97      24.358  45.856  54.349  1.00  0.00           N  
ATOM   3116  C2    U    97      25.561  46.479  54.048  1.00  0.00           C  
ATOM   3117  O2    U    97      26.243  46.173  53.087  1.00  0.00           O  
ATOM   3118  N3    U    97      25.939  47.465  54.921  1.00  0.00           N  
ATOM   3119  C4    U    97      25.266  47.879  56.049  1.00  0.00           C  
ATOM   3120  O4    U    97      25.707  48.828  56.695  1.00  0.00           O  
ATOM   3121  C5    U    97      24.049  47.170  56.318  1.00  0.00           C  
ATOM   3122  C6    U    97      23.646  46.209  55.482  1.00  0.00           C  
ATOM   3123  H5'   U    97      21.458  41.993  55.528  1.00  0.00           H  
ATOM   3124 H5''   U    97      21.664  43.517  55.954  1.00  0.00           H  
ATOM   3125  H4'   U    97      22.091  42.434  53.307  1.00  0.00           H  
ATOM   3126  H3'   U    97      24.148  42.918  55.510  1.00  0.00           H  
ATOM   3127  H1'   U    97      23.992  45.256  52.404  1.00  0.00           H  
ATOM   3128  H2'   U    97      25.740  43.606  53.694  1.00  0.00           H  
ATOM   3129 HO2'   U    97      24.523  41.952  52.243  1.00  0.00           H  
ATOM   3130  H3    U    97      26.799  47.936  54.718  1.00  0.00           H  
ATOM   3131  H5    U    97      23.452  47.416  57.209  1.00  0.00           H  
ATOM   3132  H6    U    97      22.709  45.676  55.703  1.00  0.00           H  
ATOM   3133  P     G    98      25.098  40.569  55.332  1.00  0.00           P  
ATOM   3134  OP2   G    98      24.931  41.185  56.682  1.00  0.00           O  
ATOM   3135  OP1   G    98      24.820  39.114  55.146  1.00  0.00           O  
ATOM   3136  O5'   G    98      26.582  40.890  54.832  1.00  0.00           O  
ATOM   3137  C5'   G    98      27.211  40.121  53.785  1.00  0.00           C  
ATOM   3138  C4'   G    98      28.420  40.847  53.248  1.00  0.00           C  
ATOM   3139  O4'   G    98      28.125  42.261  53.116  1.00  0.00           O  
ATOM   3140  C3'   G    98      29.664  40.808  54.124  1.00  0.00           C  
ATOM   3141  O3'   G    98      30.406  39.609  53.978  1.00  0.00           O  
ATOM   3142  C1'   G    98      29.275  43.046  53.472  1.00  0.00           C  
ATOM   3143  C2'   G    98      30.420  42.052  53.682  1.00  0.00           C  
ATOM   3144  O2'   G    98      31.080  41.841  52.441  1.00  0.00           O  
ATOM   3145  N1    G    98      30.967  46.793  56.474  1.00  0.00           N  
ATOM   3146  C2    G    98      31.529  46.262  55.339  1.00  0.00           C  
ATOM   3147  N2    G    98      32.696  46.794  54.947  1.00  0.00           N  
ATOM   3148  N3    G    98      30.988  45.278  54.638  1.00  0.00           N  
ATOM   3149  C4    G    98      29.820  44.862  55.171  1.00  0.00           C  
ATOM   3150  C5    G    98      29.173  45.325  56.297  1.00  0.00           C  
ATOM   3151  C6    G    98      29.765  46.379  57.040  1.00  0.00           C  
ATOM   3152  O6    G    98      29.347  46.927  58.067  1.00  0.00           O  
ATOM   3153  N7    G    98      27.992  44.629  56.507  1.00  0.00           N  
ATOM   3154  C8    G    98      27.941  43.772  55.524  1.00  0.00           C  
ATOM   3155  N9    G    98      29.019  43.859  54.677  1.00  0.00           N  
ATOM   3156  H5'   G    98      26.497  39.941  52.968  1.00  0.00           H  
ATOM   3157 H5''   G    98      27.513  39.136  54.170  1.00  0.00           H  
ATOM   3158  H4'   G    98      28.643  40.484  52.365  1.00  0.00           H  
ATOM   3159  H3'   G    98      29.399  40.910  55.062  1.00  0.00           H  
ATOM   3160  H1'   G    98      29.489  43.636  52.719  1.00  0.00           H  
ATOM   3161  H2'   G    98      31.040  42.361  54.374  1.00  0.00           H  
ATOM   3162 HO2'   G    98      31.178  40.878  52.293  1.00  0.00           H  
ATOM   3163  H1    G    98      31.448  47.521  56.922  1.00  0.00           H  
ATOM   3164  H22   G    98      33.144  46.454  54.143  1.00  0.00           H  
ATOM   3165  H21   G    98      33.103  47.521  55.461  1.00  0.00           H  
ATOM   3166  H8    G    98      27.209  43.132  55.404  1.00  0.00           H  
ATOM   3167  P     G    99      31.376  39.112  55.159  1.00  0.00           P  
ATOM   3168  OP2   G    99      30.683  39.346  56.451  1.00  0.00           O  
ATOM   3169  OP1   G    99      31.854  37.747  54.819  1.00  0.00           O  
ATOM   3170  O5'   G    99      32.622  40.103  55.080  1.00  0.00           O  
ATOM   3171  C5'   G    99      33.485  40.101  53.953  1.00  0.00           C  
ATOM   3172  C4'   G    99      34.630  41.065  54.131  1.00  0.00           C  
ATOM   3173  O4'   G    99      34.126  42.425  54.176  1.00  0.00           O  
ATOM   3174  C3'   G    99      35.428  40.923  55.419  1.00  0.00           C  
ATOM   3175  O3'   G    99      36.372  39.867  55.373  1.00  0.00           O  
ATOM   3176  C1'   G    99      34.934  43.209  55.078  1.00  0.00           C  
ATOM   3177  C2'   G    99      36.059  42.300  55.572  1.00  0.00           C  
ATOM   3178  O2'   G    99      37.182  42.450  54.715  1.00  0.00           O  
ATOM   3179  N1    G    99      34.694  46.427  59.015  1.00  0.00           N  
ATOM   3180  C2    G    99      35.720  46.205  58.129  1.00  0.00           C  
ATOM   3181  N2    G    99      36.832  46.932  58.311  1.00  0.00           N  
ATOM   3182  N3    G    99      35.662  45.332  57.136  1.00  0.00           N  
ATOM   3183  C4    G    99      34.477  44.688  57.098  1.00  0.00           C  
ATOM   3184  C5    G    99      33.389  44.836  57.932  1.00  0.00           C  
ATOM   3185  C6    G    99      33.465  45.775  58.994  1.00  0.00           C  
ATOM   3186  O6    G    99      32.607  46.051  59.841  1.00  0.00           O  
ATOM   3187  N7    G    99      32.360  43.986  57.556  1.00  0.00           N  
ATOM   3188  C8    G    99      32.831  43.347  56.519  1.00  0.00           C  
ATOM   3189  N9    G    99      34.110  43.725  56.187  1.00  0.00           N  
ATOM   3190  H5'   G    99      32.973  40.356  53.157  1.00  0.00           H  
ATOM   3191 H5''   G    99      33.843  39.198  53.827  1.00  0.00           H  
ATOM   3192  H4'   G    99      35.241  40.977  53.369  1.00  0.00           H  
ATOM   3193  H3'   G    99      34.810  40.770  56.164  1.00  0.00           H  
ATOM   3194  H1'   G    99      35.316  43.960  54.579  1.00  0.00           H  
ATOM   3195  H2'   G    99      36.289  42.490  56.506  1.00  0.00           H  
ATOM   3196 HO2'   G    99      37.504  41.563  54.452  1.00  0.00           H  
ATOM   3197  H1    G    99      34.836  47.096  59.717  1.00  0.00           H  
ATOM   3198  H22   G    99      37.597  46.816  57.709  1.00  0.00           H  
ATOM   3199  H21   G    99      36.882  47.580  59.044  1.00  0.00           H  
ATOM   3200  H8    G    99      32.323  42.669  56.028  1.00  0.00           H  
ATOM   3201  P     U   100      36.634  38.962  56.676  1.00  0.00           P  
ATOM   3202  OP2   U   100      35.317  38.611  57.264  1.00  0.00           O  
ATOM   3203  OP1   U   100      37.582  37.881  56.301  1.00  0.00           O  
ATOM   3204  O5'   U   100      37.379  39.945  57.684  1.00  0.00           O  
ATOM   3205  C5'   U   100      38.675  40.443  57.392  1.00  0.00           C  
ATOM   3206  C4'   U   100      39.084  41.530  58.356  1.00  0.00           C  
ATOM   3207  O4'   U   100      38.188  42.665  58.229  1.00  0.00           O  
ATOM   3208  C3'   U   100      39.024  41.175  59.833  1.00  0.00           C  
ATOM   3209  O3'   U   100      40.175  40.479  60.283  1.00  0.00           O  
ATOM   3210  C1'   U   100      37.904  43.229  59.500  1.00  0.00           C  
ATOM   3211  C2'   U   100      38.834  42.532  60.494  1.00  0.00           C  
ATOM   3212  O2'   U   100      40.058  43.248  60.561  1.00  0.00           O  
ATOM   3213  N1    U   100      36.473  43.034  59.836  1.00  0.00           N  
ATOM   3214  C2    U   100      35.954  43.811  60.855  1.00  0.00           C  
ATOM   3215  O2    U   100      36.613  44.630  61.470  1.00  0.00           O  
ATOM   3216  N3    U   100      34.625  43.597  61.131  1.00  0.00           N  
ATOM   3217  C4    U   100      33.779  42.705  60.507  1.00  0.00           C  
ATOM   3218  O4    U   100      32.605  42.629  60.873  1.00  0.00           O  
ATOM   3219  C5    U   100      34.385  41.935  59.464  1.00  0.00           C  
ATOM   3220  C6    U   100      35.677  42.124  59.174  1.00  0.00           C  
ATOM   3221  H5'   U   100      38.681  40.805  56.481  1.00  0.00           H  
ATOM   3222 H5''   U   100      39.320  39.708  57.449  1.00  0.00           H  
ATOM   3223  H4'   U   100      39.995  41.818  58.135  1.00  0.00           H  
ATOM   3224  H3'   U   100      38.230  40.623  59.999  1.00  0.00           H  
ATOM   3225  H1'   U   100      38.104  44.187  59.484  1.00  0.00           H  
ATOM   3226  H2'   U   100      38.415  42.447  61.377  1.00  0.00           H  
ATOM   3227 HO2'   U   100      40.802  42.617  60.469  1.00  0.00           H  
ATOM   3228  H3    U   100      34.237  44.138  61.849  1.00  0.00           H  
ATOM   3229  H5    U   100      33.858  41.277  58.966  1.00  0.00           H  
ATOM   3230  H6    U   100      36.068  41.584  58.457  1.00  0.00           H  
ATOM   3231  P     C   101      40.048  39.365  61.433  1.00  0.00           P  
ATOM   3232  OP2   C   101      38.732  38.696  61.286  1.00  0.00           O  
ATOM   3233  OP1   C   101      41.290  38.549  61.421  1.00  0.00           O  
ATOM   3234  O5'   C   101      40.028  40.206  62.786  1.00  0.00           O  
ATOM   3235  C5'   C   101      41.198  40.852  63.262  1.00  0.00           C  
ATOM   3236  C4'   C   101      40.895  41.773  64.418  1.00  0.00           C  
ATOM   3237  O4'   C   101      39.947  42.790  64.003  1.00  0.00           O  
ATOM   3238  C3'   C   101      40.244  41.133  65.634  1.00  0.00           C  
ATOM   3239  O3'   C   101      41.177  40.506  66.497  1.00  0.00           O  
ATOM   3240  C1'   C   101      39.012  43.061  65.042  1.00  0.00           C  
ATOM   3241  C2'   C   101      39.511  42.304  66.274  1.00  0.00           C  
ATOM   3242  O2'   C   101      40.405  43.137  66.998  1.00  0.00           O  
ATOM   3243  N1    C   101      37.643  42.651  64.645  1.00  0.00           N  
ATOM   3244  C2    C   101      36.558  43.179  65.355  1.00  0.00           C  
ATOM   3245  O2    C   101      36.771  43.968  66.289  1.00  0.00           O  
ATOM   3246  N3    C   101      35.299  42.822  65.012  1.00  0.00           N  
ATOM   3247  C4    C   101      35.097  41.972  64.004  1.00  0.00           C  
ATOM   3248  N4    C   101      33.838  41.648  63.701  1.00  0.00           N  
ATOM   3249  C5    C   101      36.178  41.417  63.264  1.00  0.00           C  
ATOM   3250  C6    C   101      37.419  41.779  63.611  1.00  0.00           C  
ATOM   3251  H5'   C   101      41.594  41.373  62.533  1.00  0.00           H  
ATOM   3252 H5''   C   101      41.841  40.172  63.555  1.00  0.00           H  
ATOM   3253  H4'   C   101      41.728  42.210  64.698  1.00  0.00           H  
ATOM   3254  H3'   C   101      39.587  40.469  65.334  1.00  0.00           H  
ATOM   3255  H1'   C   101      39.022  44.025  65.227  1.00  0.00           H  
ATOM   3256  H2'   C   101      38.766  41.999  66.834  1.00  0.00           H  
ATOM   3257 HO2'   C   101      41.219  42.632  67.201  1.00  0.00           H  
ATOM   3258  H42   C   101      33.656  41.025  62.967  1.00  0.00           H  
ATOM   3259  H41   C   101      33.096  42.031  64.214  1.00  0.00           H  
ATOM   3260  H5    C   101      36.020  40.794  62.525  1.00  0.00           H  
ATOM   3261  H6    C   101      38.176  41.409  63.114  1.00  0.00           H  
ATOM   3262  P     C   102      40.716  39.240  67.364  1.00  0.00           P  
ATOM   3263  OP2   C   102      39.817  38.415  66.523  1.00  0.00           O  
ATOM   3264  OP1   C   102      41.925  38.616  67.973  1.00  0.00           O  
ATOM   3265  O5'   C   102      39.839  39.898  68.517  1.00  0.00           O  
ATOM   3266  C5'   C   102      40.452  40.713  69.528  1.00  0.00           C  
ATOM   3267  C4'   C   102      39.398  41.384  70.371  1.00  0.00           C  
ATOM   3268  O4'   C   102      38.487  42.114  69.512  1.00  0.00           O  
ATOM   3269  C3'   C   102      38.495  40.458  71.164  1.00  0.00           C  
ATOM   3270  O3'   C   102      39.105  39.997  72.358  1.00  0.00           O  
ATOM   3271  C1'   C   102      37.191  42.086  70.085  1.00  0.00           C  
ATOM   3272  C2'   C   102      37.288  41.343  71.419  1.00  0.00           C  
ATOM   3273  O2'   C   102      37.503  42.279  72.457  1.00  0.00           O  
ATOM   3274  N1    C   102      36.243  41.462  69.135  1.00  0.00           N  
ATOM   3275  C2    C   102      34.867  41.731  69.265  1.00  0.00           C  
ATOM   3276  O2    C   102      34.475  42.467  70.187  1.00  0.00           O  
ATOM   3277  N3    C   102      34.003  41.176  68.384  1.00  0.00           N  
ATOM   3278  C4    C   102      34.458  40.378  67.413  1.00  0.00           C  
ATOM   3279  N4    C   102      33.574  39.856  66.566  1.00  0.00           N  
ATOM   3280  C5    C   102      35.843  40.079  67.268  1.00  0.00           C  
ATOM   3281  C6    C   102      36.691  40.638  68.139  1.00  0.00           C  
ATOM   3282  H5'   C   102      41.093  41.476  69.062  1.00  0.00           H  
ATOM   3283 H5''   C   102      41.100  40.097  70.169  1.00  0.00           H  
ATOM   3284  H4'   C   102      39.973  42.005  71.075  1.00  0.00           H  
ATOM   3285  H3'   C   102      38.238  39.530  70.632  1.00  0.00           H  
ATOM   3286  H1'   C   102      36.798  43.089  70.305  1.00  0.00           H  
ATOM   3287  H2'   C   102      36.404  40.773  71.737  1.00  0.00           H  
ATOM   3288 HO2'   C   102      38.096  41.875  73.154  1.00  0.00           H  
ATOM   3289  H42   C   102      33.882  39.254  65.829  1.00  0.00           H  
ATOM   3290  H41   C   102      32.602  40.066  66.666  1.00  0.00           H  
ATOM   3291  H5    C   102      36.201  39.411  66.471  1.00  0.00           H  
ATOM   3292  H6    C   102      37.768  40.430  68.058  1.00  0.00           H  
ATOM   3293  P     U   103      38.855  38.492  72.865  1.00  0.00           P  
ATOM   3294  OP2   U   103      38.941  37.591  71.688  1.00  0.00           O  
ATOM   3295  OP1   U   103      39.730  38.251  74.040  1.00  0.00           O  
ATOM   3296  O5'   U   103      37.344  38.503  73.369  1.00  0.00           O  
ATOM   3297  C5'   U   103      36.944  39.318  74.460  1.00  0.00           C  
ATOM   3298  C4'   U   103      35.449  39.288  74.659  1.00  0.00           C  
ATOM   3299  O4'   U   103      34.813  39.924  73.528  1.00  0.00           O  
ATOM   3300  C3'   U   103      34.814  37.910  74.758  1.00  0.00           C  
ATOM   3301  O3'   U   103      34.754  37.421  76.086  1.00  0.00           O  
ATOM   3302  C1'   U   103      33.609  39.224  73.176  1.00  0.00           C  
ATOM   3303  C2'   U   103      33.402  38.145  74.225  1.00  0.00           C  
ATOM   3304  O2'   U   103      32.551  38.665  75.237  1.00  0.00           O  
ATOM   3305  N1    U   103      33.758  38.661  71.812  1.00  0.00           N  
ATOM   3306  C2    U   103      32.598  38.436  71.092  1.00  0.00           C  
ATOM   3307  O2    U   103      31.487  38.680  71.528  1.00  0.00           O  
ATOM   3308  N3    U   103      32.785  37.915  69.835  1.00  0.00           N  
ATOM   3309  C4    U   103      33.985  37.600  69.235  1.00  0.00           C  
ATOM   3310  O4    U   103      33.987  37.136  68.094  1.00  0.00           O  
ATOM   3311  C5    U   103      35.141  37.859  70.038  1.00  0.00           C  
ATOM   3312  C6    U   103      34.989  38.367  71.265  1.00  0.00           C  
ATOM   3313  H5'   U   103      37.224  40.242  74.287  1.00  0.00           H  
ATOM   3314 H5''   U   103      37.381  38.998  75.276  1.00  0.00           H  
ATOM   3315  H4'   U   103      35.229  39.783  75.475  1.00  0.00           H  
ATOM   3316  H3'   U   103      35.281  37.295  74.155  1.00  0.00           H  
ATOM   3317  H1'   U   103      32.846  39.840  73.191  1.00  0.00           H  
ATOM   3318  H2'   U   103      33.031  37.334  73.821  1.00  0.00           H  
ATOM   3319 HO2'   U   103      31.851  38.007  75.433  1.00  0.00           H  
ATOM   3320  H3    U   103      31.976  37.748  69.308  1.00  0.00           H  
ATOM   3321  H5    U   103      36.037  37.665  69.690  1.00  0.00           H  
ATOM   3322  H6    U   103      35.795  38.534  71.795  1.00  0.00           H  
ATOM   3323  P     A   104      34.930  35.851  76.379  1.00  0.00           P  
ATOM   3324  OP2   A   104      35.873  35.299  75.375  1.00  0.00           O  
ATOM   3325  OP1   A   104      35.216  35.683  77.826  1.00  0.00           O  
ATOM   3326  O5'   A   104      33.488  35.241  76.087  1.00  0.00           O  
ATOM   3327  C5'   A   104      32.377  35.568  76.909  1.00  0.00           C  
ATOM   3328  C4'   A   104      31.074  35.159  76.270  1.00  0.00           C  
ATOM   3329  O4'   A   104      30.907  35.885  75.024  1.00  0.00           O  
ATOM   3330  C3'   A   104      30.957  33.696  75.872  1.00  0.00           C  
ATOM   3331  O3'   A   104      30.617  32.851  76.958  1.00  0.00           O  
ATOM   3332  C1'   A   104      30.181  35.059  74.117  1.00  0.00           C  
ATOM   3333  C2'   A   104      29.857  33.741  74.822  1.00  0.00           C  
ATOM   3334  O2'   A   104      28.574  33.837  75.424  1.00  0.00           O  
ATOM   3335  N1    A   104      29.939  33.871  69.109  1.00  0.00           N  
ATOM   3336  C2    A   104      28.996  33.990  70.053  1.00  0.00           C  
ATOM   3337  N3    A   104      29.130  34.302  71.340  1.00  0.00           N  
ATOM   3338  C4    A   104      30.422  34.510  71.647  1.00  0.00           C  
ATOM   3339  C5    A   104      31.502  34.426  70.788  1.00  0.00           C  
ATOM   3340  C6    A   104      31.228  34.087  69.451  1.00  0.00           C  
ATOM   3341  N6    A   104      32.167  33.968  68.510  1.00  0.00           N  
ATOM   3342  N7    A   104      32.685  34.707  71.457  1.00  0.00           N  
ATOM   3343  C8    A   104      32.300  34.952  72.686  1.00  0.00           C  
ATOM   3344  N9    A   104      30.944  34.851  72.872  1.00  0.00           N  
ATOM   3345  H5'   A   104      32.368  36.537  77.063  1.00  0.00           H  
ATOM   3346 H5''   A   104      32.469  35.110  77.770  1.00  0.00           H  
ATOM   3347  H4'   A   104      30.338  35.385  76.877  1.00  0.00           H  
ATOM   3348  H3'   A   104      31.795  33.409  75.452  1.00  0.00           H  
ATOM   3349  H1'   A   104      29.347  35.534  73.915  1.00  0.00           H  
ATOM   3350  H2'   A   104      29.915  32.979  74.208  1.00  0.00           H  
ATOM   3351 HO2'   A   104      28.576  33.326  76.259  1.00  0.00           H  
ATOM   3352  H2    A   104      28.078  33.822  69.753  1.00  0.00           H  
ATOM   3353  H61   A   104      31.914  33.729  67.593  1.00  0.00           H  
ATOM   3354  H62   A   104      33.108  34.121  68.734  1.00  0.00           H  
ATOM   3355  H8    A   104      32.924  35.185  73.405  1.00  0.00           H  
ATOM   3356  P     A   105      31.272  31.388  77.079  1.00  0.00           P  
ATOM   3357  OP2   A   105      32.743  31.530  76.945  1.00  0.00           O  
ATOM   3358  OP1   A   105      30.704  30.728  78.280  1.00  0.00           O  
ATOM   3359  O5'   A   105      30.733  30.618  75.791  1.00  0.00           O  
ATOM   3360  C5'   A   105      29.352  30.326  75.641  1.00  0.00           C  
ATOM   3361  C4'   A   105      29.057  29.724  74.291  1.00  0.00           C  
ATOM   3362  O4'   A   105      29.365  30.700  73.262  1.00  0.00           O  
ATOM   3363  C3'   A   105      29.877  28.501  73.912  1.00  0.00           C  
ATOM   3364  O3'   A   105      29.323  27.289  74.394  1.00  0.00           O  
ATOM   3365  C1'   A   105      29.852  30.033  72.103  1.00  0.00           C  
ATOM   3366  C2'   A   105      29.820  28.529  72.389  1.00  0.00           C  
ATOM   3367  O2'   A   105      28.592  27.998  71.910  1.00  0.00           O  
ATOM   3368  N1    A   105      33.533  30.513  68.529  1.00  0.00           N  
ATOM   3369  C2    A   105      32.301  29.988  68.488  1.00  0.00           C  
ATOM   3370  N3    A   105      31.394  29.896  69.458  1.00  0.00           N  
ATOM   3371  C4    A   105      31.864  30.427  70.601  1.00  0.00           C  
ATOM   3372  C5    A   105      33.106  31.002  70.797  1.00  0.00           C  
ATOM   3373  C6    A   105      33.974  31.039  69.692  1.00  0.00           C  
ATOM   3374  N6    A   105      35.202  31.561  69.732  1.00  0.00           N  
ATOM   3375  N7    A   105      33.240  31.443  72.107  1.00  0.00           N  
ATOM   3376  C8    A   105      32.096  31.131  72.663  1.00  0.00           C  
ATOM   3377  N9    A   105      31.216  30.513  71.809  1.00  0.00           N  
ATOM   3378  H5'   A   105      28.837  31.154  75.741  1.00  0.00           H  
ATOM   3379 H5''   A   105      29.080  29.695  76.340  1.00  0.00           H  
ATOM   3380  H4'   A   105      28.104  29.496  74.247  1.00  0.00           H  
ATOM   3381  H3'   A   105      30.805  28.633  74.201  1.00  0.00           H  
ATOM   3382  H1'   A   105      29.264  30.233  71.345  1.00  0.00           H  
ATOM   3383  H2'   A   105      30.592  28.074  71.991  1.00  0.00           H  
ATOM   3384 HO2'   A   105      28.300  27.282  72.510  1.00  0.00           H  
ATOM   3385  H2    A   105      32.029  29.620  67.621  1.00  0.00           H  
ATOM   3386  H61   A   105      35.762  31.558  68.927  1.00  0.00           H  
ATOM   3387  H62   A   105      35.543  31.948  70.564  1.00  0.00           H  
ATOM   3388  H8    A   105      31.888  31.320  73.602  1.00  0.00           H  
ATOM   3389  P     C   106      30.284  26.116  74.926  1.00  0.00           P  
ATOM   3390  OP2   C   106      31.422  26.743  75.644  1.00  0.00           O  
ATOM   3391  OP1   C   106      29.441  25.111  75.622  1.00  0.00           O  
ATOM   3392  O5'   C   106      30.849  25.447  73.595  1.00  0.00           O  
ATOM   3393  C5'   C   106      29.993  24.724  72.723  1.00  0.00           C  
ATOM   3394  C4'   C   106      30.736  24.212  71.512  1.00  0.00           C  
ATOM   3395  O4'   C   106      31.126  25.327  70.668  1.00  0.00           O  
ATOM   3396  C3'   C   106      32.050  23.497  71.786  1.00  0.00           C  
ATOM   3397  O3'   C   106      31.872  22.164  72.232  1.00  0.00           O  
ATOM   3398  C1'   C   106      32.327  24.996  69.992  1.00  0.00           C  
ATOM   3399  C2'   C   106      32.758  23.604  70.442  1.00  0.00           C  
ATOM   3400  O2'   C   106      32.265  22.641  69.522  1.00  0.00           O  
ATOM   3401  N1    C   106      33.357  26.025  70.277  1.00  0.00           N  
ATOM   3402  C2    C   106      34.379  26.220  69.340  1.00  0.00           C  
ATOM   3403  O2    C   106      34.395  25.532  68.308  1.00  0.00           O  
ATOM   3404  N3    C   106      35.331  27.153  69.576  1.00  0.00           N  
ATOM   3405  C4    C   106      35.292  27.879  70.693  1.00  0.00           C  
ATOM   3406  N4    C   106      36.252  28.787  70.884  1.00  0.00           N  
ATOM   3407  C5    C   106      34.267  27.704  71.665  1.00  0.00           C  
ATOM   3408  C6    C   106      33.331  26.779  71.421  1.00  0.00           C  
ATOM   3409  H5'   C   106      29.268  25.312  72.427  1.00  0.00           H  
ATOM   3410 H5''   C   106      29.611  23.963  73.208  1.00  0.00           H  
ATOM   3411  H4'   C   106      30.142  23.621  71.005  1.00  0.00           H  
ATOM   3412  H3'   C   106      32.557  23.997  72.459  1.00  0.00           H  
ATOM   3413  H1'   C   106      32.140  24.979  69.030  1.00  0.00           H  
ATOM   3414  H2'   C   106      33.731  23.542  70.544  1.00  0.00           H  
ATOM   3415 HO2'   C   106      32.028  21.825  70.009  1.00  0.00           H  
ATOM   3416  H42   C   106      36.251  29.337  71.695  1.00  0.00           H  
ATOM   3417  H41   C   106      36.956  28.904  70.212  1.00  0.00           H  
ATOM   3418  H5    C   106      34.247  28.243  72.484  1.00  0.00           H  
ATOM   3419  H6    C   106      32.617  26.644  72.077  1.00  0.00           H  
ATOM   3420  P     A   107      33.041  21.438  73.053  1.00  0.00           P  
ATOM   3421  OP2   A   107      34.134  22.436  73.169  1.00  0.00           O  
ATOM   3422  OP1   A   107      32.403  20.902  74.281  1.00  0.00           O  
ATOM   3423  O5'   A   107      33.588  20.207  72.202  1.00  0.00           O  
ATOM   3424  C5'   A   107      34.883  19.675  72.439  1.00  0.00           C  
ATOM   3425  C4'   A   107      35.732  19.709  71.193  1.00  0.00           C  
ATOM   3426  O4'   A   107      35.426  20.914  70.413  1.00  0.00           O  
ATOM   3427  C3'   A   107      37.236  19.765  71.413  1.00  0.00           C  
ATOM   3428  O3'   A   107      37.792  18.512  71.770  1.00  0.00           O  
ATOM   3429  C1'   A   107      36.611  21.383  69.828  1.00  0.00           C  
ATOM   3430  C2'   A   107      37.716  20.351  70.102  1.00  0.00           C  
ATOM   3431  O2'   A   107      37.712  19.375  69.070  1.00  0.00           O  
ATOM   3432  N1    A   107      39.526  25.605  69.344  1.00  0.00           N  
ATOM   3433  C2    A   107      39.451  24.476  68.628  1.00  0.00           C  
ATOM   3434  N3    A   107      38.668  23.415  68.811  1.00  0.00           N  
ATOM   3435  C4    A   107      37.877  23.587  69.884  1.00  0.00           C  
ATOM   3436  C5    A   107      37.839  24.690  70.717  1.00  0.00           C  
ATOM   3437  C6    A   107      38.717  25.747  70.416  1.00  0.00           C  
ATOM   3438  N6    A   107      38.793  26.872  71.130  1.00  0.00           N  
ATOM   3439  N7    A   107      36.897  24.514  71.721  1.00  0.00           N  
ATOM   3440  C8    A   107      36.395  23.329  71.477  1.00  0.00           C  
ATOM   3441  N9    A   107      36.942  22.711  70.380  1.00  0.00           N  
ATOM   3442  H5'   A   107      34.797  18.746  72.742  1.00  0.00           H  
ATOM   3443 H5''   A   107      35.322  20.200  73.140  1.00  0.00           H  
ATOM   3444  H4'   A   107      35.521  18.920  70.650  1.00  0.00           H  
ATOM   3445  H3'   A   107      37.429  20.416  72.121  1.00  0.00           H  
ATOM   3446  H1'   A   107      36.468  21.458  68.861  1.00  0.00           H  
ATOM   3447  H2'   A   107      38.595  20.775  70.198  1.00  0.00           H  
ATOM   3448 HO2'   A   107      37.977  18.510  69.449  1.00  0.00           H  
ATOM   3449  H2    A   107      40.059  24.423  67.861  1.00  0.00           H  
ATOM   3450  H61   A   107      39.426  27.575  70.871  1.00  0.00           H  
ATOM   3451  H62   A   107      38.215  26.997  71.911  1.00  0.00           H  
ATOM   3452  H8    A   107      35.693  22.921  72.028  1.00  0.00           H  
ATOM   3453  P     C   108      38.892  18.420  72.939  1.00  0.00           P  
ATOM   3454  OP2   C   108      38.471  19.321  74.040  1.00  0.00           O  
ATOM   3455  OP1   C   108      39.143  16.984  73.222  1.00  0.00           O  
ATOM   3456  O5'   C   108      40.208  19.028  72.279  1.00  0.00           O  
ATOM   3457  C5'   C   108      40.786  18.437  71.125  1.00  0.00           C  
ATOM   3458  C4'   C   108      41.932  19.262  70.590  1.00  0.00           C  
ATOM   3459  O4'   C   108      41.453  20.558  70.141  1.00  0.00           O  
ATOM   3460  C3'   C   108      43.028  19.621  71.578  1.00  0.00           C  
ATOM   3461  O3'   C   108      43.930  18.549  71.811  1.00  0.00           O  
ATOM   3462  C1'   C   108      42.477  21.522  70.308  1.00  0.00           C  
ATOM   3463  C2'   C   108      43.695  20.797  70.883  1.00  0.00           C  
ATOM   3464  O2'   C   108      44.538  20.390  69.819  1.00  0.00           O  
ATOM   3465  N1    C   108      41.981  22.599  71.190  1.00  0.00           N  
ATOM   3466  C2    C   108      42.718  23.786  71.273  1.00  0.00           C  
ATOM   3467  O2    C   108      43.764  23.890  70.619  1.00  0.00           O  
ATOM   3468  N3    C   108      42.273  24.791  72.064  1.00  0.00           N  
ATOM   3469  C4    C   108      41.143  24.642  72.758  1.00  0.00           C  
ATOM   3470  N4    C   108      40.738  25.664  73.518  1.00  0.00           N  
ATOM   3471  C5    C   108      40.377  23.440  72.701  1.00  0.00           C  
ATOM   3472  C6    C   108      40.828  22.455  71.913  1.00  0.00           C  
ATOM   3473  H5'   C   108      40.099  18.357  70.430  1.00  0.00           H  
ATOM   3474 H5''   C   108      41.115  17.544  71.354  1.00  0.00           H  
ATOM   3475  H4'   C   108      42.369  18.634  69.800  1.00  0.00           H  
ATOM   3476  H3'   C   108      42.654  19.861  72.585  1.00  0.00           H  
ATOM   3477  H1'   C   108      42.803  22.004  69.375  1.00  0.00           H  
ATOM   3478  H2'   C   108      44.347  21.373  71.555  1.00  0.00           H  
ATOM   3479 HO2'   C   108      44.917  19.486  70.020  1.00  0.00           H  
ATOM   3480  H42   C   108      39.896  25.587  74.053  1.00  0.00           H  
ATOM   3481  H41   C   108      41.277  26.505  73.551  1.00  0.00           H  
ATOM   3482  H5    C   108      39.451  23.327  73.285  1.00  0.00           H  
ATOM   3483  H6    C   108      40.263  21.513  71.844  1.00  0.00           H  
ATOM   3484  P     G   109      44.561  18.354  73.275  1.00  0.00           P  
ATOM   3485  OP2   G   109      43.489  18.609  74.281  1.00  0.00           O  
ATOM   3486  OP1   G   109      45.270  17.048  73.270  1.00  0.00           O  
ATOM   3487  O5'   G   109      45.631  19.529  73.397  1.00  0.00           O  
ATOM   3488  C5'   G   109      46.794  19.548  72.552  1.00  0.00           C  
ATOM   3489  C4'   G   109      47.593  20.808  72.768  1.00  0.00           C  
ATOM   3490  O4'   G   109      46.820  21.963  72.337  1.00  0.00           O  
ATOM   3491  C3'   G   109      47.981  21.154  74.195  1.00  0.00           C  
ATOM   3492  O3'   G   109      49.090  20.388  74.654  1.00  0.00           O  
ATOM   3493  C1'   G   109      47.243  23.089  73.070  1.00  0.00           C  
ATOM   3494  C2'   G   109      48.337  22.625  74.037  1.00  0.00           C  
ATOM   3495  O2'   G   109      49.602  22.781  73.422  1.00  0.00           O  
ATOM   3496  N1    G   109      45.412  27.187  75.481  1.00  0.00           N  
ATOM   3497  C2    G   109      46.625  27.009  74.858  1.00  0.00           C  
ATOM   3498  N2    G   109      47.459  28.063  74.900  1.00  0.00           N  
ATOM   3499  N3    G   109      46.992  25.885  74.241  1.00  0.00           N  
ATOM   3500  C4    G   109      46.028  24.944  74.297  1.00  0.00           C  
ATOM   3501  C5    G   109      44.781  25.022  74.889  1.00  0.00           C  
ATOM   3502  C6    G   109      44.406  26.234  75.555  1.00  0.00           C  
ATOM   3503  O6    G   109      43.354  26.501  76.150  1.00  0.00           O  
ATOM   3504  N7    G   109      44.083  23.828  74.727  1.00  0.00           N  
ATOM   3505  C8    G   109      44.904  23.061  74.057  1.00  0.00           C  
ATOM   3506  N9    G   109      46.105  23.675  73.771  1.00  0.00           N  
ATOM   3507  H5'   G   109      46.495  19.482  71.496  1.00  0.00           H  
ATOM   3508 H5''   G   109      47.427  18.674  72.761  1.00  0.00           H  
ATOM   3509  H4'   G   109      48.521  20.637  72.204  1.00  0.00           H  
ATOM   3510  H3'   G   109      47.193  20.938  74.933  1.00  0.00           H  
ATOM   3511  H1'   G   109      47.683  23.883  72.448  1.00  0.00           H  
ATOM   3512  H2'   G   109      48.409  23.150  75.000  1.00  0.00           H  
ATOM   3513 HO2'   G   109      50.213  22.047  73.722  1.00  0.00           H  
ATOM   3514  H1    G   109      45.241  28.071  75.915  1.00  0.00           H  
ATOM   3515  H22   G   109      48.358  28.006  74.467  1.00  0.00           H  
ATOM   3516  H21   G   109      47.180  28.903  75.364  1.00  0.00           H  
ATOM   3517  H8    G   109      44.662  22.029  73.758  1.00  0.00           H  
ATOM   3518  P     C   110      49.201  19.996  76.216  1.00  0.00           P  
ATOM   3519  OP2   C   110      47.834  19.759  76.753  1.00  0.00           O  
ATOM   3520  OP1   C   110      50.223  18.936  76.341  1.00  0.00           O  
ATOM   3521  O5'   C   110      49.761  21.312  76.918  1.00  0.00           O  
ATOM   3522  C5'   C   110      51.079  21.772  76.656  1.00  0.00           C  
ATOM   3523  C4'   C   110      51.238  23.197  77.126  1.00  0.00           C  
ATOM   3524  O4'   C   110      50.170  24.013  76.574  1.00  0.00           O  
ATOM   3525  C3'   C   110      51.074  23.425  78.614  1.00  0.00           C  
ATOM   3526  O3'   C   110      52.220  23.046  79.353  1.00  0.00           O  
ATOM   3527  C1'   C   110      49.875  25.072  77.448  1.00  0.00           C  
ATOM   3528  C2'   C   110      50.795  24.920  78.660  1.00  0.00           C  
ATOM   3529  O2'   C   110      51.960  25.696  78.439  1.00  0.00           O  
ATOM   3530  N1    C   110      48.441  25.020  77.781  1.00  0.00           N  
ATOM   3531  C2    C   110      47.780  26.210  78.156  1.00  0.00           C  
ATOM   3532  O2    C   110      48.424  27.279  78.191  1.00  0.00           O  
ATOM   3533  N3    C   110      46.464  26.160  78.467  1.00  0.00           N  
ATOM   3534  C4    C   110      45.806  24.997  78.406  1.00  0.00           C  
ATOM   3535  N4    C   110      44.504  24.993  78.719  1.00  0.00           N  
ATOM   3536  C5    C   110      46.450  23.785  78.023  1.00  0.00           C  
ATOM   3537  C6    C   110      47.754  23.841  77.727  1.00  0.00           C  
ATOM   3538  H5'   C   110      51.294  21.711  75.579  1.00  0.00           H  
ATOM   3539 H5''   C   110      51.811  21.130  77.167  1.00  0.00           H  
ATOM   3540  H4'   C   110      52.252  23.475  76.799  1.00  0.00           H  
ATOM   3541  H3'   C   110      50.268  22.827  79.066  1.00  0.00           H  
ATOM   3542  H1'   C   110      50.059  26.072  77.031  1.00  0.00           H  
ATOM   3543  H2'   C   110      50.418  25.251  79.638  1.00  0.00           H  
ATOM   3544 HO2'   C   110      51.749  26.664  78.578  1.00  0.00           H  
ATOM   3545  H42   C   110      43.983  24.140  78.684  1.00  0.00           H  
ATOM   3546  H41   C   110      44.053  25.843  78.987  1.00  0.00           H  
ATOM   3547  H5    C   110      45.895  22.836  77.975  1.00  0.00           H  
ATOM   3548  H6    C   110      48.283  22.923  77.428  1.00  0.00           H  
ATOM   3549  P     A   111      52.807  24.052  80.465  1.00  0.00           P  
ATOM   3550  OP2   A   111      54.058  23.469  81.015  1.00  0.00           O  
ATOM   3551  OP1   A   111      52.830  25.406  79.865  1.00  0.00           O  
ATOM   3552  O5'   A   111      51.713  24.043  81.623  1.00  0.00           O  
ATOM   3553  C5'   A   111      52.002  24.592  82.923  1.00  0.00           C  
ATOM   3554  C4'   A   111      51.519  26.022  83.006  1.00  0.00           C  
ATOM   3555  O4'   A   111      50.612  26.281  81.904  1.00  0.00           O  
ATOM   3556  C3'   A   111      50.697  26.368  84.236  1.00  0.00           C  
ATOM   3557  O3'   A   111      51.512  26.663  85.355  1.00  0.00           O  
ATOM   3558  C1'   A   111      49.596  27.149  82.327  1.00  0.00           C  
ATOM   3559  C2'   A   111      49.911  27.573  83.756  1.00  0.00           C  
ATOM   3560  O2'   A   111      50.720  28.729  83.700  1.00  0.00           O  
ATOM   3561  N1    A   111      44.507  27.572  82.932  1.00  0.00           N  
ATOM   3562  C2    A   111      45.515  28.401  83.209  1.00  0.00           C  
ATOM   3563  N3    A   111      46.822  28.224  83.046  1.00  0.00           N  
ATOM   3564  C4    A   111      47.075  27.010  82.530  1.00  0.00           C  
ATOM   3565  C5    A   111      46.147  26.040  82.205  1.00  0.00           C  
ATOM   3566  C6    A   111      44.791  26.357  82.421  1.00  0.00           C  
ATOM   3567  N6    A   111      43.781  25.528  82.148  1.00  0.00           N  
ATOM   3568  N7    A   111      46.777  24.905  81.713  1.00  0.00           N  
ATOM   3569  C8    A   111      48.048  25.215  81.739  1.00  0.00           C  
ATOM   3570  N9    A   111      48.301  26.480  82.208  1.00  0.00           N  
ATOM   3571  H5'   A   111      53.084  24.555  83.117  1.00  0.00           H  
ATOM   3572 H5''   A   111      51.514  23.990  83.704  1.00  0.00           H  
ATOM   3573  H4'   A   111      52.443  26.618  83.003  1.00  0.00           H  
ATOM   3574  H3'   A   111      50.059  25.543  84.588  1.00  0.00           H  
ATOM   3575  H1'   A   111      49.534  28.069  81.727  1.00  0.00           H  
ATOM   3576  H2'   A   111      49.079  27.831  84.427  1.00  0.00           H  
ATOM   3577 HO2'   A   111      50.217  29.508  84.075  1.00  0.00           H  
ATOM   3578  H2    A   111      45.221  29.370  83.634  1.00  0.00           H  
ATOM   3579  H61   A   111      42.838  25.814  82.323  1.00  0.00           H  
ATOM   3580  H62   A   111      43.966  24.622  81.769  1.00  0.00           H  
ATOM   3581  H8    A   111      48.842  24.527  81.409  1.00  0.00           H  
ATOM   3582  P     G   112      50.918  26.535  86.843  1.00  0.00           P  
ATOM   3583  OP2   G   112      50.257  25.211  86.962  1.00  0.00           O  
ATOM   3584  OP1   G   112      51.990  26.908  87.801  1.00  0.00           O  
ATOM   3585  O5'   G   112      49.789  27.658  86.906  1.00  0.00           O  
ATOM   3586  C5'   G   112      50.131  29.031  87.013  1.00  0.00           C  
ATOM   3587  C4'   G   112      48.947  29.919  86.744  1.00  0.00           C  
ATOM   3588  O4'   G   112      48.217  30.176  87.975  1.00  0.00           O  
ATOM   3589  C3'   G   112      49.248  31.320  86.247  1.00  0.00           C  
ATOM   3590  O3'   G   112      49.604  31.319  84.875  1.00  0.00           O  
ATOM   3591  C1'   G   112      47.515  31.400  87.847  1.00  0.00           C  
ATOM   3592  C2'   G   112      47.912  32.005  86.495  1.00  0.00           C  
ATOM   3593  O2'   G   112      46.949  31.620  85.541  1.00  0.00           O  
ATOM   3594  N1    G   112      46.880  35.973  89.920  1.00  0.00           N  
ATOM   3595  C2    G   112      46.276  35.422  88.821  1.00  0.00           C  
ATOM   3596  N2    G   112      45.426  36.217  88.163  1.00  0.00           N  
ATOM   3597  N3    G   112      46.504  34.192  88.395  1.00  0.00           N  
ATOM   3598  C4    G   112      47.423  33.555  89.154  1.00  0.00           C  
ATOM   3599  C5    G   112      48.094  34.022  90.264  1.00  0.00           C  
ATOM   3600  C6    G   112      47.819  35.345  90.720  1.00  0.00           C  
ATOM   3601  O6    G   112      48.292  35.947  91.684  1.00  0.00           O  
ATOM   3602  N7    G   112      48.963  33.055  90.758  1.00  0.00           N  
ATOM   3603  C8    G   112      48.799  32.034  89.956  1.00  0.00           C  
ATOM   3604  N9    G   112      47.894  32.279  88.949  1.00  0.00           N  
ATOM   3605  H5'   G   112      50.839  29.236  86.367  1.00  0.00           H  
ATOM   3606 H5''   G   112      50.465  29.208  87.918  1.00  0.00           H  
ATOM   3607  H4'   G   112      48.374  29.379  85.977  1.00  0.00           H  
ATOM   3608  H3'   G   112      50.108  31.792  86.745  1.00  0.00           H  
ATOM   3609  H1'   G   112      46.419  31.319  87.851  1.00  0.00           H  
ATOM   3610  H2'   G   112      47.977  33.100  86.421  1.00  0.00           H  
ATOM   3611 HO2'   G   112      47.405  31.371  84.687  1.00  0.00           H  
ATOM   3612  H1    G   112      46.624  36.907  90.167  1.00  0.00           H  
ATOM   3613  H22   G   112      44.959  35.880  87.345  1.00  0.00           H  
ATOM   3614  H21   G   112      45.257  37.147  88.488  1.00  0.00           H  
ATOM   3615  H8    G   112      49.345  31.084  90.064  1.00  0.00           H  
ATOM   3616  P     C   113      50.672  32.397  84.321  1.00  0.00           P  
ATOM   3617  OP2   C   113      51.757  32.611  85.304  1.00  0.00           O  
ATOM   3618  OP1   C   113      51.009  31.936  82.959  1.00  0.00           O  
ATOM   3619  O5'   C   113      49.840  33.744  84.217  1.00  0.00           O  
ATOM   3620  C5'   C   113      48.760  33.866  83.286  1.00  0.00           C  
ATOM   3621  C4'   C   113      48.047  35.174  83.496  1.00  0.00           C  
ATOM   3622  O4'   C   113      47.517  35.241  84.852  1.00  0.00           O  
ATOM   3623  C3'   C   113      48.920  36.414  83.404  1.00  0.00           C  
ATOM   3624  O3'   C   113      49.144  36.799  82.064  1.00  0.00           O  
ATOM   3625  C1'   C   113      47.543  36.584  85.293  1.00  0.00           C  
ATOM   3626  C2'   C   113      48.074  37.434  84.137  1.00  0.00           C  
ATOM   3627  O2'   C   113      47.000  37.848  83.321  1.00  0.00           O  
ATOM   3628  N1    C   113      48.408  36.683  86.484  1.00  0.00           N  
ATOM   3629  C2    C   113      48.237  37.778  87.345  1.00  0.00           C  
ATOM   3630  O2    C   113      47.374  38.626  87.075  1.00  0.00           O  
ATOM   3631  N3    C   113      49.022  37.892  88.434  1.00  0.00           N  
ATOM   3632  C4    C   113      49.961  36.977  88.677  1.00  0.00           C  
ATOM   3633  N4    C   113      50.728  37.149  89.755  1.00  0.00           N  
ATOM   3634  C5    C   113      50.161  35.851  87.822  1.00  0.00           C  
ATOM   3635  C6    C   113      49.368  35.742  86.749  1.00  0.00           C  
ATOM   3636  H5'   C   113      48.054  33.032  83.413  1.00  0.00           H  
ATOM   3637 H5''   C   113      49.142  33.810  82.256  1.00  0.00           H  
ATOM   3638  H4'   C   113      47.287  35.196  82.701  1.00  0.00           H  
ATOM   3639  H3'   C   113      49.932  36.272  83.812  1.00  0.00           H  
ATOM   3640  H1'   C   113      46.562  36.997  85.568  1.00  0.00           H  
ATOM   3641  H2'   C   113      48.635  38.345  84.392  1.00  0.00           H  
ATOM   3642 HO2'   C   113      47.279  37.814  82.360  1.00  0.00           H  
ATOM   3643  H42   C   113      51.445  36.485  89.971  1.00  0.00           H  
ATOM   3644  H41   C   113      50.587  37.941  90.348  1.00  0.00           H  
ATOM   3645  H5    C   113      50.938  35.103  88.037  1.00  0.00           H  
ATOM   3646  H6    C   113      49.492  34.888  86.068  1.00  0.00           H  
ATOM   3647  P     C   114      50.529  37.499  81.644  1.00  0.00           P  
ATOM   3648  OP2   C   114      51.609  36.923  82.483  1.00  0.00           O  
ATOM   3649  OP1   C   114      50.641  37.445  80.165  1.00  0.00           O  
ATOM   3650  O5'   C   114      50.334  39.023  82.067  1.00  0.00           O  
ATOM   3651  C5'   C   114      49.339  39.828  81.455  1.00  0.00           C  
ATOM   3652  C4'   C   114      49.080  41.090  82.243  1.00  0.00           C  
ATOM   3653  O4'   C   114      48.707  40.782  83.612  1.00  0.00           O  
ATOM   3654  C3'   C   114      50.262  42.033  82.404  1.00  0.00           C  
ATOM   3655  O3'   C   114      50.533  42.785  81.234  1.00  0.00           O  
ATOM   3656  C1'   C   114      49.145  41.828  84.467  1.00  0.00           C  
ATOM   3657  C2'   C   114      49.834  42.876  83.596  1.00  0.00           C  
ATOM   3658  O2'   C   114      48.885  43.862  83.214  1.00  0.00           O  
ATOM   3659  N1    C   114      50.047  41.283  85.512  1.00  0.00           N  
ATOM   3660  C2    C   114      50.244  42.034  86.677  1.00  0.00           C  
ATOM   3661  O2    C   114      49.665  43.124  86.801  1.00  0.00           O  
ATOM   3662  N3    C   114      51.061  41.559  87.646  1.00  0.00           N  
ATOM   3663  C4    C   114      51.673  40.385  87.488  1.00  0.00           C  
ATOM   3664  N4    C   114      52.470  39.957  88.470  1.00  0.00           N  
ATOM   3665  C5    C   114      51.494  39.599  86.315  1.00  0.00           C  
ATOM   3666  C6    C   114      50.682  40.078  85.364  1.00  0.00           C  
ATOM   3667  H5'   C   114      48.507  39.315  81.392  1.00  0.00           H  
ATOM   3668 H5''   C   114      49.635  40.071  80.553  1.00  0.00           H  
ATOM   3669  H4'   C   114      48.340  41.576  81.825  1.00  0.00           H  
ATOM   3670  H3'   C   114      51.059  41.515  82.644  1.00  0.00           H  
ATOM   3671  H1'   C   114      48.358  42.228  84.891  1.00  0.00           H  
ATOM   3672  H2'   C   114      50.606  43.274  84.050  1.00  0.00           H  
ATOM   3673 HO2'   C   114      48.947  44.621  83.830  1.00  0.00           H  
ATOM   3674  H42   C   114      52.934  39.098  88.384  1.00  0.00           H  
ATOM   3675  H41   C   114      52.591  40.502  89.275  1.00  0.00           H  
ATOM   3676  H5    C   114      51.947  38.736  86.208  1.00  0.00           H  
ATOM   3677  H6    C   114      50.546  39.551  84.550  1.00  0.00           H  
ATOM   3678  P     A   115      52.051  43.091  80.802  1.00  0.00           P  
ATOM   3679  OP2   A   115      52.800  41.809  80.817  1.00  0.00           O  
ATOM   3680  OP1   A   115      52.021  43.910  79.565  1.00  0.00           O  
ATOM   3681  O5'   A   115      52.611  44.002  81.984  1.00  0.00           O  
ATOM   3682  C5'   A   115      52.066  45.289  82.233  1.00  0.00           C  
ATOM   3683  C4'   A   115      52.598  45.877  83.516  1.00  0.00           C  
ATOM   3684  O4'   A   115      52.245  45.017  84.631  1.00  0.00           O  
ATOM   3685  C3'   A   115      54.111  46.004  83.615  1.00  0.00           C  
ATOM   3686  O3'   A   115      54.619  47.137  82.931  1.00  0.00           O  
ATOM   3687  C1'   A   115      53.277  45.057  85.604  1.00  0.00           C  
ATOM   3688  C2'   A   115      54.340  46.041  85.119  1.00  0.00           C  
ATOM   3689  O2'   A   115      54.059  47.328  85.651  1.00  0.00           O  
ATOM   3690  N1    A   115      56.402  42.051  88.388  1.00  0.00           N  
ATOM   3691  C2    A   115      56.094  43.351  88.472  1.00  0.00           C  
ATOM   3692  N3    A   115      55.271  44.071  87.713  1.00  0.00           N  
ATOM   3693  C4    A   115      54.717  43.306  86.755  1.00  0.00           C  
ATOM   3694  C5    A   115      54.936  41.958  86.542  1.00  0.00           C  
ATOM   3695  C6    A   115      55.829  41.311  87.415  1.00  0.00           C  
ATOM   3696  N6    A   115      56.137  40.015  87.332  1.00  0.00           N  
ATOM   3697  N7    A   115      54.191  41.505  85.461  1.00  0.00           N  
ATOM   3698  C8    A   115      53.551  42.572  85.052  1.00  0.00           C  
ATOM   3699  N9    A   115      53.822  43.698  85.790  1.00  0.00           N  
ATOM   3700  H5'   A   115      51.090  45.217  82.295  1.00  0.00           H  
ATOM   3701 H5''   A   115      52.295  45.884  81.489  1.00  0.00           H  
ATOM   3702  H4'   A   115      52.194  46.759  83.652  1.00  0.00           H  
ATOM   3703  H3'   A   115      54.526  45.195  83.247  1.00  0.00           H  
ATOM   3704  H1'   A   115      52.899  45.376  86.451  1.00  0.00           H  
ATOM   3705  H2'   A   115      55.243  45.741  85.352  1.00  0.00           H  
ATOM   3706 HO2'   A   115      54.141  47.993  84.936  1.00  0.00           H  
ATOM   3707  H2    A   115      56.537  43.843  89.195  1.00  0.00           H  
ATOM   3708  H61   A   115      56.768  39.620  87.970  1.00  0.00           H  
ATOM   3709  H62   A   115      55.733  39.459  86.634  1.00  0.00           H  
ATOM   3710  H8    A   115      52.935  42.567  84.289  1.00  0.00           H  
ATOM   3711  P     A   116      56.080  47.090  82.265  1.00  0.00           P  
ATOM   3712  OP2   A   116      56.231  45.783  81.578  1.00  0.00           O  
ATOM   3713  OP1   A   116      56.279  48.348  81.502  1.00  0.00           O  
ATOM   3714  O5'   A   116      57.073  47.108  83.512  1.00  0.00           O  
ATOM   3715  C5'   A   116      57.121  48.223  84.389  1.00  0.00           C  
ATOM   3716  C4'   A   116      58.106  48.004  85.510  1.00  0.00           C  
ATOM   3717  O4'   A   116      57.881  46.695  86.113  1.00  0.00           O  
ATOM   3718  C3'   A   116      59.577  48.074  85.130  1.00  0.00           C  
ATOM   3719  O3'   A   116      60.386  48.644  86.144  1.00  0.00           O  
ATOM   3720  C1'   A   116      59.120  46.009  86.174  1.00  0.00           C  
ATOM   3721  C2'   A   116      59.970  46.604  85.052  1.00  0.00           C  
ATOM   3722  O2'   A   116      61.343  46.421  85.365  1.00  0.00           O  
ATOM   3723  N1    A   116      60.418  41.242  87.638  1.00  0.00           N  
ATOM   3724  C2    A   116      60.845  42.450  88.025  1.00  0.00           C  
ATOM   3725  N3    A   116      60.464  43.653  87.601  1.00  0.00           N  
ATOM   3726  C4    A   116      59.515  43.544  86.653  1.00  0.00           C  
ATOM   3727  C5    A   116      58.976  42.374  86.153  1.00  0.00           C  
ATOM   3728  C6    A   116      59.464  41.168  86.685  1.00  0.00           C  
ATOM   3729  N6    A   116      59.039  39.963  86.299  1.00  0.00           N  
ATOM   3730  N7    A   116      58.019  42.650  85.185  1.00  0.00           N  
ATOM   3731  C8    A   116      58.003  43.959  85.124  1.00  0.00           C  
ATOM   3732  N9    A   116      58.883  44.565  85.986  1.00  0.00           N  
ATOM   3733  H5'   A   116      56.230  48.370  84.770  1.00  0.00           H  
ATOM   3734 H5''   A   116      57.386  49.019  83.882  1.00  0.00           H  
ATOM   3735  H4'   A   116      57.970  48.696  86.191  1.00  0.00           H  
ATOM   3736  H3'   A   116      59.660  48.475  84.239  1.00  0.00           H  
ATOM   3737  H1'   A   116      59.565  46.158  87.034  1.00  0.00           H  
ATOM   3738  H2'   A   116      59.741  46.216  84.182  1.00  0.00           H  
ATOM   3739 HO2'   A   116      61.820  47.263  85.210  1.00  0.00           H  
ATOM   3740  H2    A   116      61.538  42.449  88.719  1.00  0.00           H  
ATOM   3741  H61   A   116      59.417  39.156  86.707  1.00  0.00           H  
ATOM   3742  H62   A   116      58.347  39.884  85.609  1.00  0.00           H  
ATOM   3743  H8    A   116      57.416  44.459  84.518  1.00  0.00           H  
ATOM   3744  P     G   117      60.317  50.222  86.441  1.00  0.00           P  
ATOM   3745  OP2   G   117      61.678  50.677  86.822  1.00  0.00           O  
ATOM   3746  OP1   G   117      59.615  50.874  85.306  1.00  0.00           O  
ATOM   3747  O5'   G   117      59.382  50.332  87.727  1.00  0.00           O  
ATOM   3748  C5'   G   117      59.933  50.286  89.035  1.00  0.00           C  
ATOM   3749  C4'   G   117      59.210  49.286  89.907  1.00  0.00           C  
ATOM   3750  O4'   G   117      59.299  47.969  89.308  1.00  0.00           O  
ATOM   3751  C3'   G   117      59.791  49.129  91.299  1.00  0.00           C  
ATOM   3752  O3'   G   117      59.196  50.077  92.170  1.00  0.00           O  
ATOM   3753  C1'   G   117      59.543  47.004  90.312  1.00  0.00           C  
ATOM   3754  C2'   G   117      59.386  47.711  91.661  1.00  0.00           C  
ATOM   3755  O2'   G   117      58.038  47.641  92.078  1.00  0.00           O  
ATOM   3756  N1    G   117      63.095  43.726  91.934  1.00  0.00           N  
ATOM   3757  C2    G   117      61.866  44.012  92.477  1.00  0.00           C  
ATOM   3758  N2    G   117      61.528  43.323  93.577  1.00  0.00           N  
ATOM   3759  N3    G   117      61.024  44.902  91.973  1.00  0.00           N  
ATOM   3760  C4    G   117      61.507  45.477  90.854  1.00  0.00           C  
ATOM   3761  C5    G   117      62.714  45.254  90.226  1.00  0.00           C  
ATOM   3762  C6    G   117      63.615  44.308  90.785  1.00  0.00           C  
ATOM   3763  O6    G   117      64.733  43.976  90.378  1.00  0.00           O  
ATOM   3764  N7    G   117      62.828  46.037  89.088  1.00  0.00           N  
ATOM   3765  C8    G   117      61.715  46.714  89.046  1.00  0.00           C  
ATOM   3766  N9    G   117      60.865  46.424  90.083  1.00  0.00           N  
ATOM   3767  H5'   G   117      59.864  51.175  89.442  1.00  0.00           H  
ATOM   3768 H5''   G   117      60.879  50.035  88.975  1.00  0.00           H  
ATOM   3769  H4'   G   117      58.192  49.690  89.992  1.00  0.00           H  
ATOM   3770  H3'   G   117      60.872  49.328  91.354  1.00  0.00           H  
ATOM   3771  H1'   G   117      58.837  46.161  90.308  1.00  0.00           H  
ATOM   3772  H2'   G   117      59.969  47.304  92.499  1.00  0.00           H  
ATOM   3773 HO2'   G   117      57.994  47.276  93.008  1.00  0.00           H  
ATOM   3774  H1    G   117      63.660  43.047  92.402  1.00  0.00           H  
ATOM   3775  H22   G   117      60.641  43.482  94.013  1.00  0.00           H  
ATOM   3776  H21   G   117      62.160  42.651  93.961  1.00  0.00           H  
ATOM   3777  H8    G   117      61.479  47.443  88.255  1.00  0.00           H  
ATOM   3778  P     U   118      60.110  50.928  93.176  1.00  0.00           P  
ATOM   3779  OP2   U   118      61.325  51.406  92.468  1.00  0.00           O  
ATOM   3780  OP1   U   118      59.206  51.903  93.831  1.00  0.00           O  
ATOM   3781  O5'   U   118      60.584  49.860  94.253  1.00  0.00           O  
ATOM   3782  C5'   U   118      59.647  49.286  95.181  1.00  0.00           C  
ATOM   3783  C4'   U   118      60.276  48.124  95.904  1.00  0.00           C  
ATOM   3784  O4'   U   118      60.639  47.079  94.967  1.00  0.00           O  
ATOM   3785  C3'   U   118      61.574  48.417  96.632  1.00  0.00           C  
ATOM   3786  O3'   U   118      61.322  49.015  97.889  1.00  0.00           O  
ATOM   3787  C1'   U   118      61.815  46.430  95.395  1.00  0.00           C  
ATOM   3788  C2'   U   118      62.165  47.022  96.763  1.00  0.00           C  
ATOM   3789  O2'   U   118      61.492  46.277  97.757  1.00  0.00           O  
ATOM   3790  N1    U   118      62.852  46.650  94.373  1.00  0.00           N  
ATOM   3791  C2    U   118      63.940  45.791  94.361  1.00  0.00           C  
ATOM   3792  O2    U   118      64.097  44.905  95.184  1.00  0.00           O  
ATOM   3793  N3    U   118      64.846  46.015  93.357  1.00  0.00           N  
ATOM   3794  C4    U   118      64.798  46.996  92.391  1.00  0.00           C  
ATOM   3795  O4    U   118      65.664  47.019  91.512  1.00  0.00           O  
ATOM   3796  C5    U   118      63.664  47.866  92.482  1.00  0.00           C  
ATOM   3797  C6    U   118      62.751  47.668  93.444  1.00  0.00           C  
ATOM   3798  H5'   U   118      58.747  48.947  94.649  1.00  0.00           H  
ATOM   3799 H5''   U   118      59.323  50.044  95.910  1.00  0.00           H  
ATOM   3800  H4'   U   118      59.521  47.828  96.647  1.00  0.00           H  
ATOM   3801  H3'   U   118      62.221  49.136  96.110  1.00  0.00           H  
ATOM   3802  H1'   U   118      61.738  45.341  95.529  1.00  0.00           H  
ATOM   3803  H2'   U   118      63.221  47.036  97.067  1.00  0.00           H  
ATOM   3804 HO2'   U   118      61.112  46.899  98.442  1.00  0.00           H  
ATOM   3805  H3    U   118      65.634  45.400  93.321  1.00  0.00           H  
ATOM   3806  H5    U   118      63.544  48.695  91.767  1.00  0.00           H  
ATOM   3807  H6    U   118      61.886  48.347  93.498  1.00  0.00           H  
ATOM   3808  P     C   119      62.301  50.168  98.435  1.00  0.00           P  
ATOM   3809  OP2   C   119      62.765  51.040  97.320  1.00  0.00           O  
ATOM   3810  OP1   C   119      61.625  50.771  99.609  1.00  0.00           O  
ATOM   3811  O5'   C   119      63.567  49.375  98.957  1.00  0.00           O  
ATOM   3812  C5'   C   119      63.481  48.538 100.100  1.00  0.00           C  
ATOM   3813  C4'   C   119      64.722  47.685 100.193  1.00  0.00           C  
ATOM   3814  O4'   C   119      64.891  46.907  98.976  1.00  0.00           O  
ATOM   3815  C3'   C   119      66.025  48.460 100.302  1.00  0.00           C  
ATOM   3816  O3'   C   119      66.262  48.891 101.640  1.00  0.00           O  
ATOM   3817  C1'   C   119      66.278  46.733  98.700  1.00  0.00           C  
ATOM   3818  C2'   C   119      67.047  47.431  99.825  1.00  0.00           C  
ATOM   3819  O2'   C   119      67.364  46.487 100.826  1.00  0.00           O  
ATOM   3820  N1    C   119      66.570  47.252  97.348  1.00  0.00           N  
ATOM   3821  C2    C   119      67.678  46.749  96.642  1.00  0.00           C  
ATOM   3822  O2    C   119      68.395  45.906  97.177  1.00  0.00           O  
ATOM   3823  N3    C   119      67.930  47.197  95.394  1.00  0.00           N  
ATOM   3824  C4    C   119      67.124  48.105  94.840  1.00  0.00           C  
ATOM   3825  N4    C   119      67.390  48.503  93.590  1.00  0.00           N  
ATOM   3826  C5    C   119      66.002  48.645  95.535  1.00  0.00           C  
ATOM   3827  C6    C   119      65.769  48.199  96.777  1.00  0.00           C  
ATOM   3828  H5'   C   119      62.588  47.900 100.035  1.00  0.00           H  
ATOM   3829 H5''   C   119      63.374  49.150 101.008  1.00  0.00           H  
ATOM   3830  H4'   C   119      64.569  47.087 101.103  1.00  0.00           H  
ATOM   3831  H3'   C   119      66.037  49.390  99.714  1.00  0.00           H  
ATOM   3832  H1'   C   119      66.600  45.682  98.697  1.00  0.00           H  
ATOM   3833  H2'   C   119      68.009  47.885  99.549  1.00  0.00           H  
ATOM   3834 HO2'   C   119      67.308  46.921 101.725  1.00  0.00           H  
ATOM   3835  H42   C   119      66.806  49.183  93.146  1.00  0.00           H  
ATOM   3836  H41   C   119      68.172  48.120  93.101  1.00  0.00           H  
ATOM   3837  H5    C   119      65.354  49.402  95.070  1.00  0.00           H  
ATOM   3838  H6    C   119      64.912  48.593  97.343  1.00  0.00           H  
ATOM   3839  P     C   120      66.996  50.302 101.907  1.00  0.00           P  
ATOM   3840  OP2   C   120      66.358  51.325 101.028  1.00  0.00           O  
ATOM   3841  OP1   C   120      67.032  50.526 103.377  1.00  0.00           O  
ATOM   3842  O5'   C   120      68.491  50.032 101.424  1.00  0.00           O  
ATOM   3843  C5'   C   120      69.340  49.194 102.199  1.00  0.00           C  
ATOM   3844  C4'   C   120      70.678  49.010 101.520  1.00  0.00           C  
ATOM   3845  O4'   C   120      70.534  48.276 100.271  1.00  0.00           O  
ATOM   3846  C3'   C   120      71.395  50.273 101.096  1.00  0.00           C  
ATOM   3847  O3'   C   120      72.025  50.895 102.205  1.00  0.00           O  
ATOM   3848  C1'   C   120      71.577  48.648  99.401  1.00  0.00           C  
ATOM   3849  C2'   C   120      72.409  49.719 100.109  1.00  0.00           C  
ATOM   3850  O2'   C   120      73.500  49.119 100.774  1.00  0.00           O  
ATOM   3851  N1    C   120      71.015  49.122  98.128  1.00  0.00           N  
ATOM   3852  C2    C   120      71.783  49.001  96.964  1.00  0.00           C  
ATOM   3853  O2    C   120      72.910  48.468  97.038  1.00  0.00           O  
ATOM   3854  N3    C   120      71.286  49.461  95.792  1.00  0.00           N  
ATOM   3855  C4    C   120      70.070  50.022  95.760  1.00  0.00           C  
ATOM   3856  N4    C   120      69.619  50.487  94.586  1.00  0.00           N  
ATOM   3857  C5    C   120      69.264  50.142  96.928  1.00  0.00           C  
ATOM   3858  C6    C   120      69.770  49.684  98.078  1.00  0.00           C  
ATOM   3859  H5'   C   120      68.868  48.213 102.350  1.00  0.00           H  
ATOM   3860 H5''   C   120      69.494  49.634 103.196  1.00  0.00           H  
ATOM   3861  H4'   C   120      71.295  48.501 102.276  1.00  0.00           H  
ATOM   3862  H3'   C   120      70.724  51.047 100.694  1.00  0.00           H  
ATOM   3863  H1'   C   120      72.260  47.820  99.160  1.00  0.00           H  
ATOM   3864  H2'   C   120      72.848  50.498  99.469  1.00  0.00           H  
ATOM   3865 HO2'   C   120      74.344  49.598 100.530  1.00  0.00           H  
ATOM   3866  H42   C   120      68.715  50.913  94.530  1.00  0.00           H  
ATOM   3867  H41   C   120      70.185  50.408  93.767  1.00  0.00           H  
ATOM   3868  H5    C   120      68.263  50.597  96.884  1.00  0.00           H  
ATOM   3869  H6    C   120      69.175  49.759  99.001  1.00  0.00           H  
ATOM   3870  P     U   121      72.421  52.452 102.141  1.00  0.00           P  
ATOM   3871  OP2   U   121      71.440  53.140 101.265  1.00  0.00           O  
ATOM   3872  OP1   U   121      72.627  52.932 103.531  1.00  0.00           O  
ATOM   3873  O5'   U   121      73.833  52.460 101.403  1.00  0.00           O  
ATOM   3874  C5'   U   121      74.963  51.824 101.981  1.00  0.00           C  
ATOM   3875  C4'   U   121      76.153  51.852 101.054  1.00  0.00           C  
ATOM   3876  O4'   U   121      75.771  51.174  99.830  1.00  0.00           O  
ATOM   3877  C3'   U   121      76.571  53.221 100.541  1.00  0.00           C  
ATOM   3878  O3'   U   121      77.311  53.966 101.492  1.00  0.00           O  
ATOM   3879  C1'   U   121      76.567  51.659  98.753  1.00  0.00           C  
ATOM   3880  C2'   U   121      77.362  52.859  99.287  1.00  0.00           C  
ATOM   3881  O2'   U   121      78.677  52.431  99.613  1.00  0.00           O  
ATOM   3882  N1    U   121      75.693  52.026  97.612  1.00  0.00           N  
ATOM   3883  C2    U   121      76.264  52.017  96.353  1.00  0.00           C  
ATOM   3884  O2    U   121      77.430  51.725  96.152  1.00  0.00           O  
ATOM   3885  N3    U   121      75.418  52.362  95.328  1.00  0.00           N  
ATOM   3886  C4    U   121      74.087  52.710  95.428  1.00  0.00           C  
ATOM   3887  O4    U   121      73.459  52.997  94.408  1.00  0.00           O  
ATOM   3888  C5    U   121      73.565  52.698  96.761  1.00  0.00           C  
ATOM   3889  C6    U   121      74.367  52.364  97.777  1.00  0.00           C  
ATOM   3890  H5'   U   121      74.736  50.892 102.182  1.00  0.00           H  
ATOM   3891 H5''   U   121      75.197  52.284 102.814  1.00  0.00           H  
ATOM   3892  H4'   U   121      76.896  51.378 101.481  1.00  0.00           H  
ATOM   3893  H3'   U   121      75.773  53.728 100.285  1.00  0.00           H  
ATOM   3894  H1'   U   121      77.191  50.958  98.472  1.00  0.00           H  
ATOM   3895  H2'   U   121      77.371  53.597  98.643  1.00  0.00           H  
ATOM   3896 HO2'   U   121      79.318  53.110  99.312  1.00  0.00           H  
ATOM   3897  H3    U   121      75.802  52.363  94.426  1.00  0.00           H  
ATOM   3898  H5    U   121      72.628  52.932  96.925  1.00  0.00           H  
ATOM   3899  H6    U   121      73.986  52.364  98.679  1.00  0.00           H  
ATOM   3900  P     A   122      77.290  55.573 101.456  1.00  0.00           P  
ATOM   3901  OP2   A   122      75.969  56.003 100.933  1.00  0.00           O  
ATOM   3902  OP1   A   122      77.754  56.069 102.775  1.00  0.00           O  
ATOM   3903  O5'   A   122      78.394  55.948 100.370  1.00  0.00           O  
ATOM   3904  C5'   A   122      79.766  55.659 100.596  1.00  0.00           C  
ATOM   3905  C4'   A   122      80.574  55.778  99.328  1.00  0.00           C  
ATOM   3906  O4'   A   122      80.117  54.794  98.367  1.00  0.00           O  
ATOM   3907  C3'   A   122      80.386  57.063  98.536  1.00  0.00           C  
ATOM   3908  O3'   A   122      81.109  58.157  99.074  1.00  0.00           O  
ATOM   3909  C1'   A   122      80.334  55.276  97.065  1.00  0.00           C  
ATOM   3910  C2'   A   122      80.885  56.674  97.153  1.00  0.00           C  
ATOM   3911  O2'   A   122      82.303  56.633  97.110  1.00  0.00           O  
ATOM   3912  N1    A   122      78.109  54.288  92.523  1.00  0.00           N  
ATOM   3913  C2    A   122      79.384  54.242  92.930  1.00  0.00           C  
ATOM   3914  N3    A   122      79.894  54.513  94.129  1.00  0.00           N  
ATOM   3915  C4    A   122      78.924  54.874  94.988  1.00  0.00           C  
ATOM   3916  C5    A   122      77.572  54.968  94.718  1.00  0.00           C  
ATOM   3917  C6    A   122      77.159  54.654  93.411  1.00  0.00           C  
ATOM   3918  N6    A   122      75.888  54.701  93.005  1.00  0.00           N  
ATOM   3919  N7    A   122      76.873  55.371  95.848  1.00  0.00           N  
ATOM   3920  C8    A   122      77.803  55.508  96.760  1.00  0.00           C  
ATOM   3921  N9    A   122      79.069  55.224  96.309  1.00  0.00           N  
ATOM   3922  H5'   A   122      79.848  54.745 100.942  1.00  0.00           H  
ATOM   3923 H5''   A   122      80.120  56.284 101.261  1.00  0.00           H  
ATOM   3924  H4'   A   122      81.517  55.609  99.536  1.00  0.00           H  
ATOM   3925  H3'   A   122      79.430  57.273  98.485  1.00  0.00           H  
ATOM   3926  H1'   A   122      80.995  54.692  96.636  1.00  0.00           H  
ATOM   3927  H2'   A   122      80.517  57.261  96.460  1.00  0.00           H  
ATOM   3928 HO2'   A   122      82.625  57.349  96.524  1.00  0.00           H  
ATOM   3929  H2    A   122      80.033  53.970  92.248  1.00  0.00           H  
ATOM   3930  H61   A   122      75.661  54.470  92.079  1.00  0.00           H  
ATOM   3931  H62   A   122      75.182  54.963  93.631  1.00  0.00           H  
ATOM   3932  H8    A   122      77.613  55.789  97.680  1.00  0.00           H  
ATOM   3933  P     A   123      80.517  59.647  98.970  1.00  0.00           P  
ATOM   3934  OP2   A   123      79.035  59.556  98.995  1.00  0.00           O  
ATOM   3935  OP1   A   123      81.218  60.492  99.968  1.00  0.00           O  
ATOM   3936  O5'   A   123      80.954  60.134  97.517  1.00  0.00           O  
ATOM   3937  C5'   A   123      82.326  60.250  97.169  1.00  0.00           C  
ATOM   3938  C4'   A   123      82.519  60.267  95.674  1.00  0.00           C  
ATOM   3939  O4'   A   123      82.029  59.035  95.093  1.00  0.00           O  
ATOM   3940  C3'   A   123      81.770  61.353  94.917  1.00  0.00           C  
ATOM   3941  O3'   A   123      82.446  62.598  94.918  1.00  0.00           O  
ATOM   3942  C1'   A   123      81.394  59.284  93.848  1.00  0.00           C  
ATOM   3943  C2'   A   123      81.640  60.758  93.525  1.00  0.00           C  
ATOM   3944  O2'   A   123      82.855  60.875  92.800  1.00  0.00           O  
ATOM   3945  N1    A   123      77.152  57.591  91.462  1.00  0.00           N  
ATOM   3946  C2    A   123      78.410  57.774  91.040  1.00  0.00           C  
ATOM   3947  N3    A   123      79.467  58.220  91.716  1.00  0.00           N  
ATOM   3948  C4    A   123      79.134  58.499  92.989  1.00  0.00           C  
ATOM   3949  C5    A   123      77.887  58.362  93.568  1.00  0.00           C  
ATOM   3950  C6    A   123      76.852  57.880  92.747  1.00  0.00           C  
ATOM   3951  N6    A   123      75.598  57.697  93.167  1.00  0.00           N  
ATOM   3952  N7    A   123      77.920  58.746  94.902  1.00  0.00           N  
ATOM   3953  C8    A   123      79.167  59.100  95.096  1.00  0.00           C  
ATOM   3954  N9    A   123      79.958  58.976  93.980  1.00  0.00           N  
ATOM   3955  H5'   A   123      82.817  59.489  97.545  1.00  0.00           H  
ATOM   3956 H5''   A   123      82.684  61.079  97.548  1.00  0.00           H  
ATOM   3957  H4'   A   123      83.476  60.350  95.478  1.00  0.00           H  
ATOM   3958  H3'   A   123      80.875  61.457  95.305  1.00  0.00           H  
ATOM   3959  H1'   A   123      81.785  58.727  93.142  1.00  0.00           H  
ATOM   3960  H2'   A   123      80.885  61.148  93.037  1.00  0.00           H  
ATOM   3961 HO2'   A   123      83.296  61.713  93.051  1.00  0.00           H  
ATOM   3962  H2    A   123      78.575  57.550  90.101  1.00  0.00           H  
ATOM   3963  H61   A   123      74.918  57.358  92.547  1.00  0.00           H  
ATOM   3964  H62   A   123      75.357  57.900  94.094  1.00  0.00           H  
ATOM   3965  H8    A   123      79.503  59.424  95.958  1.00  0.00           H  
ATOM   3966  P     G   124      81.620  63.967  95.082  1.00  0.00           P  
ATOM   3967  OP2   G   124      80.789  63.857  96.308  1.00  0.00           O  
ATOM   3968  OP1   G   124      82.571  65.099  94.938  1.00  0.00           O  
ATOM   3969  O5'   G   124      80.642  63.981  93.824  1.00  0.00           O  
ATOM   3970  C5'   G   124      79.247  63.772  93.982  1.00  0.00           C  
ATOM   3971  C4'   G   124      78.549  63.670  92.652  1.00  0.00           C  
ATOM   3972  O4'   G   124      78.058  62.317  92.446  1.00  0.00           O  
ATOM   3973  C3'   G   124      77.309  64.530  92.504  1.00  0.00           C  
ATOM   3974  O3'   G   124      77.644  65.877  92.205  1.00  0.00           O  
ATOM   3975  C1'   G   124      76.871  62.363  91.679  1.00  0.00           C  
ATOM   3976  C2'   G   124      76.584  63.835  91.362  1.00  0.00           C  
ATOM   3977  O2'   G   124      77.139  64.155  90.106  1.00  0.00           O  
ATOM   3978  N1    G   124      71.929  61.092  91.822  1.00  0.00           N  
ATOM   3979  C2    G   124      72.643  61.660  90.798  1.00  0.00           C  
ATOM   3980  N2    G   124      71.947  61.940  89.678  1.00  0.00           N  
ATOM   3981  N3    G   124      73.944  61.932  90.861  1.00  0.00           N  
ATOM   3982  C4    G   124      74.475  61.579  92.053  1.00  0.00           C  
ATOM   3983  C5    G   124      73.845  60.999  93.135  1.00  0.00           C  
ATOM   3984  C6    G   124      72.456  60.716  93.053  1.00  0.00           C  
ATOM   3985  O6    G   124      71.721  60.208  93.912  1.00  0.00           O  
ATOM   3986  N7    G   124      74.740  60.788  94.172  1.00  0.00           N  
ATOM   3987  C8    G   124      75.879  61.234  93.718  1.00  0.00           C  
ATOM   3988  N9    G   124      75.792  61.743  92.445  1.00  0.00           N  
ATOM   3989  H5'   G   124      78.866  64.520  94.487  1.00  0.00           H  
ATOM   3990 H5''   G   124      79.104  62.942  94.483  1.00  0.00           H  
ATOM   3991  H4'   G   124      79.305  64.000  91.926  1.00  0.00           H  
ATOM   3992  H3'   G   124      76.708  64.602  93.423  1.00  0.00           H  
ATOM   3993  H1'   G   124      76.927  61.834  90.716  1.00  0.00           H  
ATOM   3994  H2'   G   124      75.527  64.128  91.290  1.00  0.00           H  
ATOM   3995 HO2'   G   124      77.559  65.062  90.147  1.00  0.00           H  
ATOM   3996  H1    G   124      70.953  60.935  91.673  1.00  0.00           H  
ATOM   3997  H22   G   124      72.410  62.353  88.893  1.00  0.00           H  
ATOM   3998  H21   G   124      70.970  61.736  89.632  1.00  0.00           H  
ATOM   3999  H8    G   124      76.813  61.217  94.302  1.00  0.00           H  
ATOM   4000  P     U   125      76.871  67.076  92.945  1.00  0.00           P  
ATOM   4001  OP2   U   125      76.708  66.748  94.388  1.00  0.00           O  
ATOM   4002  OP1   U   125      77.588  68.312  92.551  1.00  0.00           O  
ATOM   4003  O5'   U   125      75.425  67.107  92.279  1.00  0.00           O  
ATOM   4004  C5'   U   125      75.254  67.468  90.898  1.00  0.00           C  
ATOM   4005  C4'   U   125      73.814  67.294  90.482  1.00  0.00           C  
ATOM   4006  O4'   U   125      73.456  65.888  90.514  1.00  0.00           O  
ATOM   4007  C3'   U   125      72.774  67.960  91.371  1.00  0.00           C  
ATOM   4008  O3'   U   125      72.624  69.344  91.107  1.00  0.00           O  
ATOM   4009  C1'   U   125      72.099  65.735  90.944  1.00  0.00           C  
ATOM   4010  C2'   U   125      71.520  67.144  91.083  1.00  0.00           C  
ATOM   4011  O2'   U   125      70.930  67.525  89.849  1.00  0.00           O  
ATOM   4012  N1    U   125      72.040  64.975  92.216  1.00  0.00           N  
ATOM   4013  C2    U   125      70.812  64.460  92.586  1.00  0.00           C  
ATOM   4014  O2    U   125      69.800  64.605  91.921  1.00  0.00           O  
ATOM   4015  N3    U   125      70.805  63.763  93.769  1.00  0.00           N  
ATOM   4016  C4    U   125      71.877  63.533  94.605  1.00  0.00           C  
ATOM   4017  O4    U   125      71.709  62.885  95.639  1.00  0.00           O  
ATOM   4018  C5    U   125      73.116  64.095  94.158  1.00  0.00           C  
ATOM   4019  C6    U   125      73.150  64.777  93.008  1.00  0.00           C  
ATOM   4020  H5'   U   125      75.898  66.845  90.262  1.00  0.00           H  
ATOM   4021 H5''   U   125      75.558  68.514  90.740  1.00  0.00           H  
ATOM   4022  H4'   U   125      73.707  67.627  89.565  1.00  0.00           H  
ATOM   4023  H3'   U   125      73.027  67.836  92.310  1.00  0.00           H  
ATOM   4024  H1'   U   125      71.605  65.247  90.252  1.00  0.00           H  
ATOM   4025  H2'   U   125      70.880  67.197  91.823  1.00  0.00           H  
ATOM   4026 HO2'   U   125      71.250  68.418  89.604  1.00  0.00           H  
ATOM   4027  H3    U   125      69.944  63.390  94.051  1.00  0.00           H  
ATOM   4028  H5    U   125      73.930  63.979  94.690  1.00  0.00           H  
ATOM   4029  H6    U   125      74.009  65.152  92.725  1.00  0.00           H  
ATOM   4030  P     C   126      72.118  70.339  92.264  1.00  0.00           P  
ATOM   4031  OP2   C   126      72.867  70.020  93.505  1.00  0.00           O  
ATOM   4032  OP1   C   126      72.144  71.721  91.725  1.00  0.00           O  
ATOM   4033  O5'   C   126      70.595  69.926  92.486  1.00  0.00           O  
ATOM   4034  C5'   C   126      69.589  70.324  91.568  1.00  0.00           C  
ATOM   4035  C4'   C   126      68.221  69.856  92.001  1.00  0.00           C  
ATOM   4036  O4'   C   126      68.205  68.409  92.111  1.00  0.00           O  
ATOM   4037  C3'   C   126      67.750  70.335  93.365  1.00  0.00           C  
ATOM   4038  O3'   C   126      67.249  71.662  93.343  1.00  0.00           O  
ATOM   4039  C1'   C   126      67.341  68.014  93.196  1.00  0.00           C  
ATOM   4040  C2'   C   126      66.706  69.294  93.741  1.00  0.00           C  
ATOM   4041  O2'   C   126      65.480  69.525  93.062  1.00  0.00           O  
ATOM   4042  N1    C   126      68.100  67.275  94.236  1.00  0.00           N  
ATOM   4043  C2    C   126      67.383  66.515  95.168  1.00  0.00           C  
ATOM   4044  O2    C   126      66.145  66.482  95.099  1.00  0.00           O  
ATOM   4045  N3    C   126      68.050  65.832  96.127  1.00  0.00           N  
ATOM   4046  C4    C   126      69.382  65.884  96.179  1.00  0.00           C  
ATOM   4047  N4    C   126      69.997  65.194  97.142  1.00  0.00           N  
ATOM   4048  C5    C   126      70.139  66.648  95.247  1.00  0.00           C  
ATOM   4049  C6    C   126      69.468  67.318  94.304  1.00  0.00           C  
ATOM   4050  H5'   C   126      69.793  69.943  90.687  1.00  0.00           H  
ATOM   4051 H5''   C   126      69.586  71.301  91.500  1.00  0.00           H  
ATOM   4052  H4'   C   126      67.566  70.128  91.324  1.00  0.00           H  
ATOM   4053  H3'   C   126      68.496  70.284  93.999  1.00  0.00           H  
ATOM   4054  H1'   C   126      66.643  67.433  92.830  1.00  0.00           H  
ATOM   4055  H2'   C   126      66.579  69.246  94.712  1.00  0.00           H  
ATOM   4056 HO2'   C   126      65.455  70.455  92.755  1.00  0.00           H  
ATOM   4057  H42   C   126      70.975  65.211  97.208  1.00  0.00           H  
ATOM   4058  H41   C   126      69.472  64.669  97.782  1.00  0.00           H  
ATOM   4059  H5    C   126      71.117  66.679  95.294  1.00  0.00           H  
ATOM   4060  H6    C   126      69.972  67.849  93.653  1.00  0.00           H  
ATOM   4061  P     A   127      67.274  72.557  94.678  1.00  0.00           P  
ATOM   4062  OP2   A   127      68.590  72.363  95.336  1.00  0.00           O  
ATOM   4063  OP1   A   127      66.826  73.926  94.323  1.00  0.00           O  
ATOM   4064  O5'   A   127      66.159  71.897  95.606  1.00  0.00           O  
ATOM   4065  C5'   A   127      64.786  71.960  95.250  1.00  0.00           C  
ATOM   4066  C4'   A   127      63.931  71.154  96.197  1.00  0.00           C  
ATOM   4067  O4'   A   127      64.324  69.758  96.147  1.00  0.00           O  
ATOM   4068  C3'   A   127      64.042  71.519  97.669  1.00  0.00           C  
ATOM   4069  O3'   A   127      63.288  72.668  98.014  1.00  0.00           O  
ATOM   4070  C1'   A   127      64.167  69.169  97.458  1.00  0.00           C  
ATOM   4071  C2'   A   127      63.570  70.248  98.363  1.00  0.00           C  
ATOM   4072  O2'   A   127      62.155  70.141  98.335  1.00  0.00           O  
ATOM   4073  N1    A   127      66.471  66.130 100.925  1.00  0.00           N  
ATOM   4074  C2    A   127      65.183  66.408 100.687  1.00  0.00           C  
ATOM   4075  N3    A   127      64.652  67.211  99.766  1.00  0.00           N  
ATOM   4076  C4    A   127      65.615  67.777  99.018  1.00  0.00           C  
ATOM   4077  C5    A   127      66.979  67.589  99.142  1.00  0.00           C  
ATOM   4078  C6    A   127      67.413  66.716 100.154  1.00  0.00           C  
ATOM   4079  N6    A   127      68.697  66.438 100.393  1.00  0.00           N  
ATOM   4080  N7    A   127      67.666  68.338  98.195  1.00  0.00           N  
ATOM   4081  C8    A   127      66.717  68.951  97.531  1.00  0.00           C  
ATOM   4082  N9    A   127      65.452  68.658  97.975  1.00  0.00           N  
ATOM   4083  H5'   A   127      64.675  71.608  94.342  1.00  0.00           H  
ATOM   4084 H5''   A   127      64.491  72.893  95.269  1.00  0.00           H  
ATOM   4085  H4'   A   127      62.994  71.231  95.921  1.00  0.00           H  
ATOM   4086  H3'   A   127      64.984  71.674  97.893  1.00  0.00           H  
ATOM   4087  H1'   A   127      63.532  68.427  97.373  1.00  0.00           H  
ATOM   4088  H2'   A   127      63.922  70.184  99.276  1.00  0.00           H  
ATOM   4089 HO2'   A   127      61.771  71.027  98.172  1.00  0.00           H  
ATOM   4090  H2    A   127      64.539  65.958 101.273  1.00  0.00           H  
ATOM   4091  H61   A   127      68.938  65.820 101.114  1.00  0.00           H  
ATOM   4092  H62   A   127      69.397  66.851  99.846  1.00  0.00           H  
ATOM   4093  H8    A   127      66.895  69.563  96.786  1.00  0.00           H  
ATOM   4094  P     A   128      63.731  73.584  99.258  1.00  0.00           P  
ATOM   4095  OP2   A   128      65.204  73.766  99.192  1.00  0.00           O  
ATOM   4096  OP1   A   128      62.845  74.774  99.295  1.00  0.00           O  
ATOM   4097  O5'   A   128      63.405  72.685 100.533  1.00  0.00           O  
ATOM   4098  C5'   A   128      62.063  72.372 100.879  1.00  0.00           C  
ATOM   4099  C4'   A   128      62.001  71.382 102.016  1.00  0.00           C  
ATOM   4100  O4'   A   128      62.660  70.148 101.628  1.00  0.00           O  
ATOM   4101  C3'   A   128      62.709  71.793 103.298  1.00  0.00           C  
ATOM   4102  O3'   A   128      61.950  72.696 104.085  1.00  0.00           O  
ATOM   4103  C1'   A   128      63.307  69.566 102.783  1.00  0.00           C  
ATOM   4104  C2'   A   128      62.967  70.457 103.978  1.00  0.00           C  
ATOM   4105  O2'   A   128      61.791  69.961 104.603  1.00  0.00           O  
ATOM   4106  N1    A   128      67.677  67.360 104.394  1.00  0.00           N  
ATOM   4107  C2    A   128      66.410  67.264 104.818  1.00  0.00           C  
ATOM   4108  N3    A   128      65.319  67.869 104.352  1.00  0.00           N  
ATOM   4109  C4    A   128      65.625  68.666 103.312  1.00  0.00           C  
ATOM   4110  C5    A   128      66.877  68.867 102.764  1.00  0.00           C  
ATOM   4111  C6    A   128      67.949  68.169 103.347  1.00  0.00           C  
ATOM   4112  N6    A   128      69.212  68.264 102.925  1.00  0.00           N  
ATOM   4113  N7    A   128      66.809  69.757 101.701  1.00  0.00           N  
ATOM   4114  C8    A   128      65.538  70.069 101.633  1.00  0.00           C  
ATOM   4115  N9    A   128      64.763  69.444 102.578  1.00  0.00           N  
ATOM   4116  H5'   A   128      61.613  71.989 100.098  1.00  0.00           H  
ATOM   4117 H5''   A   128      61.601  73.193 101.145  1.00  0.00           H  
ATOM   4118  H4'   A   128      61.062  71.192 102.219  1.00  0.00           H  
ATOM   4119  H3'   A   128      63.568  72.210 103.072  1.00  0.00           H  
ATOM   4120  H1'   A   128      62.921  68.677 102.918  1.00  0.00           H  
ATOM   4121  H2'   A   128      63.716  70.513 104.609  1.00  0.00           H  
ATOM   4122 HO2'   A   128      61.166  70.702 104.742  1.00  0.00           H  
ATOM   4123  H2    A   128      66.265  66.665 105.580  1.00  0.00           H  
ATOM   4124  H61   A   128      69.918  67.753 103.373  1.00  0.00           H  
ATOM   4125  H62   A   128      69.434  68.845 102.168  1.00  0.00           H  
ATOM   4126  H8    A   128      65.175  70.691 100.968  1.00  0.00           H  
ATOM   4127  P     C   129      62.688  73.740 105.058  1.00  0.00           P  
ATOM   4128  OP2   C   129      63.831  74.331 104.316  1.00  0.00           O  
ATOM   4129  OP1   C   129      61.656  74.630 105.646  1.00  0.00           O  
ATOM   4130  O5'   C   129      63.277  72.829 106.225  1.00  0.00           O  
ATOM   4131  C5'   C   129      62.416  72.184 107.152  1.00  0.00           C  
ATOM   4132  C4'   C   129      63.184  71.301 108.105  1.00  0.00           C  
ATOM   4133  O4'   C   129      63.873  70.258 107.367  1.00  0.00           O  
ATOM   4134  C3'   C   129      64.288  71.978 108.903  1.00  0.00           C  
ATOM   4135  O3'   C   129      63.800  72.699 110.022  1.00  0.00           O  
ATOM   4136  C1'   C   129      65.128  69.959 108.007  1.00  0.00           C  
ATOM   4137  C2'   C   129      65.192  70.811 109.276  1.00  0.00           C  
ATOM   4138  O2'   C   129      64.652  70.066 110.358  1.00  0.00           O  
ATOM   4139  N1    C   129      66.268  70.224 107.093  1.00  0.00           N  
ATOM   4140  C2    C   129      67.506  69.642 107.390  1.00  0.00           C  
ATOM   4141  O2    C   129      67.615  68.929 108.399  1.00  0.00           O  
ATOM   4142  N3    C   129      68.562  69.866 106.574  1.00  0.00           N  
ATOM   4143  C4    C   129      68.420  70.637 105.496  1.00  0.00           C  
ATOM   4144  N4    C   129      69.488  70.831 104.718  1.00  0.00           N  
ATOM   4145  C5    C   129      67.175  71.244 105.167  1.00  0.00           C  
ATOM   4146  C6    C   129      66.138  71.014 105.981  1.00  0.00           C  
ATOM   4147  H5'   C   129      61.770  71.637 106.659  1.00  0.00           H  
ATOM   4148 H5''   C   129      61.932  72.864 107.665  1.00  0.00           H  
ATOM   4149  H4'   C   129      62.552  70.884 108.727  1.00  0.00           H  
ATOM   4150  H3'   C   129      64.780  72.590 108.316  1.00  0.00           H  
ATOM   4151  H1'   C   129      65.122  69.011 108.251  1.00  0.00           H  
ATOM   4152  H2'   C   129      66.107  71.110 109.461  1.00  0.00           H  
ATOM   4153 HO2'   C   129      64.002  70.622 110.835  1.00  0.00           H  
ATOM   4154  H42   C   129      69.416  71.392 103.919  1.00  0.00           H  
ATOM   4155  H41   C   129      70.344  70.412 104.948  1.00  0.00           H  
ATOM   4156  H5    C   129      67.079  71.809 104.371  1.00  0.00           H  
ATOM   4157  H6    C   129      65.273  71.422 105.772  1.00  0.00           H  
ATOM   4158  P     A   130      64.636  73.939 110.612  1.00  0.00           P  
ATOM   4159  OP2   A   130      65.122  74.751 109.467  1.00  0.00           O  
ATOM   4160  OP1   A   130      63.820  74.582 111.673  1.00  0.00           O  
ATOM   4161  O5'   A   130      65.899  73.258 111.304  1.00  0.00           O  
ATOM   4162  C5'   A   130      65.747  72.440 112.454  1.00  0.00           C  
ATOM   4163  C4'   A   130      67.049  71.788 112.846  1.00  0.00           C  
ATOM   4164  O4'   A   130      67.512  70.930 111.771  1.00  0.00           O  
ATOM   4165  C3'   A   130      68.217  72.729 113.098  1.00  0.00           C  
ATOM   4166  O3'   A   130      68.171  73.340 114.377  1.00  0.00           O  
ATOM   4167  C1'   A   130      68.958  70.950 111.732  1.00  0.00           C  
ATOM   4168  C2'   A   130      69.423  71.823 112.898  1.00  0.00           C  
ATOM   4169  O2'   A   130      69.643  70.997 114.033  1.00  0.00           O  
ATOM   4170  N1    A   130      73.006  71.326 108.564  1.00  0.00           N  
ATOM   4171  C2    A   130      72.858  70.771 109.775  1.00  0.00           C  
ATOM   4172  N3    A   130      71.773  70.709 110.544  1.00  0.00           N  
ATOM   4173  C4    A   130      70.730  71.312 109.946  1.00  0.00           C  
ATOM   4174  C5    A   130      70.728  71.926 108.707  1.00  0.00           C  
ATOM   4175  C6    A   130      71.938  71.923 107.991  1.00  0.00           C  
ATOM   4176  N6    A   130      72.087  72.476 106.786  1.00  0.00           N  
ATOM   4177  N7    A   130      69.471  72.439 108.416  1.00  0.00           N  
ATOM   4178  C8    A   130      68.754  72.129 109.469  1.00  0.00           C  
ATOM   4179  N9    A   130      69.453  71.446 110.434  1.00  0.00           N  
ATOM   4180  H5'   A   130      65.085  71.743 112.265  1.00  0.00           H  
ATOM   4181 H5''   A   130      65.427  72.990 113.199  1.00  0.00           H  
ATOM   4182  H4'   A   130      66.902  71.243 113.648  1.00  0.00           H  
ATOM   4183  H3'   A   130      68.222  73.427 112.410  1.00  0.00           H  
ATOM   4184  H1'   A   130      69.267  70.031 111.869  1.00  0.00           H  
ATOM   4185  H2'   A   130      70.225  72.337 112.664  1.00  0.00           H  
ATOM   4186 HO2'   A   130      69.192  71.391 114.807  1.00  0.00           H  
ATOM   4187  H2    A   130      73.662  70.351 110.145  1.00  0.00           H  
ATOM   4188  H61   A   130      72.957  72.442 106.335  1.00  0.00           H  
ATOM   4189  H62   A   130      71.326  72.914 106.350  1.00  0.00           H  
ATOM   4190  H8    A   130      67.806  72.364 109.559  1.00  0.00           H  
ATOM   4191  P     G   131      68.669  74.850 114.540  1.00  0.00           P  
ATOM   4192  OP2   G   131      68.180  75.656 113.390  1.00  0.00           O  
ATOM   4193  OP1   G   131      68.325  75.270 115.925  1.00  0.00           O  
ATOM   4194  O5'   G   131      70.249  74.726 114.423  1.00  0.00           O  
ATOM   4195  C5'   G   131      70.999  74.069 115.454  1.00  0.00           C  
ATOM   4196  C4'   G   131      72.465  74.025 115.098  1.00  0.00           C  
ATOM   4197  O4'   G   131      72.665  73.154 113.951  1.00  0.00           O  
ATOM   4198  C3'   G   131      73.123  75.323 114.660  1.00  0.00           C  
ATOM   4199  O3'   G   131      73.426  76.197 115.744  1.00  0.00           O  
ATOM   4200  C1'   G   131      73.822  73.559 113.254  1.00  0.00           C  
ATOM   4201  C2'   G   131      74.378  74.790 113.981  1.00  0.00           C  
ATOM   4202  O2'   G   131      75.364  74.374 114.899  1.00  0.00           O  
ATOM   4203  N1    G   131      75.492  74.470 108.556  1.00  0.00           N  
ATOM   4204  C2    G   131      76.167  73.949 109.639  1.00  0.00           C  
ATOM   4205  N2    G   131      77.467  73.680 109.460  1.00  0.00           N  
ATOM   4206  N3    G   131      75.604  73.706 110.810  1.00  0.00           N  
ATOM   4207  C4    G   131      74.289  74.012 110.813  1.00  0.00           C  
ATOM   4208  C5    G   131      73.520  74.515 109.786  1.00  0.00           C  
ATOM   4209  C6    G   131      74.137  74.790 108.537  1.00  0.00           C  
ATOM   4210  O6    G   131      73.627  75.257 107.511  1.00  0.00           O  
ATOM   4211  N7    G   131      72.205  74.685 110.193  1.00  0.00           N  
ATOM   4212  C8    G   131      72.201  74.306 111.440  1.00  0.00           C  
ATOM   4213  N9    G   131      73.443  73.919 111.890  1.00  0.00           N  
ATOM   4214  H5'   G   131      70.626  73.045 115.599  1.00  0.00           H  
ATOM   4215 H5''   G   131      70.869  74.597 116.410  1.00  0.00           H  
ATOM   4216  H4'   G   131      72.956  73.693 116.024  1.00  0.00           H  
ATOM   4217  H3'   G   131      72.489  75.944 114.010  1.00  0.00           H  
ATOM   4218  H1'   G   131      74.639  72.825 113.198  1.00  0.00           H  
ATOM   4219  H2'   G   131      74.877  75.547 113.360  1.00  0.00           H  
ATOM   4220 HO2'   G   131      75.276  74.899 115.746  1.00  0.00           H  
ATOM   4221  H1    G   131      76.015  74.631 107.720  1.00  0.00           H  
ATOM   4222  H22   G   131      78.006  73.297 110.210  1.00  0.00           H  
ATOM   4223  H21   G   131      77.899  73.862 108.577  1.00  0.00           H  
ATOM   4224  H8    G   131      71.301  74.315 112.075  1.00  0.00           H  
ATOM   4225  P     A   132      73.323  77.790 115.550  1.00  0.00           P  
ATOM   4226  OP2   A   132      72.267  78.063 114.542  1.00  0.00           O  
ATOM   4227  OP1   A   132      73.235  78.413 116.894  1.00  0.00           O  
ATOM   4228  O5'   A   132      74.727  78.191 114.911  1.00  0.00           O  
ATOM   4229  C5'   A   132      75.931  78.052 115.652  1.00  0.00           C  
ATOM   4230  C4'   A   132      77.145  78.235 114.776  1.00  0.00           C  
ATOM   4231  O4'   A   132      77.115  77.254 113.725  1.00  0.00           O  
ATOM   4232  C3'   A   132      77.218  79.543 114.002  1.00  0.00           C  
ATOM   4233  O3'   A   132      77.664  80.631 114.792  1.00  0.00           O  
ATOM   4234  C1'   A   132      77.775  77.766 112.590  1.00  0.00           C  
ATOM   4235  C2'   A   132      78.233  79.171 112.927  1.00  0.00           C  
ATOM   4236  O2'   A   132      79.550  79.124 113.457  1.00  0.00           O  
ATOM   4237  N1    A   132      77.344  77.849 107.456  1.00  0.00           N  
ATOM   4238  C2    A   132      78.406  77.886 108.271  1.00  0.00           C  
ATOM   4239  N3    A   132      78.446  77.861 109.602  1.00  0.00           N  
ATOM   4240  C4    A   132      77.205  77.789 110.113  1.00  0.00           C  
ATOM   4241  C5    A   132      76.018  77.743 109.405  1.00  0.00           C  
ATOM   4242  C6    A   132      76.111  77.776 108.002  1.00  0.00           C  
ATOM   4243  N6    A   132      75.053  77.740 107.189  1.00  0.00           N  
ATOM   4244  N7    A   132      74.934  77.670 110.269  1.00  0.00           N  
ATOM   4245  C8    A   132      75.480  77.673 111.460  1.00  0.00           C  
ATOM   4246  N9    A   132      76.851  77.743 111.440  1.00  0.00           N  
ATOM   4247  H5'   A   132      75.959  77.158 116.053  1.00  0.00           H  
ATOM   4248 H5''   A   132      75.947  78.722 116.366  1.00  0.00           H  
ATOM   4249  H4'   A   132      77.950  78.105 115.319  1.00  0.00           H  
ATOM   4250  H3'   A   132      76.345  79.722 113.591  1.00  0.00           H  
ATOM   4251  H1'   A   132      78.556  77.207 112.393  1.00  0.00           H  
ATOM   4252  H2'   A   132      78.174  79.770 112.154  1.00  0.00           H  
ATOM   4253 HO2'   A   132      79.610  79.743 114.214  1.00  0.00           H  
ATOM   4254  H2    A   132      79.277  77.939 107.825  1.00  0.00           H  
ATOM   4255  H61   A   132      75.181  77.765 106.218  1.00  0.00           H  
ATOM   4256  H62   A   132      74.149  77.686 107.563  1.00  0.00           H  
ATOM   4257  H8    A   132      74.958  77.630 112.288  1.00  0.00           H  
ATOM   4258  P     U   133      77.047  82.098 114.569  1.00  0.00           P  
ATOM   4259  OP2   U   133      75.578  81.958 114.409  1.00  0.00           O  
ATOM   4260  OP1   U   133      77.589  82.990 115.625  1.00  0.00           O  
ATOM   4261  O5'   U   133      77.654  82.562 113.171  1.00  0.00           O  
ATOM   4262  C5'   U   133      79.046  82.799 113.023  1.00  0.00           C  
ATOM   4263  C4'   U   133      79.437  82.929 111.572  1.00  0.00           C  
ATOM   4264  O4'   U   133      79.084  81.692 110.891  1.00  0.00           O  
ATOM   4265  C3'   U   133      78.692  83.984 110.768  1.00  0.00           C  
ATOM   4266  O3'   U   133      79.223  85.286 110.937  1.00  0.00           O  
ATOM   4267  C1'   U   133      78.738  81.985 109.564  1.00  0.00           C  
ATOM   4268  C2'   U   133      78.932  83.482 109.353  1.00  0.00           C  
ATOM   4269  O2'   U   133      80.266  83.737 108.936  1.00  0.00           O  
ATOM   4270  N1    U   133      77.342  81.557 109.308  1.00  0.00           N  
ATOM   4271  C2    U   133      77.013  81.224 108.007  1.00  0.00           C  
ATOM   4272  O2    U   133      77.810  81.268 107.086  1.00  0.00           O  
ATOM   4273  N3    U   133      75.710  80.832 107.817  1.00  0.00           N  
ATOM   4274  C4    U   133      74.721  80.742 108.774  1.00  0.00           C  
ATOM   4275  O4    U   133      73.593  80.374 108.444  1.00  0.00           O  
ATOM   4276  C5    U   133      75.134  81.102 110.096  1.00  0.00           C  
ATOM   4277  C6    U   133      76.397  81.485 110.309  1.00  0.00           C  
ATOM   4278  H5'   U   133      79.541  82.053 113.421  1.00  0.00           H  
ATOM   4279 H5''   U   133      79.282  83.627 113.492  1.00  0.00           H  
ATOM   4280  H4'   U   133      80.405  83.070 111.517  1.00  0.00           H  
ATOM   4281  H3'   U   133      77.737  83.936 110.980  1.00  0.00           H  
ATOM   4282  H1'   U   133      79.343  81.494 108.968  1.00  0.00           H  
ATOM   4283  H2'   U   133      78.279  83.854 108.725  1.00  0.00           H  
ATOM   4284 HO2'   U   133      80.387  83.392 108.026  1.00  0.00           H  
ATOM   4285  H3    U   133      75.456  80.592 106.902  1.00  0.00           H  
ATOM   4286  H5    U   133      74.495  81.067 110.839  1.00  0.00           H  
ATOM   4287  H6    U   133      76.654  81.727 111.222  1.00  0.00           H  
ATOM   4288  P     C   134      78.247  86.562 110.965  1.00  0.00           P  
ATOM   4289  OP2   C   134      77.047  86.207 111.764  1.00  0.00           O  
ATOM   4290  OP1   C   134      79.054  87.750 111.342  1.00  0.00           O  
ATOM   4291  O5'   C   134      77.795  86.735 109.447  1.00  0.00           O  
ATOM   4292  C5'   C   134      76.449  87.045 109.117  1.00  0.00           C  
ATOM   4293  C4'   C   134      76.337  87.642 107.736  1.00  0.00           C  
ATOM   4294  O4'   C   134      77.017  88.924 107.671  1.00  0.00           O  
ATOM   4295  C3'   C   134      76.968  86.842 106.607  1.00  0.00           C  
ATOM   4296  O3'   C   134      76.152  85.771 106.165  1.00  0.00           O  
ATOM   4297  C1'   C   134      77.509  89.121 106.366  1.00  0.00           C  
ATOM   4298  C2'   C   134      77.115  87.905 105.527  1.00  0.00           C  
ATOM   4299  O2'   C   134      75.875  88.162 104.885  1.00  0.00           O  
ATOM   4300  N1    C   134      78.980  89.307 106.432  1.00  0.00           N  
ATOM   4301  C2    C   134      79.648  89.741 105.280  1.00  0.00           C  
ATOM   4302  O2    C   134      78.996  89.956 104.246  1.00  0.00           O  
ATOM   4303  N3    C   134      80.988  89.919 105.314  1.00  0.00           N  
ATOM   4304  C4    C   134      81.666  89.681 106.437  1.00  0.00           C  
ATOM   4305  N4    C   134      82.988  89.871 106.423  1.00  0.00           N  
ATOM   4306  C5    C   134      81.017  89.238 107.624  1.00  0.00           C  
ATOM   4307  C6    C   134      79.690  89.067 107.579  1.00  0.00           C  
ATOM   4308  H5'   C   134      76.099  87.685 109.772  1.00  0.00           H  
ATOM   4309 H5''   C   134      75.915  86.224 109.155  1.00  0.00           H  
ATOM   4310  H4'   C   134      75.390  87.783 107.529  1.00  0.00           H  
ATOM   4311  H3'   C   134      77.855  86.534 106.886  1.00  0.00           H  
ATOM   4312  H1'   C   134      77.096  89.923 105.985  1.00  0.00           H  
ATOM   4313  H2'   C   134      77.814  87.667 104.883  1.00  0.00           H  
ATOM   4314 HO2'   C   134      75.311  87.363 104.948  1.00  0.00           H  
ATOM   4315  H42   C   134      83.514  89.704 107.233  1.00  0.00           H  
ATOM   4316  H41   C   134      83.431  90.175 105.604  1.00  0.00           H  
ATOM   4317  H5    C   134      81.524  89.066 108.445  1.00  0.00           H  
ATOM   4318  H6    C   134      79.226  88.762 108.385  1.00  0.00           H  
ATOM   4319  P     U   135      76.736  84.707 105.121  1.00  0.00           P  
ATOM   4320  OP2   U   135      78.187  85.004 105.009  1.00  0.00           O  
ATOM   4321  OP1   U   135      76.295  83.375 105.608  1.00  0.00           O  
ATOM   4322  O5'   U   135      76.070  84.958 103.696  1.00  0.00           O  
ATOM   4323  C5'   U   135      76.149  83.978 102.671  1.00  0.00           C  
ATOM   4324  C4'   U   135      77.287  84.258 101.720  1.00  0.00           C  
ATOM   4325  O4'   U   135      78.153  85.258 102.326  1.00  0.00           O  
ATOM   4326  C3'   U   135      78.174  83.073 101.370  1.00  0.00           C  
ATOM   4327  O3'   U   135      78.569  83.061 100.010  1.00  0.00           O  
ATOM   4328  C1'   U   135      79.490  84.840 102.229  1.00  0.00           C  
ATOM   4329  C2'   U   135      79.413  83.315 102.226  1.00  0.00           C  
ATOM   4330  O2'   U   135      80.579  82.796 101.602  1.00  0.00           O  
ATOM   4331  N1    U   135      80.253  85.362 103.389  1.00  0.00           N  
ATOM   4332  C2    U   135      81.017  86.496 103.182  1.00  0.00           C  
ATOM   4333  O2    U   135      81.085  87.066 102.108  1.00  0.00           O  
ATOM   4334  N3    U   135      81.705  86.943 104.283  1.00  0.00           N  
ATOM   4335  C4    U   135      81.709  86.386 105.545  1.00  0.00           C  
ATOM   4336  O4    U   135      82.383  86.908 106.434  1.00  0.00           O  
ATOM   4337  C5    U   135      80.895  85.217 105.685  1.00  0.00           C  
ATOM   4338  C6    U   135      80.214  84.760 104.629  1.00  0.00           C  
ATOM   4339  H5'   U   135      75.308  83.973 102.169  1.00  0.00           H  
ATOM   4340 H5''   U   135      76.284  83.098 103.080  1.00  0.00           H  
ATOM   4341  H4'   U   135      76.926  84.638 100.893  1.00  0.00           H  
ATOM   4342  H3'   U   135      77.743  82.221 101.587  1.00  0.00           H  
ATOM   4343  H1'   U   135      79.914  85.144 101.399  1.00  0.00           H  
ATOM   4344  H2'   U   135      79.299  82.960 103.132  1.00  0.00           H  
ATOM   4345 HO2'   U   135      80.438  81.847 101.402  1.00  0.00           H  
ATOM   4346  H3    U   135      82.254  87.745 104.159  1.00  0.00           H  
ATOM   4347  H5    U   135      80.838  84.756 106.548  1.00  0.00           H  
ATOM   4348  H6    U   135      79.666  83.958 104.750  1.00  0.00           H  
ATOM   4349  P     U   136      77.894  82.029  98.980  1.00  0.00           P  
ATOM   4350  OP2   U   136      76.422  82.094  99.164  1.00  0.00           O  
ATOM   4351  OP1   U   136      78.477  82.272  97.636  1.00  0.00           O  
ATOM   4352  O5'   U   136      78.391  80.602  99.483  1.00  0.00           O  
ATOM   4353  C5'   U   136      79.679  80.114  99.136  1.00  0.00           C  
ATOM   4354  C4'   U   136      80.361  79.459 100.312  1.00  0.00           C  
ATOM   4355  O4'   U   136      80.091  80.204 101.533  1.00  0.00           O  
ATOM   4356  C3'   U   136      79.897  78.052 100.658  1.00  0.00           C  
ATOM   4357  O3'   U   136      80.463  77.060  99.820  1.00  0.00           O  
ATOM   4358  C1'   U   136      80.085  79.324 102.629  1.00  0.00           C  
ATOM   4359  C2'   U   136      80.382  77.924 102.096  1.00  0.00           C  
ATOM   4360  O2'   U   136      81.783  77.692 102.148  1.00  0.00           O  
ATOM   4361  N1    U   136      78.774  79.397 103.318  1.00  0.00           N  
ATOM   4362  C2    U   136      78.769  79.203 104.687  1.00  0.00           C  
ATOM   4363  O2    U   136      79.780  78.981 105.331  1.00  0.00           O  
ATOM   4364  N3    U   136      77.534  79.280 105.282  1.00  0.00           N  
ATOM   4365  C4    U   136      76.327  79.525 104.664  1.00  0.00           C  
ATOM   4366  O4    U   136      75.298  79.563 105.341  1.00  0.00           O  
ATOM   4367  C5    U   136      76.408  79.715 103.248  1.00  0.00           C  
ATOM   4368  C6    U   136      77.598  79.647 102.643  1.00  0.00           C  
ATOM   4369  H5'   U   136      80.230  80.862  98.823  1.00  0.00           H  
ATOM   4370 H5''   U   136      79.589  79.458  98.414  1.00  0.00           H  
ATOM   4371  H4'   U   136      81.327  79.442 100.151  1.00  0.00           H  
ATOM   4372  H3'   U   136      78.921  77.979 100.627  1.00  0.00           H  
ATOM   4373  H1'   U   136      80.794  79.590 103.251  1.00  0.00           H  
ATOM   4374  H2'   U   136      79.883  77.237 102.584  1.00  0.00           H  
ATOM   4375 HO2'   U   136      81.952  76.880 102.671  1.00  0.00           H  
ATOM   4376  H3    U   136      77.509  79.146 106.253  1.00  0.00           H  
ATOM   4377  H5    U   136      75.597  79.896 102.727  1.00  0.00           H  
ATOM   4378  H6    U   136      77.627  79.780 101.673  1.00  0.00           H  
ATOM   4379  P     C   137      79.726  75.646  99.628  1.00  0.00           P  
ATOM   4380  OP2   C   137      78.267  75.896  99.527  1.00  0.00           O  
ATOM   4381  OP1   C   137      80.421  74.909  98.542  1.00  0.00           O  
ATOM   4382  O5'   C   137      80.001  74.878 100.997  1.00  0.00           O  
ATOM   4383  C5'   C   137      81.287  74.353 101.294  1.00  0.00           C  
ATOM   4384  C4'   C   137      81.460  74.105 102.775  1.00  0.00           C  
ATOM   4385  O4'   C   137      80.911  75.194 103.559  1.00  0.00           O  
ATOM   4386  C3'   C   137      80.778  72.893 103.376  1.00  0.00           C  
ATOM   4387  O3'   C   137      81.483  71.695 103.119  1.00  0.00           O  
ATOM   4388  C1'   C   137      80.438  74.737 104.814  1.00  0.00           C  
ATOM   4389  C2'   C   137      80.791  73.246 104.858  1.00  0.00           C  
ATOM   4390  O2'   C   137      82.064  73.098 105.449  1.00  0.00           O  
ATOM   4391  N1    C   137      78.978  74.962 104.852  1.00  0.00           N  
ATOM   4392  C2    C   137      78.322  74.865 106.092  1.00  0.00           C  
ATOM   4393  O2    C   137      78.989  74.634 107.110  1.00  0.00           O  
ATOM   4394  N3    C   137      76.982  75.027 106.149  1.00  0.00           N  
ATOM   4395  C4    C   137      76.295  75.287 105.038  1.00  0.00           C  
ATOM   4396  N4    C   137      74.972  75.437 105.149  1.00  0.00           N  
ATOM   4397  C5    C   137      76.935  75.407 103.762  1.00  0.00           C  
ATOM   4398  C6    C   137      78.263  75.240 103.717  1.00  0.00           C  
ATOM   4399  H5'   C   137      81.968  74.991 100.995  1.00  0.00           H  
ATOM   4400 H5''   C   137      81.405  73.508 100.812  1.00  0.00           H  
ATOM   4401  H4'   C   137      82.543  73.961 102.897  1.00  0.00           H  
ATOM   4402  H3'   C   137      79.778  72.698 102.961  1.00  0.00           H  
ATOM   4403  H1'   C   137      80.858  75.191 105.723  1.00  0.00           H  
ATOM   4404  H2'   C   137      80.132  72.600 105.453  1.00  0.00           H  
ATOM   4405 HO2'   C   137      82.578  72.392 104.962  1.00  0.00           H  
ATOM   4406  H42   C   137      74.420  75.632 104.338  1.00  0.00           H  
ATOM   4407  H41   C   137      74.534  75.354 106.043  1.00  0.00           H  
ATOM   4408  H5    C   137      76.355  75.627 102.853  1.00  0.00           H  
ATOM   4409  H6    C   137      78.789  75.325 102.754  1.00  0.00           H  
ATOM   4410  P     U   138      80.666  70.341 102.864  1.00  0.00           P  
ATOM   4411  OP2   U   138      79.388  70.672 102.188  1.00  0.00           O  
ATOM   4412  OP1   U   138      81.594  69.379 102.235  1.00  0.00           O  
ATOM   4413  O5'   U   138      80.305  69.831 104.327  1.00  0.00           O  
ATOM   4414  C5'   U   138      81.325  69.368 105.223  1.00  0.00           C  
ATOM   4415  C4'   U   138      80.729  69.048 106.572  1.00  0.00           C  
ATOM   4416  O4'   U   138      80.155  70.246 107.157  1.00  0.00           O  
ATOM   4417  C3'   U   138      79.582  68.048 106.578  1.00  0.00           C  
ATOM   4418  O3'   U   138      80.023  66.700 106.543  1.00  0.00           O  
ATOM   4419  C1'   U   138      78.942  69.937 107.844  1.00  0.00           C  
ATOM   4420  C2'   U   138      78.831  68.412 107.851  1.00  0.00           C  
ATOM   4421  O2'   U   138      79.491  67.907 109.002  1.00  0.00           O  
ATOM   4422  N1    U   138      77.793  70.582 107.162  1.00  0.00           N  
ATOM   4423  C2    U   138      76.609  70.675 107.870  1.00  0.00           C  
ATOM   4424  O2    U   138      76.480  70.257 109.008  1.00  0.00           O  
ATOM   4425  N3    U   138      75.574  71.279 107.199  1.00  0.00           N  
ATOM   4426  C4    U   138      75.599  71.788 105.918  1.00  0.00           C  
ATOM   4427  O4    U   138      74.580  72.303 105.452  1.00  0.00           O  
ATOM   4428  C5    U   138      76.855  71.658 105.246  1.00  0.00           C  
ATOM   4429  C6    U   138      77.881  71.075 105.876  1.00  0.00           C  
ATOM   4430  H5'   U   138      82.105  70.134 105.337  1.00  0.00           H  
ATOM   4431 H5''   U   138      81.811  68.471 104.812  1.00  0.00           H  
ATOM   4432  H4'   U   138      81.441  68.717 107.159  1.00  0.00           H  
ATOM   4433  H3'   U   138      79.004  68.217 105.805  1.00  0.00           H  
ATOM   4434  H1'   U   138      78.993  70.265 108.767  1.00  0.00           H  
ATOM   4435  H2'   U   138      77.896  68.120 107.812  1.00  0.00           H  
ATOM   4436 HO2'   U   138      80.091  67.181 108.733  1.00  0.00           H  
ATOM   4437  H3    U   138      74.726  71.354 107.683  1.00  0.00           H  
ATOM   4438  H5    U   138      76.963  71.993 104.332  1.00  0.00           H  
ATOM   4439  H6    U   138      78.729  70.995 105.394  1.00  0.00           H  
ATOM   4440  P     G   139      79.121  65.573 105.837  1.00  0.00           P  
ATOM   4441  OP2   G   139      78.541  66.156 104.601  1.00  0.00           O  
ATOM   4442  OP1   G   139      79.924  64.327 105.754  1.00  0.00           O  
ATOM   4443  O5'   G   139      77.932  65.325 106.870  1.00  0.00           O  
ATOM   4444  C5'   G   139      78.178  64.724 108.132  1.00  0.00           C  
ATOM   4445  C4'   G   139      76.947  64.747 109.005  1.00  0.00           C  
ATOM   4446  O4'   G   139      76.537  66.119 109.241  1.00  0.00           O  
ATOM   4447  C3'   G   139      75.705  64.085 108.425  1.00  0.00           C  
ATOM   4448  O3'   G   139      75.709  62.674 108.575  1.00  0.00           O  
ATOM   4449  C1'   G   139      75.105  66.210 109.264  1.00  0.00           C  
ATOM   4450  C2'   G   139      74.578  64.777 109.177  1.00  0.00           C  
ATOM   4451  O2'   G   139      74.439  64.256 110.491  1.00  0.00           O  
ATOM   4452  N1    G   139      71.113  68.676 107.291  1.00  0.00           N  
ATOM   4453  C2    G   139      71.198  67.932 108.443  1.00  0.00           C  
ATOM   4454  N2    G   139      70.075  67.828 109.169  1.00  0.00           N  
ATOM   4455  N3    G   139      72.304  67.334 108.854  1.00  0.00           N  
ATOM   4456  C4    G   139      73.335  67.540 108.008  1.00  0.00           C  
ATOM   4457  C5    G   139      73.355  68.264 106.835  1.00  0.00           C  
ATOM   4458  C6    G   139      72.161  68.901 106.404  1.00  0.00           C  
ATOM   4459  O6    G   139      71.977  69.587 105.393  1.00  0.00           O  
ATOM   4460  N7    G   139      74.616  68.232 106.257  1.00  0.00           N  
ATOM   4461  C8    G   139      75.326  67.503 107.074  1.00  0.00           C  
ATOM   4462  N9    G   139      74.612  67.051 108.156  1.00  0.00           N  
ATOM   4463  H5'   G   139      78.898  65.209 108.584  1.00  0.00           H  
ATOM   4464 H5''   G   139      78.455  63.794 107.995  1.00  0.00           H  
ATOM   4465  H4'   G   139      77.159  64.324 109.864  1.00  0.00           H  
ATOM   4466  H3'   G   139      75.638  64.305 107.472  1.00  0.00           H  
ATOM   4467  H1'   G   139      74.835  66.605 110.120  1.00  0.00           H  
ATOM   4468  H2'   G   139      73.735  64.735 108.679  1.00  0.00           H  
ATOM   4469 HO2'   G   139      74.863  63.373 110.530  1.00  0.00           H  
ATOM   4470  H1    G   139      70.246  69.079 107.074  1.00  0.00           H  
ATOM   4471  H22   G   139      70.078  67.310 110.002  1.00  0.00           H  
ATOM   4472  H21   G   139      69.253  68.269 108.871  1.00  0.00           H  
ATOM   4473  H8    G   139      76.274  67.300 106.929  1.00  0.00           H  
ATOM   4474  P     U   140      74.955  61.747 107.501  1.00  0.00           P  
ATOM   4475  OP2   U   140      75.186  62.325 106.153  1.00  0.00           O  
ATOM   4476  OP1   U   140      75.331  60.335 107.769  1.00  0.00           O  
ATOM   4477  O5'   U   140      73.412  61.923 107.855  1.00  0.00           O  
ATOM   4478  C5'   U   140      72.881  61.419 109.072  1.00  0.00           C  
ATOM   4479  C4'   U   140      71.427  61.785 109.239  1.00  0.00           C  
ATOM   4480  O4'   U   140      71.283  63.227 109.296  1.00  0.00           O  
ATOM   4481  C3'   U   140      70.497  61.364 108.111  1.00  0.00           C  
ATOM   4482  O3'   U   140      70.087  60.010 108.206  1.00  0.00           O  
ATOM   4483  C1'   U   140      70.100  63.639 108.612  1.00  0.00           C  
ATOM   4484  C2'   U   140      69.352  62.359 108.237  1.00  0.00           C  
ATOM   4485  O2'   U   140      68.478  62.007 109.300  1.00  0.00           O  
ATOM   4486  N1    U   140      70.452  64.453 107.423  1.00  0.00           N  
ATOM   4487  C2    U   140      69.442  65.202 106.850  1.00  0.00           C  
ATOM   4488  O2    U   140      68.301  65.219 107.276  1.00  0.00           O  
ATOM   4489  N3    U   140      69.815  65.940 105.752  1.00  0.00           N  
ATOM   4490  C4    U   140      71.067  66.003 105.180  1.00  0.00           C  
ATOM   4491  O4    U   140      71.245  66.716 104.190  1.00  0.00           O  
ATOM   4492  C5    U   140      72.062  65.202 105.826  1.00  0.00           C  
ATOM   4493  C6    U   140      71.726  64.475 106.897  1.00  0.00           C  
ATOM   4494  H5'   U   140      73.391  61.791 109.822  1.00  0.00           H  
ATOM   4495 H5''   U   140      72.967  60.443 109.080  1.00  0.00           H  
ATOM   4496  H4'   U   140      71.101  61.398 110.079  1.00  0.00           H  
ATOM   4497  H3'   U   140      70.949  61.503 107.253  1.00  0.00           H  
ATOM   4498  H1'   U   140      69.545  64.175 109.216  1.00  0.00           H  
ATOM   4499  H2'   U   140      68.869  62.460 107.390  1.00  0.00           H  
ATOM   4500 HO2'   U   140      68.602  61.059 109.516  1.00  0.00           H  
ATOM   4501  H3    U   140      69.114  66.478 105.330  1.00  0.00           H  
ATOM   4502  H5    U   140      72.981  65.188 105.485  1.00  0.00           H  
ATOM   4503  H6    U   140      72.425  63.935 107.320  1.00  0.00           H  
ATOM   4504  P     U   141      69.752  59.170 106.878  1.00  0.00           P  
ATOM   4505  OP2   U   141      70.734  59.554 105.833  1.00  0.00           O  
ATOM   4506  OP1   U   141      69.606  57.742 107.261  1.00  0.00           O  
ATOM   4507  O5'   U   141      68.321  59.709 106.432  1.00  0.00           O  
ATOM   4508  C5'   U   141      67.163  59.428 107.203  1.00  0.00           C  
ATOM   4509  C4'   U   141      65.942  60.120 106.646  1.00  0.00           C  
ATOM   4510  O4'   U   141      66.120  61.559 106.703  1.00  0.00           O  
ATOM   4511  C3'   U   141      65.622  59.843 105.186  1.00  0.00           C  
ATOM   4512  O3'   U   141      64.930  58.622 104.992  1.00  0.00           O  
ATOM   4513  C1'   U   141      65.553  62.177 105.543  1.00  0.00           C  
ATOM   4514  C2'   U   141      64.820  61.072 104.783  1.00  0.00           C  
ATOM   4515  O2'   U   141      63.484  60.994 105.259  1.00  0.00           O  
ATOM   4516  N1    U   141      66.620  62.808 104.729  1.00  0.00           N  
ATOM   4517  C2    U   141      66.227  63.739 103.786  1.00  0.00           C  
ATOM   4518  O2    U   141      65.063  64.054 103.606  1.00  0.00           O  
ATOM   4519  N3    U   141      67.248  64.297 103.056  1.00  0.00           N  
ATOM   4520  C4    U   141      68.595  64.025 103.167  1.00  0.00           C  
ATOM   4521  O4    U   141      69.393  64.610 102.435  1.00  0.00           O  
ATOM   4522  C5    U   141      68.928  63.050 104.163  1.00  0.00           C  
ATOM   4523  C6    U   141      67.953  62.493 104.888  1.00  0.00           C  
ATOM   4524  H5'   U   141      67.310  59.731 108.123  1.00  0.00           H  
ATOM   4525 H5''   U   141      67.008  58.461 107.206  1.00  0.00           H  
ATOM   4526  H4'   U   141      65.167  59.873 107.194  1.00  0.00           H  
ATOM   4527  H3'   U   141      66.458  59.823 104.672  1.00  0.00           H  
ATOM   4528  H1'   U   141      64.910  62.864 105.821  1.00  0.00           H  
ATOM   4529  H2'   U   141      64.852  61.221 103.815  1.00  0.00           H  
ATOM   4530 HO2'   U   141      63.271  60.058 105.459  1.00  0.00           H  
ATOM   4531  H3    U   141      66.991  64.959 102.382  1.00  0.00           H  
ATOM   4532  H5    U   141      69.863  62.797 104.311  1.00  0.00           H  
ATOM   4533  H6    U   141      68.206  61.829 105.562  1.00  0.00           H  
ATOM   4534  P     G   142      65.130  57.783 103.635  1.00  0.00           P  
ATOM   4535  OP2   G   142      66.562  57.865 103.253  1.00  0.00           O  
ATOM   4536  OP1   G   142      64.493  56.454 103.817  1.00  0.00           O  
ATOM   4537  O5'   G   142      64.284  58.591 102.554  1.00  0.00           O  
ATOM   4538  C5'   G   142      62.867  58.636 102.622  1.00  0.00           C  
ATOM   4539  C4'   G   142      62.293  59.600 101.614  1.00  0.00           C  
ATOM   4540  O4'   G   142      62.796  60.937 101.872  1.00  0.00           O  
ATOM   4541  C3'   G   142      62.659  59.342 100.160  1.00  0.00           C  
ATOM   4542  O3'   G   142      61.858  58.340  99.556  1.00  0.00           O  
ATOM   4543  C1'   G   142      63.028  61.627 100.635  1.00  0.00           C  
ATOM   4544  C2'   G   142      62.497  60.717  99.527  1.00  0.00           C  
ATOM   4545  O2'   G   142      61.129  61.021  99.298  1.00  0.00           O  
ATOM   4546  N1    G   142      66.494  64.252  97.987  1.00  0.00           N  
ATOM   4547  C2    G   142      65.128  64.217  97.845  1.00  0.00           C  
ATOM   4548  N2    G   142      64.611  64.980  96.871  1.00  0.00           N  
ATOM   4549  N3    G   142      64.325  63.488  98.603  1.00  0.00           N  
ATOM   4550  C4    G   142      65.007  62.783  99.530  1.00  0.00           C  
ATOM   4551  C5    G   142      66.368  62.748  99.755  1.00  0.00           C  
ATOM   4552  C6    G   142      67.217  63.534  98.934  1.00  0.00           C  
ATOM   4553  O6    G   142      68.448  63.638  98.976  1.00  0.00           O  
ATOM   4554  N7    G   142      66.671  61.895 100.807  1.00  0.00           N  
ATOM   4555  C8    G   142      65.512  61.436 101.195  1.00  0.00           C  
ATOM   4556  N9    G   142      64.460  61.934 100.463  1.00  0.00           N  
ATOM   4557  H5'   G   142      62.598  58.916 103.522  1.00  0.00           H  
ATOM   4558 H5''   G   142      62.509  57.740 102.447  1.00  0.00           H  
ATOM   4559  H4'   G   142      61.316  59.606 101.699  1.00  0.00           H  
ATOM   4560  H3'   G   142      63.601  59.075 100.107  1.00  0.00           H  
ATOM   4561  H1'   G   142      62.514  62.462 100.646  1.00  0.00           H  
ATOM   4562  H2'   G   142      63.029  60.802  98.708  1.00  0.00           H  
ATOM   4563 HO2'   G   142      60.613  60.189  99.292  1.00  0.00           H  
ATOM   4564  H1    G   142      67.000  64.826  97.374  1.00  0.00           H  
ATOM   4565  H22   G   142      63.642  64.995  96.722  1.00  0.00           H  
ATOM   4566  H21   G   142      65.199  65.523  96.305  1.00  0.00           H  
ATOM   4567  H8    G   142      65.403  60.802 101.934  1.00  0.00           H  
ATOM   4568  P     A   143      62.449  57.446  98.358  1.00  0.00           P  
ATOM   4569  OP2   A   143      63.847  57.086  98.701  1.00  0.00           O  
ATOM   4570  OP1   A   143      61.467  56.376  98.056  1.00  0.00           O  
ATOM   4571  O5'   A   143      62.489  58.445  97.117  1.00  0.00           O  
ATOM   4572  C5'   A   143      61.289  58.950  96.548  1.00  0.00           C  
ATOM   4573  C4'   A   143      61.572  59.967  95.472  1.00  0.00           C  
ATOM   4574  O4'   A   143      62.272  61.104  96.041  1.00  0.00           O  
ATOM   4575  C3'   A   143      62.474  59.505  94.338  1.00  0.00           C  
ATOM   4576  O3'   A   143      61.785  58.754  93.352  1.00  0.00           O  
ATOM   4577  C1'   A   143      63.243  61.601  95.115  1.00  0.00           C  
ATOM   4578  C2'   A   143      63.049  60.816  93.816  1.00  0.00           C  
ATOM   4579  O2'   A   143      62.110  61.501  93.000  1.00  0.00           O  
ATOM   4580  N1    A   143      68.198  62.926  94.619  1.00  0.00           N  
ATOM   4581  C2    A   143      67.105  63.249  93.915  1.00  0.00           C  
ATOM   4582  N3    A   143      65.844  62.867  94.100  1.00  0.00           N  
ATOM   4583  C4    A   143      65.745  62.044  95.160  1.00  0.00           C  
ATOM   4584  C5    A   143      66.777  61.622  95.978  1.00  0.00           C  
ATOM   4585  C6    A   143      68.065  62.099  95.678  1.00  0.00           C  
ATOM   4586  N6    A   143      69.155  61.776  96.378  1.00  0.00           N  
ATOM   4587  N7    A   143      66.300  60.779  96.972  1.00  0.00           N  
ATOM   4588  C8    A   143      65.013  60.711  96.736  1.00  0.00           C  
ATOM   4589  N9    A   143      64.608  61.453  95.654  1.00  0.00           N  
ATOM   4590  H5'   A   143      60.753  59.370  97.254  1.00  0.00           H  
ATOM   4591 H5''   A   143      60.781  58.207  96.162  1.00  0.00           H  
ATOM   4592  H4'   A   143      60.720  60.275  95.095  1.00  0.00           H  
ATOM   4593  H3'   A   143      63.201  58.961  94.707  1.00  0.00           H  
ATOM   4594  H1'   A   143      63.057  62.549  94.952  1.00  0.00           H  
ATOM   4595  H2'   A   143      63.900  60.674  93.351  1.00  0.00           H  
ATOM   4596 HO2'   A   143      61.436  60.863  92.686  1.00  0.00           H  
ATOM   4597  H2    A   143      67.256  63.852  93.157  1.00  0.00           H  
ATOM   4598  H61   A   143      70.029  62.140  96.120  1.00  0.00           H  
ATOM   4599  H62   A   143      69.083  61.178  97.150  1.00  0.00           H  
ATOM   4600  H8    A   143      64.396  60.179  97.282  1.00  0.00           H  
ATOM   4601  P     U   144      62.543  57.559  92.593  1.00  0.00           P  
ATOM   4602  OP2   U   144      63.317  56.747  93.567  1.00  0.00           O  
ATOM   4603  OP1   U   144      61.528  56.905  91.717  1.00  0.00           O  
ATOM   4604  O5'   U   144      63.613  58.302  91.676  1.00  0.00           O  
ATOM   4605  C5'   U   144      63.212  59.172  90.602  1.00  0.00           C  
ATOM   4606  C4'   U   144      64.430  59.814  89.990  1.00  0.00           C  
ATOM   4607  O4'   U   144      65.098  60.614  91.006  1.00  0.00           O  
ATOM   4608  C3'   U   144      65.502  58.834  89.530  1.00  0.00           C  
ATOM   4609  O3'   U   144      65.246  58.312  88.229  1.00  0.00           O  
ATOM   4610  C1'   U   144      66.497  60.536  90.817  1.00  0.00           C  
ATOM   4611  C2'   U   144      66.758  59.691  89.569  1.00  0.00           C  
ATOM   4612  O2'   U   144      66.853  60.539  88.447  1.00  0.00           O  
ATOM   4613  N1    U   144      67.124  59.966  92.022  1.00  0.00           N  
ATOM   4614  C2    U   144      68.459  60.259  92.239  1.00  0.00           C  
ATOM   4615  O2    U   144      69.112  60.947  91.483  1.00  0.00           O  
ATOM   4616  N3    U   144      69.000  59.713  93.373  1.00  0.00           N  
ATOM   4617  C4    U   144      68.358  58.915  94.295  1.00  0.00           C  
ATOM   4618  O4    U   144      68.975  58.523  95.284  1.00  0.00           O  
ATOM   4619  C5    U   144      66.980  58.649  94.000  1.00  0.00           C  
ATOM   4620  C6    U   144      66.425  59.171  92.904  1.00  0.00           C  
ATOM   4621  H5'   U   144      62.528  59.946  90.977  1.00  0.00           H  
ATOM   4622 H5''   U   144      62.664  58.601  89.837  1.00  0.00           H  
ATOM   4623  H4'   U   144      64.035  60.378  89.132  1.00  0.00           H  
ATOM   4624  H3'   U   144      65.577  57.934  90.159  1.00  0.00           H  
ATOM   4625  H1'   U   144      66.969  61.514  90.644  1.00  0.00           H  
ATOM   4626  H2'   U   144      67.680  59.093  89.557  1.00  0.00           H  
ATOM   4627 HO2'   U   144      67.613  60.242  87.868  1.00  0.00           H  
ATOM   4628  H3    U   144      69.965  59.912  93.549  1.00  0.00           H  
ATOM   4629  H5    U   144      66.382  58.016  94.674  1.00  0.00           H  
ATOM   4630  H6    U   144      65.366  58.956  92.695  1.00  0.00           H  
ATOM   4631  P     A   145      65.793  56.858  87.819  1.00  0.00           P  
ATOM   4632  OP2   A   145      65.917  56.047  89.056  1.00  0.00           O  
ATOM   4633  OP1   A   145      64.967  56.357  86.692  1.00  0.00           O  
ATOM   4634  O5'   A   145      67.261  57.140  87.267  1.00  0.00           O  
ATOM   4635  C5'   A   145      67.465  57.954  86.121  1.00  0.00           C  
ATOM   4636  C4'   A   145      68.922  58.297  85.938  1.00  0.00           C  
ATOM   4637  O4'   A   145      69.405  59.070  87.068  1.00  0.00           O  
ATOM   4638  C3'   A   145      69.878  57.118  85.842  1.00  0.00           C  
ATOM   4639  O3'   A   145      69.946  56.563  84.540  1.00  0.00           O  
ATOM   4640  C1'   A   145      70.746  58.710  87.368  1.00  0.00           C  
ATOM   4641  C2'   A   145      71.204  57.721  86.295  1.00  0.00           C  
ATOM   4642  O2'   A   145      71.828  58.442  85.243  1.00  0.00           O  
ATOM   4643  N1    A   145      73.595  57.973  91.598  1.00  0.00           N  
ATOM   4644  C2    A   145      73.848  58.593  90.439  1.00  0.00           C  
ATOM   4645  N3    A   145      73.060  58.748  89.377  1.00  0.00           N  
ATOM   4646  C4    A   145      71.863  58.170  89.586  1.00  0.00           C  
ATOM   4647  C5    A   145      71.455  57.498  90.723  1.00  0.00           C  
ATOM   4648  C6    A   145      72.383  57.404  91.776  1.00  0.00           C  
ATOM   4649  N6    A   145      72.131  56.785  92.931  1.00  0.00           N  
ATOM   4650  N7    A   145      70.154  57.036  90.579  1.00  0.00           N  
ATOM   4651  C8    A   145      69.810  57.433  89.379  1.00  0.00           C  
ATOM   4652  N9    A   145      70.797  58.126  88.721  1.00  0.00           N  
ATOM   4653  H5'   A   145      66.952  58.783  86.222  1.00  0.00           H  
ATOM   4654 H5''   A   145      67.147  57.476  85.328  1.00  0.00           H  
ATOM   4655  H4'   A   145      69.022  58.835  85.124  1.00  0.00           H  
ATOM   4656  H3'   A   145      69.605  56.429  86.484  1.00  0.00           H  
ATOM   4657  H1'   A   145      71.312  59.510  87.336  1.00  0.00           H  
ATOM   4658  H2'   A   145      71.799  57.039  86.671  1.00  0.00           H  
ATOM   4659 HO2'   A   145      71.645  57.989  84.394  1.00  0.00           H  
ATOM   4660  H2    A   145      74.742  58.990  90.360  1.00  0.00           H  
ATOM   4661  H61   A   145      72.819  56.752  93.629  1.00  0.00           H  
ATOM   4662  H62   A   145      71.259  56.365  93.083  1.00  0.00           H  
ATOM   4663  H8    A   145      68.930  57.252  88.987  1.00  0.00           H  
ATOM   4664  P     U   146      70.535  55.093  84.334  1.00  0.00           P  
ATOM   4665  OP2   U   146      70.095  54.310  85.516  1.00  0.00           O  
ATOM   4666  OP1   U   146      70.110  54.671  82.975  1.00  0.00           O  
ATOM   4667  O5'   U   146      72.126  55.165  84.353  1.00  0.00           O  
ATOM   4668  C5'   U   146      72.903  54.032  84.711  1.00  0.00           C  
ATOM   4669  C4'   U   146      74.105  54.419  85.536  1.00  0.00           C  
ATOM   4670  O4'   U   146      73.681  55.359  86.553  1.00  0.00           O  
ATOM   4671  C3'   U   146      74.766  53.299  86.324  1.00  0.00           C  
ATOM   4672  O3'   U   146      75.676  52.538  85.548  1.00  0.00           O  
ATOM   4673  C1'   U   146      74.443  55.166  87.714  1.00  0.00           C  
ATOM   4674  C2'   U   146      75.489  54.099  87.405  1.00  0.00           C  
ATOM   4675  O2'   U   146      76.658  54.720  86.890  1.00  0.00           O  
ATOM   4676  N1    U   146      73.529  54.758  88.808  1.00  0.00           N  
ATOM   4677  C2    U   146      74.054  54.716  90.086  1.00  0.00           C  
ATOM   4678  O2    U   146      75.213  54.995  90.339  1.00  0.00           O  
ATOM   4679  N3    U   146      73.171  54.334  91.066  1.00  0.00           N  
ATOM   4680  C4    U   146      71.844  53.995  90.905  1.00  0.00           C  
ATOM   4681  O4    U   146      71.179  53.671  91.889  1.00  0.00           O  
ATOM   4682  C5    U   146      71.370  54.062  89.556  1.00  0.00           C  
ATOM   4683  C6    U   146      72.208  54.433  88.582  1.00  0.00           C  
ATOM   4684  H5'   U   146      73.208  53.584  83.894  1.00  0.00           H  
ATOM   4685 H5''   U   146      72.347  53.413  85.227  1.00  0.00           H  
ATOM   4686  H4'   U   146      74.780  54.849  84.970  1.00  0.00           H  
ATOM   4687  H3'   U   146      74.110  52.696  86.732  1.00  0.00           H  
ATOM   4688  H1'   U   146      74.896  55.999  87.963  1.00  0.00           H  
ATOM   4689  H2'   U   146      75.688  53.546  88.189  1.00  0.00           H  
ATOM   4690 HO2'   U   146      77.082  54.118  86.244  1.00  0.00           H  
ATOM   4691  H3    U   146      73.523  54.296  91.980  1.00  0.00           H  
ATOM   4692  H5    U   146      70.438  53.839  89.349  1.00  0.00           H  
ATOM   4693  H6    U   146      71.860  54.470  87.668  1.00  0.00           H  
ATOM   4694  P     G   147      75.652  50.933  85.616  1.00  0.00           P  
ATOM   4695  OP2   G   147      74.236  50.498  85.711  1.00  0.00           O  
ATOM   4696  OP1   G   147      76.509  50.413  84.520  1.00  0.00           O  
ATOM   4697  O5'   G   147      76.365  50.595  87.001  1.00  0.00           O  
ATOM   4698  C5'   G   147      77.723  50.945  87.226  1.00  0.00           C  
ATOM   4699  C4'   G   147      78.131  50.680  88.643  1.00  0.00           C  
ATOM   4700  O4'   G   147      77.403  51.565  89.530  1.00  0.00           O  
ATOM   4701  C3'   G   147      77.778  49.292  89.120  1.00  0.00           C  
ATOM   4702  O3'   G   147      78.815  48.418  88.712  1.00  0.00           O  
ATOM   4703  C1'   G   147      77.062  50.863  90.712  1.00  0.00           C  
ATOM   4704  C2'   G   147      77.699  49.477  90.628  1.00  0.00           C  
ATOM   4705  O2'   G   147      78.971  49.509  91.236  1.00  0.00           O  
ATOM   4706  N1    G   147      73.118  49.823  93.723  1.00  0.00           N  
ATOM   4707  C2    G   147      74.459  49.733  93.992  1.00  0.00           C  
ATOM   4708  N2    G   147      74.785  49.302  95.214  1.00  0.00           N  
ATOM   4709  N3    G   147      75.407  50.040  93.124  1.00  0.00           N  
ATOM   4710  C4    G   147      74.893  50.438  91.941  1.00  0.00           C  
ATOM   4711  C5    G   147      73.570  50.562  91.575  1.00  0.00           C  
ATOM   4712  C6    G   147      72.573  50.253  92.514  1.00  0.00           C  
ATOM   4713  O6    G   147      71.347  50.337  92.385  1.00  0.00           O  
ATOM   4714  N7    G   147      73.460  51.007  90.267  1.00  0.00           N  
ATOM   4715  C8    G   147      74.694  51.146  89.870  1.00  0.00           C  
ATOM   4716  N9    G   147      75.612  50.816  90.835  1.00  0.00           N  
ATOM   4717  H5'   G   147      77.844  51.897  87.030  1.00  0.00           H  
ATOM   4718 H5''   G   147      78.292  50.420  86.625  1.00  0.00           H  
ATOM   4719  H4'   G   147      79.221  50.821  88.639  1.00  0.00           H  
ATOM   4720  H3'   G   147      76.853  48.893  88.678  1.00  0.00           H  
ATOM   4721  H1'   G   147      77.441  51.333  91.630  1.00  0.00           H  
ATOM   4722  H2'   G   147      77.167  48.656  91.129  1.00  0.00           H  
ATOM   4723 HO2'   G   147      79.584  48.877  90.762  1.00  0.00           H  
ATOM   4724  H1    G   147      72.483  49.560  94.448  1.00  0.00           H  
ATOM   4725  H22   G   147      75.747  49.213  95.472  1.00  0.00           H  
ATOM   4726  H21   G   147      74.068  49.069  95.870  1.00  0.00           H  
ATOM   4727  H8    G   147      74.971  51.489  88.861  1.00  0.00           H  
ATOM   4728  P     G   148      78.495  46.868  88.495  1.00  0.00           P  
ATOM   4729  OP2   G   148      77.285  46.765  87.628  1.00  0.00           O  
ATOM   4730  OP1   G   148      79.759  46.197  88.087  1.00  0.00           O  
ATOM   4731  O5'   G   148      78.126  46.391  89.962  1.00  0.00           O  
ATOM   4732  C5'   G   148      77.227  45.326  90.169  1.00  0.00           C  
ATOM   4733  C4'   G   148      77.012  45.112  91.640  1.00  0.00           C  
ATOM   4734  O4'   G   148      76.428  46.301  92.230  1.00  0.00           O  
ATOM   4735  C3'   G   148      76.021  44.009  91.921  1.00  0.00           C  
ATOM   4736  O3'   G   148      76.667  42.753  91.857  1.00  0.00           O  
ATOM   4737  C1'   G   148      75.427  45.913  93.136  1.00  0.00           C  
ATOM   4738  C2'   G   148      75.483  44.395  93.288  1.00  0.00           C  
ATOM   4739  O2'   G   148      76.350  44.051  94.351  1.00  0.00           O  
ATOM   4740  N1    G   148      70.498  46.650  94.199  1.00  0.00           N  
ATOM   4741  C2    G   148      71.494  46.166  95.010  1.00  0.00           C  
ATOM   4742  N2    G   148      71.131  45.832  96.249  1.00  0.00           N  
ATOM   4743  N3    G   148      72.756  46.022  94.633  1.00  0.00           N  
ATOM   4744  C4    G   148      72.944  46.412  93.354  1.00  0.00           C  
ATOM   4745  C5    G   148      72.016  46.912  92.465  1.00  0.00           C  
ATOM   4746  C6    G   148      70.669  47.063  92.889  1.00  0.00           C  
ATOM   4747  O6    G   148      69.706  47.500  92.251  1.00  0.00           O  
ATOM   4748  N7    G   148      72.609  47.189  91.237  1.00  0.00           N  
ATOM   4749  C8    G   148      73.862  46.852  91.398  1.00  0.00           C  
ATOM   4750  N9    G   148      74.134  46.374  92.654  1.00  0.00           N  
ATOM   4751  H5'   G   148      77.621  44.406  89.713  1.00  0.00           H  
ATOM   4752 H5''   G   148      76.267  45.542  89.679  1.00  0.00           H  
ATOM   4753  H4'   G   148      78.009  44.849  92.022  1.00  0.00           H  
ATOM   4754  H3'   G   148      75.207  43.946  91.183  1.00  0.00           H  
ATOM   4755  H1'   G   148      75.564  46.340  94.141  1.00  0.00           H  
ATOM   4756  H2'   G   148      74.538  43.888  93.531  1.00  0.00           H  
ATOM   4757 HO2'   G   148      76.816  43.192  94.137  1.00  0.00           H  
ATOM   4758  H1    G   148      69.577  46.709  94.584  1.00  0.00           H  
ATOM   4759  H22   G   148      71.812  45.475  96.889  1.00  0.00           H  
ATOM   4760  H21   G   148      70.181  45.938  96.537  1.00  0.00           H  
ATOM   4761  H8    G   148      74.621  46.944  90.605  1.00  0.00           H  
ATOM   4762  P     A   149      75.798  41.416  91.570  1.00  0.00           P  
ATOM   4763  OP2   A   149      74.779  41.670  90.527  1.00  0.00           O  
ATOM   4764  OP1   A   149      76.790  40.339  91.364  1.00  0.00           O  
ATOM   4765  O5'   A   149      75.001  41.170  92.924  1.00  0.00           O  
ATOM   4766  C5'   A   149      74.026  40.128  93.029  1.00  0.00           C  
ATOM   4767  C4'   A   149      73.121  40.388  94.211  1.00  0.00           C  
ATOM   4768  O4'   A   149      72.896  41.816  94.331  1.00  0.00           O  
ATOM   4769  C3'   A   149      71.722  39.799  94.145  1.00  0.00           C  
ATOM   4770  O3'   A   149      71.720  38.445  94.589  1.00  0.00           O  
ATOM   4771  C1'   A   149      71.592  42.067  94.802  1.00  0.00           C  
ATOM   4772  C2'   A   149      70.958  40.705  95.102  1.00  0.00           C  
ATOM   4773  O2'   A   149      71.198  40.390  96.458  1.00  0.00           O  
ATOM   4774  N1    A   149      67.221  44.484  93.537  1.00  0.00           N  
ATOM   4775  C2    A   149      67.595  43.822  94.637  1.00  0.00           C  
ATOM   4776  N3    A   149      68.753  43.218  94.907  1.00  0.00           N  
ATOM   4777  C4    A   149      69.604  43.341  93.875  1.00  0.00           C  
ATOM   4778  C5    A   149      69.363  43.991  92.679  1.00  0.00           C  
ATOM   4779  C6    A   149      68.097  44.586  92.516  1.00  0.00           C  
ATOM   4780  N6    A   149      67.724  45.236  91.413  1.00  0.00           N  
ATOM   4781  N7    A   149      70.470  43.912  91.847  1.00  0.00           N  
ATOM   4782  C8    A   149      71.339  43.227  92.545  1.00  0.00           C  
ATOM   4783  N9    A   149      70.882  42.846  93.781  1.00  0.00           N  
ATOM   4784  H5'   A   149      74.524  39.154  93.147  1.00  0.00           H  
ATOM   4785 H5''   A   149      73.430  40.074  92.106  1.00  0.00           H  
ATOM   4786  H4'   A   149      73.646  39.924  95.059  1.00  0.00           H  
ATOM   4787  H3'   A   149      71.308  39.754  93.127  1.00  0.00           H  
ATOM   4788  H1'   A   149      71.538  42.656  95.729  1.00  0.00           H  
ATOM   4789  H2'   A   149      69.868  40.624  94.984  1.00  0.00           H  
ATOM   4790 HO2'   A   149      71.441  39.422  96.539  1.00  0.00           H  
ATOM   4791  H2    A   149      66.839  43.767  95.432  1.00  0.00           H  
ATOM   4792  H61   A   149      66.809  45.637  91.354  1.00  0.00           H  
ATOM   4793  H62   A   149      68.357  45.322  90.645  1.00  0.00           H  
ATOM   4794  H8    A   149      72.345  42.977  92.175  1.00  0.00           H  
ATOM   4795  P     U   150      70.738  37.371  93.904  1.00  0.00           P  
ATOM   4796  OP2   U   150      70.834  37.521  92.428  1.00  0.00           O  
ATOM   4797  OP1   U   150      71.022  36.055  94.526  1.00  0.00           O  
ATOM   4798  O5'   U   150      69.281  37.807  94.379  1.00  0.00           O  
ATOM   4799  C5'   U   150      68.892  37.685  95.758  1.00  0.00           C  
ATOM   4800  C4'   U   150      67.549  38.338  95.988  1.00  0.00           C  
ATOM   4801  O4'   U   150      67.524  39.618  95.300  1.00  0.00           O  
ATOM   4802  C3'   U   150      66.325  37.568  95.496  1.00  0.00           C  
ATOM   4803  O3'   U   150      65.235  37.863  96.354  1.00  0.00           O  
ATOM   4804  C1'   U   150      66.423  39.652  94.415  1.00  0.00           C  
ATOM   4805  C2'   U   150      66.064  38.197  94.135  1.00  0.00           C  
ATOM   4806  O2'   U   150      64.717  38.102  93.723  1.00  0.00           O  
ATOM   4807  N1    U   150      66.836  40.397  93.219  1.00  0.00           N  
ATOM   4808  C2    U   150      65.968  41.365  92.742  1.00  0.00           C  
ATOM   4809  O2    U   150      64.922  41.653  93.305  1.00  0.00           O  
ATOM   4810  N3    U   150      66.374  41.983  91.584  1.00  0.00           N  
ATOM   4811  C4    U   150      67.530  41.745  90.879  1.00  0.00           C  
ATOM   4812  O4    U   150      67.730  42.352  89.828  1.00  0.00           O  
ATOM   4813  C5    U   150      68.390  40.757  91.454  1.00  0.00           C  
ATOM   4814  C6    U   150      68.026  40.135  92.576  1.00  0.00           C  
ATOM   4815  H5'   U   150      69.645  38.154  96.406  1.00  0.00           H  
ATOM   4816 H5''   U   150      68.838  36.623  96.043  1.00  0.00           H  
ATOM   4817  H4'   U   150      67.461  38.392  97.083  1.00  0.00           H  
ATOM   4818  H3'   U   150      66.446  36.475  95.531  1.00  0.00           H  
ATOM   4819  H1'   U   150      65.509  40.141  94.784  1.00  0.00           H  
ATOM   4820  H2'   U   150      66.632  37.713  93.328  1.00  0.00           H  
ATOM   4821 HO2'   U   150      64.261  37.376  94.237  1.00  0.00           H  
ATOM   4822  H3    U   150      65.760  42.681  91.212  1.00  0.00           H  
ATOM   4823  H5    U   150      69.349  40.511  90.972  1.00  0.00           H  
ATOM   4824  H6    U   150      68.702  39.379  93.003  1.00  0.00           H  
ATOM   4825  P     G   151      64.389  36.668  97.005  1.00  0.00           P  
ATOM   4826  OP2   G   151      65.224  35.449  96.852  1.00  0.00           O  
ATOM   4827  OP1   G   151      64.010  37.131  98.364  1.00  0.00           O  
ATOM   4828  O5'   G   151      63.052  36.458  96.165  1.00  0.00           O  
ATOM   4829  C5'   G   151      61.894  37.236  96.431  1.00  0.00           C  
ATOM   4830  C4'   G   151      62.033  38.637  95.889  1.00  0.00           C  
ATOM   4831  O4'   G   151      62.322  38.578  94.471  1.00  0.00           O  
ATOM   4832  C3'   G   151      60.789  39.510  95.971  1.00  0.00           C  
ATOM   4833  O3'   G   151      60.651  40.160  97.223  1.00  0.00           O  
ATOM   4834  C1'   G   151      61.750  39.700  93.806  1.00  0.00           C  
ATOM   4835  C2'   G   151      61.040  40.539  94.872  1.00  0.00           C  
ATOM   4836  O2'   G   151      61.924  41.559  95.314  1.00  0.00           O  
ATOM   4837  N1    G   151      58.577  40.951  90.028  1.00  0.00           N  
ATOM   4838  C2    G   151      59.340  41.762  90.833  1.00  0.00           C  
ATOM   4839  N2    G   151      59.250  43.081  90.606  1.00  0.00           N  
ATOM   4840  N3    G   151      60.135  41.314  91.791  1.00  0.00           N  
ATOM   4841  C4    G   151      60.105  39.967  91.883  1.00  0.00           C  
ATOM   4842  C5    G   151      59.380  39.068  91.130  1.00  0.00           C  
ATOM   4843  C6    G   151      58.531  39.563  90.106  1.00  0.00           C  
ATOM   4844  O6    G   151      57.808  38.926  89.331  1.00  0.00           O  
ATOM   4845  N7    G   151      59.630  37.767  91.540  1.00  0.00           N  
ATOM   4846  C8    G   151      60.487  37.895  92.517  1.00  0.00           C  
ATOM   4847  N9    G   151      60.818  39.203  92.777  1.00  0.00           N  
ATOM   4848  H5'   G   151      61.753  37.279  97.399  1.00  0.00           H  
ATOM   4849 H5''   G   151      61.118  36.807  96.014  1.00  0.00           H  
ATOM   4850  H4'   G   151      62.771  39.092  96.347  1.00  0.00           H  
ATOM   4851  H3'   G   151      59.979  38.991  95.788  1.00  0.00           H  
ATOM   4852  H1'   G   151      62.450  40.239  93.380  1.00  0.00           H  
ATOM   4853  H2'   G   151      60.200  40.910  94.529  1.00  0.00           H  
ATOM   4854 HO2'   G   151      61.777  41.716  96.270  1.00  0.00           H  
ATOM   4855  H1    G   151      58.021  41.382  89.346  1.00  0.00           H  
ATOM   4856  H22   G   151      59.772  43.708  91.150  1.00  0.00           H  
ATOM   4857  H21   G   151      58.664  43.420  89.899  1.00  0.00           H  
ATOM   4858  H8    G   151      60.855  37.135  93.013  1.00  0.00           H  
ATOM   4859  P     C   152      59.190  40.402  97.850  1.00  0.00           P  
ATOM   4860  OP2   C   152      58.322  39.268  97.446  1.00  0.00           O  
ATOM   4861  OP1   C   152      59.356  40.721  99.291  1.00  0.00           O  
ATOM   4862  O5'   C   152      58.666  41.713  97.113  1.00  0.00           O  
ATOM   4863  C5'   C   152      59.295  42.968  97.321  1.00  0.00           C  
ATOM   4864  C4'   C   152      58.758  44.023  96.385  1.00  0.00           C  
ATOM   4865  O4'   C   152      59.036  43.657  95.010  1.00  0.00           O  
ATOM   4866  C3'   C   152      57.249  44.216  96.387  1.00  0.00           C  
ATOM   4867  O3'   C   152      56.785  44.929  97.520  1.00  0.00           O  
ATOM   4868  C1'   C   152      58.015  44.137  94.177  1.00  0.00           C  
ATOM   4869  C2'   C   152      57.024  44.903  95.052  1.00  0.00           C  
ATOM   4870  O2'   C   152      57.400  46.272  95.107  1.00  0.00           O  
ATOM   4871  N1    C   152      57.384  42.984  93.489  1.00  0.00           N  
ATOM   4872  C2    C   152      56.698  43.218  92.291  1.00  0.00           C  
ATOM   4873  O2    C   152      56.636  44.374  91.844  1.00  0.00           O  
ATOM   4874  N3    C   152      56.114  42.183  91.644  1.00  0.00           N  
ATOM   4875  C4    C   152      56.194  40.951  92.146  1.00  0.00           C  
ATOM   4876  N4    C   152      55.603  39.961  91.472  1.00  0.00           N  
ATOM   4877  C5    C   152      56.884  40.680  93.361  1.00  0.00           C  
ATOM   4878  C6    C   152      57.459  41.711  93.992  1.00  0.00           C  
ATOM   4879  H5'   C   152      60.259  42.871  97.174  1.00  0.00           H  
ATOM   4880 H5''   C   152      59.140  43.253  98.246  1.00  0.00           H  
ATOM   4881  H4'   C   152      59.188  44.880  96.585  1.00  0.00           H  
ATOM   4882  H3'   C   152      56.812  43.340  96.358  1.00  0.00           H  
ATOM   4883  H1'   C   152      58.394  44.747  93.511  1.00  0.00           H  
ATOM   4884  H2'   C   152      56.101  44.793  94.744  1.00  0.00           H  
ATOM   4885 HO2'   C   152      57.449  46.627  94.196  1.00  0.00           H  
ATOM   4886  H42   C   152      55.644  39.044  91.815  1.00  0.00           H  
ATOM   4887  H41   C   152      55.128  40.151  90.636  1.00  0.00           H  
ATOM   4888  H5    C   152      56.938  39.770  93.721  1.00  0.00           H  
ATOM   4889  H6    C   152      57.938  41.545  94.829  1.00  0.00           H  
ATOM   4890  P     A   153      55.290  44.699  98.065  1.00  0.00           P  
ATOM   4891  OP2   A   153      55.008  43.242  98.029  1.00  0.00           O  
ATOM   4892  OP1   A   153      55.145  45.443  99.340  1.00  0.00           O  
ATOM   4893  O5'   A   153      54.370  45.405  96.973  1.00  0.00           O  
ATOM   4894  C5'   A   153      54.464  46.802  96.734  1.00  0.00           C  
ATOM   4895  C4'   A   153      53.783  47.190  95.445  1.00  0.00           C  
ATOM   4896  O4'   A   153      54.398  46.471  94.337  1.00  0.00           O  
ATOM   4897  C3'   A   153      52.316  46.808  95.323  1.00  0.00           C  
ATOM   4898  O3'   A   153      51.454  47.687  96.024  1.00  0.00           O  
ATOM   4899  C1'   A   153      53.430  46.122  93.376  1.00  0.00           C  
ATOM   4900  C2'   A   153      52.117  46.769  93.814  1.00  0.00           C  
ATOM   4901  O2'   A   153      52.032  48.079  93.272  1.00  0.00           O  
ATOM   4902  N1    A   153      52.497  42.031  90.385  1.00  0.00           N  
ATOM   4903  C2    A   153      52.513  43.346  90.132  1.00  0.00           C  
ATOM   4904  N3    A   153      52.764  44.359  90.960  1.00  0.00           N  
ATOM   4905  C4    A   153      53.028  43.906  92.198  1.00  0.00           C  
ATOM   4906  C5    A   153      53.049  42.586  92.610  1.00  0.00           C  
ATOM   4907  C6    A   153      52.767  41.610  91.639  1.00  0.00           C  
ATOM   4908  N6    A   153      52.751  40.299  91.890  1.00  0.00           N  
ATOM   4909  N7    A   153      53.361  42.499  93.961  1.00  0.00           N  
ATOM   4910  C8    A   153      53.518  43.747  94.328  1.00  0.00           C  
ATOM   4911  N9    A   153      53.331  44.651  93.311  1.00  0.00           N  
ATOM   4912  H5'   A   153      55.409  47.055  96.685  1.00  0.00           H  
ATOM   4913 H5''   A   153      54.042  47.283  97.475  1.00  0.00           H  
ATOM   4914  H4'   A   153      53.873  48.155  95.298  1.00  0.00           H  
ATOM   4915  H3'   A   153      52.200  45.899  95.671  1.00  0.00           H  
ATOM   4916  H1'   A   153      53.688  46.471  92.497  1.00  0.00           H  
ATOM   4917  H2'   A   153      51.340  46.223  93.568  1.00  0.00           H  
ATOM   4918 HO2'   A   153      51.691  48.687  93.960  1.00  0.00           H  
ATOM   4919  H2    A   153      52.311  43.600  89.207  1.00  0.00           H  
ATOM   4920  H61   A   153      52.547  39.665  91.170  1.00  0.00           H  
ATOM   4921  H62   A   153      52.944  39.970  92.792  1.00  0.00           H  
ATOM   4922  H8    A   153      53.747  44.011  95.244  1.00  0.00           H  
ATOM   4923  P     G   154      50.063  47.148  96.622  1.00  0.00           P  
ATOM   4924  OP2   G   154      50.227  45.707  96.941  1.00  0.00           O  
ATOM   4925  OP1   G   154      49.622  48.090  97.683  1.00  0.00           O  
ATOM   4926  O5'   G   154      49.045  47.270  95.402  1.00  0.00           O  
ATOM   4927  C5'   G   154      47.954  46.372  95.271  1.00  0.00           C  
ATOM   4928  C4'   G   154      47.520  46.229  93.826  1.00  0.00           C  
ATOM   4929  O4'   G   154      48.648  45.778  93.023  1.00  0.00           O
[truncated: 9,814 more chars]
