# Supplementary material for: Chemical reversible crosslinking enables measurement of RNA 3D distances and alternative conformations in cells
Source: Nat Commun. 2022 Feb 17;13:911. doi: 10.1038/s41467-022-28602-3 (PMC8854666; doi:10.1038/s41467-022-28602-3)
Supplement: Supplementary file 3 — Source Data [file 41467_2022_28602_MOESM3_ESM.zip › Source Data/Source Data SI/sfig10o/S10o Cluster 2 Source Data.pdb]

HEADER                                            11-SEP-21   XXXX              
EXPDTA    THEORETICAL MODEL                                                     
REMARK 220                                                                      
REMARK 220 EXPERIMENTAL DETAILS                                                 
REMARK 220  EXPERIMENT TYPE                : THEORETICAL MODELLING              
REMARK 220  DATE OF DATA COLLECTION        : 11-SEP-21                          
REMARK 220                                                                      
REMARK 220 REMARK: MODEL GENERATED BY ROSETTA                                   
REMARK 220  VERSION 2020.08+release.cb1caba                                     
ATOM      1  C5'   G     1      61.616   7.565  87.485  1.00  0.00           C  
ATOM      2  C4'   G     1      60.121   7.634  87.675  1.00  0.00           C  
ATOM      3  O4'   G     1      59.812   8.342  88.896  1.00  0.00           O  
ATOM      4  C3'   G     1      59.348   8.399  86.611  1.00  0.00           C  
ATOM      5  O3'   G     1      59.102   7.629  85.446  1.00  0.00           O  
ATOM      6  C1'   G     1      58.582   9.024  88.765  1.00  0.00           C  
ATOM      7  C2'   G     1      58.069   8.776  87.343  1.00  0.00           C  
ATOM      8  O2'   G     1      57.152   7.692  87.370  1.00  0.00           O  
ATOM      9  N1    G     1      56.457  13.604  89.422  1.00  0.00           N  
ATOM     10  C2    G     1      55.862  12.391  89.174  1.00  0.00           C  
ATOM     11  N2    G     1      54.523  12.392  89.088  1.00  0.00           N  
ATOM     12  N3    G     1      56.528  11.258  89.021  1.00  0.00           N  
ATOM     13  C4    G     1      57.860  11.437  89.137  1.00  0.00           C  
ATOM     14  C5    G     1      58.555  12.602  89.384  1.00  0.00           C  
ATOM     15  C6    G     1      57.828  13.810  89.545  1.00  0.00           C  
ATOM     16  O6    G     1      58.262  14.946  89.770  1.00  0.00           O  
ATOM     17  N7    G     1      59.921  12.361  89.429  1.00  0.00           N  
ATOM     18  C8    G     1      60.030  11.079  89.213  1.00  0.00           C  
ATOM     19  N9    G     1      58.819  10.456  89.028  1.00  0.00           N  
ATOM     20  H4'   G     1      59.765   6.723  87.734  1.00  0.00           H  
ATOM     21  H3'   G     1      59.837   9.210  86.362  1.00  0.00           H  
ATOM     22  H1'   G     1      57.932   8.677  89.412  1.00  0.00           H  
ATOM     23  H2'   G     1      57.664   9.585  86.964  1.00  0.00           H  
ATOM     24 HO2'   G     1      57.356   7.082  86.630  1.00  0.00           H  
ATOM     25  H1    G     1      55.874  14.385  89.520  1.00  0.00           H  
ATOM     26  H22   G     1      54.043  11.555  88.913  1.00  0.00           H  
ATOM     27  H21   G     1      54.023  13.227  89.201  1.00  0.00           H  
ATOM     28  H8    G     1      60.889  10.608  89.187  1.00  0.00           H  
ATOM     29  P     A     2      59.197   8.311  83.993  1.00  0.00           P  
ATOM     30  OP2   A     2      60.351   9.244  83.998  1.00  0.00           O  
ATOM     31  OP1   A     2      59.127   7.234  82.974  1.00  0.00           O  
ATOM     32  O5'   A     2      57.864   9.177  83.887  1.00  0.00           O  
ATOM     33  C5'   A     2      56.589   8.553  83.857  1.00  0.00           C  
ATOM     34  C4'   A     2      55.478   9.550  84.070  1.00  0.00           C  
ATOM     35  O4'   A     2      55.658  10.200  85.343  1.00  0.00           O  
ATOM     36  C3'   A     2      55.438  10.722  83.101  1.00  0.00           C  
ATOM     37  O3'   A     2      54.863  10.387  81.850  1.00  0.00           O  
ATOM     38  C1'   A     2      55.217  11.533  85.279  1.00  0.00           C  
ATOM     39  C2'   A     2      54.645  11.750  83.889  1.00  0.00           C  
ATOM     40  O2'   A     2      53.259  11.438  83.894  1.00  0.00           O  
ATOM     41  N1    A     2      56.699  16.173  86.962  1.00  0.00           N  
ATOM     42  C2    A     2      55.492  15.612  86.814  1.00  0.00           C  
ATOM     43  N3    A     2      55.177  14.397  86.369  1.00  0.00           N  
ATOM     44  C4    A     2      56.286  13.708  86.047  1.00  0.00           C  
ATOM     45  C5    A     2      57.593  14.148  86.144  1.00  0.00           C  
ATOM     46  C6    A     2      57.792  15.453  86.630  1.00  0.00           C  
ATOM     47  N6    A     2      58.995  16.012  86.777  1.00  0.00           N  
ATOM     48  N7    A     2      58.475  13.163  85.722  1.00  0.00           N  
ATOM     49  C8    A     2      57.695  12.165  85.386  1.00  0.00           C  
ATOM     50  N9    A     2      56.358  12.426  85.557  1.00  0.00           N  
ATOM     51  H5'   A     2      56.548   7.874  84.564  1.00  0.00           H  
ATOM     52 H5''   A     2      56.465   8.117  82.989  1.00  0.00           H  
ATOM     53  H4'   A     2      54.610   9.096  84.054  1.00  0.00           H  
ATOM     54  H3'   A     2      56.346  11.064  82.956  1.00  0.00           H  
ATOM     55  H1'   A     2      54.514  11.683  85.947  1.00  0.00           H  
ATOM     56  H2'   A     2      54.811  12.659  83.562  1.00  0.00           H  
ATOM     57 HO2'   A     2      53.045  10.927  83.086  1.00  0.00           H  
ATOM     58  H2    A     2      54.731  16.176  87.069  1.00  0.00           H  
ATOM     59  H61   A     2      59.070  16.927  87.121  1.00  0.00           H  
ATOM     60  H62   A     2      59.802  15.509  86.543  1.00  0.00           H  
ATOM     61  H8    A     2      58.035  11.312  85.043  1.00  0.00           H  
ATOM     62  P     A     3      55.394  11.086  80.503  1.00  0.00           P  
ATOM     63  OP2   A     3      56.862  10.881  80.427  1.00  0.00           O  
ATOM     64  OP1   A     3      54.530  10.640  79.382  1.00  0.00           O  
ATOM     65  O5'   A     3      55.126  12.638  80.745  1.00  0.00           O  
ATOM     66  C5'   A     3      54.172  13.344  79.964  1.00  0.00           C  
ATOM     67  C4'   A     3      52.790  13.251  80.560  1.00  0.00           C  
ATOM     68  O4'   A     3      52.904  13.245  81.996  1.00  0.00           O  
ATOM     69  C3'   A     3      51.847  14.401  80.242  1.00  0.00           C  
ATOM     70  O3'   A     3      51.099  14.193  79.057  1.00  0.00           O  
ATOM     71  C1'   A     3      51.859  14.015  82.597  1.00  0.00           C  
ATOM     72  C2'   A     3      50.946  14.489  81.471  1.00  0.00           C  
ATOM     73  O2'   A     3      49.854  13.587  81.373  1.00  0.00           O  
ATOM     74  N1    A     3      51.390  17.404  86.450  1.00  0.00           N  
ATOM     75  C2    A     3      50.588  16.426  86.009  1.00  0.00           C  
ATOM     76  N3    A     3      50.773  15.580  84.998  1.00  0.00           N  
ATOM     77  C4    A     3      51.952  15.811  84.393  1.00  0.00           C  
ATOM     78  C5    A     3      52.880  16.778  84.731  1.00  0.00           C  
ATOM     79  C6    A     3      52.567  17.610  85.821  1.00  0.00           C  
ATOM     80  N6    A     3      53.365  18.585  86.260  1.00  0.00           N  
ATOM     81  N7    A     3      53.979  16.720  83.885  1.00  0.00           N  
ATOM     82  C8    A     3      53.694  15.736  83.068  1.00  0.00           C  
ATOM     83  N9    A     3      52.483  15.140  83.318  1.00  0.00           N  
ATOM     84  H5'   A     3      54.156  12.965  79.060  1.00  0.00           H  
ATOM     85 H5''   A     3      54.435  14.286  79.911  1.00  0.00           H  
ATOM     86  H4'   A     3      52.371  12.411  80.278  1.00  0.00           H  
ATOM     87  H3'   A     3      52.372  15.224  80.150  1.00  0.00           H  
ATOM     88  H1'   A     3      51.342  13.469  83.227  1.00  0.00           H  
ATOM     89  H2'   A     3      50.646  15.408  81.631  1.00  0.00           H  
ATOM     90 HO2'   A     3      49.723  13.345  80.433  1.00  0.00           H  
ATOM     91  H2    A     3      49.747  16.319  86.500  1.00  0.00           H  
ATOM     92  H61   A     3      53.092  19.134  87.026  1.00  0.00           H  
ATOM     93  H62   A     3      54.224  18.753  85.820  1.00  0.00           H  
ATOM     94  H8    A     3      54.292  15.451  82.344  1.00  0.00           H  
ATOM     95  P     U     4      50.568  15.449  78.206  1.00  0.00           P  
ATOM     96  OP2   U     4      51.409  16.624  78.548  1.00  0.00           O  
ATOM     97  OP1   U     4      50.440  15.024  76.789  1.00  0.00           O  
ATOM     98  O5'   U     4      49.103  15.709  78.777  1.00  0.00           O  
ATOM     99  C5'   U     4      48.149  16.446  78.029  1.00  0.00           C  
ATOM    100  C4'   U     4      46.765  16.325  78.618  1.00  0.00           C  
ATOM    101  O4'   U     4      46.305  14.960  78.473  1.00  0.00           O  
ATOM    102  C3'   U     4      46.634  16.658  80.096  1.00  0.00           C  
ATOM    103  O3'   U     4      45.381  17.230  80.426  1.00  0.00           O  
ATOM    104  C1'   U     4      45.936  14.439  79.737  1.00  0.00           C  
ATOM    105  C2'   U     4      46.689  15.284  80.758  1.00  0.00           C  
ATOM    106  O2'   U     4      45.978  15.276  81.987  1.00  0.00           O  
ATOM    107  N1    U     4      46.334  13.011  79.786  1.00  0.00           N  
ATOM    108  C2    U     4      45.448  12.130  80.379  1.00  0.00           C  
ATOM    109  O2    U     4      44.379  12.477  80.850  1.00  0.00           O  
ATOM    110  N3    U     4      45.857  10.819  80.401  1.00  0.00           N  
ATOM    111  C4    U     4      47.037  10.308  79.902  1.00  0.00           C  
ATOM    112  O4    U     4      47.261   9.100  80.000  1.00  0.00           O  
ATOM    113  C5    U     4      47.903  11.277  79.304  1.00  0.00           C  
ATOM    114  C6    U     4      47.529  12.560  79.268  1.00  0.00           C  
ATOM    115  H5'   U     4      48.134  16.108  77.108  1.00  0.00           H  
ATOM    116 H5''   U     4      48.410  17.390  78.019  1.00  0.00           H  
ATOM    117  H4'   U     4      46.159  16.903  78.109  1.00  0.00           H  
ATOM    118  H3'   U     4      47.350  17.250  80.407  1.00  0.00           H  
ATOM    119  H1'   U     4      44.973  14.514  79.904  1.00  0.00           H  
ATOM    120  H2'   U     4      47.613  14.977  80.872  1.00  0.00           H  
ATOM    121 HO2'   U     4      45.889  16.197  82.311  1.00  0.00           H  
ATOM    122  H3    U     4      45.244  10.178  80.817  1.00  0.00           H  
ATOM    123  H5    U     4      48.763  11.001  78.922  1.00  0.00           H  
ATOM    124  H6    U     4      48.140  13.203  78.854  1.00  0.00           H  
ATOM    125  P     U     5      45.213  18.827  80.492  1.00  0.00           P  
ATOM    126  OP2   U     5      46.141  19.428  79.501  1.00  0.00           O  
ATOM    127  OP1   U     5      43.763  19.140  80.424  1.00  0.00           O  
ATOM    128  O5'   U     5      45.732  19.209  81.949  1.00  0.00           O  
ATOM    129  C5'   U     5      44.896  19.052  83.085  1.00  0.00           C  
ATOM    130  C4'   U     5      45.636  19.328  84.357  1.00  0.00           C  
ATOM    131  O4'   U     5      46.728  18.384  84.522  1.00  0.00           O  
ATOM    132  C3'   U     5      46.317  20.671  84.293  1.00  0.00           C  
ATOM    133  O3'   U     5      45.375  21.702  84.531  1.00  0.00           O  
ATOM    134  C1'   U     5      47.849  19.071  85.048  1.00  0.00           C  
ATOM    135  C2'   U     5      47.432  20.518  85.310  1.00  0.00           C  
ATOM    136  O2'   U     5      47.008  20.663  86.646  1.00  0.00           O  
ATOM    137  N1    U     5      48.950  18.995  84.069  1.00  0.00           N  
ATOM    138  C2    U     5      50.136  19.654  84.369  1.00  0.00           C  
ATOM    139  O2    U     5      50.309  20.275  85.402  1.00  0.00           O  
ATOM    140  N3    U     5      51.115  19.555  83.409  1.00  0.00           N  
ATOM    141  C4    U     5      51.035  18.881  82.203  1.00  0.00           C  
ATOM    142  O4    U     5      52.004  18.874  81.447  1.00  0.00           O  
ATOM    143  C5    U     5      49.786  18.223  81.969  1.00  0.00           C  
ATOM    144  C6    U     5      48.811  18.298  82.887  1.00  0.00           C  
ATOM    145  H5'   U     5      44.557  18.133  83.107  1.00  0.00           H  
ATOM    146 H5''   U     5      44.140  19.671  83.015  1.00  0.00           H  
ATOM    147  H4'   U     5      44.861  19.272  85.136  1.00  0.00           H  
ATOM    148  H3'   U     5      46.747  20.901  83.308  1.00  0.00           H  
ATOM    149  H1'   U     5      48.228  18.671  86.000  1.00  0.00           H  
ATOM    150  H2'   U     5      48.219  21.276  85.194  1.00  0.00           H  
ATOM    151 HO2'   U     5      46.136  21.153  86.669  1.00  0.00           H  
ATOM    152  H3    U     5      51.978  20.024  83.601  1.00  0.00           H  
ATOM    153  H5    U     5      49.624  17.658  81.038  1.00  0.00           H  
ATOM    154  H6    U     5      47.858  17.785  82.688  1.00  0.00           H  
ATOM    155  P     G     6      45.559  23.126  83.820  1.00  0.00           P  
ATOM    156  OP2   G     6      45.953  22.918  82.402  1.00  0.00           O  
ATOM    157  OP1   G     6      44.352  23.925  84.131  1.00  0.00           O  
ATOM    158  O5'   G     6      46.809  23.739  84.594  1.00  0.00           O  
ATOM    159  C5'   G     6      46.696  24.131  85.975  1.00  0.00           C  
ATOM    160  C4'   G     6      48.024  24.626  86.485  1.00  0.00           C  
ATOM    161  O4'   G     6      49.048  23.610  86.302  1.00  0.00           O  
ATOM    162  C3'   G     6      48.562  25.830  85.737  1.00  0.00           C  
ATOM    163  O3'   G     6      47.968  27.043  86.157  1.00  0.00           O  
ATOM    164  C1'   G     6      50.273  24.246  85.989  1.00  0.00           C  
ATOM    165  C2'   G     6      50.045  25.757  86.042  1.00  0.00           C  
ATOM    166  O2'   G     6      50.330  26.254  87.335  1.00  0.00           O  
ATOM    167  N1    G     6      54.220  24.017  82.802  1.00  0.00           N  
ATOM    168  C2    G     6      54.154  24.521  84.078  1.00  0.00           C  
ATOM    169  N2    G     6      55.276  25.054  84.562  1.00  0.00           N  
ATOM    170  N3    G     6      53.064  24.510  84.819  1.00  0.00           N  
ATOM    171  C4    G     6      52.017  23.957  84.171  1.00  0.00           C  
ATOM    172  C5    G     6      51.972  23.431  82.893  1.00  0.00           C  
ATOM    173  C6    G     6      53.159  23.445  82.107  1.00  0.00           C  
ATOM    174  O6    G     6      53.330  23.034  80.954  1.00  0.00           O  
ATOM    175  N7    G     6      50.701  22.961  82.596  1.00  0.00           N  
ATOM    176  C8    G     6      50.004  23.209  83.675  1.00  0.00           C  
ATOM    177  N9    G     6      50.740  23.817  84.669  1.00  0.00           N  
ATOM    178  H5'   G     6      46.360  23.279  86.583  1.00  0.00           H  
ATOM    179 H5''   G     6      45.939  24.922  86.082  1.00  0.00           H  
ATOM    180  H4'   G     6      47.826  24.893  87.533  1.00  0.00           H  
ATOM    181  H3'   G     6      48.359  25.807  84.656  1.00  0.00           H  
ATOM    182  H1'   G     6      51.072  24.017  86.708  1.00  0.00           H  
ATOM    183  H2'   G     6      50.651  26.364  85.355  1.00  0.00           H  
ATOM    184 HO2'   G     6      49.607  26.885  87.618  1.00  0.00           H  
ATOM    185  H1    G     6      55.101  24.064  82.333  1.00  0.00           H  
ATOM    186  H22   G     6      55.287  25.442  85.484  1.00  0.00           H  
ATOM    187  H21   G     6      56.105  25.065  84.004  1.00  0.00           H  
ATOM    188  H8    G     6      48.937  22.959  83.778  1.00  0.00           H  
ATOM    189  P     C     7      47.747  28.220  85.088  1.00  0.00           P  
ATOM    190  OP2   C     7      47.346  27.617  83.807  1.00  0.00           O  
ATOM    191  OP1   C     7      46.873  29.243  85.725  1.00  0.00           O  
ATOM    192  O5'   C     7      49.207  28.830  84.905  1.00  0.00           O  
ATOM    193  C5'   C     7      49.862  29.491  85.995  1.00  0.00           C  
ATOM    194  C4'   C     7      51.312  29.745  85.659  1.00  0.00           C  
ATOM    195  O4'   C     7      51.981  28.487  85.361  1.00  0.00           O  
ATOM    196  C3'   C     7      51.583  30.590  84.425  1.00  0.00           C  
ATOM    197  O3'   C     7      51.421  31.986  84.653  1.00  0.00           O  
ATOM    198  C1'   C     7      52.994  28.701  84.396  1.00  0.00           C  
ATOM    199  C2'   C     7      53.019  30.202  84.095  1.00  0.00           C  
ATOM    200  O2'   C     7      53.972  30.832  84.928  1.00  0.00           O  
ATOM    201  N1    C     7      52.703  27.896  83.192  1.00  0.00           N  
ATOM    202  C2    C     7      53.771  27.500  82.371  1.00  0.00           C  
ATOM    203  O2    C     7      54.924  27.820  82.687  1.00  0.00           O  
ATOM    204  N3    C     7      53.518  26.779  81.256  1.00  0.00           N  
ATOM    205  C4    C     7      52.265  26.449  80.947  1.00  0.00           C  
ATOM    206  N4    C     7      52.066  25.735  79.837  1.00  0.00           N  
ATOM    207  C5    C     7      51.158  26.833  81.762  1.00  0.00           C  
ATOM    208  C6    C     7      51.420  27.548  82.865  1.00  0.00           C  
ATOM    209  H5'   C     7      49.795  28.877  86.905  1.00  0.00           H  
ATOM    210 H5''   C     7      49.361  30.446  86.213  1.00  0.00           H  
ATOM    211  H4'   C     7      51.702  30.278  86.538  1.00  0.00           H  
ATOM    212  H3'   C     7      50.891  30.391  83.592  1.00  0.00           H  
ATOM    213  H1'   C     7      54.005  28.426  84.730  1.00  0.00           H  
ATOM    214  H2'   C     7      53.312  30.490  83.075  1.00  0.00           H  
ATOM    215 HO2'   C     7      53.591  31.685  85.287  1.00  0.00           H  
ATOM    216  H42   C     7      51.138  25.470  79.572  1.00  0.00           H  
ATOM    217  H41   C     7      52.843  25.464  79.271  1.00  0.00           H  
ATOM    218  H5    C     7      50.129  26.555  81.492  1.00  0.00           H  
ATOM    219  H6    C     7      50.591  27.861  83.517  1.00  0.00           H  
ATOM    220  P     G     8      50.878  32.925  83.464  1.00  0.00           P  
ATOM    221  OP2   G     8      49.799  32.189  82.762  1.00  0.00           O  
ATOM    222  OP1   G     8      50.597  34.270  84.026  1.00  0.00           O  
ATOM    223  O5'   G     8      52.114  33.044  82.466  1.00  0.00           O  
ATOM    224  C5'   G     8      53.339  33.679  82.881  1.00  0.00           C  
ATOM    225  C4'   G     8      54.364  33.629  81.770  1.00  0.00           C  
ATOM    226  O4'   G     8      54.799  32.256  81.575  1.00  0.00           O  
ATOM    227  C3'   G     8      53.884  34.052  80.391  1.00  0.00           C  
ATOM    228  O3'   G     8      53.818  35.467  80.244  1.00  0.00           O  
ATOM    229  C1'   G     8      55.159  32.085  80.214  1.00  0.00           C  
ATOM    230  C2'   G     8      54.929  33.411  79.490  1.00  0.00           C  
ATOM    231  O2'   G     8      56.147  34.127  79.453  1.00  0.00           O  
ATOM    232  N1    G     8      54.952  28.541  76.591  1.00  0.00           N  
ATOM    233  C2    G     8      55.950  29.437  76.881  1.00  0.00           C  
ATOM    234  N2    G     8      57.035  29.391  76.102  1.00  0.00           N  
ATOM    235  N3    G     8      55.889  30.314  77.864  1.00  0.00           N  
ATOM    236  C4    G     8      54.733  30.221  78.554  1.00  0.00           C  
ATOM    237  C5    G     8      53.675  29.362  78.350  1.00  0.00           C  
ATOM    238  C6    G     8      53.749  28.432  77.283  1.00  0.00           C  
ATOM    239  O6    G     8      52.905  27.600  76.929  1.00  0.00           O  
ATOM    240  N7    G     8      52.669  29.586  79.281  1.00  0.00           N  
ATOM    241  C8    G     8      53.123  30.563  80.019  1.00  0.00           C  
ATOM    242  N9    G     8      54.369  31.001  79.629  1.00  0.00           N  
ATOM    243  H5'   G     8      53.740  33.178  83.774  1.00  0.00           H  
ATOM    244 H5''   G     8      53.146  34.725  83.159  1.00  0.00           H  
ATOM    245  H4'   G     8      55.149  34.325  82.098  1.00  0.00           H  
ATOM    246  H3'   G     8      52.860  33.723  80.159  1.00  0.00           H  
ATOM    247  H1'   G     8      56.218  31.825  80.076  1.00  0.00           H  
ATOM    248  H2'   G     8      54.608  33.359  78.440  1.00  0.00           H  
ATOM    249 HO2'   G     8      56.348  34.396  78.511  1.00  0.00           H  
ATOM    250  H1    G     8      55.098  27.919  75.823  1.00  0.00           H  
ATOM    251  H22   G     8      57.795  30.021  76.267  1.00  0.00           H  
ATOM    252  H21   G     8      57.087  28.730  75.355  1.00  0.00           H  
ATOM    253  H8    G     8      52.564  30.995  80.863  1.00  0.00           H  
ATOM    254  P     G     9      52.803  36.109  79.186  1.00  0.00           P  
ATOM    255  OP2   G     9      51.620  35.211  79.161  1.00  0.00           O  
ATOM    256  OP1   G     9      52.638  37.529  79.591  1.00  0.00           O  
ATOM    257  O5'   G     9      53.472  36.084  77.740  1.00  0.00           O  
ATOM    258  C5'   G     9      54.606  36.886  77.448  1.00  0.00           C  
ATOM    259  C4'   G     9      55.459  36.268  76.368  1.00  0.00           C  
ATOM    260  O4'   G     9      55.678  34.865  76.656  1.00  0.00           O  
ATOM    261  C3'   G     9      54.856  36.246  74.971  1.00  0.00           C  
ATOM    262  O3'   G     9      54.953  37.494  74.307  1.00  0.00           O  
ATOM    263  C1'   G     9      55.709  34.129  75.459  1.00  0.00           C  
ATOM    264  C2'   G     9      55.646  35.130  74.314  1.00  0.00           C  
ATOM    265  O2'   G     9      56.960  35.555  73.982  1.00  0.00           O  
ATOM    266  N1    G     9      53.920  29.752  73.574  1.00  0.00           N  
ATOM    267  C2    G     9      55.126  30.372  73.350  1.00  0.00           C  
ATOM    268  N2    G     9      55.970  29.748  72.516  1.00  0.00           N  
ATOM    269  N3    G     9      55.480  31.520  73.905  1.00  0.00           N  
ATOM    270  C4    G     9      54.516  32.008  74.714  1.00  0.00           C  
ATOM    271  C5    G     9      53.281  31.469  75.005  1.00  0.00           C  
ATOM    272  C6    G     9      52.913  30.237  74.403  1.00  0.00           C  
ATOM    273  O6    G     9      51.863  29.599  74.534  1.00  0.00           O  
ATOM    274  N7    G     9      52.582  32.282  75.886  1.00  0.00           N  
ATOM    275  C8    G     9      53.390  33.283  76.110  1.00  0.00           C  
ATOM    276  N9    G     9      54.580  33.180  75.432  1.00  0.00           N  
ATOM    277  H5'   G     9      55.143  36.990  78.260  1.00  0.00           H  
ATOM    278 H5''   G     9      54.304  37.770  77.150  1.00  0.00           H  
ATOM    279  H4'   G     9      56.323  36.730  76.334  1.00  0.00           H  
ATOM    280  H3'   G     9      53.915  35.981  75.020  1.00  0.00           H  
ATOM    281  H1'   G     9      56.554  33.633  75.413  1.00  0.00           H  
ATOM    282  H2'   G     9      55.174  34.767  73.535  1.00  0.00           H  
ATOM    283 HO2'   G     9      56.962  36.528  73.871  1.00  0.00           H  
ATOM    284  H1    G     9      53.754  28.902  73.114  1.00  0.00           H  
ATOM    285  H22   G     9      56.846  30.144  72.319  1.00  0.00           H  
ATOM    286  H21   G     9      55.716  28.898  72.101  1.00  0.00           H  
ATOM    287  H8    G     9      53.170  34.031  76.704  1.00  0.00           H  
ATOM    288  P     G    10      53.829  37.934  73.246  1.00  0.00           P  
ATOM    289  OP2   G    10      52.499  37.732  73.876  1.00  0.00           O  
ATOM    290  OP1   G    10      54.194  39.273  72.716  1.00  0.00           O  
ATOM    291  O5'   G    10      53.980  36.878  72.063  1.00  0.00           O  
ATOM    292  C5'   G    10      55.170  36.813  71.291  1.00  0.00           C  
ATOM    293  C4'   G    10      55.076  35.758  70.217  1.00  0.00           C  
ATOM    294  O4'   G    10      55.028  34.432  70.809  1.00  0.00           O  
ATOM    295  C3'   G    10      53.831  35.803  69.344  1.00  0.00           C  
ATOM    296  O3'   G    10      53.869  36.839  68.377  1.00  0.00           O  
ATOM    297  C1'   G    10      54.262  33.582  69.965  1.00  0.00           C  
ATOM    298  C2'   G    10      53.805  34.399  68.761  1.00  0.00           C  
ATOM    299  O2'   G    10      54.754  34.250  67.715  1.00  0.00           O  
ATOM    300  N1    G    10      50.617  30.032  70.133  1.00  0.00           N  
ATOM    301  C2    G    10      51.578  30.253  69.177  1.00  0.00           C  
ATOM    302  N2    G    10      51.573  29.423  68.123  1.00  0.00           N  
ATOM    303  N3    G    10      52.480  31.218  69.246  1.00  0.00           N  
ATOM    304  C4    G    10      52.343  31.959  70.366  1.00  0.00           C  
ATOM    305  C5    G    10      51.420  31.821  71.381  1.00  0.00           C  
ATOM    306  C6    G    10      50.457  30.782  71.294  1.00  0.00           C  
ATOM    307  O6    G    10      49.557  30.497  72.092  1.00  0.00           O  
ATOM    308  N7    G    10      51.616  32.785  72.359  1.00  0.00           N  
ATOM    309  C8    G    10      52.635  33.479  71.930  1.00  0.00           C  
ATOM    310  N9    G    10      53.125  33.031  70.727  1.00  0.00           N  
ATOM    311  H5'   G    10      55.923  36.603  71.881  1.00  0.00           H  
ATOM    312 H5''   G    10      55.326  37.685  70.872  1.00  0.00           H  
ATOM    313  H4'   G    10      55.869  35.826  69.643  1.00  0.00           H  
ATOM    314  H3'   G    10      53.041  35.930  69.909  1.00  0.00           H  
ATOM    315  H1'   G    10      54.838  32.848  69.662  1.00  0.00           H  
ATOM    316  H2'   G    10      52.904  34.140  68.473  1.00  0.00           H  
ATOM    317 HO2'   G    10      54.974  35.134  67.354  1.00  0.00           H  
ATOM    318  H1    G    10      49.994  29.289  69.987  1.00  0.00           H  
ATOM    319  H22   G    10      52.236  29.533  67.409  1.00  0.00           H  
ATOM    320  H21   G    10      50.908  28.706  68.065  1.00  0.00           H  
ATOM    321  H8    G    10      53.012  34.241  72.417  1.00  0.00           H  
ATOM    322  P     A    11      52.498  37.443  67.812  1.00  0.00           P  
ATOM    323  OP2   A    11      51.552  37.443  68.956  1.00  0.00           O  
ATOM    324  OP1   A    11      52.857  38.725  67.156  1.00  0.00           O  
ATOM    325  O5'   A    11      51.920  36.463  66.697  1.00  0.00           O  
ATOM    326  C5'   A    11      52.645  36.210  65.502  1.00  0.00           C  
ATOM    327  C4'   A    11      52.007  35.113  64.688  1.00  0.00           C  
ATOM    328  O4'   A    11      52.079  33.848  65.394  1.00  0.00           O  
ATOM    329  C3'   A    11      50.524  35.278  64.391  1.00  0.00           C  
ATOM    330  O3'   A    11      50.267  36.192  63.339  1.00  0.00           O  
ATOM    331  C1'   A    11      50.939  33.056  65.063  1.00  0.00           C  
ATOM    332  C2'   A    11      50.087  33.855  64.079  1.00  0.00           C  
ATOM    333  O2'   A    11      50.442  33.486  62.755  1.00  0.00           O  
ATOM    334  N1    A    11      47.755  29.713  67.352  1.00  0.00           N  
ATOM    335  C2    A    11      48.292  29.749  66.126  1.00  0.00           C  
ATOM    336  N3    A    11      49.115  30.651  65.595  1.00  0.00           N  
ATOM    337  C4    A    11      49.390  31.624  66.481  1.00  0.00           C  
ATOM    338  C5    A    11      48.915  31.724  67.776  1.00  0.00           C  
ATOM    339  C6    A    11      48.052  30.705  68.218  1.00  0.00           C  
ATOM    340  N6    A    11      47.515  30.669  69.440  1.00  0.00           N  
ATOM    341  N7    A    11      49.413  32.862  68.395  1.00  0.00           N  
ATOM    342  C8    A    11      50.166  33.415  67.477  1.00  0.00           C  
ATOM    343  N9    A    11      50.199  32.719  66.294  1.00  0.00           N  
ATOM    344  H5'   A    11      53.560  35.946  65.733  1.00  0.00           H  
ATOM    345 H5''   A    11      52.675  37.030  64.966  1.00  0.00           H  
ATOM    346  H4'   A    11      52.493  35.035  63.840  1.00  0.00           H  
ATOM    347  H3'   A    11      50.065  35.585  65.202  1.00  0.00           H  
ATOM    348  H1'   A    11      51.248  32.231  64.631  1.00  0.00           H  
ATOM    349  H2'   A    11      49.130  33.728  64.248  1.00  0.00           H  
ATOM    350 HO2'   A    11      50.501  34.294  62.204  1.00  0.00           H  
ATOM    351  H2    A    11      48.045  29.006  65.536  1.00  0.00           H  
ATOM    352  H61   A    11      46.920  29.932  69.692  1.00  0.00           H  
ATOM    353  H62   A    11      47.717  31.377  70.086  1.00  0.00           H  
ATOM    354  H8    A    11      50.661  34.249  67.621  1.00  0.00           H  
ATOM    355  P     A    12      48.934  37.090  63.356  1.00  0.00           P  
ATOM    356  OP2   A    12      48.681  37.510  64.757  1.00  0.00           O  
ATOM    357  OP1   A    12      49.058  38.118  62.293  1.00  0.00           O  
ATOM    358  O5'   A    12      47.782  36.076  62.930  1.00  0.00           O  
ATOM    359  C5'   A    12      47.782  35.470  61.646  1.00  0.00           C  
ATOM    360  C4'   A    12      46.704  34.421  61.528  1.00  0.00           C  
ATOM    361  O4'   A    12      47.014  33.296  62.373  1.00  0.00           O  
ATOM    362  C3'   A    12      45.321  34.828  62.013  1.00  0.00           C  
ATOM    363  O3'   A    12      44.645  35.683  61.107  1.00  0.00           O  
ATOM    364  C1'   A    12      45.815  32.644  62.699  1.00  0.00           C  
ATOM    365  C2'   A    12      44.673  33.475  62.108  1.00  0.00           C  
ATOM    366  O2'   A    12      44.346  32.969  60.822  1.00  0.00           O  
ATOM    367  N1    A    12      43.888  29.899  66.611  1.00  0.00           N  
ATOM    368  C2    A    12      43.805  29.753  65.282  1.00  0.00           C  
ATOM    369  N3    A    12      44.332  30.506  64.319  1.00  0.00           N  
ATOM    370  C4    A    12      45.026  31.532  64.844  1.00  0.00           C  
ATOM    371  C5    A    12      45.201  31.812  66.187  1.00  0.00           C  
ATOM    372  C6    A    12      44.593  30.939  67.106  1.00  0.00           C  
ATOM    373  N6    A    12      44.675  31.083  68.430  1.00  0.00           N  
ATOM    374  N7    A    12      45.978  32.951  66.352  1.00  0.00           N  
ATOM    375  C8    A    12      46.251  33.326  65.127  1.00  0.00           C  
ATOM    376  N9    A    12      45.706  32.513  64.164  1.00  0.00           N  
ATOM    377  H5'   A    12      48.654  35.050  61.490  1.00  0.00           H  
ATOM    378 H5''   A    12      47.633  36.159  60.966  1.00  0.00           H  
ATOM    379  H4'   A    12      46.639  34.125  60.596  1.00  0.00           H  
ATOM    380  H3'   A    12      45.342  35.250  62.898  1.00  0.00           H  
ATOM    381  H1'   A    12      45.814  31.752  62.290  1.00  0.00           H  
ATOM    382  H2'   A    12      43.893  33.491  62.701  1.00  0.00           H  
ATOM    383 HO2'   A    12      44.210  33.721  60.209  1.00  0.00           H  
ATOM    384  H2    A    12      43.282  28.983  64.975  1.00  0.00           H  
ATOM    385  H61   A    12      44.229  30.441  69.021  1.00  0.00           H  
ATOM    386  H62   A    12      45.181  31.830  68.812  1.00  0.00           H  
ATOM    387  H8    A    12      46.793  34.116  64.917  1.00  0.00           H  
ATOM    388  P     A    13      43.308  36.449  61.564  1.00  0.00           P  
ATOM    389  OP2   A    13      43.394  36.691  63.026  1.00  0.00           O  
ATOM    390  OP1   A    13      43.095  37.592  60.642  1.00  0.00           O  
ATOM    391  O5'   A    13      42.149  35.386  61.308  1.00  0.00           O  
ATOM    392  C5'   A    13      41.004  35.339  62.147  1.00  0.00           C  
ATOM    393  C4'   A    13      40.283  34.021  62.027  1.00  0.00           C  
ATOM    394  O4'   A    13      41.180  33.013  62.496  1.00  0.00           O  
ATOM    395  C3'   A    13      39.034  33.863  62.881  1.00  0.00           C  
ATOM    396  O3'   A    13      37.863  34.349  62.246  1.00  0.00           O  
ATOM    397  C1'   A    13      40.461  32.059  63.253  1.00  0.00           C  
ATOM    398  C2'   A    13      38.996  32.383  63.116  1.00  0.00           C  
ATOM    399  O2'   A    13      38.478  31.696  61.987  1.00  0.00           O  
ATOM    400  N1    A    13      40.385  29.716  67.842  1.00  0.00           N  
ATOM    401  C2    A    13      39.836  29.402  66.662  1.00  0.00           C  
ATOM    402  N3    A    13      39.896  30.059  65.505  1.00  0.00           N  
ATOM    403  C4    A    13      40.628  31.179  65.632  1.00  0.00           C  
ATOM    404  C5    A    13      41.255  31.634  66.777  1.00  0.00           C  
ATOM    405  C6    A    13      41.116  30.848  67.935  1.00  0.00           C  
ATOM    406  N6    A    13      41.663  31.161  69.112  1.00  0.00           N  
ATOM    407  N7    A    13      41.922  32.827  66.531  1.00  0.00           N  
ATOM    408  C8    A    13      41.687  33.062  65.264  1.00  0.00           C  
ATOM    409  N9    A    13      40.911  32.105  64.657  1.00  0.00           N  
ATOM    410  H5'   A    13      40.393  36.062  61.893  1.00  0.00           H  
ATOM    411 H5''   A    13      41.283  35.468  63.077  1.00  0.00           H  
ATOM    412  H4'   A    13      40.055  33.826  61.094  1.00  0.00           H  
ATOM    413  H3'   A    13      39.151  34.328  63.736  1.00  0.00           H  
ATOM    414  H1'   A    13      40.633  31.167  62.884  1.00  0.00           H  
ATOM    415  H2'   A    13      38.503  32.162  63.934  1.00  0.00           H  
ATOM    416 HO2'   A    13      37.925  32.313  61.464  1.00  0.00           H  
ATOM    417  H2    A    13      39.316  28.571  66.648  1.00  0.00           H  
ATOM    418  H61   A    13      41.531  30.573  69.885  1.00  0.00           H  
ATOM    419  H62   A    13      42.198  31.977  69.203  1.00  0.00           H  
ATOM    420  H8    A    13      42.033  33.849  64.792  1.00  0.00           H  
ATOM    421  P     G    14      36.776  35.183  63.085  1.00  0.00           P  
ATOM    422  OP2   G    14      37.501  36.182  63.911  1.00  0.00           O  
ATOM    423  OP1   G    14      35.718  35.636  62.146  1.00  0.00           O  
ATOM    424  O5'   G    14      36.135  34.104  64.067  1.00  0.00           O  
ATOM    425  C5'   G    14      35.367  33.023  63.560  1.00  0.00           C  
ATOM    426  C4'   G    14      35.075  32.001  64.631  1.00  0.00           C  
ATOM    427  O4'   G    14      36.309  31.428  65.130  1.00  0.00           O  
ATOM    428  C3'   G    14      34.416  32.530  65.896  1.00  0.00           C  
ATOM    429  O3'   G    14      33.027  32.764  65.740  1.00  0.00           O  
ATOM    430  C1'   G    14      36.128  31.031  66.466  1.00  0.00           C  
ATOM    431  C2'   G    14      34.677  31.347  66.820  1.00  0.00           C  
ATOM    432  O2'   G    14      33.857  30.238  66.481  1.00  0.00           O  
ATOM    433  N1    G    14      38.155  31.563  71.106  1.00  0.00           N  
ATOM    434  C2    G    14      37.208  30.672  70.662  1.00  0.00           C  
ATOM    435  N2    G    14      36.734  29.806  71.570  1.00  0.00           N  
ATOM    436  N3    G    14      36.757  30.631  69.419  1.00  0.00           N  
ATOM    437  C4    G    14      37.336  31.569  68.641  1.00  0.00           C  
ATOM    438  C5    G    14      38.290  32.504  68.984  1.00  0.00           C  
ATOM    439  C6    G    14      38.765  32.537  70.321  1.00  0.00           C  
ATOM    440  O6    G    14      39.608  33.291  70.820  1.00  0.00           O  
ATOM    441  N7    G    14      38.628  33.288  67.890  1.00  0.00           N  
ATOM    442  C8    G    14      37.887  32.825  66.920  1.00  0.00           C  
ATOM    443  N9    G    14      37.081  31.781  67.306  1.00  0.00           N  
ATOM    444  H5'   G    14      35.863  32.592  62.833  1.00  0.00           H  
ATOM    445 H5''   G    14      34.520  33.369  63.208  1.00  0.00           H  
ATOM    446  H4'   G    14      34.514  31.291  64.253  1.00  0.00           H  
ATOM    447  H3'   G    14      34.840  33.338  66.250  1.00  0.00           H  
ATOM    448  H1'   G    14      36.288  30.070  66.571  1.00  0.00           H  
ATOM    449  H2'   G    14      34.577  31.599  67.762  1.00  0.00           H  
ATOM    450 HO2'   G    14      33.042  30.565  66.047  1.00  0.00           H  
ATOM    451  H1    G    14      38.422  31.511  72.047  1.00  0.00           H  
ATOM    452  H22   G    14      36.057  29.146  71.311  1.00  0.00           H  
ATOM    453  H21   G    14      37.064  29.830  72.493  1.00  0.00           H  
ATOM    454  H8    G    14      37.906  33.185  66.009  1.00  0.00           H  
ATOM    455  P     G    15      32.316  33.963  66.540  1.00  0.00           P  
ATOM    456  OP2   G    15      33.286  35.083  66.647  1.00  0.00           O  
ATOM    457  OP1   G    15      30.985  34.201  65.925  1.00  0.00           O  
ATOM    458  O5'   G    15      32.085  33.370  68.000  1.00  0.00           O  
ATOM    459  C5'   G    15      31.240  32.247  68.206  1.00  0.00           C  
ATOM    460  C4'   G    15      31.306  31.758  69.627  1.00  0.00           C  
ATOM    461  O4'   G    15      32.655  31.318  69.923  1.00  0.00           O  
ATOM    462  C3'   G    15      31.032  32.796  70.694  1.00  0.00           C  
ATOM    463  O3'   G    15      29.648  33.036  70.870  1.00  0.00           O  
ATOM    464  C1'   G    15      32.939  31.570  71.299  1.00  0.00           C  
ATOM    465  C2'   G    15      31.670  32.161  71.914  1.00  0.00           C  
ATOM    466  O2'   G    15      30.885  31.118  72.457  1.00  0.00           O  
ATOM    467  N1    G    15      36.328  33.751  74.378  1.00  0.00           N  
ATOM    468  C2    G    15      35.333  32.846  74.673  1.00  0.00           C  
ATOM    469  N2    G    15      35.217  32.479  75.961  1.00  0.00           N  
ATOM    470  N3    G    15      34.510  32.338  73.771  1.00  0.00           N  
ATOM    471  C4    G    15      34.755  32.819  72.535  1.00  0.00           C  
ATOM    472  C5    G    15      35.715  33.724  72.136  1.00  0.00           C  
ATOM    473  C6    G    15      36.601  34.255  73.110  1.00  0.00           C  
ATOM    474  O6    G    15      37.524  35.060  72.950  1.00  0.00           O  
ATOM    475  N7    G    15      35.637  33.959  70.771  1.00  0.00           N  
ATOM    476  C8    G    15      34.650  33.209  70.373  1.00  0.00           C  
ATOM    477  N9    G    15      34.068  32.492  71.392  1.00  0.00           N  
ATOM    478  H5'   G    15      31.516  31.524  67.605  1.00  0.00           H  
ATOM    479 H5''   G    15      30.316  32.500  67.997  1.00  0.00           H  
ATOM    480  H4'   G    15      30.539  30.973  69.677  1.00  0.00           H  
ATOM    481  H3'   G    15      31.438  33.792  70.458  1.00  0.00           H  
ATOM    482  H1'   G    15      33.197  30.680  71.890  1.00  0.00           H  
ATOM    483  H2'   G    15      31.805  32.872  72.742  1.00  0.00           H  
ATOM    484 HO2'   G    15      29.926  31.259  72.211  1.00  0.00           H  
ATOM    485  H1    G    15      36.899  34.072  75.132  1.00  0.00           H  
ATOM    486  H22   G    15      34.510  31.824  76.231  1.00  0.00           H  
ATOM    487  H21   G    15      35.835  32.858  76.648  1.00  0.00           H  
ATOM    488  H8    G    15      34.313  33.156  69.326  1.00  0.00           H  
ATOM    489  P     G    16      29.143  34.518  71.222  1.00  0.00           P  
ATOM    490  OP2   G    16      29.971  35.489  70.451  1.00  0.00           O  
ATOM    491  OP1   G    16      27.667  34.522  71.055  1.00  0.00           O  
ATOM    492  O5'   G    16      29.471  34.667  72.776  1.00  0.00           O  
ATOM    493  C5'   G    16      28.718  33.922  73.754  1.00  0.00           C  
ATOM    494  C4'   G    16      29.325  34.064  75.127  1.00  0.00           C  
ATOM    495  O4'   G    16      30.719  33.655  75.092  1.00  0.00           O  
ATOM    496  C3'   G    16      29.367  35.473  75.697  1.00  0.00           C  
ATOM    497  O3'   G    16      28.130  35.881  76.258  1.00  0.00           O  
ATOM    498  C1'   G    16      31.490  34.478  75.985  1.00  0.00           C  
ATOM    499  C2'   G    16      30.499  35.390  76.710  1.00  0.00           C  
ATOM    500  O2'   G    16      30.075  34.751  77.906  1.00  0.00           O  
ATOM    501  N1    G    16      35.643  37.402  76.337  1.00  0.00           N  
ATOM    502  C2    G    16      34.898  36.818  77.333  1.00  0.00           C  
ATOM    503  N2    G    16      35.308  37.039  78.591  1.00  0.00           N  
ATOM    504  N3    G    16      33.828  36.072  77.114  1.00  0.00           N  
ATOM    505  C4    G    16      33.556  35.953  75.797  1.00  0.00           C  
ATOM    506  C5    G    16      34.235  36.493  74.725  1.00  0.00           C  
ATOM    507  C6    G    16      35.381  37.292  74.975  1.00  0.00           C  
ATOM    508  O6    G    16      36.117  37.859  74.160  1.00  0.00           O  
ATOM    509  N7    G    16      33.634  36.134  73.528  1.00  0.00           N  
ATOM    510  C8    G    16      32.619  35.395  73.886  1.00  0.00           C  
ATOM    511  N9    G    16      32.513  35.244  75.248  1.00  0.00           N  
ATOM    512  H5'   G    16      28.688  32.858  73.478  1.00  0.00           H  
ATOM    513 H5''   G    16      27.677  34.277  73.779  1.00  0.00           H  
ATOM    514  H4'   G    16      28.841  33.483  75.751  1.00  0.00           H  
ATOM    515  H3'   G    16      29.619  36.100  74.985  1.00  0.00           H  
ATOM    516  H1'   G    16      31.928  33.890  76.636  1.00  0.00           H  
ATOM    517  H2'   G    16      30.889  36.272  76.889  1.00  0.00           H  
ATOM    518 HO2'   G    16      29.098  34.786  77.957  1.00  0.00           H  
ATOM    519  H1    G    16      36.419  37.937  76.605  1.00  0.00           H  
ATOM    520  H22   G    16      34.815  36.647  79.342  1.00  0.00           H  
ATOM    521  H21   G    16      36.099  37.590  78.761  1.00  0.00           H  
ATOM    522  H8    G    16      31.996  34.989  73.248  1.00  0.00           H  
ATOM    523  P     G    17      27.783  37.445  76.397  1.00  0.00           P  
ATOM    524  OP2   G    17      28.174  38.117  75.132  1.00  0.00           O  
ATOM    525  OP1   G    17      26.387  37.563  76.891  1.00  0.00           O  
ATOM    526  O5'   G    17      28.758  37.955  77.548  1.00  0.00           O  
ATOM    527  C5'   G    17      28.534  37.602  78.905  1.00  0.00           C  
ATOM    528  C4'   G    17      29.526  38.270  79.824  1.00  0.00           C  
ATOM    529  O4'   G    17      30.870  37.833  79.497  1.00  0.00           O  
ATOM    530  C3'   G    17      29.599  39.788  79.737  1.00  0.00           C  
ATOM    531  O3'   G    17      28.545  40.434  80.431  1.00  0.00           O  
ATOM    532  C1'   G    17      31.796  38.920  79.751  1.00  0.00           C  
ATOM    533  C2'   G    17      30.978  40.087  80.306  1.00  0.00           C  
ATOM    534  O2'   G    17      30.978  40.015  81.724  1.00  0.00           O  
ATOM    535  N1    G    17      35.771  41.459  77.835  1.00  0.00           N  
ATOM    536  C2    G    17      35.364  41.330  79.139  1.00  0.00           C  
ATOM    537  N2    G    17      36.109  41.958  80.061  1.00  0.00           N  
ATOM    538  N3    G    17      34.302  40.635  79.517  1.00  0.00           N  
ATOM    539  C4    G    17      33.669  40.072  78.468  1.00  0.00           C  
ATOM    540  C5    G    17      33.993  40.138  77.129  1.00  0.00           C  
ATOM    541  C6    G    17      35.133  40.887  76.738  1.00  0.00           C  
ATOM    542  O6    G    17      35.585  41.065  75.601  1.00  0.00           O  
ATOM    543  N7    G    17      33.086  39.417  76.366  1.00  0.00           N  
ATOM    544  C8    G    17      32.242  38.935  77.237  1.00  0.00           C  
ATOM    545  N9    G    17      32.537  39.292  78.531  1.00  0.00           N  
ATOM    546  H5'   G    17      28.613  36.630  79.000  1.00  0.00           H  
ATOM    547 H5''   G    17      27.627  37.875  79.159  1.00  0.00           H  
ATOM    548  H4'   G    17      29.325  38.015  80.749  1.00  0.00           H  
ATOM    549  H3'   G    17      29.575  40.058  78.795  1.00  0.00           H  
ATOM    550  H1'   G    17      32.428  38.610  80.435  1.00  0.00           H  
ATOM    551  H2'   G    17      31.321  40.948  79.986  1.00  0.00           H  
ATOM    552 HO2'   G    17      30.057  40.107  82.048  1.00  0.00           H  
ATOM    553  H1    G    17      36.572  41.996  77.660  1.00  0.00           H  
ATOM    554  H22   G    17      35.867  41.901  81.010  1.00  0.00           H  
ATOM    555  H21   G    17      36.897  42.474  79.790  1.00  0.00           H  
ATOM    556  H8    G    17      31.478  38.373  76.993  1.00  0.00           H  
ATOM    557  P     U    18      27.910  41.792  79.851  1.00  0.00           P  
ATOM    558  OP2   U    18      27.570  41.566  78.424  1.00  0.00           O  
ATOM    559  OP1   U    18      26.857  42.247  80.794  1.00  0.00           O  
ATOM    560  O5'   U    18      29.111  42.836  79.913  1.00  0.00           O  
ATOM    561  C5'   U    18      29.653  43.253  81.157  1.00  0.00           C  
ATOM    562  C4'   U    18      30.907  44.072  80.974  1.00  0.00           C  
ATOM    563  O4'   U    18      31.941  43.261  80.358  1.00  0.00           O  
ATOM    564  C3'   U    18      30.790  45.280  80.057  1.00  0.00           C  
ATOM    565  O3'   U    18      30.212  46.406  80.696  1.00  0.00           O  
ATOM    566  C1'   U    18      32.728  44.063  79.468  1.00  0.00           C  
ATOM    567  C2'   U    18      32.229  45.502  79.614  1.00  0.00           C  
ATOM    568  O2'   U    18      32.986  46.150  80.626  1.00  0.00           O  
ATOM    569  N1    U    18      32.606  43.563  78.077  1.00  0.00           N  
ATOM    570  C2    U    18      33.566  43.975  77.172  1.00  0.00           C  
ATOM    571  O2    U    18      34.488  44.715  77.470  1.00  0.00           O  
ATOM    572  N3    U    18      33.412  43.488  75.897  1.00  0.00           N  
ATOM    573  C4    U    18      32.417  42.649  75.442  1.00  0.00           C  
ATOM    574  O4    U    18      32.417  42.299  74.260  1.00  0.00           O  
ATOM    575  C5    U    18      31.460  42.264  76.433  1.00  0.00           C  
ATOM    576  C6    U    18      31.585  42.723  77.683  1.00  0.00           C  
ATOM    577  H5'   U    18      29.864  42.461  81.695  1.00  0.00           H  
ATOM    578 H5''   U    18      28.986  43.793  81.632  1.00  0.00           H  
ATOM    579  H4'   U    18      31.220  44.371  81.853  1.00  0.00           H  
ATOM    580  H3'   U    18      30.248  45.040  79.277  1.00  0.00           H  
ATOM    581  H1'   U    18      33.666  44.013  79.747  1.00  0.00           H  
ATOM    582  H2'   U    18      32.274  45.984  78.762  1.00  0.00           H  
ATOM    583 HO2'   U    18      32.373  46.597  81.247  1.00  0.00           H  
ATOM    584  H3    U    18      34.083  43.768  75.240  1.00  0.00           H  
ATOM    585  H5    U    18      30.718  41.669  76.197  1.00  0.00           H  
ATOM    586  H6    U    18      30.917  42.446  78.341  1.00  0.00           H  
ATOM    587  P     C    19      29.431  47.514  79.832  1.00  0.00           P  
ATOM    588  OP2   C    19      28.653  46.813  78.780  1.00  0.00           O  
ATOM    589  OP1   C    19      28.735  48.425  80.775  1.00  0.00           O  
ATOM    590  O5'   C    19      30.593  48.337  79.120  1.00  0.00           O  
ATOM    591  C5'   C    19      31.425  49.217  79.862  1.00  0.00           C  
ATOM    592  C4'   C    19      32.534  49.786  79.011  1.00  0.00           C  
ATOM    593  O4'   C    19      33.356  48.711  78.487  1.00  0.00           O  
ATOM    594  C3'   C    19      32.101  50.556  77.773  1.00  0.00           C  
ATOM    595  O3'   C    19      31.703  51.886  78.060  1.00  0.00           O  
ATOM    596  C1'   C    19      33.809  49.041  77.163  1.00  0.00           C  
ATOM    597  C2'   C    19      33.330  50.466  76.880  1.00  0.00           C  
ATOM    598  O2'   C    19      34.335  51.381  77.292  1.00  0.00           O  
ATOM    599  N1    C    19      33.306  48.069  76.161  1.00  0.00           N  
ATOM    600  C2    C    19      33.960  47.988  74.926  1.00  0.00           C  
ATOM    601  O2    C    19      34.932  48.726  74.705  1.00  0.00           O  
ATOM    602  N3    C    19      33.521  47.108  73.996  1.00  0.00           N  
ATOM    603  C4    C    19      32.474  46.327  74.257  1.00  0.00           C  
ATOM    604  N4    C    19      32.076  45.475  73.309  1.00  0.00           N  
ATOM    605  C5    C    19      31.787  46.386  75.502  1.00  0.00           C  
ATOM    606  C6    C    19      32.231  47.258  76.415  1.00  0.00           C  
ATOM    607  H5'   C    19      31.817  48.726  80.613  1.00  0.00           H  
ATOM    608 H5''   C    19      30.880  49.953  80.211  1.00  0.00           H  
ATOM    609  H4'   C    19      33.093  50.368  79.569  1.00  0.00           H  
ATOM    610  H3'   C    19      31.357  50.084  77.344  1.00  0.00           H  
ATOM    611  H1'   C    19      34.789  49.022  77.170  1.00  0.00           H  
ATOM    612  H2'   C    19      33.097  50.585  75.935  1.00  0.00           H  
ATOM    613 HO2'   C    19      33.924  52.081  77.840  1.00  0.00           H  
ATOM    614  H42   C    19      31.310  44.887  73.469  1.00  0.00           H  
ATOM    615  H41   C    19      32.551  45.438  72.452  1.00  0.00           H  
ATOM    616  H5    C    19      31.018  45.806  75.684  1.00  0.00           H  
ATOM    617  H6    C    19      31.771  47.314  77.278  1.00  0.00           H  
ATOM    618  P     A    20      30.627  52.613  77.114  1.00  0.00           P  
ATOM    619  OP2   A    20      29.587  51.649  76.655  1.00  0.00           O  
ATOM    620  OP1   A    20      30.204  53.852  77.808  1.00  0.00           O  
ATOM    621  O5'   A    20      31.496  53.000  75.840  1.00  0.00           O  
ATOM    622  C5'   A    20      32.540  53.974  75.939  1.00  0.00           C  
ATOM    623  C4'   A    20      33.362  53.992  74.674  1.00  0.00           C  
ATOM    624  O4'   A    20      33.830  52.652  74.378  1.00  0.00           O  
ATOM    625  C3'   A    20      32.664  54.413  73.388  1.00  0.00           C  
ATOM    626  O3'   A    20      32.554  55.829  73.270  1.00  0.00           O  
ATOM    627  C1'   A    20      33.961  52.495  72.982  1.00  0.00           C  
ATOM    628  C2'   A    20      33.601  53.835  72.342  1.00  0.00           C  
ATOM    629  O2'   A    20      34.785  54.597  72.249  1.00  0.00           O  
ATOM    630  N1    A    20      33.134  49.016  69.326  1.00  0.00           N  
ATOM    631  C2    A    20      34.032  49.999  69.446  1.00  0.00           C  
ATOM    632  N3    A    20      34.178  50.887  70.421  1.00  0.00           N  
ATOM    633  C4    A    20      33.256  50.689  71.376  1.00  0.00           C  
ATOM    634  C5    A    20      32.265  49.725  71.387  1.00  0.00           C  
ATOM    635  C6    A    20      32.216  48.854  70.297  1.00  0.00           C  
ATOM    636  N6    A    20      31.314  47.882  70.163  1.00  0.00           N  
ATOM    637  N7    A    20      31.483  49.837  72.528  1.00  0.00           N  
ATOM    638  C8    A    20      32.016  50.844  73.175  1.00  0.00           C  
ATOM    639  N9    A    20      33.104  51.396  72.541  1.00  0.00           N  
ATOM    640  H5'   A    20      33.189  53.748  76.797  1.00  0.00           H  
ATOM    641 H5''   A    20      32.110  54.972  76.114  1.00  0.00           H  
ATOM    642  H4'   A    20      34.155  54.725  74.879  1.00  0.00           H  
ATOM    643  H3'   A    20      31.623  54.066  73.316  1.00  0.00           H  
ATOM    644  H1'   A    20      34.980  52.248  72.653  1.00  0.00           H  
ATOM    645  H2'   A    20      33.165  53.839  71.333  1.00  0.00           H  
ATOM    646 HO2'   A    20      34.874  54.965  71.323  1.00  0.00           H  
ATOM    647  H2    A    20      34.750  50.086  68.619  1.00  0.00           H  
ATOM    648  H61   A    20      31.329  47.293  69.353  1.00  0.00           H  
ATOM    649  H62   A    20      30.622  47.741  70.869  1.00  0.00           H  
ATOM    650  H8    A    20      31.633  51.209  74.141  1.00  0.00           H  
ATOM    651  P     A    21      31.731  56.457  72.049  1.00  0.00           P  
ATOM    652  OP2   A    21      30.762  55.413  71.632  1.00  0.00           O  
ATOM    653  OP1   A    21      31.235  57.772  72.525  1.00  0.00           O  
ATOM    654  O5'   A    21      32.727  56.717  70.832  1.00  0.00           O  
ATOM    655  C5'   A    21      33.848  57.576  70.978  1.00  0.00           C  
ATOM    656  C4'   A    21      34.804  57.441  69.820  1.00  0.00           C  
ATOM    657  O4'   A    21      35.269  56.069  69.728  1.00  0.00           O  
ATOM    658  C3'   A    21      34.228  57.728  68.442  1.00  0.00           C  
ATOM    659  O3'   A    21      34.145  59.112  68.153  1.00  0.00           O  
ATOM    660  C1'   A    21      35.487  55.736  68.358  1.00  0.00           C  
ATOM    661  C2'   A    21      35.173  56.971  67.519  1.00  0.00           C  
ATOM    662  O2'   A    21      36.373  57.699  67.301  1.00  0.00           O  
ATOM    663  N1    A    21      34.966  51.647  65.265  1.00  0.00           N  
ATOM    664  C2    A    21      35.920  52.581  65.369  1.00  0.00           C  
ATOM    665  N3    A    21      35.992  53.620  66.199  1.00  0.00           N  
ATOM    666  C4    A    21      34.917  53.660  67.006  1.00  0.00           C  
ATOM    667  C5    A    21      33.857  52.773  67.017  1.00  0.00           C  
ATOM    668  C6    A    21      33.900  51.716  66.091  1.00  0.00           C  
ATOM    669  N6    A    21      32.949  50.785  65.985  1.00  0.00           N  
ATOM    670  N7    A    21      32.930  53.129  67.987  1.00  0.00           N  
ATOM    671  C8    A    21      33.442  54.205  68.531  1.00  0.00           C  
ATOM    672  N9    A    21      34.645  54.583  67.986  1.00  0.00           N  
ATOM    673  H5'   A    21      34.317  57.350  71.809  1.00  0.00           H  
ATOM    674 H5''   A    21      33.537  58.503  71.030  1.00  0.00           H  
ATOM    675  H4'   A    21      35.574  58.029  69.971  1.00  0.00           H  
ATOM    676  H3'   A    21      33.333  57.333  68.380  1.00  0.00           H  
ATOM    677  H1'   A    21      36.432  55.498  68.248  1.00  0.00           H  
ATOM    678  H2'   A    21      34.736  56.731  66.675  1.00  0.00           H  
ATOM    679 HO2'   A    21      36.195  58.653  67.436  1.00  0.00           H  
ATOM    680  H2    A    21      36.672  52.486  64.747  1.00  0.00           H  
ATOM    681  H61   A    21      33.034  50.071  65.319  1.00  0.00           H  
ATOM    682  H62   A    21      32.166  50.814  66.574  1.00  0.00           H  
ATOM    683  H8    A    21      33.007  54.695  69.261  1.00  0.00           H  
ATOM    684  P     C    22      32.913  59.686  67.296  1.00  0.00           P  
ATOM    685  OP2   C    22      31.657  59.149  67.878  1.00  0.00           O  
ATOM    686  OP1   C    22      33.090  61.155  67.164  1.00  0.00           O  
ATOM    687  O5'   C    22      33.107  59.036  65.855  1.00  0.00           O  
ATOM    688  C5'   C    22      34.247  59.339  65.066  1.00  0.00           C  
ATOM    689  C4'   C    22      34.280  58.522  63.797  1.00  0.00           C  
ATOM    690  O4'   C    22      34.525  57.135  64.139  1.00  0.00           O  
ATOM    691  C3'   C    22      32.990  58.480  62.993  1.00  0.00           C  
ATOM    692  O3'   C    22      32.799  59.635  62.194  1.00  0.00           O  
ATOM    693  C1'   C    22      33.861  56.298  63.206  1.00  0.00           C  
ATOM    694  C2'   C    22      33.166  57.202  62.182  1.00  0.00           C  
ATOM    695  O2'   C    22      34.032  57.409  61.077  1.00  0.00           O  
ATOM    696  N1    C    22      32.905  55.416  63.920  1.00  0.00           N  
ATOM    697  C2    C    22      32.601  54.170  63.357  1.00  0.00           C  
ATOM    698  O2    C    22      33.134  53.843  62.285  1.00  0.00           O  
ATOM    699  N3    C    22      31.732  53.347  63.988  1.00  0.00           N  
ATOM    700  C4    C    22      31.172  53.722  65.137  1.00  0.00           C  
ATOM    701  N4    C    22      30.321  52.877  65.725  1.00  0.00           N  
ATOM    702  C5    C    22      31.459  54.981  65.736  1.00  0.00           C  
ATOM    703  C6    C    22      32.321  55.787  65.103  1.00  0.00           C  
ATOM    704  H5'   C    22      35.056  59.152  65.587  1.00  0.00           H  
ATOM    705 H5''   C    22      34.230  60.291  64.832  1.00  0.00           H  
ATOM    706  H4'   C    22      35.004  58.838  63.218  1.00  0.00           H  
ATOM    707  H3'   C    22      32.224  58.376  63.595  1.00  0.00           H  
ATOM    708  H1'   C    22      34.531  55.749  62.748  1.00  0.00           H  
ATOM    709  H2'   C    22      32.302  56.834  61.902  1.00  0.00           H  
ATOM    710 HO2'   C    22      33.999  58.353  60.816  1.00  0.00           H  
ATOM    711  H42   C    22      29.892  53.123  66.571  1.00  0.00           H  
ATOM    712  H41   C    22      30.125  52.011  65.309  1.00  0.00           H  
ATOM    713  H5    C    22      31.042  55.248  66.582  1.00  0.00           H  
ATOM    714  H6    C    22      32.531  56.657  65.498  1.00  0.00           H  
ATOM    715  P     A    23      31.317  60.082  61.761  1.00  0.00           P  
ATOM    716  OP2   A    23      30.436  59.972  62.951  1.00  0.00           O  
ATOM    717  OP1   A    23      31.418  61.376  61.040  1.00  0.00           O  
ATOM    718  O5'   A    23      30.870  58.967  60.713  1.00  0.00           O  
ATOM    719  C5'   A    23      29.497  58.664  60.513  1.00  0.00           C  
ATOM    720  C4'   A    23      29.320  57.449  59.636  1.00  0.00           C  
ATOM    721  O4'   A    23      30.021  56.340  60.255  1.00  0.00           O  
ATOM    722  C3'   A    23      27.892  56.961  59.453  1.00  0.00           C  
ATOM    723  O3'   A    23      27.169  57.709  58.490  1.00  0.00           O  
ATOM    724  C1'   A    23      29.264  55.152  60.068  1.00  0.00           C  
ATOM    725  C2'   A    23      28.083  55.480  59.149  1.00  0.00           C  
ATOM    726  O2'   A    23      28.469  55.277  57.798  1.00  0.00           O  
ATOM    727  N1    A    23      27.634  51.023  62.684  1.00  0.00           N  
ATOM    728  C2    A    23      27.983  51.197  61.403  1.00  0.00           C  
ATOM    729  N3    A    23      28.399  52.302  60.787  1.00  0.00           N  
ATOM    730  C4    A    23      28.444  53.336  61.646  1.00  0.00           C  
ATOM    731  C5    A    23      28.118  53.313  62.989  1.00  0.00           C  
ATOM    732  C6    A    23      27.692  52.083  63.520  1.00  0.00           C  
ATOM    733  N6    A    23      27.344  51.909  64.797  1.00  0.00           N  
ATOM    734  N7    A    23      28.287  54.568  63.556  1.00  0.00           N  
ATOM    735  C8    A    23      28.706  55.310  62.561  1.00  0.00           C  
ATOM    736  N9    A    23      28.824  54.628  61.374  1.00  0.00           N  
ATOM    737  H5'   A    23      29.058  59.431  60.089  1.00  0.00           H  
ATOM    738 H5''   A    23      29.076  58.496  61.381  1.00  0.00           H  
ATOM    739  H4'   A    23      29.715  57.614  58.754  1.00  0.00           H  
ATOM    740  H3'   A    23      27.439  57.031  60.320  1.00  0.00           H  
ATOM    741  H1'   A    23      29.844  54.494  59.630  1.00  0.00           H  
ATOM    742  H2'   A    23      27.286  54.960  59.382  1.00  0.00           H  
ATOM    743 HO2'   A    23      28.128  56.019  57.255  1.00  0.00           H  
ATOM    744  H2    A    23      27.924  50.398  60.839  1.00  0.00           H  
ATOM    745  H61   A    23      27.055  51.026  65.110  1.00  0.00           H  
ATOM    746  H62   A    23      27.378  52.663  65.422  1.00  0.00           H  
ATOM    747  H8    A    23      28.915  56.263  62.654  1.00  0.00           H  
ATOM    748  P     G    24      25.731  58.324  58.859  1.00  0.00           P  
ATOM    749  OP2   G    24      25.703  58.584  60.321  1.00  0.00           O  
ATOM    750  OP1   G    24      25.447  59.432  57.911  1.00  0.00           O  
ATOM    751  O5'   G    24      24.712  57.138  58.550  1.00  0.00           O  
ATOM    752  C5'   G    24      24.582  56.614  57.237  1.00  0.00           C  
ATOM    753  C4'   G    24      24.075  55.193  57.256  1.00  0.00           C  
ATOM    754  O4'   G    24      24.997  54.344  57.991  1.00  0.00           O  
ATOM    755  C3'   G    24      22.743  54.968  57.956  1.00  0.00           C  
ATOM    756  O3'   G    24      21.628  55.250  57.127  1.00  0.00           O  
ATOM    757  C1'   G    24      24.302  53.398  58.765  1.00  0.00           C  
ATOM    758  C2'   G    24      22.833  53.504  58.368  1.00  0.00           C  
ATOM    759  O2'   G    24      22.587  52.643  57.265  1.00  0.00           O  
ATOM    760  N1    G    24      24.307  51.634  63.540  1.00  0.00           N  
ATOM    761  C2    G    24      24.031  50.977  62.366  1.00  0.00           C  
ATOM    762  N2    G    24      23.713  49.678  62.471  1.00  0.00           N  
ATOM    763  N3    G    24      24.063  51.550  61.174  1.00  0.00           N  
ATOM    764  C4    G    24      24.399  52.855  61.250  1.00  0.00           C  
ATOM    765  C5    G    24      24.694  53.605  62.368  1.00  0.00           C  
ATOM    766  C6    G    24      24.655  52.978  63.641  1.00  0.00           C  
ATOM    767  O6    G    24      24.884  53.473  64.751  1.00  0.00           O  
ATOM    768  N7    G    24      24.991  54.914  62.020  1.00  0.00           N  
ATOM    769  C8    G    24      24.874  54.937  60.720  1.00  0.00           C  
ATOM    770  N9    G    24      24.517  53.722  60.188  1.00  0.00           N  
ATOM    771  H5'   G    24      25.456  56.636  56.795  1.00  0.00           H  
ATOM    772 H5''   G    24      23.953  57.171  56.731  1.00  0.00           H  
ATOM    773  H4'   G    24      24.008  54.869  56.333  1.00  0.00           H  
ATOM    774  H3'   G    24      22.696  55.528  58.758  1.00  0.00           H  
ATOM    775  H1'   G    24      24.625  52.490  58.584  1.00  0.00           H  
ATOM    776  H2'   G    24      22.240  53.306  59.123  1.00  0.00           H  
ATOM    777 HO2'   G    24      22.008  53.104  56.623  1.00  0.00           H  
ATOM    778  H1    G    24      24.256  51.119  64.372  1.00  0.00           H  
ATOM    779  H22   G    24      23.506  49.158  61.666  1.00  0.00           H  
ATOM    780  H21   G    24      23.687  49.247  63.350  1.00  0.00           H  
ATOM    781  H8    G    24      25.026  55.740  60.180  1.00  0.00           H  
ATOM    782  P     C    25      20.366  56.052  57.717  1.00  0.00           P  
ATOM    783  OP2   C    25      20.877  57.218  58.480  1.00  0.00           O  
ATOM    784  OP1   C    25      19.400  56.266  56.609  1.00  0.00           O  
ATOM    785  O5'   C    25      19.710  55.034  58.752  1.00  0.00           O  
ATOM    786  C5'   C    25      19.146  53.808  58.311  1.00  0.00           C  
ATOM    787  C4'   C    25      18.687  52.956  59.472  1.00  0.00           C  
ATOM    788  O4'   C    25      19.837  52.479  60.222  1.00  0.00           O  
ATOM    789  C3'   C    25      17.837  53.607  60.558  1.00  0.00           C  
ATOM    790  O3'   C    25      16.470  53.772  60.182  1.00  0.00           O  
ATOM    791  C1'   C    25      19.441  52.174  61.543  1.00  0.00           C  
ATOM    792  C2'   C    25      17.966  52.579  61.673  1.00  0.00           C  
ATOM    793  O2'   C    25      17.144  51.449  61.459  1.00  0.00           O  
ATOM    794  N1    C    25      20.266  52.966  62.478  1.00  0.00           N  
ATOM    795  C2    C    25      20.245  52.611  63.840  1.00  0.00           C  
ATOM    796  O2    C    25      19.649  51.576  64.182  1.00  0.00           O  
ATOM    797  N3    C    25      20.875  53.396  64.738  1.00  0.00           N  
ATOM    798  C4    C    25      21.534  54.483  64.326  1.00  0.00           C  
ATOM    799  N4    C    25      22.104  55.264  65.261  1.00  0.00           N  
ATOM    800  C5    C    25      21.631  54.828  62.942  1.00  0.00           C  
ATOM    801  C6    C    25      20.991  54.048  62.061  1.00  0.00           C  
ATOM    802  H5'   C    25      19.818  53.314  57.798  1.00  0.00           H  
ATOM    803 H5''   C    25      18.378  54.000  57.733  1.00  0.00           H  
ATOM    804  H4'   C    25      18.082  52.167  59.002  1.00  0.00           H  
ATOM    805  H3'   C    25      18.151  54.631  60.810  1.00  0.00           H  
ATOM    806  H1'   C    25      19.510  51.118  61.840  1.00  0.00           H  
ATOM    807  H2'   C    25      17.658  52.973  62.651  1.00  0.00           H  
ATOM    808 HO2'   C    25      16.386  51.697  60.855  1.00  0.00           H  
ATOM    809  H42   C    25      22.605  56.087  64.988  1.00  0.00           H  
ATOM    810  H41   C    25      22.028  55.023  66.227  1.00  0.00           H  
ATOM    811  H5    C    25      22.209  55.704  62.613  1.00  0.00           H  
ATOM    812  H6    C    25      21.045  54.283  60.988  1.00  0.00           H  
ATOM    813  P     C    26      15.631  55.043  60.726  1.00  0.00           P  
ATOM    814  OP2   C    26      16.506  56.233  60.897  1.00  0.00           O  
ATOM    815  OP1   C    26      14.457  55.122  59.834  1.00  0.00           O  
ATOM    816  O5'   C    26      15.144  54.642  62.188  1.00  0.00           O  
ATOM    817  C5'   C    26      14.192  53.585  62.385  1.00  0.00           C  
ATOM    818  C4'   C    26      14.057  53.282  63.852  1.00  0.00           C  
ATOM    819  O4'   C    26      15.343  52.864  64.391  1.00  0.00           O  
ATOM    820  C3'   C    26      13.700  54.474  64.724  1.00  0.00           C  
ATOM    821  O3'   C    26      12.328  54.819  64.661  1.00  0.00           O  
ATOM    822  C1'   C    26      15.421  53.251  65.746  1.00  0.00           C  
ATOM    823  C2'   C    26      14.130  53.989  66.097  1.00  0.00           C  
ATOM    824  O2'   C    26      13.207  53.089  66.674  1.00  0.00           O  
ATOM    825  N1    C    26      16.601  54.114  65.948  1.00  0.00           N  
ATOM    826  C2    C    26      17.129  54.234  67.240  1.00  0.00           C  
ATOM    827  O2    C    26      16.622  53.584  68.158  1.00  0.00           O  
ATOM    828  N3    C    26      18.176  55.055  67.455  1.00  0.00           N  
ATOM    829  C4    C    26      18.700  55.743  66.439  1.00  0.00           C  
ATOM    830  N4    C    26      19.715  56.564  66.705  1.00  0.00           N  
ATOM    831  C5    C    26      18.202  55.624  65.110  1.00  0.00           C  
ATOM    832  C6    C    26      17.163  54.804  64.911  1.00  0.00           C  
ATOM    833  H5'   C    26      14.512  52.682  61.845  1.00  0.00           H  
ATOM    834 H5''   C    26      13.214  53.877  61.973  1.00  0.00           H  
ATOM    835  H4'   C    26      13.266  52.519  63.897  1.00  0.00           H  
ATOM    836  H3'   C    26      14.206  55.405  64.427  1.00  0.00           H  
ATOM    837  H1'   C    26      15.506  52.407  66.446  1.00  0.00           H  
ATOM    838  H2'   C    26      14.216  54.806  66.827  1.00  0.00           H  
ATOM    839 HO2'   C    26      12.302  53.237  66.276  1.00  0.00           H  
ATOM    840  H42   C    26      20.133  57.098  65.969  1.00  0.00           H  
ATOM    841  H41   C    26      20.059  56.647  67.640  1.00  0.00           H  
ATOM    842  H5    C    26      18.654  56.187  64.280  1.00  0.00           H  
ATOM    843  H6    C    26      16.751  54.686  63.898  1.00  0.00           H  
ATOM    844  P     G    27      11.902  56.353  64.833  1.00  0.00           P  
ATOM    845  OP2   G    27      12.815  57.173  63.998  1.00  0.00           O  
ATOM    846  OP1   G    27      10.439  56.456  64.637  1.00  0.00           O  
ATOM    847  O5'   G    27      12.212  56.672  66.361  1.00  0.00           O  
ATOM    848  C5'   G    27      11.435  56.061  67.397  1.00  0.00           C  
ATOM    849  C4'   G    27      11.866  56.550  68.760  1.00  0.00           C  
ATOM    850  O4'   G    27      13.191  56.056  69.097  1.00  0.00           O  
ATOM    851  C3'   G    27      12.002  58.046  68.971  1.00  0.00           C  
ATOM    852  O3'   G    27      10.751  58.693  69.096  1.00  0.00           O  
ATOM    853  C1'   G    27      13.775  56.929  70.024  1.00  0.00           C  
ATOM    854  C2'   G    27      12.796  58.078  70.265  1.00  0.00           C  
ATOM    855  O2'   G    27      12.007  57.793  71.404  1.00  0.00           O  
ATOM    856  N1    G    27      17.998  59.526  71.018  1.00  0.00           N  
ATOM    857  C2    G    27      17.038  59.056  71.879  1.00  0.00           C  
ATOM    858  N2    G    27      17.228  59.326  73.173  1.00  0.00           N  
ATOM    859  N3    G    27      15.979  58.365  71.497  1.00  0.00           N  
ATOM    860  C4    G    27      15.968  58.157  70.162  1.00  0.00           C  
ATOM    861  C5    G    27      16.881  58.573  69.217  1.00  0.00           C  
ATOM    862  C6    G    27      18.003  59.332  69.640  1.00  0.00           C  
ATOM    863  O6    G    27      18.916  59.806  68.957  1.00  0.00           O  
ATOM    864  N7    G    27      16.509  58.143  67.950  1.00  0.00           N  
ATOM    865  C8    G    27      15.394  57.497  68.143  1.00  0.00           C  
ATOM    866  N9    G    27      15.000  57.486  69.461  1.00  0.00           N  
ATOM    867  H5'   G    27      11.540  54.968  67.354  1.00  0.00           H  
ATOM    868 H5''   G    27      10.368  56.288  67.252  1.00  0.00           H  
ATOM    869  H4'   G    27      11.070  56.204  69.434  1.00  0.00           H  
ATOM    870  H3'   G    27      12.477  58.570  68.129  1.00  0.00           H  
ATOM    871  H1'   G    27      14.004  56.493  71.007  1.00  0.00           H  
ATOM    872  H2'   G    27      13.233  59.065  70.470  1.00  0.00           H  
ATOM    873 HO2'   G    27      12.082  58.546  72.059  1.00  0.00           H  
ATOM    874  H1    G    27      18.754  60.049  71.409  1.00  0.00           H  
ATOM    875  H22   G    27      16.568  59.004  73.852  1.00  0.00           H  
ATOM    876  H21   G    27      18.029  59.848  73.463  1.00  0.00           H  
ATOM    877  H8    G    27      14.822  57.020  67.333  1.00  0.00           H  
ATOM    878  P     U    28      10.660  60.282  68.921  1.00  0.00           P  
ATOM    879  OP2   U    28      11.712  60.642  67.938  1.00  0.00           O  
ATOM    880  OP1   U    28       9.237  60.576  68.614  1.00  0.00           O  
ATOM    881  O5'   U    28      11.020  60.979  70.307  1.00  0.00           O  
ATOM    882  C5'   U    28      10.288  60.680  71.486  1.00  0.00           C  
ATOM    883  C4'   U    28      11.017  61.136  72.725  1.00  0.00           C  
ATOM    884  O4'   U    28      12.345  60.553  72.746  1.00  0.00           O  
ATOM    885  C3'   U    28      11.273  62.631  72.840  1.00  0.00           C  
ATOM    886  O3'   U    28      10.133  63.357  73.263  1.00  0.00           O  
ATOM    887  C1'   U    28      13.247  61.438  73.391  1.00  0.00           C  
ATOM    888  C2'   U    28      12.464  62.685  73.804  1.00  0.00           C  
ATOM    889  O2'   U    28      12.042  62.540  75.152  1.00  0.00           O  
ATOM    890  N1    U    28      14.374  61.757  72.481  1.00  0.00           N  
ATOM    891  C2    U    28      15.572  62.124  73.065  1.00  0.00           C  
ATOM    892  O2    U    28      15.731  62.193  74.271  1.00  0.00           O  
ATOM    893  N3    U    28      16.586  62.410  72.184  1.00  0.00           N  
ATOM    894  C4    U    28      16.529  62.368  70.807  1.00  0.00           C  
ATOM    895  O4    U    28      17.531  62.655  70.151  1.00  0.00           O  
ATOM    896  C5    U    28      15.259  61.980  70.273  1.00  0.00           C  
ATOM    897  C6    U    28      14.254  61.696  71.108  1.00  0.00           C  
ATOM    898  H5'   U    28      10.147  59.711  71.537  1.00  0.00           H  
ATOM    899 H5''   U    28       9.418  61.128  71.445  1.00  0.00           H  
ATOM    900  H4'   U    28      10.528  60.837  73.519  1.00  0.00           H  
ATOM    901  H3'   U    28      11.565  62.971  71.969  1.00  0.00           H  
ATOM    902  H1'   U    28      13.593  60.994  74.193  1.00  0.00           H  
ATOM    903  H2'   U    28      12.993  63.500  73.675  1.00  0.00           H  
ATOM    904 HO2'   U    28      12.396  63.287  75.680  1.00  0.00           H  
ATOM    905  H3    U    28      17.444  62.672  72.578  1.00  0.00           H  
ATOM    906  H5    U    28      15.128  61.923  69.304  1.00  0.00           H  
ATOM    907  H6    U    28      13.395  61.434  70.718  1.00  0.00           H  
ATOM    908  P     U    29       9.904  64.867  72.764  1.00  0.00           P  
ATOM    909  OP2   U    29      10.296  64.942  71.334  1.00  0.00           O  
ATOM    910  OP1   U    29       8.539  65.285  73.174  1.00  0.00           O  
ATOM    911  O5'   U    29      10.954  65.716  73.609  1.00  0.00           O  
ATOM    912  C5'   U    29      10.773  65.922  75.002  1.00  0.00           C  
ATOM    913  C4'   U    29      12.082  66.204  75.698  1.00  0.00           C  
ATOM    914  O4'   U    29      13.086  65.228  75.327  1.00  0.00           O  
ATOM    915  C3'   U    29      12.752  67.525  75.356  1.00  0.00           C  
ATOM    916  O3'   U    29      12.185  68.628  76.040  1.00  0.00           O  
ATOM    917  C1'   U    29      14.355  65.819  75.296  1.00  0.00           C  
ATOM    918  C2'   U    29      14.182  67.260  75.765  1.00  0.00           C  
ATOM    919  O2'   U    29      14.331  67.314  77.177  1.00  0.00           O  
ATOM    920  N1    U    29      14.903  65.737  73.920  1.00  0.00           N  
ATOM    921  C2    U    29      16.275  65.620  73.794  1.00  0.00           C  
ATOM    922  O2    U    29      17.031  65.581  74.750  1.00  0.00           O  
ATOM    923  N3    U    29      16.737  65.547  72.503  1.00  0.00           N  
ATOM    924  C4    U    29      15.986  65.579  71.348  1.00  0.00           C  
ATOM    925  O4    U    29      16.552  65.504  70.256  1.00  0.00           O  
ATOM    926  C5    U    29      14.575  65.702  71.555  1.00  0.00           C  
ATOM    927  C6    U    29      14.098  65.774  72.802  1.00  0.00           C  
ATOM    928  H5'   U    29      10.369  65.120  75.394  1.00  0.00           H  
ATOM    929 H5''   U    29      10.170  66.682  75.137  1.00  0.00           H  
ATOM    930  H4'   U    29      11.934  66.165  76.666  1.00  0.00           H  
ATOM    931  H3'   U    29      12.713  67.692  74.391  1.00  0.00           H  
ATOM    932  H1'   U    29      14.954  65.349  75.913  1.00  0.00           H  
ATOM    933  H2'   U    29      14.804  67.867  75.312  1.00  0.00           H  
ATOM    934 HO2'   U    29      15.100  67.882  77.395  1.00  0.00           H  
ATOM    935  H3    U    29      17.707  65.463  72.391  1.00  0.00           H  
ATOM    936  H5    U    29      13.964  65.732  70.789  1.00  0.00           H  
ATOM    937  H6    U    29      13.129  65.858  72.917  1.00  0.00           H  
ATOM    938  P     C    30      12.350  70.116  75.456  1.00  0.00           P  
ATOM    939  OP2   C    30      12.183  70.053  73.983  1.00  0.00           O  
ATOM    940  OP1   C    30      11.485  71.021  76.255  1.00  0.00           O  
ATOM    941  O5'   C    30      13.868  70.486  75.766  1.00  0.00           O  
ATOM    942  C5'   C    30      14.321  70.650  77.101  1.00  0.00           C  
ATOM    943  C4'   C    30      15.815  70.590  77.189  1.00  0.00           C  
ATOM    944  O4'   C    30      16.289  69.427  76.472  1.00  0.00           O  
ATOM    945  C3'   C    30      16.505  71.748  76.491  1.00  0.00           C  
ATOM    946  O3'   C    30      16.584  72.882  77.339  1.00  0.00           O  
ATOM    947  C1'   C    30      17.498  69.727  75.812  1.00  0.00           C  
ATOM    948  C2'   C    30      17.873  71.162  76.192  1.00  0.00           C  
ATOM    949  O2'   C    30      18.688  71.168  77.348  1.00  0.00           O  
ATOM    950  N1    C    30      17.326  69.502  74.363  1.00  0.00           N  
ATOM    951  C2    C    30      18.437  69.104  73.610  1.00  0.00           C  
ATOM    952  O2    C    30      19.538  69.001  74.172  1.00  0.00           O  
ATOM    953  N3    C    30      18.289  68.848  72.293  1.00  0.00           N  
ATOM    954  C4    C    30      17.103  68.989  71.716  1.00  0.00           C  
ATOM    955  N4    C    30      17.014  68.704  70.421  1.00  0.00           N  
ATOM    956  C5    C    30      15.958  69.424  72.444  1.00  0.00           C  
ATOM    957  C6    C    30      16.109  69.666  73.756  1.00  0.00           C  
ATOM    958  H5'   C    30      13.940  69.939  77.657  1.00  0.00           H  
ATOM    959 H5''   C    30      14.016  71.518  77.438  1.00  0.00           H  
ATOM    960  H4'   C    30      16.020  70.589  78.270  1.00  0.00           H  
ATOM    961  H3'   C    30      15.968  72.111  75.602  1.00  0.00           H  
ATOM    962  H1'   C    30      18.336  69.085  76.120  1.00  0.00           H  
ATOM    963  H2'   C    30      18.424  71.737  75.435  1.00  0.00           H  
ATOM    964 HO2'   C    30      18.393  71.902  77.961  1.00  0.00           H  
ATOM    965  H42   C    30      16.138  68.798  69.947  1.00  0.00           H  
ATOM    966  H41   C    30      17.822  68.395  69.922  1.00  0.00           H  
ATOM    967  H5    C    30      14.985  69.559  71.947  1.00  0.00           H  
ATOM    968  H6    C    30      15.246  70.003  74.349  1.00  0.00           H  
ATOM    969  P     A    31      16.755  74.343  76.696  1.00  0.00           P  
ATOM    970  OP2   A    31      15.944  74.433  75.443  1.00  0.00           O  
ATOM    971  OP1   A    31      16.525  75.308  77.804  1.00  0.00           O  
ATOM    972  O5'   A    31      18.296  74.377  76.301  1.00  0.00           O  
ATOM    973  C5'   A    31      18.800  75.282  75.331  1.00  0.00           C  
ATOM    974  C4'   A    31      20.149  74.802  74.869  1.00  0.00           C  
ATOM    975  O4'   A    31      20.059  73.393  74.534  1.00  0.00           O  
ATOM    976  C3'   A    31      20.718  75.456  73.627  1.00  0.00           C  
ATOM    977  O3'   A    31      21.389  76.651  73.992  1.00  0.00           O  
ATOM    978  C1'   A    31      20.906  73.114  73.451  1.00  0.00           C  
ATOM    979  C2'   A    31      21.694  74.389  73.150  1.00  0.00           C  
ATOM    980  O2'   A    31      22.887  74.380  73.912  1.00  0.00           O  
ATOM    981  N1    A    31      20.813  71.453  68.590  1.00  0.00           N  
ATOM    982  C2    A    31      21.821  71.780  69.409  1.00  0.00           C  
ATOM    983  N3    A    31      21.779  72.201  70.662  1.00  0.00           N  
ATOM    984  C4    A    31      20.511  72.286  71.089  1.00  0.00           C  
ATOM    985  C5    A    31      19.369  71.989  70.366  1.00  0.00           C  
ATOM    986  C6    A    31      19.548  71.548  69.052  1.00  0.00           C  
ATOM    987  N6    A    31      18.546  71.218  68.237  1.00  0.00           N  
ATOM    988  N7    A    31      18.229  72.198  71.135  1.00  0.00           N  
ATOM    989  C8    A    31      18.701  72.602  72.289  1.00  0.00           C  
ATOM    990  N9    A    31      20.075  72.684  72.328  1.00  0.00           N  
ATOM    991  H5'   A    31      18.880  76.291  75.760  1.00  0.00           H  
ATOM    992 H5''   A    31      18.107  75.348  74.479  1.00  0.00           H  
ATOM    993  H4'   A    31      20.821  75.043  75.706  1.00  0.00           H  
ATOM    994  H3'   A    31      19.953  75.763  72.899  1.00  0.00           H  
ATOM    995  H1'   A    31      21.643  72.316  73.623  1.00  0.00           H  
ATOM    996  H2'   A    31      22.019  74.546  72.111  1.00  0.00           H  
ATOM    997 HO2'   A    31      23.000  75.264  74.367  1.00  0.00           H  
ATOM    998  H2    A    31      22.827  71.686  68.978  1.00  0.00           H  
ATOM    999  H61   A    31      18.740  70.908  67.306  1.00  0.00           H  
ATOM   1000  H62   A    31      17.601  71.280  68.556  1.00  0.00           H  
ATOM   1001  H8    A    31      18.059  72.861  73.145  1.00  0.00           H  
ATOM   1002  P     G    32      21.319  77.938  73.025  1.00  0.00           P  
ATOM   1003  OP2   G    32      19.933  78.043  72.494  1.00  0.00           O  
ATOM   1004  OP1   G    32      21.906  79.084  73.773  1.00  0.00           O  
ATOM   1005  O5'   G    32      22.304  77.591  71.817  1.00  0.00           O  
ATOM   1006  C5'   G    32      23.721  77.362  72.028  1.00  0.00           C  
ATOM   1007  C4'   G    32      24.393  76.989  70.714  1.00  0.00           C  
ATOM   1008  O4'   G    32      23.652  75.888  70.102  1.00  0.00           O  
ATOM   1009  C3'   G    32      24.434  78.097  69.657  1.00  0.00           C  
ATOM   1010  O3'   G    32      25.559  77.927  68.792  1.00  0.00           O  
ATOM   1011  C1'   G    32      23.251  76.253  68.804  1.00  0.00           C  
ATOM   1012  C2'   G    32      23.198  77.779  68.827  1.00  0.00           C  
ATOM   1013  O2'   G    32      23.255  78.280  67.517  1.00  0.00           O  
ATOM   1014  N1    G    32      20.449  73.932  65.250  1.00  0.00           N  
ATOM   1015  C2    G    32      21.746  74.366  65.187  1.00  0.00           C  
ATOM   1016  N2    G    32      22.366  74.184  64.015  1.00  0.00           N  
ATOM   1017  N3    G    32      22.388  74.940  66.199  1.00  0.00           N  
ATOM   1018  C4    G    32      21.608  75.059  67.289  1.00  0.00           C  
ATOM   1019  C5    G    32      20.299  74.659  67.456  1.00  0.00           C  
ATOM   1020  C6    G    32      19.626  74.039  66.366  1.00  0.00           C  
ATOM   1021  O6    G    32      18.470  73.622  66.314  1.00  0.00           O  
ATOM   1022  N7    G    32      19.853  74.953  68.739  1.00  0.00           N  
ATOM   1023  C8    G    32      20.875  75.526  69.314  1.00  0.00           C  
ATOM   1024  N9    G    32      21.969  75.634  68.488  1.00  0.00           N  
ATOM   1025  H5'   G    32      23.868  76.558  72.762  1.00  0.00           H  
ATOM   1026 H5''   G    32      24.191  78.266  72.442  1.00  0.00           H  
ATOM   1027  H4'   G    32      25.429  76.758  70.999  1.00  0.00           H  
ATOM   1028  H3'   G    32      24.561  79.106  70.078  1.00  0.00           H  
ATOM   1029  H1'   G    32      23.941  75.970  67.995  1.00  0.00           H  
ATOM   1030  H2'   G    32      22.282  78.219  69.246  1.00  0.00           H  
ATOM   1031 HO2'   G    32      22.429  78.011  67.020  1.00  0.00           H  
ATOM   1032  H1    G    32      20.064  73.508  64.431  1.00  0.00           H  
ATOM   1033  H22   G    32      23.315  74.480  63.902  1.00  0.00           H  
ATOM   1034  H21   G    32      21.883  73.753  63.255  1.00  0.00           H  
ATOM   1035  H8    G    32      20.861  75.891  70.353  1.00  0.00           H  
ATOM   1036  P     U    33      26.375  79.208  68.267  1.00  0.00           P  
ATOM   1037  OP2   U    33      25.541  80.413  68.504  1.00  0.00           O  
ATOM   1038  OP1   U    33      27.748  79.143  68.831  1.00  0.00           O  
ATOM   1039  O5'   U    33      26.478  78.981  66.694  1.00  0.00           O  
ATOM   1040  C5'   U    33      27.308  77.963  66.156  1.00  0.00           C  
ATOM   1041  C4'   U    33      27.050  77.753  64.684  1.00  0.00           C  
ATOM   1042  O4'   U    33      25.674  77.315  64.499  1.00  0.00           O  
ATOM   1043  C3'   U    33      27.178  78.983  63.799  1.00  0.00           C  
ATOM   1044  O3'   U    33      28.514  79.250  63.411  1.00  0.00           O  
ATOM   1045  C1'   U    33      25.160  77.870  63.298  1.00  0.00           C  
ATOM   1046  C2'   U    33      26.278  78.645  62.615  1.00  0.00           C  
ATOM   1047  O2'   U    33      26.939  77.788  61.694  1.00  0.00           O  
ATOM   1048  N1    U    33      23.995  78.729  63.619  1.00  0.00           N  
ATOM   1049  C2    U    33      23.008  78.840  62.656  1.00  0.00           C  
ATOM   1050  O2    U    33      23.061  78.270  61.580  1.00  0.00           O  
ATOM   1051  N3    U    33      21.949  79.645  62.997  1.00  0.00           N  
ATOM   1052  C4    U    33      21.777  80.338  64.177  1.00  0.00           C  
ATOM   1053  O4    U    33      20.765  81.023  64.333  1.00  0.00           O  
ATOM   1054  C5    U    33      22.836  80.176  65.125  1.00  0.00           C  
ATOM   1055  C6    U    33      23.879  79.397  64.820  1.00  0.00           C  
ATOM   1056  H5'   U    33      27.135  77.125  66.633  1.00  0.00           H  
ATOM   1057 H5''   U    33      28.247  78.216  66.282  1.00  0.00           H  
ATOM   1058  H4'   U    33      27.657  77.059  64.353  1.00  0.00           H  
ATOM   1059  H3'   U    33      26.806  79.758  64.268  1.00  0.00           H  
ATOM   1060  H1'   U    33      24.872  77.137  62.713  1.00  0.00           H  
ATOM   1061  H2'   U    33      25.939  79.453  62.178  1.00  0.00           H  
ATOM   1062 HO2'   U    33      27.906  77.933  61.762  1.00  0.00           H  
ATOM   1063  H3    U    33      21.239  79.738  62.329  1.00  0.00           H  
ATOM   1064  H5    U    33      22.796  80.632  65.992  1.00  0.00           H  
ATOM   1065  H6    U    33      24.591  79.303  65.485  1.00  0.00           H  
ATOM   1066  P     A    34      29.159  80.698  63.671  1.00  0.00           P  
ATOM   1067  OP2   A    34      28.399  81.350  64.768  1.00  0.00           O  
ATOM   1068  OP1   A    34      30.628  80.533  63.794  1.00  0.00           O  
ATOM   1069  O5'   A    34      28.863  81.499  62.325  1.00  0.00           O  
ATOM   1070  C5'   A    34      29.181  80.939  61.060  1.00  0.00           C  
ATOM   1071  C4'   A    34      29.112  81.975  59.961  1.00  0.00           C  
ATOM   1072  O4'   A    34      27.747  82.442  59.797  1.00  0.00           O  
ATOM   1073  C3'   A    34      29.912  83.256  60.157  1.00  0.00           C  
ATOM   1074  O3'   A    34      31.294  83.058  59.886  1.00  0.00           O  
ATOM   1075  C1'   A    34      27.764  83.782  59.347  1.00  0.00           C  
ATOM   1076  C2'   A    34      29.228  84.186  59.164  1.00  0.00           C  
ATOM   1077  O2'   A    34      29.585  83.923  57.819  1.00  0.00           O  
ATOM   1078  N1    A    34      25.930  88.453  60.428  1.00  0.00           N  
ATOM   1079  C2    A    34      26.473  87.940  59.324  1.00  0.00           C  
ATOM   1080  N3    A    34      26.906  86.710  59.097  1.00  0.00           N  
ATOM   1081  C4    A    34      26.739  85.940  60.185  1.00  0.00           C  
ATOM   1082  C5    A    34      26.188  86.326  61.392  1.00  0.00           C  
ATOM   1083  C6    A    34      25.768  87.653  61.499  1.00  0.00           C  
ATOM   1084  N6    A    34      25.216  88.162  62.594  1.00  0.00           N  
ATOM   1085  N7    A    34      26.164  85.266  62.285  1.00  0.00           N  
ATOM   1086  C8    A    34      26.706  84.279  61.614  1.00  0.00           C  
ATOM   1087  N9    A    34      27.091  84.620  60.338  1.00  0.00           N  
ATOM   1088  H5'   A    34      28.546  80.219  60.860  1.00  0.00           H  
ATOM   1089 H5''   A    34      30.086  80.566  61.092  1.00  0.00           H  
ATOM   1090  H4'   A    34      29.530  81.462  59.082  1.00  0.00           H  
ATOM   1091  H3'   A    34      29.895  83.633  61.191  1.00  0.00           H  
ATOM   1092  H1'   A    34      27.262  83.952  58.384  1.00  0.00           H  
ATOM   1093  H2'   A    34      29.494  85.241  59.318  1.00  0.00           H  
ATOM   1094 HO2'   A    34      30.469  83.455  57.793  1.00  0.00           H  
ATOM   1095  H2    A    34      26.577  88.638  58.482  1.00  0.00           H  
ATOM   1096  H61   A    34      24.930  89.121  62.611  1.00  0.00           H  
ATOM   1097  H62   A    34      25.086  87.588  63.401  1.00  0.00           H  
ATOM   1098  H8    A    34      26.845  83.270  62.033  1.00  0.00           H  
ATOM   1099  P     C    35      32.410  83.807  60.774  1.00  0.00           P  
ATOM   1100  OP2   C    35      32.015  83.807  62.197  1.00  0.00           O  
ATOM   1101  OP1   C    35      33.707  83.214  60.377  1.00  0.00           O  
ATOM   1102  O5'   C    35      32.373  85.310  60.245  1.00  0.00           O  
ATOM   1103  C5'   C    35      32.756  85.614  58.890  1.00  0.00           C  
ATOM   1104  C4'   C    35      32.450  87.055  58.561  1.00  0.00           C  
ATOM   1105  O4'   C    35      31.026  87.308  58.705  1.00  0.00           O  
ATOM   1106  C3'   C    35      33.069  88.080  59.490  1.00  0.00           C  
ATOM   1107  O3'   C    35      34.437  88.313  59.224  1.00  0.00           O  
ATOM   1108  C1'   C    35      30.820  88.643  59.134  1.00  0.00           C  
ATOM   1109  C2'   C    35      32.196  89.300  59.250  1.00  0.00           C  
ATOM   1110  O2'   C    35      32.509  89.975  58.045  1.00  0.00           O  
ATOM   1111  N1    C    35      30.089  88.633  60.418  1.00  0.00           N  
ATOM   1112  C2    C    35      29.413  89.795  60.810  1.00  0.00           C  
ATOM   1113  O2    C    35      29.452  90.792  60.072  1.00  0.00           O  
ATOM   1114  N3    C    35      28.742  89.805  61.984  1.00  0.00           N  
ATOM   1115  C4    C    35      28.732  88.718  62.758  1.00  0.00           C  
ATOM   1116  N4    C    35      28.065  88.783  63.915  1.00  0.00           N  
ATOM   1117  C5    C    35      29.407  87.519  62.383  1.00  0.00           C  
ATOM   1118  C6    C    35      30.066  87.521  61.217  1.00  0.00           C  
ATOM   1119  H5'   C    35      32.222  84.956  58.189  1.00  0.00           H  
ATOM   1120 H5''   C    35      33.831  85.426  58.751  1.00  0.00           H  
ATOM   1121  H4'   C    35      32.841  87.187  57.541  1.00  0.00           H  
ATOM   1122  H3'   C    35      33.067  87.776  60.548  1.00  0.00           H  
ATOM   1123  H1'   C    35      30.231  89.257  58.437  1.00  0.00           H  
ATOM   1124  H2'   C    35      32.308  90.063  60.033  1.00  0.00           H  
ATOM   1125 HO2'   C    35      33.463  89.796  57.800  1.00  0.00           H  
ATOM   1126  H42   C    35      28.038  87.988  64.522  1.00  0.00           H  
ATOM   1127  H41   C    35      27.594  89.625  64.174  1.00  0.00           H  
ATOM   1128  H5    C    35      29.388  86.629  63.030  1.00  0.00           H  
ATOM   1129  H6    C    35      30.599  86.614  60.893  1.00  0.00           H  
ATOM   1130  P     C    36      35.428  88.586  60.450  1.00  0.00           P  
ATOM   1131  OP2   C    36      34.986  87.744  61.587  1.00  0.00           O  
ATOM   1132  OP1   C    36      36.815  88.464  59.934  1.00  0.00           O  
ATOM   1133  O5'   C    36      35.141  90.106  60.826  1.00  0.00           O  
ATOM   1134  C5'   C    36      35.466  91.171  59.909  1.00  0.00           C  
ATOM   1135  C4'   C    36      35.011  92.495  60.469  1.00  0.00           C  
ATOM   1136  O4'   C    36      33.565  92.497  60.630  1.00  0.00           O  
ATOM   1137  C3'   C    36      35.517  92.796  61.867  1.00  0.00           C  
ATOM   1138  O3'   C    36      36.863  93.239  61.896  1.00  0.00           O  
ATOM   1139  C1'   C    36      33.226  93.324  61.733  1.00  0.00           C  
ATOM   1140  C2'   C    36      34.527  93.842  62.354  1.00  0.00           C  
ATOM   1141  O2'   C    36      34.810  95.148  61.888  1.00  0.00           O  
ATOM   1142  N1    C    36      32.425  92.558  62.706  1.00  0.00           N  
ATOM   1143  C2    C    36      31.585  93.259  63.594  1.00  0.00           C  
ATOM   1144  O2    C    36      31.518  94.497  63.515  1.00  0.00           O  
ATOM   1145  N3    C    36      30.873  92.570  64.513  1.00  0.00           N  
ATOM   1146  C4    C    36      30.967  91.238  64.570  1.00  0.00           C  
ATOM   1147  N4    C    36      30.254  90.602  65.502  1.00  0.00           N  
ATOM   1148  C5    C    36      31.798  90.501  63.674  1.00  0.00           C  
ATOM   1149  C6    C    36      32.500  91.192  62.766  1.00  0.00           C  
ATOM   1150  H5'   C    36      34.984  90.992  58.937  1.00  0.00           H  
ATOM   1151 H5''   C    36      36.551  91.196  59.731  1.00  0.00           H  
ATOM   1152  H4'   C    36      35.396  93.236  59.753  1.00  0.00           H  
ATOM   1153  H3'   C    36      35.531  91.917  62.530  1.00  0.00           H  
ATOM   1154  H1'   C    36      32.635  94.206  61.448  1.00  0.00           H  
ATOM   1155  H2'   C    36      34.517  93.941  63.448  1.00  0.00           H  
ATOM   1156 HO2'   C    36      35.777  95.212  61.639  1.00  0.00           H  
ATOM   1157  H42   C    36      30.301  89.605  65.574  1.00  0.00           H  
ATOM   1158  H41   C    36      29.673  91.121  66.127  1.00  0.00           H  
ATOM   1159  H5    C    36      31.862  89.404  63.729  1.00  0.00           H  
ATOM   1160  H6    C    36      33.151  90.655  62.060  1.00  0.00           H  
ATOM   1161  P     A    37      37.804  92.887  63.151  1.00  0.00           P  
ATOM   1162  OP2   A    37      37.526  91.485  63.554  1.00  0.00           O  
ATOM   1163  OP1   A    37      39.191  93.293  62.814  1.00  0.00           O  
ATOM   1164  O5'   A    37      37.276  93.846  64.309  1.00  0.00           O  
ATOM   1165  C5'   A    37      37.431  95.254  64.216  1.00  0.00           C  
ATOM   1166  C4'   A    37      36.758  95.962  65.365  1.00  0.00           C  
ATOM   1167  O4'   A    37      35.333  95.710  65.358  1.00  0.00           O  
ATOM   1168  C3'   A    37      37.187  95.529  66.759  1.00  0.00           C  
ATOM   1169  O3'   A    37      38.442  96.061  67.144  1.00  0.00           O  
ATOM   1170  C1'   A    37      34.849  95.792  66.682  1.00  0.00           C  
ATOM   1171  C2'   A    37      36.033  96.021  67.618  1.00  0.00           C  
ATOM   1172  O2'   A    37      36.149  97.410  67.889  1.00  0.00           O  
ATOM   1173  N1    A    37      31.317  93.663  69.772  1.00  0.00           N  
ATOM   1174  C2    A    37      31.826  94.899  69.705  1.00  0.00           C  
ATOM   1175  N3    A    37      32.745  95.386  68.874  1.00  0.00           N  
ATOM   1176  C4    A    37      33.164  94.437  68.019  1.00  0.00           C  
ATOM   1177  C5    A    37      32.735  93.124  67.964  1.00  0.00           C  
ATOM   1178  C6    A    37      31.759  92.733  68.898  1.00  0.00           C  
ATOM   1179  N6    A    37      31.251  91.500  68.966  1.00  0.00           N  
ATOM   1180  N7    A    37      33.389  92.435  66.951  1.00  0.00           N  
ATOM   1181  C8    A    37      34.185  93.333  66.425  1.00  0.00           C  
ATOM   1182  N9    A    37      34.100  94.567  67.022  1.00  0.00           N  
ATOM   1183  H5'   A    37      37.036  95.564  63.374  1.00  0.00           H  
ATOM   1184 H5''   A    37      38.385  95.473  64.220  1.00  0.00           H  
ATOM   1185  H4'   A    37      36.904  96.927  65.272  1.00  0.00           H  
ATOM   1186  H3'   A    37      37.221  94.549  66.795  1.00  0.00           H  
ATOM   1187  H1'   A    37      34.246  96.565  66.723  1.00  0.00           H  
ATOM   1188  H2'   A    37      35.949  95.496  68.442  1.00  0.00           H  
ATOM   1189 HO2'   A    37      37.096  97.662  67.863  1.00  0.00           H  
ATOM   1190  H2    A    37      31.473  95.536  70.361  1.00  0.00           H  
ATOM   1191  H61   A    37      30.571  91.287  69.639  1.00  0.00           H  
ATOM   1192  H62   A    37      31.556  90.809  68.342  1.00  0.00           H  
ATOM   1193  H8    A    37      34.785  93.141  65.674  1.00  0.00           H  
ATOM   1194  P     A    38      39.472  95.168  67.995  1.00  0.00           P  
ATOM   1195  OP2   A    38      39.512  93.812  67.392  1.00  0.00           O  
ATOM   1196  OP1   A    38      40.730  95.939  68.151  1.00  0.00           O  
ATOM   1197  O5'   A    38      38.785  95.049  69.428  1.00  0.00           O  
ATOM   1198  C5'   A    38      38.690  96.176  70.286  1.00  0.00           C  
ATOM   1199  C4'   A    38      38.243  95.781  71.671  1.00  0.00           C  
ATOM   1200  O4'   A    38      36.998  95.043  71.615  1.00  0.00           O  
ATOM   1201  C3'   A    38      39.192  94.881  72.448  1.00  0.00           C  
ATOM   1202  O3'   A    38      39.069  95.026  73.852  1.00  0.00           O  
ATOM   1203  C1'   A    38      37.221  93.703  72.016  1.00  0.00           C  
ATOM   1204  C2'   A    38      38.727  93.491  72.051  1.00  0.00           C  
ATOM   1205  O2'   A    38      39.046  92.536  73.052  1.00  0.00           O  
ATOM   1206  N1    A    38      33.887  89.842  71.292  1.00  0.00           N  
ATOM   1207  C2    A    38      34.315  90.467  72.397  1.00  0.00           C  
ATOM   1208  N3    A    38      35.186  91.466  72.513  1.00  0.00           N  
ATOM   1209  C4    A    38      35.650  91.835  71.306  1.00  0.00           C  
ATOM   1210  C5    A    38      35.306  91.289  70.084  1.00  0.00           C  
ATOM   1211  C6    A    38      34.373  90.237  70.096  1.00  0.00           C  
ATOM   1212  N6    A    38      33.946  89.613  68.996  1.00  0.00           N  
ATOM   1213  N7    A    38      35.985  91.925  69.054  1.00  0.00           N  
ATOM   1214  C8    A    38      36.712  92.826  69.666  1.00  0.00           C  
ATOM   1215  N9    A    38      36.559  92.828  71.030  1.00  0.00           N  
ATOM   1216  H5'   A    38      38.044  96.810  69.911  1.00  0.00           H  
ATOM   1217 H5''   A    38      39.566  96.609  70.345  1.00  0.00           H  
ATOM   1218  H4'   A    38      38.100  96.592  72.202  1.00  0.00           H  
ATOM   1219  H3'   A    38      40.106  95.019  72.121  1.00  0.00           H  
ATOM   1220  H1'   A    38      36.848  93.534  72.907  1.00  0.00           H  
ATOM   1221  H2'   A    38      39.080  93.231  71.174  1.00  0.00           H  
ATOM   1222 HO2'   A    38      38.732  91.654  72.763  1.00  0.00           H  
ATOM   1223  H2    A    38      33.932  90.142  73.239  1.00  0.00           H  
ATOM   1224  H61   A    38      33.294  88.885  69.067  1.00  0.00           H  
ATOM   1225  H62   A    38      34.285  89.883  68.117  1.00  0.00           H  
ATOM   1226  H8    A    38      37.311  93.442  69.193  1.00  0.00           H  
ATOM   1227  P     G    39      39.934  96.137  74.628  1.00  0.00           P  
ATOM   1228  OP2   G    39      41.358  95.959  74.248  1.00  0.00           O  
ATOM   1229  OP1   G    39      39.279  97.455  74.424  1.00  0.00           O  
ATOM   1230  O5'   G    39      39.780  95.744  76.164  1.00  0.00           O  
ATOM   1231  C5'   G    39      40.457  96.474  77.175  1.00  0.00           C  
ATOM   1232  C4'   G    39      40.142  95.942  78.548  1.00  0.00           C  
ATOM   1233  O4'   G    39      40.639  94.582  78.684  1.00  0.00           O  
ATOM   1234  C3'   G    39      40.798  96.683  79.697  1.00  0.00           C  
ATOM   1235  O3'   G    39      40.081  97.862  80.031  1.00  0.00           O  
ATOM   1236  C1'   G    39      41.051  94.357  80.009  1.00  0.00           C  
ATOM   1237  C2'   G    39      40.762  95.637  80.801  1.00  0.00           C  
ATOM   1238  O2'   G    39      39.486  95.535  81.395  1.00  0.00           O  
ATOM   1239  N1    G    39      45.226  93.345  82.768  1.00  0.00           N  
ATOM   1240  C2    G    39      43.940  93.558  83.197  1.00  0.00           C  
ATOM   1241  N2    G    39      43.748  93.513  84.530  1.00  0.00           N  
ATOM   1242  N3    G    39      42.915  93.795  82.383  1.00  0.00           N  
ATOM   1243  C4    G    39      43.293  93.798  81.084  1.00  0.00           C  
ATOM   1244  C5    G    39      44.551  93.589  80.557  1.00  0.00           C  
ATOM   1245  C6    G    39      45.635  93.339  81.439  1.00  0.00           C  
ATOM   1246  O6    G    39      46.825  93.134  81.159  1.00  0.00           O  
ATOM   1247  N7    G    39      44.525  93.669  79.174  1.00  0.00           N  
ATOM   1248  C8    G    39      43.278  93.923  78.883  1.00  0.00           C  
ATOM   1249  N9    G    39      42.476  94.030  79.993  1.00  0.00           N  
ATOM   1250  H5'   G    39      40.186  97.415  77.127  1.00  0.00           H  
ATOM   1251 H5''   G    39      41.423  96.412  77.022  1.00  0.00           H  
ATOM   1252  H4'   G    39      39.050  96.043  78.631  1.00  0.00           H  
ATOM   1253  H3'   G    39      41.813  97.042  79.470  1.00  0.00           H  
ATOM   1254  H1'   G    39      40.538  93.536  80.530  1.00  0.00           H  
ATOM   1255  H2'   G    39      41.445  95.872  81.629  1.00  0.00           H  
ATOM   1256 HO2'   G    39      38.983  96.389  81.256  1.00  0.00           H  
ATOM   1257  H1    G    39      45.924  93.183  83.464  1.00  0.00           H  
ATOM   1258  H22   G    39      42.833  93.657  84.908  1.00  0.00           H  
ATOM   1259  H21   G    39      44.518  93.335  85.141  1.00  0.00           H  
ATOM   1260  H8    G    39      42.910  94.050  77.853  1.00  0.00           H  
ATOM   1261  P     U    40      40.865  99.251  80.226  1.00  0.00           P  
ATOM   1262  OP2   U    40      41.917  99.379  79.181  1.00  0.00           O  
ATOM   1263  OP1   U    40      39.811 100.287  80.338  1.00  0.00           O  
ATOM   1264  O5'   U    40      41.587  99.122  81.640  1.00  0.00           O  
ATOM   1265  C5'   U    40      40.824  98.962  82.848  1.00  0.00           C  
ATOM   1266  C4'   U    40      41.738  98.672  84.014  1.00  0.00           C  
ATOM   1267  O4'   U    40      42.334  97.357  83.860  1.00  0.00           O  
ATOM   1268  C3'   U    40      42.930  99.601  84.178  1.00  0.00           C  
ATOM   1269  O3'   U    40      42.598 100.822  84.816  1.00  0.00           O  
ATOM   1270  C1'   U    40      43.677  97.365  84.354  1.00  0.00           C  
ATOM   1271  C2'   U    40      43.911  98.746  84.970  1.00  0.00           C  
ATOM   1272  O2'   U    40      43.562  98.703  86.347  1.00  0.00           O  
ATOM   1273  N1    U    40      44.635  97.067  83.263  1.00  0.00           N  
ATOM   1274  C2    U    40      45.920  96.712  83.629  1.00  0.00           C  
ATOM   1275  O2    U    40      46.284  96.638  84.790  1.00  0.00           O  
ATOM   1276  N3    U    40      46.770  96.445  82.586  1.00  0.00           N  
ATOM   1277  C4    U    40      46.477  96.495  81.239  1.00  0.00           C  
ATOM   1278  O4    U    40      47.355  96.225  80.418  1.00  0.00           O  
ATOM   1279  C5    U    40      45.129  96.868  80.934  1.00  0.00           C  
ATOM   1280  C6    U    40      44.279  97.133  81.932  1.00  0.00           C  
ATOM   1281  H5'   U    40      40.102  98.141  82.734  1.00  0.00           H  
ATOM   1282 H5''   U    40      40.245  99.874  83.054  1.00  0.00           H  
ATOM   1283  H4'   U    40      41.210  98.684  84.840  1.00  0.00           H  
ATOM   1284  H3'   U    40      43.313  99.792  83.296  1.00  0.00           H  
ATOM   1285  H1'   U    40      43.758  96.680  85.051  1.00  0.00           H  
ATOM   1286  H2'   U    40      44.835  99.044  84.839  1.00  0.00           H  
ATOM   1287 HO2'   U    40      42.979  99.462  86.551  1.00  0.00           H  
ATOM   1288  H3    U    40      47.687  96.192  82.823  1.00  0.00           H  
ATOM   1289  H5    U    40      44.833  96.928  80.002  1.00  0.00           H  
ATOM   1290  H6    U    40      43.363  97.387  81.697  1.00  0.00           H  
ATOM   1291  P     C    41      43.464 102.146  84.531  1.00  0.00           P  
ATOM   1292  OP2   C    41      43.679 102.249  83.066  1.00  0.00           O  
ATOM   1293  OP1   C    41      42.832 103.273  85.261  1.00  0.00           O  
ATOM   1294  O5'   C    41      44.869 101.842  85.218  1.00  0.00           O  
ATOM   1295  C5'   C    41      45.028 101.931  86.625  1.00  0.00           C  
ATOM   1296  C4'   C    41      46.445 101.624  87.046  1.00  0.00           C  
ATOM   1297  O4'   C    41      46.816 100.294  86.602  1.00  0.00           O  
ATOM   1298  C3'   C    41      47.526 102.522  86.465  1.00  0.00           C  
ATOM   1299  O3'   C    41      47.634 103.765  87.137  1.00  0.00           O  
ATOM   1300  C1'   C    41      48.213 100.272  86.247  1.00  0.00           C  
ATOM   1301  C2'   C    41      48.773 101.656  86.578  1.00  0.00           C  
ATOM   1302  O2'   C    41      49.275 101.646  87.906  1.00  0.00           O  
ATOM   1303  N1    C    41      48.396  99.916  84.818  1.00  0.00           N  
ATOM   1304  C2    C    41      49.666  99.507  84.392  1.00  0.00           C  
ATOM   1305  O2    C    41      50.594  99.456  85.214  1.00  0.00           O  
ATOM   1306  N3    C    41      49.858  99.177  83.095  1.00  0.00           N  
ATOM   1307  C4    C    41      48.845  99.241  82.231  1.00  0.00           C  
ATOM   1308  N4    C    41      49.083  98.907  80.960  1.00  0.00           N  
ATOM   1309  C5    C    41      47.544  99.654  82.632  1.00  0.00           C  
ATOM   1310  C6    C    41      47.365  99.976  83.919  1.00  0.00           C  
ATOM   1311  H5'   C    41      44.422 101.293  87.056  1.00  0.00           H  
ATOM   1312 H5''   C    41      44.798 102.838  86.916  1.00  0.00           H  
ATOM   1313  H4'   C    41      46.497 101.657  88.026  1.00  0.00           H  
ATOM   1314  H3'   C    41      47.333 102.684  85.518  1.00  0.00           H  
ATOM   1315  H1'   C    41      48.655  99.599  86.808  1.00  0.00           H  
ATOM   1316  H2'   C    41      49.459 101.928  85.932  1.00  0.00           H  
ATOM   1317 HO2'   C    41      48.923 102.424  88.386  1.00  0.00           H  
ATOM   1318  H42   C    41      48.359  98.943  80.301  1.00  0.00           H  
ATOM   1319  H41   C    41      49.981  98.623  80.687  1.00  0.00           H  
ATOM   1320  H5    C    41      46.804  99.697  81.990  1.00  0.00           H  
ATOM   1321  H6    C    41      46.476 100.262  84.214  1.00  0.00           H  
ATOM   1322  P     U    42      48.227 105.049  86.372  1.00  0.00           P  
ATOM   1323  OP2   U    42      47.618 105.098  85.018  1.00  0.00           O  
ATOM   1324  OP1   U    42      48.104 106.221  87.275  1.00  0.00           O  
ATOM   1325  O5'   U    42      49.775 104.716  86.204  1.00  0.00           O  
ATOM   1326  C5'   U    42      50.627 104.617  87.336  1.00  0.00           C  
ATOM   1327  C4'   U    42      52.005 104.132  86.955  1.00  0.00           C  
ATOM   1328  O4'   U    42      51.917 102.816  86.348  1.00  0.00           O  
ATOM   1329  C3'   U    42      52.748 104.965  85.922  1.00  0.00           C  
ATOM   1330  O3'   U    42      53.334 106.134  86.470  1.00  0.00           O  
ATOM   1331  C1'   U    42      52.943 102.686  85.335  1.00  0.00           C  
ATOM   1332  C2'   U    42      53.762 103.977  85.364  1.00  0.00           C  
ATOM   1333  O2'   U    42      54.858 103.808  86.250  1.00  0.00           O  
ATOM   1334  N1    U    42      52.353 102.423  84.000  1.00  0.00           N  
ATOM   1335  C2    U    42      53.191 101.907  83.030  1.00  0.00           C  
ATOM   1336  O2    U    42      54.369 101.665  83.228  1.00  0.00           O  
ATOM   1337  N3    U    42      52.601 101.680  81.810  1.00  0.00           N  
ATOM   1338  C4    U    42      51.286 101.912  81.467  1.00  0.00           C  
ATOM   1339  O4    U    42      50.906 101.656  80.323  1.00  0.00           O  
ATOM   1340  C5    U    42      50.478 102.446  82.521  1.00  0.00           C  
ATOM   1341  C6    U    42      51.027 102.675  83.717  1.00  0.00           C  
ATOM   1342  H5'   U    42      50.234 103.990  87.977  1.00  0.00           H  
ATOM   1343 H5''   U    42      50.705 105.499  87.756  1.00  0.00           H  
ATOM   1344  H4'   U    42      52.553 104.071  87.766  1.00  0.00           H  
ATOM   1345  H3'   U    42      52.125 105.223  85.209  1.00  0.00           H  
ATOM   1346  H1'   U    42      53.516 101.931  85.588  1.00  0.00           H  
ATOM   1347  H2'   U    42      54.058 104.234  84.465  1.00  0.00           H  
ATOM   1348 HO2'   U    42      54.897 104.574  86.860  1.00  0.00           H  
ATOM   1349  H3    U    42      53.178 101.315  81.108  1.00  0.00           H  
ATOM   1350  H5    U    42      49.530 102.641  82.365  1.00  0.00           H  
ATOM   1351  H6    U    42      50.453 103.042  84.421  1.00  0.00           H  
ATOM   1352  P     C    43      53.584 107.425  85.546  1.00  0.00           P  
ATOM   1353  OP2   C    43      52.366 107.647  84.727  1.00  0.00           O  
ATOM   1354  OP1   C    43      54.095 108.518  86.413  1.00  0.00           O  
ATOM   1355  O5'   C    43      54.761 106.979  84.570  1.00  0.00           O  
ATOM   1356  C5'   C    43      56.076 106.768  85.061  1.00  0.00           C  
ATOM   1357  C4'   C    43      57.002 106.272  83.979  1.00  0.00           C  
ATOM   1358  O4'   C    43      56.534 104.993  83.474  1.00  0.00           O  
ATOM   1359  C3'   C    43      57.108 107.142  82.735  1.00  0.00           C  
ATOM   1360  O3'   C    43      57.963 108.258  82.912  1.00  0.00           O  
ATOM   1361  C1'   C    43      56.828 104.894  82.065  1.00  0.00           C  
ATOM   1362  C2'   C    43      57.597 106.158  81.682  1.00  0.00           C  
ATOM   1363  O2'   C    43      58.989 105.910  81.815  1.00  0.00           O  
ATOM   1364  N1    C    43      55.584 104.728  81.272  1.00  0.00           N  
ATOM   1365  C2    C    43      55.690 104.236  79.965  1.00  0.00           C  
ATOM   1366  O2    C    43      56.810 103.957  79.511  1.00  0.00           O  
ATOM   1367  N3    C    43      54.572 104.076  79.221  1.00  0.00           N  
ATOM   1368  C4    C    43      53.380 104.384  79.731  1.00  0.00           C  
ATOM   1369  N4    C    43      52.304 104.209  78.960  1.00  0.00           N  
ATOM   1370  C5    C    43      53.239 104.886  81.056  1.00  0.00           C  
ATOM   1371  C6    C    43      54.351 105.040  81.782  1.00  0.00           C  
ATOM   1372  H5'   C    43      56.044 106.105  85.784  1.00  0.00           H  
ATOM   1373 H5''   C    43      56.423 107.613  85.417  1.00  0.00           H  
ATOM   1374  H4'   C    43      57.898 106.153  84.359  1.00  0.00           H  
ATOM   1375  H3'   C    43      56.214 107.459  82.488  1.00  0.00           H  
ATOM   1376  H1'   C    43      57.403 104.110  81.934  1.00  0.00           H  
ATOM   1377  H2'   C    43      57.367 106.458  80.776  1.00  0.00           H  
ATOM   1378 HO2'   C    43      59.395 106.641  82.327  1.00  0.00           H  
ATOM   1379  H42   C    43      51.413 104.427  79.306  1.00  0.00           H  
ATOM   1380  H41   C    43      52.404 103.863  78.048  1.00  0.00           H  
ATOM   1381  H5    C    43      52.358 105.109  81.422  1.00  0.00           H  
ATOM   1382  H6    C    43      54.276 105.384  82.696  1.00  0.00           H  
ATOM   1383  P     A    44      57.758 109.583  82.025  1.00  0.00           P  
ATOM   1384  OP2   A    44      56.303 109.873  81.962  1.00  0.00           O  
ATOM   1385  OP1   A    44      58.693 110.622  82.524  1.00  0.00           O  
ATOM   1386  O5'   A    44      58.236 109.148  80.567  1.00  0.00           O  
ATOM   1387  C5'   A    44      59.603 108.872  80.302  1.00  0.00           C  
ATOM   1388  C4'   A    44      59.796 108.312  78.915  1.00  0.00           C  
ATOM   1389  O4'   A    44      59.038 107.082  78.772  1.00  0.00           O  
ATOM   1390  C3'   A    44      59.307 109.184  77.769  1.00  0.00           C  
ATOM   1391  O3'   A    44      60.208 110.229  77.444  1.00  0.00           O  
ATOM   1392  C1'   A    44      58.551 106.975  77.409  1.00  0.00           C  
ATOM   1393  C2'   A    44      59.109 108.177  76.645  1.00  0.00           C  
ATOM   1394  O2'   A    44      60.348 107.814  76.054  1.00  0.00           O  
ATOM   1395  N1    A    44      54.408 105.868  74.552  1.00  0.00           N  
ATOM   1396  C2    A    44      55.720 105.812  74.293  1.00  0.00           C  
ATOM   1397  N3    A    44      56.747 106.115  75.084  1.00  0.00           N  
ATOM   1398  C4    A    44      56.313 106.526  76.290  1.00  0.00           C  
ATOM   1399  C5    A    44      54.998 106.637  76.703  1.00  0.00           C  
ATOM   1400  C6    A    44      54.005 106.284  75.772  1.00  0.00           C  
ATOM   1401  N6    A    44      52.696 106.341  76.029  1.00  0.00           N  
ATOM   1402  N7    A    44      54.933 107.092  78.013  1.00  0.00           N  
ATOM   1403  C8    A    44      56.189 107.244  78.355  1.00  0.00           C  
ATOM   1404  N9    A    44      57.078 106.920  77.361  1.00  0.00           N  
ATOM   1405  H5'   A    44      59.933 108.222  80.957  1.00  0.00           H  
ATOM   1406 H5''   A    44      60.119 109.700  80.386  1.00  0.00           H  
ATOM   1407  H4'   A    44      60.747 108.116  78.781  1.00  0.00           H  
ATOM   1408  H3'   A    44      58.438 109.572  78.008  1.00  0.00           H  
ATOM   1409  H1'   A    44      58.921 106.149  77.031  1.00  0.00           H  
ATOM   1410  H2'   A    44      58.469 108.504  75.977  1.00  0.00           H  
ATOM   1411 HO2'   A    44      61.014 108.500  76.263  1.00  0.00           H  
ATOM   1412  H2    A    44      55.959 105.503  73.394  1.00  0.00           H  
ATOM   1413  H61   A    44      52.051 106.082  75.339  1.00  0.00           H  
ATOM   1414  H62   A    44      52.382 106.640  76.907  1.00  0.00           H  
ATOM   1415  H8    A    44      56.467 107.562  79.241  1.00  0.00           H  
ATOM   1416  P     G    45      59.675 111.560  76.716  1.00  0.00           P  
ATOM   1417  OP2   G    45      58.389 111.946  77.351  1.00  0.00           O  
ATOM   1418  OP1   G    45      60.792 112.537  76.667  1.00  0.00           O  
ATOM   1419  O5'   G    45      59.366 111.087  75.226  1.00  0.00           O  
ATOM   1420  C5'   G    45      60.417 110.710  74.348  1.00  0.00           C  
ATOM   1421  C4'   G    45      59.887 110.247  73.014  1.00  0.00           C  
ATOM   1422  O4'   G    45      59.057 109.070  73.197  1.00  0.00           O  
ATOM   1423  C3'   G    45      58.985 111.227  72.280  1.00  0.00           C  
ATOM   1424  O3'   G    45      59.703 112.262  71.629  1.00  0.00           O  
ATOM   1425  C1'   G    45      57.998 109.082  72.193  1.00  0.00           C  
ATOM   1426  C2'   G    45      58.219 110.322  71.325  1.00  0.00           C  
ATOM   1427  O2'   G    45      59.014 109.965  70.204  1.00  0.00           O  
ATOM   1428  N1    G    45      53.012 108.377  71.442  1.00  0.00           N  
ATOM   1429  C2    G    45      54.051 108.301  70.546  1.00  0.00           C  
ATOM   1430  N2    G    45      53.725 107.996  69.281  1.00  0.00           N  
ATOM   1431  N3    G    45      55.319 108.506  70.865  1.00  0.00           N  
ATOM   1432  C4    G    45      55.469 108.801  72.173  1.00  0.00           C  
ATOM   1433  C5    G    45      54.501 108.902  73.150  1.00  0.00           C  
ATOM   1434  C6    G    45      53.145 108.679  72.795  1.00  0.00           C  
ATOM   1435  O6    G    45      52.142 108.722  73.516  1.00  0.00           O  
ATOM   1436  N7    G    45      55.068 109.224  74.375  1.00  0.00           N  
ATOM   1437  C8    G    45      56.347 109.311  74.126  1.00  0.00           C  
ATOM   1438  N9    G    45      56.658 109.066  72.810  1.00  0.00           N  
ATOM   1439  H5'   G    45      60.930 109.982  74.759  1.00  0.00           H  
ATOM   1440 H5''   G    45      61.009 111.478  74.209  1.00  0.00           H  
ATOM   1441  H4'   G    45      60.644 110.016  72.435  1.00  0.00           H  
ATOM   1442  H3'   G    45      58.354 111.625  72.918  1.00  0.00           H  
ATOM   1443  H1'   G    45      58.115 108.276  71.646  1.00  0.00           H  
ATOM   1444  H2'   G    45      57.367 110.724  71.053  1.00  0.00           H  
ATOM   1445 HO2'   G    45      59.747 110.609  70.114  1.00  0.00           H  
ATOM   1446  H1    G    45      52.108 108.207  71.105  1.00  0.00           H  
ATOM   1447  H22   G    45      54.423 107.928  68.598  1.00  0.00           H  
ATOM   1448  H21   G    45      52.787 107.843  69.038  1.00  0.00           H  
ATOM   1449  H8    G    45      57.014 109.528  74.808  1.00  0.00           H  
ATOM   1450  P     G    46      58.993 113.674  71.333  1.00  0.00           P  
ATOM   1451  OP2   G    46      58.247 114.078  72.552  1.00  0.00           O  
ATOM   1452  OP1   G    46      60.011 114.589  70.757  1.00  0.00           O  
ATOM   1453  O5'   G    46      57.931 113.339  70.193  1.00  0.00           O  
ATOM   1454  C5'   G    46      58.352 112.940  68.898  1.00  0.00           C  
ATOM   1455  C4'   G    46      57.178 112.622  68.006  1.00  0.00           C  
ATOM   1456  O4'   G    46      56.443 111.493  68.544  1.00  0.00           O  
ATOM   1457  C3'   G    46      56.129 113.715  67.869  1.00  0.00           C  
ATOM   1458  O3'   G    46      56.516 114.748  66.977  1.00  0.00           O  
ATOM   1459  C1'   G    46      55.036 111.650  68.220  1.00  0.00           C  
ATOM   1460  C2'   G    46      54.901 112.941  67.412  1.00  0.00           C  
ATOM   1461  O2'   G    46      54.975 112.629  66.028  1.00  0.00           O  
ATOM   1462  N1    G    46      50.319 111.320  70.108  1.00  0.00           N  
ATOM   1463  C2    G    46      50.745 111.255  68.804  1.00  0.00           C  
ATOM   1464  N2    G    46      49.793 111.078  67.875  1.00  0.00           N  
ATOM   1465  N3    G    46      52.011 111.354  68.435  1.00  0.00           N  
ATOM   1466  C4    G    46      52.834 111.529  69.491  1.00  0.00           C  
ATOM   1467  C5    G    46      52.511 111.609  70.828  1.00  0.00           C  
ATOM   1468  C6    G    46      51.149 111.500  71.211  1.00  0.00           C  
ATOM   1469  O6    G    46      50.661 111.545  72.346  1.00  0.00           O  
ATOM   1470  N7    G    46      53.649 111.791  71.600  1.00  0.00           N  
ATOM   1471  C8    G    46      54.625 111.820  70.733  1.00  0.00           C  
ATOM   1472  N9    G    46      54.201 111.666  69.436  1.00  0.00           N  
ATOM   1473  H5'   G    46      58.919 112.144  68.977  1.00  0.00           H  
ATOM   1474 H5''   G    46      58.875 113.664  68.494  1.00  0.00           H  
ATOM   1475  H4'   G    46      57.511 112.388  67.114  1.00  0.00           H  
ATOM   1476  H3'   G    46      55.953 114.104  68.752  1.00  0.00           H  
ATOM   1477  H1'   G    46      54.781 110.887  67.660  1.00  0.00           H  
ATOM   1478  H2'   G    46      54.072 113.418  67.632  1.00  0.00           H  
ATOM   1479 HO2'   G    46      55.616 113.231  65.598  1.00  0.00           H  
ATOM   1480  H1    G    46      49.358 111.235  70.277  1.00  0.00           H  
ATOM   1481  H22   G    46      50.039 111.023  66.926  1.00  0.00           H  
ATOM   1482  H21   G    46      48.854 111.003  68.140  1.00  0.00           H  
ATOM   1483  H8    G    46      55.565 111.938  70.985  1.00  0.00           H  
ATOM   1484  P     G    47      56.119 116.276  67.313  1.00  0.00           P  
ATOM   1485  OP2   G    47      56.440 116.579  68.733  1.00  0.00           O  
ATOM   1486  OP1   G    47      56.706 117.112  66.243  1.00  0.00           O  
ATOM   1487  O5'   G    47      54.536 116.294  67.154  1.00  0.00           O  
ATOM   1488  C5'   G    47      53.931 116.199  65.865  1.00  0.00           C  
ATOM   1489  C4'   G    47      52.434 116.060  65.994  1.00  0.00           C  
ATOM   1490  O4'   G    47      52.117 114.850  66.742  1.00  0.00           O  
ATOM   1491  C3'   G    47      51.707 117.137  66.781  1.00  0.00           C  
ATOM   1492  O3'   G    47      51.566 118.363  66.075  1.00  0.00           O  
ATOM   1493  C1'   G    47      50.872 115.023  67.358  1.00  0.00           C  
ATOM   1494  C2'   G    47      50.385 116.442  67.051  1.00  0.00           C  
ATOM   1495  O2'   G    47      49.544 116.403  65.915  1.00  0.00           O  
ATOM   1496  N1    G    47      48.403 114.638  71.752  1.00  0.00           N  
ATOM   1497  C2    G    47      47.913 114.592  70.474  1.00  0.00           C  
ATOM   1498  N2    G    47      46.583 114.497  70.346  1.00  0.00           N  
ATOM   1499  N3    G    47      48.669 114.639  69.396  1.00  0.00           N  
ATOM   1500  C4    G    47      49.980 114.741  69.706  1.00  0.00           C  
ATOM   1501  C5    G    47      50.568 114.787  70.948  1.00  0.00           C  
ATOM   1502  C6    G    47      49.746 114.741  72.090  1.00  0.00           C  
ATOM   1503  O6    G    47      50.075 114.796  73.272  1.00  0.00           O  
ATOM   1504  N7    G    47      51.946 114.901  70.835  1.00  0.00           N  
ATOM   1505  C8    G    47      52.165 114.937  69.548  1.00  0.00           C  
ATOM   1506  N9    G    47      51.012 114.883  68.806  1.00  0.00           N  
ATOM   1507  H5'   G    47      54.337 115.335  65.320  1.00  0.00           H  
ATOM   1508 H5''   G    47      54.169 117.094  65.271  1.00  0.00           H  
ATOM   1509  H4'   G    47      52.073 116.071  64.955  1.00  0.00           H  
ATOM   1510  H3'   G    47      52.229 117.443  67.700  1.00  0.00           H  
ATOM   1511  H1'   G    47      50.088 114.334  67.013  1.00  0.00           H  
ATOM   1512  H2'   G    47      49.788 116.950  67.822  1.00  0.00           H  
ATOM   1513 HO2'   G    47      49.752 117.178  65.317  1.00  0.00           H  
ATOM   1514  H1    G    47      47.744 114.594  72.502  1.00  0.00           H  
ATOM   1515  H22   G    47      46.170 114.463  69.436  1.00  0.00           H  
ATOM   1516  H21   G    47      46.004 114.461  71.159  1.00  0.00           H  
ATOM   1517  H8    G    47      53.170 115.027  69.106  1.00  0.00           H  
ATOM   1518  P     G    48      51.715 119.763  66.850  1.00  0.00           P  
ATOM   1519  OP2   G    48      52.917 119.681  67.719  1.00  0.00           O  
ATOM   1520  OP1   G    48      51.604 120.857  65.852  1.00  0.00           O  
ATOM   1521  O5'   G    48      50.430 119.823  67.791  1.00  0.00           O  
ATOM   1522  C5'   G    48      49.128 119.956  67.239  1.00  0.00           C  
ATOM   1523  C4'   G    48      48.063 119.858  68.303  1.00  0.00           C  
ATOM   1524  O4'   G    48      48.179 118.580  68.980  1.00  0.00           O  
ATOM   1525  C3'   G    48      48.135 120.892  69.416  1.00  0.00           C  
ATOM   1526  O3'   G    48      47.458 122.096  69.098  1.00  0.00           O  
ATOM   1527  C1'   G    48      48.007 118.733  70.378  1.00  0.00           C  
ATOM   1528  C2'   G    48      47.522 120.163  70.607  1.00  0.00           C  
ATOM   1529  O2'   G    48      46.103 120.182  70.549  1.00  0.00           O  
ATOM   1530  N1    G    48      50.344 117.650  74.768  1.00  0.00           N  
ATOM   1531  C2    G    48      49.008 117.842  74.513  1.00  0.00           C  
ATOM   1532  N2    G    48      48.180 117.731  75.563  1.00  0.00           N  
ATOM   1533  N3    G    48      48.517 118.120  73.317  1.00  0.00           N  
ATOM   1534  C4    G    48      49.484 118.196  72.379  1.00  0.00           C  
ATOM   1535  C5    G    48      50.844 118.021  72.528  1.00  0.00           C  
ATOM   1536  C6    G    48      51.357 117.723  73.817  1.00  0.00           C  
ATOM   1537  O6    G    48      52.532 117.533  74.153  1.00  0.00           O  
ATOM   1538  N7    G    48      51.497 118.181  71.315  1.00  0.00           N  
ATOM   1539  C8    G    48      50.542 118.445  70.466  1.00  0.00           C  
ATOM   1540  N9    G    48      49.296 118.469  71.044  1.00  0.00           N  
ATOM   1541  H5'   G    48      48.987 119.247  66.578  1.00  0.00           H  
ATOM   1542 H5''   G    48      49.057 120.826  66.794  1.00  0.00           H  
ATOM   1543  H4'   G    48      47.182 119.917  67.876  1.00  0.00           H  
ATOM   1544  H3'   G    48      49.074 121.087  69.614  1.00  0.00           H  
ATOM   1545  H1'   G    48      47.333 118.103  70.709  1.00  0.00           H  
ATOM   1546  H2'   G    48      47.855 120.520  71.457  1.00  0.00           H  
ATOM   1547 HO2'   G    48      45.815 120.971  70.044  1.00  0.00           H  
ATOM   1548  H1    G    48      50.606 117.447  75.691  1.00  0.00           H  
ATOM   1549  H22   G    48      47.215 117.857  75.441  1.00  0.00           H  
ATOM   1550  H21   G    48      48.536 117.525  76.452  1.00  0.00           H  
ATOM   1551  H8    G    48      50.698 118.609  69.512  1.00  0.00           H  
ATOM   1552  P     A    49      48.189 123.512  69.305  1.00  0.00           P  
ATOM   1553  OP2   A    49      49.614 123.251  69.626  1.00  0.00           O  
ATOM   1554  OP1   A    49      47.842 124.382  68.153  1.00  0.00           O  
ATOM   1555  O5'   A    49      47.494 124.117  70.606  1.00  0.00           O  
ATOM   1556  C5'   A    49      47.570 123.442  71.853  1.00  0.00           C  
ATOM   1557  C4'   A    49      47.551 124.411  73.009  1.00  0.00           C  
ATOM   1558  O4'   A    49      46.502 125.393  72.849  1.00  0.00           O  
ATOM   1559  C3'   A    49      47.275 123.810  74.378  1.00  0.00           C  
ATOM   1560  O3'   A    49      48.420 123.215  74.965  1.00  0.00           O  
ATOM   1561  C1'   A    49      46.022 125.814  74.112  1.00  0.00           C  
ATOM   1562  C2'   A    49      46.772 125.011  75.175  1.00  0.00           C  
ATOM   1563  O2'   A    49      47.852 125.797  75.658  1.00  0.00           O  
ATOM   1564  N1    A    49      42.194 122.523  73.077  1.00  0.00           N  
ATOM   1565  C2    A    49      43.519 122.445  72.904  1.00  0.00           C  
ATOM   1566  N3    A    49      44.460 123.341  73.196  1.00  0.00           N  
ATOM   1567  C4    A    49      43.913 124.445  73.735  1.00  0.00           C  
ATOM   1568  C5    A    49      42.571 124.672  73.975  1.00  0.00           C  
ATOM   1569  C6    A    49      41.677 123.646  73.621  1.00  0.00           C  
ATOM   1570  N6    A    49      40.355 123.723  73.793  1.00  0.00           N  
ATOM   1571  N7    A    49      42.379 125.925  74.542  1.00  0.00           N  
ATOM   1572  C8    A    49      43.589 126.419  74.631  1.00  0.00           C  
ATOM   1573  N9    A    49      44.566 125.576  74.161  1.00  0.00           N  
ATOM   1574  H5'   A    49      48.400 122.922  71.885  1.00  0.00           H  
ATOM   1575 H5''   A    49      46.808 122.832  71.934  1.00  0.00           H  
ATOM   1576  H4'   A    49      48.410 124.881  73.042  1.00  0.00           H  
ATOM   1577  H3'   A    49      46.551 123.152  74.301  1.00  0.00           H  
ATOM   1578  H1'   A    49      46.201 126.770  74.239  1.00  0.00           H  
ATOM   1579  H2'   A    49      46.171 124.736  75.899  1.00  0.00           H  
ATOM   1580 HO2'   A    49      48.613 125.210  75.849  1.00  0.00           H  
ATOM   1581  H2    A    49      43.843 121.610  72.506  1.00  0.00           H  
ATOM   1582  H61   A    49      39.782 122.974  73.526  1.00  0.00           H  
ATOM   1583  H62   A    49      39.958 124.528  74.186  1.00  0.00           H  
ATOM   1584  H8    A    49      43.779 127.307  74.998  1.00  0.00           H  
ATOM   1585  P     A    50      48.300 121.792  75.687  1.00  0.00           P  
ATOM   1586  OP2   A    50      47.536 120.926  74.754  1.00  0.00           O  
ATOM   1587  OP1   A    50      49.683 121.414  76.072  1.00  0.00           O  
ATOM   1588  O5'   A    50      47.443 121.954  77.020  1.00  0.00           O  
ATOM   1589  C5'   A    50      48.051 122.385  78.229  1.00  0.00           C  
ATOM   1590  C4'   A    50      47.026 122.628  79.309  1.00  0.00           C  
ATOM   1591  O4'   A    50      45.987 123.500  78.799  1.00  0.00           O  
ATOM   1592  C3'   A    50      46.281 121.401  79.810  1.00  0.00           C  
ATOM   1593  O3'   A    50      46.967 120.721  80.847  1.00  0.00           O  
ATOM   1594  C1'   A    50      44.699 123.090  79.246  1.00  0.00           C  
ATOM   1595  C2'   A    50      44.936 121.966  80.259  1.00  0.00           C  
ATOM   1596  O2'   A    50      45.025 122.539  81.556  1.00  0.00           O  
ATOM   1597  N1    A    50      40.101 121.663  77.407  1.00  0.00           N  
ATOM   1598  C2    A    50      40.500 122.064  78.621  1.00  0.00           C  
ATOM   1599  N3    A    50      41.715 122.421  79.031  1.00  0.00           N  
ATOM   1600  C4    A    50      42.601 122.338  78.023  1.00  0.00           C  
ATOM   1601  C5    A    50      42.343 121.943  76.723  1.00  0.00           C  
ATOM   1602  C6    A    50      41.016 121.591  76.416  1.00  0.00           C  
ATOM   1603  N6    A    50      40.618 121.191  75.206  1.00  0.00           N  
ATOM   1604  N7    A    50      43.501 121.981  75.959  1.00  0.00           N  
ATOM   1605  C8    A    50      44.419 122.390  76.800  1.00  0.00           C  
ATOM   1606  N9    A    50      43.944 122.625  78.067  1.00  0.00           N  
ATOM   1607  H5'   A    50      48.543 123.216  78.062  1.00  0.00           H  
ATOM   1608 H5''   A    50      48.680 121.698  78.534  1.00  0.00           H  
ATOM   1609  H4'   A    50      47.461 123.068  80.069  1.00  0.00           H  
ATOM   1610  H3'   A    50      46.142 120.786  79.060  1.00  0.00           H  
ATOM   1611  H1'   A    50      44.210 123.821  79.680  1.00  0.00           H  
ATOM   1612  H2'   A    50      44.227 121.291  80.208  1.00  0.00           H  
ATOM   1613 HO2'   A    50      45.757 122.107  82.045  1.00  0.00           H  
ATOM   1614  H2    A    50      39.798 122.099  79.304  1.00  0.00           H  
ATOM   1615  H61   A    50      39.678 120.958  75.052  1.00  0.00           H  
ATOM   1616  H62   A    50      41.264 121.131  74.472  1.00  0.00           H  
ATOM   1617  H8    A    50      45.358 122.516  76.548  1.00  0.00           H  
ATOM   1618  P     A    51      47.006 119.114  80.871  1.00  0.00           P  
ATOM   1619  OP2   A    51      47.265 118.640  79.489  1.00  0.00           O  
ATOM   1620  OP1   A    51      47.907 118.693  81.973  1.00  0.00           O  
ATOM   1621  O5'   A    51      45.519 118.699  81.263  1.00  0.00           O  
ATOM   1622  C5'   A    51      44.984 117.445  80.866  1.00  0.00           C  
ATOM   1623  C4'   A    51      43.601 117.592  80.283  1.00  0.00           C  
ATOM   1624  O4'   A    51      43.652 118.795  79.470  1.00  0.00           O  
ATOM   1625  C3'   A    51      43.167 116.504  79.313  1.00  0.00           C  
ATOM   1626  O3'   A    51      42.484 115.436  79.946  1.00  0.00           O  
ATOM   1627  C1'   A    51      42.930 118.593  78.268  1.00  0.00           C  
ATOM   1628  C2'   A    51      42.240 117.255  78.363  1.00  0.00           C  
ATOM   1629  O2'   A    51      40.954 117.439  78.937  1.00  0.00           O  
ATOM   1630  N1    A    51      43.440 118.835  73.146  1.00  0.00           N  
ATOM   1631  C2    A    51      42.364 118.789  73.942  1.00  0.00           C  
ATOM   1632  N3    A    51      42.304 118.727  75.271  1.00  0.00           N  
ATOM   1633  C4    A    51      43.539 118.712  75.803  1.00  0.00           C  
ATOM   1634  C5    A    51      44.737 118.754  75.116  1.00  0.00           C  
ATOM   1635  C6    A    51      44.666 118.819  73.713  1.00  0.00           C  
ATOM   1636  N6    A    51      45.738 118.864  72.918  1.00  0.00           N  
ATOM   1637  N7    A    51      45.810 118.721  75.997  1.00  0.00           N  
ATOM   1638  C8    A    51      45.244 118.662  77.177  1.00  0.00           C  
ATOM   1639  N9    A    51      43.872 118.653  77.135  1.00  0.00           N  
ATOM   1640  H5'   A    51      44.940 116.854  81.647  1.00  0.00           H  
ATOM   1641 H5''   A    51      45.573 117.043  80.195  1.00  0.00           H  
ATOM   1642  H4'   A    51      42.908 117.701  80.968  1.00  0.00           H  
ATOM   1643  H3'   A    51      43.940 116.148  78.827  1.00  0.00           H  
ATOM   1644  H1'   A    51      42.257 119.300  78.172  1.00  0.00           H  
ATOM   1645  H2'   A    51      42.188 116.815  77.489  1.00  0.00           H  
ATOM   1646 HO2'   A    51      40.384 117.913  78.297  1.00  0.00           H  
ATOM   1647  H2    A    51      41.499 118.804  73.482  1.00  0.00           H  
ATOM   1648  H61   A    51      45.625 118.909  71.946  1.00  0.00           H  
ATOM   1649  H62   A    51      46.637 118.854  73.307  1.00  0.00           H  
ATOM   1650  H8    A    51      45.754 118.627  78.014  1.00  0.00           H  
ATOM   1651  P     C    52      42.841 113.915  79.572  1.00  0.00           P  
ATOM   1652  OP2   C    52      44.291 113.709  79.814  1.00  0.00           O  
ATOM   1653  OP1   C    52      41.853 113.033  80.245  1.00  0.00           O  
ATOM   1654  O5'   C    52      42.585 113.832  78.002  1.00  0.00           O  
ATOM   1655  C5'   C    52      41.275 113.952  77.469  1.00  0.00           C  
ATOM   1656  C4'   C    52      41.298 114.152  75.973  1.00  0.00           C  
ATOM   1657  O4'   C    52      42.154 115.282  75.632  1.00  0.00           O  
ATOM   1658  C3'   C    52      41.907 113.012  75.185  1.00  0.00           C  
ATOM   1659  O3'   C    52      41.007 111.938  74.986  1.00  0.00           O  
ATOM   1660  C1'   C    52      42.845 115.027  74.426  1.00  0.00           C  
ATOM   1661  C2'   C    52      42.312 113.701  73.890  1.00  0.00           C  
ATOM   1662  O2'   C    52      41.227 113.956  73.018  1.00  0.00           O  
ATOM   1663  N1    C    52      44.289 114.946  74.728  1.00  0.00           N  
ATOM   1664  C2    C    52      45.205 114.970  73.659  1.00  0.00           C  
ATOM   1665  O2    C    52      44.778 115.093  72.500  1.00  0.00           O  
ATOM   1666  N3    C    52      46.523 114.871  73.919  1.00  0.00           N  
ATOM   1667  C4    C    52      46.948 114.782  75.181  1.00  0.00           C  
ATOM   1668  N4    C    52      48.263 114.715  75.393  1.00  0.00           N  
ATOM   1669  C5    C    52      46.043 114.765  76.284  1.00  0.00           C  
ATOM   1670  C6    C    52      44.737 114.842  76.013  1.00  0.00           C  
ATOM   1671  H5'   C    52      40.829 114.718  77.887  1.00  0.00           H  
ATOM   1672 H5''   C    52      40.771 113.137  77.675  1.00  0.00           H  
ATOM   1673  H4'   C    52      40.239 114.278  75.704  1.00  0.00           H  
ATOM   1674  H3'   C    52      42.763 112.536  75.687  1.00  0.00           H  
ATOM   1675  H1'   C    52      42.720 115.769  73.624  1.00  0.00           H  
ATOM   1676  H2'   C    52      43.006 113.099  73.288  1.00  0.00           H  
ATOM   1677 HO2'   C    52      40.483 113.316  73.214  1.00  0.00           H  
ATOM   1678  H42   C    52      48.616 114.646  76.327  1.00  0.00           H  
ATOM   1679  H41   C    52      48.895 114.733  74.620  1.00  0.00           H  
ATOM   1680  H5    C    52      46.409 114.690  77.319  1.00  0.00           H  
ATOM   1681  H6    C    52      44.010 114.832  76.839  1.00  0.00           H  
ATOM   1682  P     U    53      41.562 110.429  75.026  1.00  0.00           P  
ATOM   1683  OP2   U    53      42.624 110.305  76.055  1.00  0.00           O  
ATOM   1684  OP1   U    53      40.360 109.566  75.097  1.00  0.00           O  
ATOM   1685  O5'   U    53      42.273 110.230  73.616  1.00  0.00           O  
ATOM   1686  C5'   U    53      41.533 110.349  72.387  1.00  0.00           C  
ATOM   1687  C4'   U    53      42.485 110.323  71.216  1.00  0.00           C  
ATOM   1688  O4'   U    53      43.392 111.453  71.291  1.00  0.00           O  
ATOM   1689  C3'   U    53      43.405 109.115  71.128  1.00  0.00           C  
ATOM   1690  O3'   U    53      42.782 107.985  70.540  1.00  0.00           O  
ATOM   1691  C1'   U    53      44.694 111.077  70.866  1.00  0.00           C  
ATOM   1692  C2'   U    53      44.581 109.651  70.326  1.00  0.00           C  
ATOM   1693  O2'   U    53      44.276 109.706  68.939  1.00  0.00           O  
ATOM   1694  N1    U    53      45.644 111.175  72.001  1.00  0.00           N  
ATOM   1695  C2    U    53      46.992 111.223  71.693  1.00  0.00           C  
ATOM   1696  O2    U    53      47.415 111.190  70.550  1.00  0.00           O  
ATOM   1697  N3    U    53      47.834 111.314  72.773  1.00  0.00           N  
ATOM   1698  C4    U    53      47.476 111.360  74.105  1.00  0.00           C  
ATOM   1699  O4    U    53      48.355 111.441  74.964  1.00  0.00           O  
ATOM   1700  C5    U    53      46.067 111.306  74.348  1.00  0.00           C  
ATOM   1701  C6    U    53      45.225 111.219  73.313  1.00  0.00           C  
ATOM   1702  H5'   U    53      40.958 111.286  72.382  1.00  0.00           H  
ATOM   1703 H5''   U    53      40.809 109.525  72.300  1.00  0.00           H  
ATOM   1704  H4'   U    53      41.964 110.386  70.389  1.00  0.00           H  
ATOM   1705  H3'   U    53      43.712 108.878  72.029  1.00  0.00           H  
ATOM   1706  H1'   U    53      44.987 111.675  70.147  1.00  0.00           H  
ATOM   1707  H2'   U    53      45.399 109.137  70.497  1.00  0.00           H  
ATOM   1708 HO2'   U    53      43.522 109.107  68.754  1.00  0.00           H  
ATOM   1709  H3    U    53      48.793 111.349  72.578  1.00  0.00           H  
ATOM   1710  H5    U    53      45.723 111.334  75.265  1.00  0.00           H  
ATOM   1711  H6    U    53      44.265 111.182  73.505  1.00  0.00           H  
ATOM   1712  P     U    54      43.182 106.502  71.013  1.00  0.00           P  
ATOM   1713  OP2   U    54      43.427 106.537  72.476  1.00  0.00           O  
ATOM   1714  OP1   U    54      42.179 105.557  70.458  1.00  0.00           O  
ATOM   1715  O5'   U    54      44.572 106.229  70.285  1.00  0.00           O  
ATOM   1716  C5'   U    54      44.646 106.110  68.873  1.00  0.00           C  
ATOM   1717  C4'   U    54      46.061 106.269  68.373  1.00  0.00           C  
ATOM   1718  O4'   U    54      46.602 107.539  68.820  1.00  0.00           O  
ATOM   1719  C3'   U    54      47.066 105.242  68.869  1.00  0.00           C  
ATOM   1720  O3'   U    54      47.039 104.036  68.125  1.00  0.00           O  
ATOM   1721  C1'   U    54      47.969 107.401  69.194  1.00  0.00           C  
ATOM   1722  C2'   U    54      48.386 105.993  68.767  1.00  0.00           C  
ATOM   1723  O2'   U    54      48.853 106.037  67.426  1.00  0.00           O  
ATOM   1724  N1    U    54      48.151 107.625  70.649  1.00  0.00           N  
ATOM   1725  C2    U    54      49.429 107.915  71.087  1.00  0.00           C  
ATOM   1726  O2    U    54      50.388 107.992  70.340  1.00  0.00           O  
ATOM   1727  N3    U    54      49.550 108.116  72.440  1.00  0.00           N  
ATOM   1728  C4    U    54      48.545 108.056  73.384  1.00  0.00           C  
ATOM   1729  O4    U    54      48.814 108.260  74.568  1.00  0.00           O  
ATOM   1730  C5    U    54      47.249 107.751  72.857  1.00  0.00           C  
ATOM   1731  C6    U    54      47.103 107.554  71.542  1.00  0.00           C  
ATOM   1732  H5'   U    54      44.084 106.801  68.465  1.00  0.00           H  
ATOM   1733 H5''   U    54      44.312 105.228  68.607  1.00  0.00           H  
ATOM   1734  H4'   U    54      46.050 106.255  67.392  1.00  0.00           H  
ATOM   1735  H3'   U    54      46.883 105.042  69.811  1.00  0.00           H  
ATOM   1736  H1'   U    54      48.496 108.062  68.697  1.00  0.00           H  
ATOM   1737  H2'   U    54      49.060 105.620  69.374  1.00  0.00           H  
ATOM   1738 HO2'   U    54      48.416 105.325  66.914  1.00  0.00           H  
ATOM   1739  H3    U    54      50.448 108.323  72.773  1.00  0.00           H  
ATOM   1740  H5    U    54      46.475 107.690  73.455  1.00  0.00           H  
ATOM   1741  H6    U    54      46.207 107.346  71.208  1.00  0.00           H  
ATOM   1742  P     U    55      47.446 102.646  68.821  1.00  0.00           P  
ATOM   1743  OP2   U    55      47.054 102.717  70.250  1.00  0.00           O  
ATOM   1744  OP1   U    55      46.935 101.539  67.973  1.00  0.00           O  
ATOM   1745  O5'   U    55      49.037 102.628  68.746  1.00  0.00           O  
ATOM   1746  C5'   U    55      49.707 102.431  67.510  1.00  0.00           C  
ATOM   1747  C4'   U    55      51.197 102.628  67.647  1.00  0.00           C  
ATOM   1748  O4'   U    55      51.478 103.981  68.091  1.00  0.00           O  
ATOM   1749  C3'   U    55      51.899 101.749  68.671  1.00  0.00           C  
ATOM   1750  O3'   U    55      52.207 100.458  68.174  1.00  0.00           O  
ATOM   1751  C1'   U    55      52.552 103.992  69.033  1.00  0.00           C  
ATOM   1752  C2'   U    55      53.127 102.575  69.031  1.00  0.00           C  
ATOM   1753  O2'   U    55      54.123 102.483  68.022  1.00  0.00           O  
ATOM   1754  N1    U    55      52.052 104.395  70.369  1.00  0.00           N  
ATOM   1755  C2    U    55      52.990 104.832  71.288  1.00  0.00           C  
ATOM   1756  O2    U    55      54.182 104.897  71.042  1.00  0.00           O  
ATOM   1757  N3    U    55      52.481 105.195  72.510  1.00  0.00           N  
ATOM   1758  C4    U    55      51.160 105.166  72.904  1.00  0.00           C  
ATOM   1759  O4    U    55      50.861 105.526  74.044  1.00  0.00           O  
ATOM   1760  C5    U    55      50.248 104.703  71.904  1.00  0.00           C  
ATOM   1761  C6    U    55      50.715 104.345  70.703  1.00  0.00           C  
ATOM   1762  H5'   U    55      49.360 103.069  66.853  1.00  0.00           H  
ATOM   1763 H5''   U    55      49.534 101.519  67.195  1.00  0.00           H  
ATOM   1764  H4'   U    55      51.613 102.487  66.770  1.00  0.00           H  
ATOM   1765  H3'   U    55      51.329 101.661  69.463  1.00  0.00           H  
ATOM   1766  H1'   U    55      53.241 104.625  68.742  1.00  0.00           H  
ATOM   1767  H2'   U    55      53.479 102.330  69.912  1.00  0.00           H  
ATOM   1768 HO2'   U    55      53.957 101.684  67.482  1.00  0.00           H  
ATOM   1769  H3    U    55      53.129 105.508  73.175  1.00  0.00           H  
ATOM   1770  H5    U    55      49.289 104.651  72.097  1.00  0.00           H  
ATOM   1771  H6    U    55      50.071 104.031  70.036  1.00  0.00           H  
ATOM   1772  P     G    56      52.270  99.201  69.173  1.00  0.00           P  
ATOM   1773  OP2   G    56      51.149  99.325  70.139  1.00  0.00           O  
ATOM   1774  OP1   G    56      52.400  97.968  68.354  1.00  0.00           O  
ATOM   1775  O5'   G    56      53.634  99.408  69.971  1.00  0.00           O  
ATOM   1776  C5'   G    56      54.887  99.280  69.317  1.00  0.00           C  
ATOM   1777  C4'   G    56      56.027  99.677  70.221  1.00  0.00           C  
ATOM   1778  O4'   G    56      55.879 101.065  70.619  1.00  0.00           O  
ATOM   1779  C3'   G    56      56.127  98.924  71.539  1.00  0.00           C  
ATOM   1780  O3'   G    56      56.757  97.661  71.409  1.00  0.00           O  
ATOM   1781  C1'   G    56      56.300 101.239  71.980  1.00  0.00           C  
ATOM   1782  C2'   G    56      56.891  99.900  72.423  1.00  0.00           C  
ATOM   1783  O2'   G    56      58.280  99.886  72.124  1.00  0.00           O  
ATOM   1784  N1    G    56      54.872 103.083  76.505  1.00  0.00           N  
ATOM   1785  C2    G    56      56.131 102.800  76.035  1.00  0.00           C  
ATOM   1786  N2    G    56      57.148 103.038  76.876  1.00  0.00           N  
ATOM   1787  N3    G    56      56.378 102.320  74.827  1.00  0.00           N  
ATOM   1788  C4    G    56      55.246 102.138  74.114  1.00  0.00           C  
ATOM   1789  C5    G    56      53.942 102.388  74.490  1.00  0.00           C  
ATOM   1790  C6    G    56      53.692 102.904  75.789  1.00  0.00           C  
ATOM   1791  O6    G    56      52.607 103.190  76.308  1.00  0.00           O  
ATOM   1792  N7    G    56      53.064 102.069  73.465  1.00  0.00           N  
ATOM   1793  C8    G    56      53.834 101.639  72.503  1.00  0.00           C  
ATOM   1794  N9    G    56      55.168 101.655  72.830  1.00  0.00           N  
ATOM   1795  H5'   G    56      54.894  99.854  68.523  1.00  0.00           H  
ATOM   1796 H5''   G    56      55.009  98.349  69.039  1.00  0.00           H  
ATOM   1797  H4'   G    56      56.871  99.574  69.734  1.00  0.00           H  
ATOM   1798  H3'   G    56      55.226  98.798  71.906  1.00  0.00           H  
ATOM   1799  H1'   G    56      56.998 101.928  72.005  1.00  0.00           H  
ATOM   1800  H2'   G    56      56.724  99.731  73.375  1.00  0.00           H  
ATOM   1801 HO2'   G    56      58.497  99.053  71.658  1.00  0.00           H  
ATOM   1802  H1    G    56      54.797 103.435  77.416  1.00  0.00           H  
ATOM   1803  H22   G    56      58.070 102.856  76.594  1.00  0.00           H  
ATOM   1804  H21   G    56      56.974 103.394  77.771  1.00  0.00           H  
ATOM   1805  H8    G    56      53.493 101.335  71.635  1.00  0.00           H  
ATOM   1806  P     A    57      56.363  96.456  72.398  1.00  0.00           P  
ATOM   1807  OP2   A    57      54.898  96.517  72.635  1.00  0.00           O  
ATOM   1808  OP1   A    57      56.970  95.210  71.869  1.00  0.00           O  
ATOM   1809  O5'   A    57      57.098  96.823  73.763  1.00  0.00           O  
ATOM   1810  C5'   A    57      58.514  96.789  73.860  1.00  0.00           C  
ATOM   1811  C4'   A    57      58.988  97.263  75.211  1.00  0.00           C  
ATOM   1812  O4'   A    57      58.599  98.647  75.412  1.00  0.00           O  
ATOM   1813  C3'   A    57      58.406  96.536  76.415  1.00  0.00           C  
ATOM   1814  O3'   A    57      59.062  95.312  76.693  1.00  0.00           O  
ATOM   1815  C1'   A    57      58.217  98.864  76.777  1.00  0.00           C  
ATOM   1816  C2'   A    57      58.542  97.569  77.524  1.00  0.00           C  
ATOM   1817  O2'   A    57      59.877  97.637  78.004  1.00  0.00           O  
ATOM   1818  N1    A    57      54.443 100.742  79.741  1.00  0.00           N  
ATOM   1819  C2    A    57      55.746 100.533  79.967  1.00  0.00           C  
ATOM   1820  N3    A    57      56.674 100.039  79.150  1.00  0.00           N  
ATOM   1821  C4    A    57      56.139  99.736  77.953  1.00  0.00           C  
ATOM   1822  C5    A    57      54.821  99.894  77.572  1.00  0.00           C  
ATOM   1823  C6    A    57      53.938 100.427  78.528  1.00  0.00           C  
ATOM   1824  N6    A    57      52.639 100.634  78.304  1.00  0.00           N  
ATOM   1825  N7    A    57      54.636  99.474  76.261  1.00  0.00           N  
ATOM   1826  C8    A    57      55.827  99.078  75.887  1.00  0.00           C  
ATOM   1827  N9    A    57      56.786  99.209  76.862  1.00  0.00           N  
ATOM   1828  H5'   A    57      58.896  97.368  73.167  1.00  0.00           H  
ATOM   1829 H5''   A    57      58.824  95.871  73.717  1.00  0.00           H  
ATOM   1830  H4'   A    57      59.965  97.198  75.245  1.00  0.00           H  
ATOM   1831  H3'   A    57      57.454  96.361  76.255  1.00  0.00           H  
ATOM   1832  H1'   A    57      58.752  99.597  77.148  1.00  0.00           H  
ATOM   1833  H2'   A    57      57.904  97.404  78.250  1.00  0.00           H  
ATOM   1834 HO2'   A    57      60.346  96.812  77.761  1.00  0.00           H  
ATOM   1835  H2    A    57      56.062 100.778  80.863  1.00  0.00           H  
ATOM   1836  H61   A    57      52.074 101.009  79.011  1.00  0.00           H  
ATOM   1837  H62   A    57      52.251 100.413  77.432  1.00  0.00           H  
ATOM   1838  H8    A    57      56.017  98.722  74.994  1.00  0.00           H  
ATOM   1839  P     G    58      58.252  94.095  77.362  1.00  0.00           P  
ATOM   1840  OP2   G    58      56.892  94.067  76.767  1.00  0.00           O  
ATOM   1841  OP1   G    58      59.107  92.882  77.297  1.00  0.00           O  
ATOM   1842  O5'   G    58      58.114  94.517  78.892  1.00  0.00           O  
ATOM   1843  C5'   G    58      59.254  94.585  79.736  1.00  0.00           C  
ATOM   1844  C4'   G    58      58.910  95.166  81.085  1.00  0.00           C  
ATOM   1845  O4'   G    58      58.391  96.511  80.923  1.00  0.00           O  
ATOM   1846  C3'   G    58      57.825  94.442  81.867  1.00  0.00           C  
ATOM   1847  O3'   G    58      58.307  93.302  82.559  1.00  0.00           O  
ATOM   1848  C1'   G    58      57.338  96.755  81.864  1.00  0.00           C  
ATOM   1849  C2'   G    58      57.292  95.533  82.785  1.00  0.00           C  
ATOM   1850  O2'   G    58      58.162  95.752  83.885  1.00  0.00           O  
ATOM   1851  N1    G    58      52.513  98.318  82.307  1.00  0.00           N  
ATOM   1852  C2    G    58      53.500  98.246  83.260  1.00  0.00           C  
ATOM   1853  N2    G    58      53.163  98.642  84.496  1.00  0.00           N  
ATOM   1854  N3    G    58      54.729  97.818  83.020  1.00  0.00           N  
ATOM   1855  C4    G    58      54.897  97.460  81.730  1.00  0.00           C  
ATOM   1856  C5    G    58      53.980  97.493  80.701  1.00  0.00           C  
ATOM   1857  C6    G    58      52.665  97.954  80.971  1.00  0.00           C  
ATOM   1858  O6    G    58      51.709  98.057  80.194  1.00  0.00           O  
ATOM   1859  N7    G    58      54.548  97.039  79.519  1.00  0.00           N  
ATOM   1860  C8    G    58      55.777  96.745  79.844  1.00  0.00           C  
ATOM   1861  N9    G    58      56.056  96.976  81.170  1.00  0.00           N  
ATOM   1862  H5'   G    58      59.935  95.146  79.310  1.00  0.00           H  
ATOM   1863 H5''   G    58      59.615  93.682  79.859  1.00  0.00           H  
ATOM   1864  H4'   G    58      59.724  95.202  81.632  1.00  0.00           H  
ATOM   1865  H3'   G    58      57.114  94.167  81.250  1.00  0.00           H  
ATOM   1866  H1'   G    58      57.568  97.550  82.389  1.00  0.00           H  
ATOM   1867  H2'   G    58      56.376  95.342  83.078  1.00  0.00           H  
ATOM   1868 HO2'   G    58      58.735  94.966  84.000  1.00  0.00           H  
ATOM   1869  H1    G    58      51.635  98.649  82.586  1.00  0.00           H  
ATOM   1870  H22   G    58      53.827  98.614  85.217  1.00  0.00           H  
ATOM   1871  H21   G    58      52.256  98.961  84.682  1.00  0.00           H  
ATOM   1872  H8    G    58      56.434  96.395  79.207  1.00  0.00           H  
ATOM   1873  P     A    59      57.329  92.059  82.846  1.00  0.00           P  
ATOM   1874  OP2   A    59      56.518  91.821  81.626  1.00  0.00           O  
ATOM   1875  OP1   A    59      58.143  90.956  83.414  1.00  0.00           O  
ATOM   1876  O5'   A    59      56.354  92.592  83.988  1.00  0.00           O  
ATOM   1877  C5'   A    59      56.846  92.890  85.287  1.00  0.00           C  
ATOM   1878  C4'   A    59      55.775  93.494  86.159  1.00  0.00           C  
ATOM   1879  O4'   A    59      55.324  94.749  85.588  1.00  0.00           O  
ATOM   1880  C3'   A    59      54.501  92.677  86.314  1.00  0.00           C  
ATOM   1881  O3'   A    59      54.616  91.648  87.283  1.00  0.00           O  
ATOM   1882  C1'   A    59      53.916  94.906  85.788  1.00  0.00           C  
ATOM   1883  C2'   A    59      53.468  93.738  86.669  1.00  0.00           C  
ATOM   1884  O2'   A    59      53.572  94.122  88.032  1.00  0.00           O  
ATOM   1885  N1    A    59      49.481  95.954  83.381  1.00  0.00           N  
ATOM   1886  C2    A    59      49.849  96.036  84.667  1.00  0.00           C  
ATOM   1887  N3    A    59      51.022  95.746  85.225  1.00  0.00           N  
ATOM   1888  C4    A    59      51.898  95.320  84.298  1.00  0.00           C  
ATOM   1889  C5    A    59      51.667  95.183  82.942  1.00  0.00           C  
ATOM   1890  C6    A    59      50.384  95.524  82.476  1.00  0.00           C  
ATOM   1891  N6    A    59      50.017  95.442  81.195  1.00  0.00           N  
ATOM   1892  N7    A    59      52.804  94.718  82.295  1.00  0.00           N  
ATOM   1893  C8    A    59      53.682  94.586  83.259  1.00  0.00           C  
ATOM   1894  N9    A    59      53.202  94.934  84.497  1.00  0.00           N  
ATOM   1895  H5'   A    59      57.591  93.524  85.209  1.00  0.00           H  
ATOM   1896 H5''   A    59      57.172  92.066  85.703  1.00  0.00           H  
ATOM   1897  H4'   A    59      56.151  93.666  87.049  1.00  0.00           H  
ATOM   1898  H3'   A    59      54.268  92.279  85.449  1.00  0.00           H  
ATOM   1899  H1'   A    59      53.763  95.749  86.263  1.00  0.00           H  
ATOM   1900  H2'   A    59      52.560  93.445  86.442  1.00  0.00           H  
ATOM   1901 HO2'   A    59      54.048  93.422  88.525  1.00  0.00           H  
ATOM   1902  H2    A    59      49.156  96.354  85.284  1.00  0.00           H  
ATOM   1903  H61   A    59      49.107  95.693  80.930  1.00  0.00           H  
ATOM   1904  H62   A    59      50.655  95.133  80.521  1.00  0.00           H  
ATOM   1905  H8    A    59      54.597  94.269  83.109  1.00  0.00           H  
ATOM   1906  P     U    60      53.791  90.284  87.092  1.00  0.00           P  
ATOM   1907  OP2   U    60      53.918  89.803  85.692  1.00  0.00           O  
ATOM   1908  OP1   U    60      54.180  89.393  88.224  1.00  0.00           O  
ATOM   1909  O5'   U    60      52.271  90.723  87.280  1.00  0.00           O  
ATOM   1910  C5'   U    60      51.755  91.127  88.561  1.00  0.00           C  
ATOM   1911  C4'   U    60      50.333  91.600  88.407  1.00  0.00           C  
ATOM   1912  O4'   U    60      50.303  92.683  87.436  1.00  0.00           O  
ATOM   1913  C3'   U    60      49.377  90.563  87.832  1.00  0.00           C  
ATOM   1914  O3'   U    60      48.876  89.670  88.823  1.00  0.00           O  
ATOM   1915  C1'   U    60      49.103  92.598  86.682  1.00  0.00           C  
ATOM   1916  C2'   U    60      48.283  91.433  87.235  1.00  0.00           C  
ATOM   1917  O2'   U    60      47.396  91.915  88.219  1.00  0.00           O  
ATOM   1918  N1    U    60      49.426  92.431  85.255  1.00  0.00           N  
ATOM   1919  C2    U    60      48.450  92.786  84.340  1.00  0.00           C  
ATOM   1920  O2    U    60      47.364  93.212  84.670  1.00  0.00           O  
ATOM   1921  N3    U    60      48.795  92.618  83.024  1.00  0.00           N  
ATOM   1922  C4    U    60      49.991  92.138  82.536  1.00  0.00           C  
ATOM   1923  O4    U    60      50.161  92.073  81.320  1.00  0.00           O  
ATOM   1924  C5    U    60      50.949  91.785  83.543  1.00  0.00           C  
ATOM   1925  C6    U    60      50.643  91.941  84.832  1.00  0.00           C  
ATOM   1926  H5'   U    60      52.375  91.932  88.982  1.00  0.00           H  
ATOM   1927 H5''   U    60      51.797  90.285  89.269  1.00  0.00           H  
ATOM   1928  H4'   U    60      50.029  91.876  89.428  1.00  0.00           H  
ATOM   1929  H3'   U    60      49.844  89.893  87.095  1.00  0.00           H  
ATOM   1930  H1'   U    60      48.476  93.498  86.764  1.00  0.00           H  
ATOM   1931  H2'   U    60      47.650  90.887  86.521  1.00  0.00           H  
ATOM   1932 HO2'   U    60      46.470  91.592  88.022  1.00  0.00           H  
ATOM   1933  H3    U    60      48.103  92.868  82.346  1.00  0.00           H  
ATOM   1934  H5    U    60      51.933  91.386  83.253  1.00  0.00           H  
ATOM   1935  H6    U    60      51.392  91.665  85.590  1.00  0.00           H  
ATOM   1936  P     G    61      48.230  88.263  88.393  1.00  0.00           P  
ATOM   1937  OP2   G    61      48.881  87.824  87.133  1.00  0.00           O  
ATOM   1938  OP1   G    61      48.245  87.368  89.578  1.00  0.00           O  
ATOM   1939  O5'   G    61      46.712  88.620  88.065  1.00  0.00           O  
ATOM   1940  C5'   G    61      45.845  89.116  89.074  1.00  0.00           C  
ATOM   1941  C4'   G    61      44.497  89.493  88.511  1.00  0.00           C  
ATOM   1942  O4'   G    61      44.621  90.497  87.482  1.00  0.00           O  
ATOM   1943  C3'   G    61      43.740  88.385  87.795  1.00  0.00           C  
ATOM   1944  O3'   G    61      43.233  87.400  88.679  1.00  0.00           O  
ATOM   1945  C1'   G    61      43.510  90.388  86.599  1.00  0.00           C  
ATOM   1946  C2'   G    61      42.680  89.189  87.052  1.00  0.00           C  
ATOM   1947  O2'   G    61      41.656  89.629  87.931  1.00  0.00           O  
ATOM   1948  N1    G    61      42.256  90.443  81.665  1.00  0.00           N  
ATOM   1949  C2    G    61      41.465  90.642  82.770  1.00  0.00           C  
ATOM   1950  N2    G    61      40.167  90.889  82.537  1.00  0.00           N  
ATOM   1951  N3    G    61      41.912  90.603  84.015  1.00  0.00           N  
ATOM   1952  C4    G    61      43.235  90.343  84.069  1.00  0.00           C  
ATOM   1953  C5    G    61      44.114  90.130  83.028  1.00  0.00           C  
ATOM   1954  C6    G    61      43.621  90.174  81.698  1.00  0.00           C  
ATOM   1955  O6    G    61      44.242  90.011  80.641  1.00  0.00           O  
ATOM   1956  N7    G    61      45.395  89.896  83.505  1.00  0.00           N  
ATOM   1957  C8    G    61      45.276  89.969  84.803  1.00  0.00           C  
ATOM   1958  N9    G    61      43.992  90.238  85.213  1.00  0.00           N  
ATOM   1959  H5'   G    61      46.252  89.906  89.486  1.00  0.00           H  
ATOM   1960 H5''   G    61      45.724  88.425  89.760  1.00  0.00           H  
ATOM   1961  H4'   G    61      43.944  89.862  89.232  1.00  0.00           H  
ATOM   1962  H3'   G    61      44.337  87.951  87.152  1.00  0.00           H  
ATOM   1963  H1'   G    61      42.972  91.204  86.671  1.00  0.00           H  
ATOM   1964  H2'   G    61      42.316  88.687  86.292  1.00  0.00           H  
ATOM   1965 HO2'   G    61      41.650  89.056  88.726  1.00  0.00           H  
ATOM   1966  H1    G    61      41.828  90.493  80.785  1.00  0.00           H  
ATOM   1967  H22   G    61      39.555  91.039  83.288  1.00  0.00           H  
ATOM   1968  H21   G    61      39.829  90.919  81.618  1.00  0.00           H  
ATOM   1969  H8    G    61      46.026  89.846  85.421  1.00  0.00           H  
ATOM   1970  P     G    62      43.036  85.887  88.174  1.00  0.00           P  
ATOM   1971  OP2   G    62      44.183  85.542  87.297  1.00  0.00           O  
ATOM   1972  OP1   G    62      42.736  85.042  89.359  1.00  0.00           O  
ATOM   1973  O5'   G    62      41.725  85.949  87.270  1.00  0.00           O  
ATOM   1974  C5'   G    62      40.462  86.264  87.837  1.00  0.00           C  
ATOM   1975  C4'   G    62      39.376  86.293  86.790  1.00  0.00           C  
ATOM   1976  O4'   G    62      39.627  87.366  85.839  1.00  0.00           O  
ATOM   1977  C3'   G    62      39.259  85.053  85.916  1.00  0.00           C  
ATOM   1978  O3'   G    62      38.569  83.991  86.552  1.00  0.00           O  
ATOM   1979  C1'   G    62      39.140  86.971  84.562  1.00  0.00           C  
ATOM   1980  C2'   G    62      38.531  85.580  84.693  1.00  0.00           C  
ATOM   1981  O2'   G    62      37.137  85.704  84.937  1.00  0.00           O  
ATOM   1982  N1    G    62      40.406  87.030  79.632  1.00  0.00           N  
ATOM   1983  C2    G    62      39.163  86.994  80.214  1.00  0.00           C  
ATOM   1984  N2    G    62      38.114  86.970  79.378  1.00  0.00           N  
ATOM   1985  N3    G    62      38.960  86.982  81.522  1.00  0.00           N  
ATOM   1986  C4    G    62      40.118  87.008  82.213  1.00  0.00           C  
ATOM   1987  C5    G    62      41.409  87.046  81.729  1.00  0.00           C  
ATOM   1988  C6    G    62      41.613  87.057  80.325  1.00  0.00           C  
ATOM   1989  O6    G    62      42.680  87.089  79.701  1.00  0.00           O  
ATOM   1990  N7    G    62      42.326  87.064  82.770  1.00  0.00           N  
ATOM   1991  C8    G    62      41.590  87.039  83.849  1.00  0.00           C  
ATOM   1992  N9    G    62      40.242  87.004  83.583  1.00  0.00           N  
ATOM   1993  H5'   G    62      40.515  87.143  88.267  1.00  0.00           H  
ATOM   1994 H5''   G    62      40.238  85.590  88.513  1.00  0.00           H  
ATOM   1995  H4'   G    62      38.516  86.456  87.230  1.00  0.00           H  
ATOM   1996  H3'   G    62      40.155  84.759  85.654  1.00  0.00           H  
ATOM   1997  H1'   G    62      38.445  87.607  84.293  1.00  0.00           H  
ATOM   1998  H2'   G    62      38.713  85.030  83.902  1.00  0.00           H  
ATOM   1999 HO2'   G    62      36.874  85.055  85.622  1.00  0.00           H  
ATOM   2000  H1    G    62      40.449  87.036  78.653  1.00  0.00           H  
ATOM   2001  H22   G    62      37.202  86.945  79.738  1.00  0.00           H  
ATOM   2002  H21   G    62      38.256  86.979  78.409  1.00  0.00           H  
ATOM   2003  H8    G    62      41.962  87.044  84.755  1.00  0.00           H  
ATOM   2004  P     C    63      39.105  82.482  86.413  1.00  0.00           P  
ATOM   2005  OP2   C    63      40.588  82.521  86.371  1.00  0.00           O  
ATOM   2006  OP1   C    63      38.421  81.655  87.440  1.00  0.00           O  
ATOM   2007  O5'   C    63      38.583  82.017  84.981  1.00  0.00           O  
ATOM   2008  C5'   C    63      37.194  81.882  84.720  1.00  0.00           C  
ATOM   2009  C4'   C    63      36.919  81.701  83.246  1.00  0.00           C  
ATOM   2010  O4'   C    63      37.332  82.875  82.506  1.00  0.00           O  
ATOM   2011  C3'   C    63      37.671  80.572  82.558  1.00  0.00           C  
ATOM   2012  O3'   C    63      37.115  79.296  82.825  1.00  0.00           O  
ATOM   2013  C1'   C    63      37.741  82.492  81.214  1.00  0.00           C  
ATOM   2014  C2'   C    63      37.578  80.981  81.097  1.00  0.00           C  
ATOM   2015  O2'   C    63      36.297  80.687  80.561  1.00  0.00           O  
ATOM   2016  N1    C    63      39.142  82.926  80.990  1.00  0.00           N  
ATOM   2017  C2    C    63      39.601  83.037  79.672  1.00  0.00           C  
ATOM   2018  O2    C    63      38.831  82.769  78.737  1.00  0.00           O  
ATOM   2019  N3    C    63      40.875  83.431  79.441  1.00  0.00           N  
ATOM   2020  C4    C    63      41.683  83.712  80.463  1.00  0.00           C  
ATOM   2021  N4    C    63      42.931  84.098  80.186  1.00  0.00           N  
ATOM   2022  C5    C    63      41.247  83.610  81.814  1.00  0.00           C  
ATOM   2023  C6    C    63      39.985  83.219  82.030  1.00  0.00           C  
ATOM   2024  H5'   C    63      36.730  82.685  85.035  1.00  0.00           H  
ATOM   2025 H5''   C    63      36.852  81.103  85.206  1.00  0.00           H  
ATOM   2026  H4'   C    63      35.957  81.574  83.119  1.00  0.00           H  
ATOM   2027  H3'   C    63      38.608  80.587  82.842  1.00  0.00           H  
ATOM   2028  H1'   C    63      37.155  82.930  80.562  1.00  0.00           H  
ATOM   2029  H2'   C    63      38.295  80.577  80.566  1.00  0.00           H  
ATOM   2030 HO2'   C    63      35.884  79.973  81.090  1.00  0.00           H  
ATOM   2031  H42   C    63      43.550  84.312  80.915  1.00  0.00           H  
ATOM   2032  H41   C    63      43.228  84.167  79.255  1.00  0.00           H  
ATOM   2033  H5    C    63      41.848  83.819  82.559  1.00  0.00           H  
ATOM   2034  H6    C    63      39.666  83.143  82.953  1.00  0.00           H  
ATOM   2035  P     C    64      38.076  78.030  83.069  1.00  0.00           P  
ATOM   2036  OP2   C    64      39.186  78.459  83.955  1.00  0.00           O  
ATOM   2037  OP1   C    64      37.226  76.877  83.462  1.00  0.00           O  
ATOM   2038  O5'   C    64      38.684  77.724  81.629  1.00  0.00           O  
ATOM   2039  C5'   C    64      37.849  77.311  80.557  1.00  0.00           C  
ATOM   2040  C4'   C    64      38.565  77.391  79.230  1.00  0.00           C  
ATOM   2041  O4'   C    64      38.978  78.760  78.983  1.00  0.00           O  
ATOM   2042  C3'   C    64      39.861  76.603  79.120  1.00  0.00           C  
ATOM   2043  O3'   C    64      39.651  75.236  78.812  1.00  0.00           O  
ATOM   2044  C1'   C    64      40.199  78.777  78.288  1.00  0.00           C  
ATOM   2045  C2'   C    64      40.569  77.332  77.994  1.00  0.00           C  
ATOM   2046  O2'   C    64      40.036  76.967  76.729  1.00  0.00           O  
ATOM   2047  N1    C    64      41.221  79.462  79.118  1.00  0.00           N  
ATOM   2048  C2    C    64      42.364  79.966  78.485  1.00  0.00           C  
ATOM   2049  O2    C    64      42.489  79.825  77.259  1.00  0.00           O  
ATOM   2050  N3    C    64      43.310  80.595  79.219  1.00  0.00           N  
ATOM   2051  C4    C    64      43.152  80.732  80.535  1.00  0.00           C  
ATOM   2052  N4    C    64      44.112  81.360  81.220  1.00  0.00           N  
ATOM   2053  C5    C    64      42.003  80.231  81.209  1.00  0.00           C  
ATOM   2054  C6    C    64      41.073  79.612  80.472  1.00  0.00           C  
ATOM   2055  H5'   C    64      37.058  77.888  80.528  1.00  0.00           H  
ATOM   2056 H5''   C    64      37.565  76.386  80.711  1.00  0.00           H  
ATOM   2057  H4'   C    64      37.949  77.111  78.522  1.00  0.00           H  
ATOM   2058  H3'   C    64      40.374  76.706  79.948  1.00  0.00           H  
ATOM   2059  H1'   C    64      40.089  79.260  77.443  1.00  0.00           H  
ATOM   2060  H2'   C    64      41.538  77.194  78.032  1.00  0.00           H  
ATOM   2061 HO2'   C    64      39.666  76.061  76.787  1.00  0.00           H  
ATOM   2062  H42   C    64      44.026  81.477  82.188  1.00  0.00           H  
ATOM   2063  H41   C    64      44.903  81.703  80.752  1.00  0.00           H  
ATOM   2064  H5    C    64      41.895  80.338  82.178  1.00  0.00           H  
ATOM   2065  H6    C    64      40.274  79.260  80.917  1.00  0.00           H  
ATOM   2066  P     U    65      40.585  74.106  79.472  1.00  0.00           P  
ATOM   2067  OP2   U    65      40.655  74.364  80.933  1.00  0.00           O  
ATOM   2068  OP1   U    65      40.124  72.783  78.981  1.00  0.00           O  
ATOM   2069  O5'   U    65      42.026  74.387  78.852  1.00  0.00           O  
ATOM   2070  C5'   U    65      42.265  74.229  77.462  1.00  0.00           C  
ATOM   2071  C4'   U    65      43.602  74.801  77.058  1.00  0.00           C  
ATOM   2072  O4'   U    65      43.661  76.235  77.335  1.00  0.00           O  
ATOM   2073  C3'   U    65      44.813  74.264  77.805  1.00  0.00           C  
ATOM   2074  O3'   U    65      45.224  72.987  77.349  1.00  0.00           O  
ATOM   2075  C1'   U    65      44.974  76.592  77.641  1.00  0.00           C  
ATOM   2076  C2'   U    65      45.832  75.339  77.515  1.00  0.00           C  
ATOM   2077  O2'   U    65      46.322  75.239  76.185  1.00  0.00           O  
ATOM   2078  N1    U    65      45.012  77.165  79.008  1.00  0.00           N  
ATOM   2079  C2    U    65      46.076  77.994  79.315  1.00  0.00           C  
ATOM   2080  O2    U    65      46.961  78.263  78.521  1.00  0.00           O  
ATOM   2081  N3    U    65      46.070  78.502  80.590  1.00  0.00           N  
ATOM   2082  C4    U    65      45.130  78.272  81.573  1.00  0.00           C  
ATOM   2083  O4    U    65      45.266  78.803  82.676  1.00  0.00           O  
ATOM   2084  C5    U    65      44.059  77.406  81.184  1.00  0.00           C  
ATOM   2085  C6    U    65      44.039  76.898  79.948  1.00  0.00           C  
ATOM   2086  H5'   U    65      41.558  74.688  76.962  1.00  0.00           H  
ATOM   2087 H5''   U    65      42.246  73.275  77.241  1.00  0.00           H  
ATOM   2088  H4'   U    65      43.725  74.667  76.096  1.00  0.00           H  
ATOM   2089  H3'   U    65      44.618  74.245  78.765  1.00  0.00           H  
ATOM   2090  H1'   U    65      45.287  77.263  76.998  1.00  0.00           H  
ATOM   2091  H2'   U    65      46.560  75.330  78.171  1.00  0.00           H  
ATOM   2092 HO2'   U    65      46.251  74.307  75.888  1.00  0.00           H  
ATOM   2093  H3    U    65      46.815  79.091  80.829  1.00  0.00           H  
ATOM   2094  H5    U    65      43.345  77.188  81.820  1.00  0.00           H  
ATOM   2095  H6    U    65      43.297  76.308  79.707  1.00  0.00           H  
ATOM   2096  P     U    66      45.857  71.925  78.376  1.00  0.00           P  
ATOM   2097  OP2   U    66      45.175  72.091  79.684  1.00  0.00           O  
ATOM   2098  OP1   U    66      45.865  70.595  77.715  1.00  0.00           O  
ATOM   2099  O5'   U    66      47.367  72.404  78.542  1.00  0.00           O  
ATOM   2100  C5'   U    66      48.256  72.411  77.435  1.00  0.00           C  
ATOM   2101  C4'   U    66      49.467  73.272  77.699  1.00  0.00           C  
ATOM   2102  O4'   U    66      49.072  74.617  78.065  1.00  0.00           O  
ATOM   2103  C3'   U    66      50.357  72.840  78.854  1.00  0.00           C  
ATOM   2104  O3'   U    66      51.207  71.757  78.523  1.00  0.00           O  
ATOM   2105  C1'   U    66      50.025  75.168  78.942  1.00  0.00           C  
ATOM   2106  C2'   U    66      51.112  74.115  79.164  1.00  0.00           C  
ATOM   2107  O2'   U    66      52.163  74.329  78.233  1.00  0.00           O  
ATOM   2108  N1    U    66      49.360  75.565  80.206  1.00  0.00           N  
ATOM   2109  C2    U    66      50.000  76.510  80.986  1.00  0.00           C  
ATOM   2110  O2    U    66      51.065  77.016  80.679  1.00  0.00           O  
ATOM   2111  N3    U    66      49.347  76.847  82.146  1.00  0.00           N  
ATOM   2112  C4    U    66      48.145  76.347  82.599  1.00  0.00           C  
ATOM   2113  O4    U    66      47.686  76.752  83.669  1.00  0.00           O  
ATOM   2114  C5    U    66      47.540  75.374  81.741  1.00  0.00           C  
ATOM   2115  C6    U    66      48.154  75.028  80.605  1.00  0.00           C  
ATOM   2116  H5'   U    66      47.784  72.758  76.649  1.00  0.00           H  
ATOM   2117 H5''   U    66      48.549  71.495  77.254  1.00  0.00           H  
ATOM   2118  H4'   U    66      50.005  73.319  76.882  1.00  0.00           H  
ATOM   2119  H3'   U    66      49.796  72.602  79.621  1.00  0.00           H  
ATOM   2120  H1'   U    66      50.424  75.959  78.522  1.00  0.00           H  
ATOM   2121  H2'   U    66      51.438  74.123  80.088  1.00  0.00           H  
ATOM   2122 HO2'   U    66      52.468  73.463  77.890  1.00  0.00           H  
ATOM   2123  H3    U    66      49.784  77.515  82.714  1.00  0.00           H  
ATOM   2124  H5    U    66      46.683  74.966  81.985  1.00  0.00           H  
ATOM   2125  H6    U    66      47.720  74.360  80.036  1.00  0.00           H  
ATOM   2126  P     G    67      51.229  70.436  79.438  1.00  0.00           P  
ATOM   2127  OP2   G    67      49.830  69.960  79.591  1.00  0.00           O  
ATOM   2128  OP1   G    67      52.261  69.516  78.895  1.00  0.00           O  
ATOM   2129  O5'   G    67      51.730  70.957  80.857  1.00  0.00           O  
ATOM   2130  C5'   G    67      51.392  70.264  82.049  1.00  0.00           C  
ATOM   2131  C4'   G    67      52.424  70.481  83.128  1.00  0.00           C  
ATOM   2132  O4'   G    67      53.693  69.977  82.653  1.00  0.00           O  
ATOM   2133  C3'   G    67      52.708  71.929  83.499  1.00  0.00           C  
ATOM   2134  O3'   G    67      51.768  72.459  84.419  1.00  0.00           O  
ATOM   2135  C1'   G    67      54.746  70.777  83.152  1.00  0.00           C  
ATOM   2136  C2'   G    67      54.141  71.872  84.026  1.00  0.00           C  
ATOM   2137  O2'   G    67      54.176  71.451  85.381  1.00  0.00           O  
ATOM   2138  N1    G    67      58.911  73.332  81.722  1.00  0.00           N  
ATOM   2139  C2    G    67      58.496  72.972  82.981  1.00  0.00           C  
ATOM   2140  N2    G    67      59.291  73.337  83.998  1.00  0.00           N  
ATOM   2141  N3    G    67      57.382  72.301  83.228  1.00  0.00           N  
ATOM   2142  C4    G    67      56.704  72.014  82.097  1.00  0.00           C  
ATOM   2143  C5    G    67      57.031  72.327  80.794  1.00  0.00           C  
ATOM   2144  C6    G    67      58.228  73.047  80.543  1.00  0.00           C  
ATOM   2145  O6    G    67      58.691  73.418  79.459  1.00  0.00           O  
ATOM   2146  N7    G    67      56.069  71.850  79.916  1.00  0.00           N  
ATOM   2147  C8    G    67      55.190  71.268  80.686  1.00  0.00           C  
ATOM   2148  N9    G    67      55.514  71.330  82.020  1.00  0.00           N  
ATOM   2149  H5'   G    67      51.328  69.306  81.856  1.00  0.00           H  
ATOM   2150 H5''   G    67      50.522  70.584  82.369  1.00  0.00           H  
ATOM   2151  H4'   G    67      52.153  69.986  83.930  1.00  0.00           H  
ATOM   2152  H3'   G    67      52.688  72.478  82.688  1.00  0.00           H  
ATOM   2153  H1'   G    67      55.332  70.210  83.697  1.00  0.00           H  
ATOM   2154  H2'   G    67      54.604  72.727  83.899  1.00  0.00           H  
ATOM   2155 HO2'   G    67      53.345  71.725  85.822  1.00  0.00           H  
ATOM   2156  H1    G    67      59.753  73.828  81.646  1.00  0.00           H  
ATOM   2157  H22   G    67      59.045  73.108  84.919  1.00  0.00           H  
ATOM   2158  H21   G    67      60.117  73.834  83.823  1.00  0.00           H  
ATOM   2159  H8    G    67      54.382  70.830  80.346  1.00  0.00           H  
ATOM   2160  P     C    68      50.960  73.802  84.064  1.00  0.00           P  
ATOM   2161  OP2   C    68      50.530  73.721  82.646  1.00  0.00           O  
ATOM   2162  OP1   C    68      49.947  74.023  85.127  1.00  0.00           O  
ATOM   2163  O5'   C    68      52.055  74.954  84.183  1.00  0.00           O  
ATOM   2164  C5'   C    68      52.662  75.258  85.429  1.00  0.00           C  
ATOM   2165  C4'   C    68      53.952  76.021  85.250  1.00  0.00           C  
ATOM   2166  O4'   C    68      54.946  75.264  84.530  1.00  0.00           O  
ATOM   2167  C3'   C    68      53.862  77.309  84.446  1.00  0.00           C  
ATOM   2168  O3'   C    68      53.271  78.373  85.171  1.00  0.00           O  
ATOM   2169  C1'   C    68      55.790  76.133  83.820  1.00  0.00           C  
ATOM   2170  C2'   C    68      55.321  77.557  84.114  1.00  0.00           C  
ATOM   2171  O2'   C    68      56.025  78.063  85.239  1.00  0.00           O  
ATOM   2172  N1    C    68      55.709  75.800  82.376  1.00  0.00           N  
ATOM   2173  C2    C    68      56.703  76.294  81.522  1.00  0.00           C  
ATOM   2174  O2    C    68      57.616  76.990  81.994  1.00  0.00           O  
ATOM   2175  N3    C    68      56.652  76.005  80.202  1.00  0.00           N  
ATOM   2176  C4    C    68      55.661  75.256  79.720  1.00  0.00           C  
ATOM   2177  N4    C    68      55.651  74.996  78.410  1.00  0.00           N  
ATOM   2178  C5    C    68      54.635  74.739  80.560  1.00  0.00           C  
ATOM   2179  C6    C    68      54.696  75.031  81.865  1.00  0.00           C  
ATOM   2180  H5'   C    68      52.849  74.422  85.906  1.00  0.00           H  
ATOM   2181 H5''   C    68      52.043  75.799  85.962  1.00  0.00           H  
ATOM   2182  H4'   C    68      54.321  76.229  86.133  1.00  0.00           H  
ATOM   2183  H3'   C    68      53.362  77.140  83.620  1.00  0.00           H  
ATOM   2184  H1'   C    68      56.715  76.029  84.126  1.00  0.00           H  
ATOM   2185  H2'   C    68      55.416  78.142  83.334  1.00  0.00           H  
ATOM   2186 HO2'   C    68      55.398  78.535  85.824  1.00  0.00           H  
ATOM   2187  H42   C    68      54.936  74.448  78.025  1.00  0.00           H  
ATOM   2188  H41   C    68      56.359  75.354  77.834  1.00  0.00           H  
ATOM   2189  H5    C    68      53.910  74.189  80.197  1.00  0.00           H  
ATOM   2190  H6    C    68      54.000  74.685  82.460  1.00  0.00           H  
ATOM   2191  P     A    69      52.301  79.417  84.428  1.00  0.00           P  
ATOM   2192  OP2   A    69      51.242  78.645  83.730  1.00  0.00           O  
ATOM   2193  OP1   A    69      51.921  80.469  85.404  1.00  0.00           O  
ATOM   2194  O5'   A    69      53.232  80.086  83.320  1.00  0.00           O  
ATOM   2195  C5'   A    69      54.329  80.908  83.690  1.00  0.00           C  
ATOM   2196  C4'   A    69      55.179  81.268  82.497  1.00  0.00           C  
ATOM   2197  O4'   A    69      55.730  80.074  81.885  1.00  0.00           O  
ATOM   2198  C3'   A    69      54.460  81.966  81.352  1.00  0.00           C  
ATOM   2199  O3'   A    69      54.249  83.347  81.590  1.00  0.00           O  
ATOM   2200  C1'   A    69      55.829  80.246  80.488  1.00  0.00           C  
ATOM   2201  C2'   A    69      55.387  81.681  80.181  1.00  0.00           C  
ATOM   2202  O2'   A    69      56.525  82.531  80.207  1.00  0.00           O  
ATOM   2203  N1    A    69      54.684  77.805  76.096  1.00  0.00           N  
ATOM   2204  C2    A    69      55.598  78.737  76.396  1.00  0.00           C  
ATOM   2205  N3    A    69      55.842  79.330  77.563  1.00  0.00           N  
ATOM   2206  C4    A    69      55.009  78.870  78.513  1.00  0.00           C  
ATOM   2207  C5    A    69      54.021  77.916  78.357  1.00  0.00           C  
ATOM   2208  C6    A    69      53.864  77.364  77.073  1.00  0.00           C  
ATOM   2209  N6    A    69      52.952  76.436  76.773  1.00  0.00           N  
ATOM   2210  N7    A    69      53.361  77.693  79.558  1.00  0.00           N  
ATOM   2211  C8    A    69      53.955  78.503  80.399  1.00  0.00           C  
ATOM   2212  N9    A    69      54.963  79.246  79.834  1.00  0.00           N  
ATOM   2213  H5'   A    69      54.882  80.429  84.343  1.00  0.00           H  
ATOM   2214 H5''   A    69      53.990  81.730  84.101  1.00  0.00           H  
ATOM   2215  H4'   A    69      55.920  81.836  82.795  1.00  0.00           H  
ATOM   2216  H3'   A    69      53.598  81.526  81.198  1.00  0.00           H  
ATOM   2217  H1'   A    69      56.755  80.119  80.191  1.00  0.00           H  
ATOM   2218  H2'   A    69      54.912  81.736  79.326  1.00  0.00           H  
ATOM   2219 HO2'   A    69      56.294  83.358  80.678  1.00  0.00           H  
ATOM   2220  H2    A    69      56.168  79.023  75.651  1.00  0.00           H  
ATOM   2221  H61   A    69      52.890  76.089  75.858  1.00  0.00           H  
ATOM   2222  H62   A    69      52.347  76.101  77.466  1.00  0.00           H  
ATOM   2223  H8    A    69      53.703  78.573  81.344  1.00  0.00           H  
ATOM   2224  P     A    70      53.052  84.120  80.847  1.00  0.00           P  
ATOM   2225  OP2   A    70      51.878  83.213  80.798  1.00  0.00           O  
ATOM   2226  OP1   A    70      52.917  85.462  81.466  1.00  0.00           O  
ATOM   2227  O5'   A    70      53.585  84.315  79.358  1.00  0.00           O  
ATOM   2228  C5'   A    70      52.681  84.488  78.277  1.00  0.00           C  
ATOM   2229  C4'   A    70      53.094  83.677  77.074  1.00  0.00           C  
ATOM   2230  O4'   A    70      53.261  82.286  77.445  1.00  0.00           O  
ATOM   2231  C3'   A    70      52.100  83.637  75.923  1.00  0.00           C  
ATOM   2232  O3'   A    70      52.169  84.781  75.091  1.00  0.00           O  
ATOM   2233  C1'   A    70      52.900  81.458  76.357  1.00  0.00           C  
ATOM   2234  C2'   A    70      52.484  82.358  75.197  1.00  0.00           C  
ATOM   2235  O2'   A    70      53.605  82.564  74.349  1.00  0.00           O  
ATOM   2236  N1    A    70      49.777  77.589  75.005  1.00  0.00           N  
ATOM   2237  C2    A    70      50.742  78.240  74.343  1.00  0.00           C  
ATOM   2238  N3    A    70      51.517  79.240  74.756  1.00  0.00           N  
ATOM   2239  C4    A    70      51.222  79.578  76.024  1.00  0.00           C  
ATOM   2240  C5    A    70      50.259  79.002  76.831  1.00  0.00           C  
ATOM   2241  C6    A    70      49.505  77.953  76.276  1.00  0.00           C  
ATOM   2242  N6    A    70      48.543  77.303  76.935  1.00  0.00           N  
ATOM   2243  N7    A    70      50.238  79.610  78.079  1.00  0.00           N  
ATOM   2244  C8    A    70      51.173  80.524  77.999  1.00  0.00           C  
ATOM   2245  N9    A    70      51.810  80.560  76.783  1.00  0.00           N  
ATOM   2246  H5'   A    70      52.656  85.436  78.029  1.00  0.00           H  
ATOM   2247 H5''   A    70      51.786  84.208  78.559  1.00  0.00           H  
ATOM   2248  H4'   A    70      53.949  84.019  76.739  1.00  0.00           H  
ATOM   2249  H3'   A    70      51.194  83.540  76.284  1.00  0.00           H  
ATOM   2250  H1'   A    70      53.678  80.923  76.092  1.00  0.00           H  
ATOM   2251  H2'   A    70      51.722  81.981  74.708  1.00  0.00           H  
ATOM   2252 HO2'   A    70      53.661  83.515  74.122  1.00  0.00           H  
ATOM   2253  H2    A    70      50.900  77.938  73.424  1.00  0.00           H  
ATOM   2254  H61   A    70      48.051  76.578  76.495  1.00  0.00           H  
ATOM   2255  H62   A    70      48.329  77.550  77.859  1.00  0.00           H  
ATOM   2256  H8    A    70      51.397  81.127  78.740  1.00  0.00           H  
ATOM   2257  P     A    71      50.860  85.480  74.509  1.00  0.00           P  
ATOM   2258  OP2   A    71      49.973  85.701  75.679  1.00  0.00           O  
ATOM   2259  OP1   A    71      51.344  86.644  73.725  1.00  0.00           O  
ATOM   2260  O5'   A    71      50.117  84.486  73.509  1.00  0.00           O  
ATOM   2261  C5'   A    71      50.765  84.009  72.340  1.00  0.00           C  
ATOM   2262  C4'   A    71      50.057  82.808  71.764  1.00  0.00           C  
ATOM   2263  O4'   A    71      50.116  81.707  72.708  1.00  0.00           O  
ATOM   2264  C3'   A    71      48.574  82.983  71.477  1.00  0.00           C  
ATOM   2265  O3'   A    71      48.319  83.550  70.203  1.00  0.00           O  
ATOM   2266  C1'   A    71      48.876  81.026  72.778  1.00  0.00           C  
ATOM   2267  C2'   A    71      48.028  81.565  71.624  1.00  0.00           C  
ATOM   2268  O2'   A    71      48.288  80.790  70.463  1.00  0.00           O  
ATOM   2269  N1    A    71      45.152  79.833  76.135  1.00  0.00           N  
ATOM   2270  C2    A    71      45.463  79.349  74.925  1.00  0.00           C  
ATOM   2271  N3    A    71      46.448  79.707  74.104  1.00  0.00           N  
ATOM   2272  C4    A    71      47.181  80.696  74.644  1.00  0.00           C  
ATOM   2273  C5    A    71      46.986  81.295  75.875  1.00  0.00           C  
ATOM   2274  C6    A    71      45.910  80.826  76.648  1.00  0.00           C  
ATOM   2275  N6    A    71      45.599  81.308  77.854  1.00  0.00           N  
ATOM   2276  N7    A    71      47.939  82.280  76.098  1.00  0.00           N  
ATOM   2277  C8    A    71      48.677  82.254  75.015  1.00  0.00           C  
ATOM   2278  N9    A    71      48.275  81.319  74.093  1.00  0.00           N  
ATOM   2279  H5'   A    71      51.687  83.760  72.564  1.00  0.00           H  
ATOM   2280 H5''   A    71      50.782  84.722  71.669  1.00  0.00           H  
ATOM   2281  H4'   A    71      50.511  82.540  70.938  1.00  0.00           H  
ATOM   2282  H3'   A    71      48.179  83.555  72.168  1.00  0.00           H  
ATOM   2283  H1'   A    71      48.985  80.057  72.678  1.00  0.00           H  
ATOM   2284  H2'   A    71      47.075  81.568  71.853  1.00  0.00           H  
ATOM   2285 HO2'   A    71      48.363  81.388  69.691  1.00  0.00           H  
ATOM   2286  H2    A    71      44.883  78.630  74.598  1.00  0.00           H  
ATOM   2287  H61   A    71      44.836  80.940  78.347  1.00  0.00           H  
ATOM   2288  H62   A    71      46.134  82.029  78.247  1.00  0.00           H  
ATOM   2289  H8    A    71      49.444  82.848  74.877  1.00  0.00           H  
ATOM   2290  P     G    72      47.135  84.621  70.019  1.00  0.00           P  
ATOM   2291  OP2   G    72      47.289  85.661  71.067  1.00  0.00           O  
ATOM   2292  OP1   G    72      47.094  85.021  68.589  1.00  0.00           O  
ATOM   2293  O5'   G    72      45.811  83.793  70.337  1.00  0.00           O  
ATOM   2294  C5'   G    72      45.382  82.747  69.478  1.00  0.00           C  
ATOM   2295  C4'   G    72      44.198  82.009  70.052  1.00  0.00           C  
ATOM   2296  O4'   G    72      44.548  81.424  71.334  1.00  0.00           O  
ATOM   2297  C3'   G    72      42.971  82.854  70.362  1.00  0.00           C  
ATOM   2298  O3'   G    72      42.194  83.143  69.212  1.00  0.00           O  
ATOM   2299  C1'   G    72      43.430  81.462  72.191  1.00  0.00           C  
ATOM   2300  C2'   G    72      42.250  82.004  71.393  1.00  0.00           C  
ATOM   2301  O2'   G    72      41.562  80.924  70.781  1.00  0.00           O  
ATOM   2302  N1    G    72      41.929  83.059  76.786  1.00  0.00           N  
ATOM   2303  C2    G    72      41.313  82.191  75.918  1.00  0.00           C  
ATOM   2304  N2    G    72      40.142  81.676  76.322  1.00  0.00           N  
ATOM   2305  N3    G    72      41.807  81.849  74.739  1.00  0.00           N  
ATOM   2306  C4    G    72      42.987  82.456  74.491  1.00  0.00           C  
ATOM   2307  C5    G    72      43.686  83.338  75.289  1.00  0.00           C  
ATOM   2308  C6    G    72      43.144  83.696  76.550  1.00  0.00           C  
ATOM   2309  O6    G    72      43.613  84.461  77.401  1.00  0.00           O  
ATOM   2310  N7    G    72      44.862  83.736  74.670  1.00  0.00           N  
ATOM   2311  C8    G    72      44.857  83.102  73.528  1.00  0.00           C  
ATOM   2312  N9    G    72      43.749  82.308  73.356  1.00  0.00           N  
ATOM   2313  H5'   G    72      46.120  82.116  69.348  1.00  0.00           H  
ATOM   2314 H5''   G    72      45.131  83.129  68.610  1.00  0.00           H  
ATOM   2315  H4'   G    72      43.943  81.293  69.432  1.00  0.00           H  
ATOM   2316  H3'   G    72      43.251  83.694  70.780  1.00  0.00           H  
ATOM   2317  H1'   G    72      43.228  80.552  72.494  1.00  0.00           H  
ATOM   2318  H2'   G    72      41.653  82.546  71.950  1.00  0.00           H  
ATOM   2319 HO2'   G    72      40.659  80.866  71.158  1.00  0.00           H  
ATOM   2320  H1    G    72      41.480  83.247  77.636  1.00  0.00           H  
ATOM   2321  H22   G    72      39.657  81.050  75.744  1.00  0.00           H  
ATOM   2322  H21   G    72      39.769  81.924  77.193  1.00  0.00           H  
ATOM   2323  H8    G    72      45.572  83.185  72.863  1.00  0.00           H  
ATOM   2324  P     G    73      41.166  84.378  69.223  1.00  0.00           P  
ATOM   2325  OP2   G    73      41.736  85.444  70.086  1.00  0.00           O  
ATOM   2326  OP1   G    73      40.802  84.688  67.817  1.00  0.00           O  
ATOM   2327  O5'   G    73      39.872  83.797  69.949  1.00  0.00           O  
ATOM   2328  C5'   G    73      39.122  82.741  69.367  1.00  0.00           C  
ATOM   2329  C4'   G    73      38.419  81.916  70.416  1.00  0.00           C  
ATOM   2330  O4'   G    73      39.215  81.873  71.627  1.00  0.00           O  
ATOM   2331  C3'   G    73      37.079  82.450  70.899  1.00  0.00           C  
ATOM   2332  O3'   G    73      36.011  82.142  70.019  1.00  0.00           O  
ATOM   2333  C1'   G    73      38.388  81.882  72.764  1.00  0.00           C  
ATOM   2334  C2'   G    73      36.949  81.810  72.270  1.00  0.00           C  
ATOM   2335  O2'   G    73      36.560  80.448  72.168  1.00  0.00           O  
ATOM   2336  N1    G    73      37.525  84.431  77.085  1.00  0.00           N  
ATOM   2337  C2    G    73      37.068  83.196  76.692  1.00  0.00           C  
ATOM   2338  N2    G    73      36.276  82.550  77.561  1.00  0.00           N  
ATOM   2339  N3    G    73      37.365  82.634  75.532  1.00  0.00           N  
ATOM   2340  C4    G    73      38.168  83.417  74.782  1.00  0.00           C  
ATOM   2341  C5    G    73      38.680  84.662  75.081  1.00  0.00           C  
ATOM   2342  C6    G    73      38.353  85.254  76.328  1.00  0.00           C  
ATOM   2343  O6    G    73      38.708  86.350  76.777  1.00  0.00           O  
ATOM   2344  N7    G    73      39.467  85.134  74.041  1.00  0.00           N  
ATOM   2345  C8    G    73      39.421  84.186  73.145  1.00  0.00           C  
ATOM   2346  N9    G    73      38.651  83.115  73.530  1.00  0.00           N  
ATOM   2347  H5'   G    73      39.726  82.163  68.856  1.00  0.00           H  
ATOM   2348 H5''   G    73      38.454  83.122  68.758  1.00  0.00           H  
ATOM   2349  H4'   G    73      38.295  81.004  70.078  1.00  0.00           H  
ATOM   2350  H3'   G    73      37.137  83.422  71.005  1.00  0.00           H  
ATOM   2351  H1'   G    73      38.580  81.102  73.325  1.00  0.00           H  
ATOM   2352  H2'   G    73      36.343  82.319  72.848  1.00  0.00           H  
ATOM   2353 HO2'   G    73      36.092  80.313  71.317  1.00  0.00           H  
ATOM   2354  H1    G    73      37.247  84.759  77.966  1.00  0.00           H  
ATOM   2355  H22   G    73      35.920  81.665  77.335  1.00  0.00           H  
ATOM   2356  H21   G    73      36.052  82.960  78.422  1.00  0.00           H  
ATOM   2357  H8    G    73      39.889  84.233  72.285  1.00  0.00           H  
ATOM   2358  P     G    74      34.777  83.159  69.859  1.00  0.00           P  
ATOM   2359  OP2   G    74      35.328  84.528  69.690  1.00  0.00           O  
ATOM   2360  OP1   G    74      33.855  82.607  68.834  1.00  0.00           O  
ATOM   2361  O5'   G    74      34.039  83.095  71.270  1.00  0.00           O  
ATOM   2362  C5'   G    74      33.470  81.883  71.741  1.00  0.00           C  
ATOM   2363  C4'   G    74      33.031  81.999  73.180  1.00  0.00           C  
ATOM   2364  O4'   G    74      34.160  82.295  74.047  1.00  0.00           O  
ATOM   2365  C3'   G    74      32.041  83.112  73.488  1.00  0.00           C  
ATOM   2366  O3'   G    74      30.708  82.779  73.141  1.00  0.00           O  
ATOM   2367  C1'   G    74      33.774  83.175  75.072  1.00  0.00           C  
ATOM   2368  C2'   G    74      32.260  83.324  74.978  1.00  0.00           C  
ATOM   2369  O2'   G    74      31.641  82.297  75.740  1.00  0.00           O  
ATOM   2370  N1    G    74      35.313  87.502  77.269  1.00  0.00           N  
ATOM   2371  C2    G    74      34.627  86.442  77.811  1.00  0.00           C  
ATOM   2372  N2    G    74      34.307  86.542  79.110  1.00  0.00           N  
ATOM   2373  N3    G    74      34.281  85.361  77.132  1.00  0.00           N  
ATOM   2374  C4    G    74      34.680  85.425  75.844  1.00  0.00           C  
ATOM   2375  C5    G    74      35.368  86.434  75.205  1.00  0.00           C  
ATOM   2376  C6    G    74      35.733  87.588  75.946  1.00  0.00           C  
ATOM   2377  O6    G    74      36.346  88.590  75.559  1.00  0.00           O  
ATOM   2378  N7    G    74      35.588  86.114  73.873  1.00  0.00           N  
ATOM   2379  C8    G    74      35.040  84.938  73.729  1.00  0.00           C  
ATOM   2380  N9    G    74      34.471  84.461  74.885  1.00  0.00           N  
ATOM   2381  H5'   G    74      34.135  81.167  71.666  1.00  0.00           H  
ATOM   2382 H5''   G    74      32.694  81.658  71.186  1.00  0.00           H  
ATOM   2383  H4'   G    74      32.638  81.141  73.446  1.00  0.00           H  
ATOM   2384  H3'   G    74      32.303  83.926  73.010  1.00  0.00           H  
ATOM   2385  H1'   G    74      34.011  82.800  75.946  1.00  0.00           H  
ATOM   2386  H2'   G    74      31.964  84.214  75.261  1.00  0.00           H  
ATOM   2387 HO2'   G    74      30.987  82.701  76.348  1.00  0.00           H  
ATOM   2388  H1    G    74      35.522  88.257  77.858  1.00  0.00           H  
ATOM   2389  H22   G    74      33.817  85.816  79.551  1.00  0.00           H  
ATOM   2390  H21   G    74      34.560  87.339  79.620  1.00  0.00           H  
ATOM   2391  H8    G    74      35.036  84.446  72.881  1.00  0.00           H  
ATOM   2392  P     U    75      29.659  83.936  72.761  1.00  0.00           P  
ATOM   2393  OP2   U    75      30.412  85.047  72.125  1.00  0.00           O  
ATOM   2394  OP1   U    75      28.524  83.309  72.037  1.00  0.00           O  
ATOM   2395  O5'   U    75      29.122  84.448  74.171  1.00  0.00           O  
ATOM   2396  C5'   U    75      28.468  83.562  75.067  1.00  0.00           C  
ATOM   2397  C4'   U    75      28.386  84.139  76.459  1.00  0.00           C  
ATOM   2398  O4'   U    75      29.717  84.443  76.945  1.00  0.00           O  
ATOM   2399  C3'   U    75      27.636  85.455  76.596  1.00  0.00           C  
ATOM   2400  O3'   U    75      26.231  85.289  76.659  1.00  0.00           O  
ATOM   2401  C1'   U    75      29.683  85.598  77.742  1.00  0.00           C  
ATOM   2402  C2'   U    75      28.233  86.044  77.865  1.00  0.00           C  
ATOM   2403  O2'   U    75      27.660  85.455  79.024  1.00  0.00           O  
ATOM   2404  N1    U    75      30.547  86.647  77.149  1.00  0.00           N  
ATOM   2405  C2    U    75      31.018  87.631  77.998  1.00  0.00           C  
ATOM   2406  O2    U    75      30.755  87.666  79.188  1.00  0.00           O  
ATOM   2407  N3    U    75      31.813  88.581  77.405  1.00  0.00           N  
ATOM   2408  C4    U    75      32.179  88.648  76.078  1.00  0.00           C  
ATOM   2409  O4    U    75      32.903  89.569  75.696  1.00  0.00           O  
ATOM   2410  C5    U    75      31.655  87.598  75.259  1.00  0.00           C  
ATOM   2411  C6    U    75      30.879  86.660  75.811  1.00  0.00           C  
ATOM   2412  H5'   U    75      28.965  82.718  75.101  1.00  0.00           H  
ATOM   2413 H5''   U    75      27.561  83.388  74.740  1.00  0.00           H  
ATOM   2414  H4'   U    75      27.975  83.478  77.054  1.00  0.00           H  
ATOM   2415  H3'   U    75      27.857  86.036  75.838  1.00  0.00           H  
ATOM   2416  H1'   U    75      30.024  85.361  78.631  1.00  0.00           H  
ATOM   2417  H2'   U    75      28.155  87.021  77.879  1.00  0.00           H  
ATOM   2418 HO2'   U    75      26.756  85.143  78.810  1.00  0.00           H  
ATOM   2419  H3    U    75      32.157  89.288  77.989  1.00  0.00           H  
ATOM   2420  H5    U    75      31.865  87.567  74.302  1.00  0.00           H  
ATOM   2421  H6    U    75      30.532  85.952  75.229  1.00  0.00           H  
ATOM   2422  P     A    76      25.274  86.105  75.661  1.00  0.00           P  
ATOM   2423  OP2   A    76      25.724  85.839  74.271  1.00  0.00           O  
ATOM   2424  OP1   A    76      23.866  85.828  76.043  1.00  0.00           O  
ATOM   2425  O5'   A    76      25.583  87.633  75.994  1.00  0.00           O  
ATOM   2426  C5'   A    76      25.339  88.160  77.289  1.00  0.00           C  
ATOM   2427  C4'   A    76      25.928  89.540  77.446  1.00  0.00           C  
ATOM   2428  O4'   A    76      27.375  89.459  77.419  1.00  0.00           O  
ATOM   2429  C3'   A    76      25.595  90.536  76.346  1.00  0.00           C  
ATOM   2430  O3'   A    76      24.324  91.140  76.510  1.00  0.00           O  
ATOM   2431  C1'   A    76      27.913  90.574  76.748  1.00  0.00           C  
ATOM   2432  C2'   A    76      26.760  91.515  76.433  1.00  0.00           C  
ATOM   2433  O2'   A    76      26.592  92.420  77.515  1.00  0.00           O  
ATOM   2434  N1    A    76      31.478  91.632  73.181  1.00  0.00           N  
ATOM   2435  C2    A    76      31.048  92.310  74.253  1.00  0.00           C  
ATOM   2436  N3    A    76      30.114  91.975  75.141  1.00  0.00           N  
ATOM   2437  C4    A    76      29.583  90.777  74.842  1.00  0.00           C  
ATOM   2438  C5    A    76      29.920  89.963  73.776  1.00  0.00           C  
ATOM   2439  C6    A    76      30.923  90.431  72.910  1.00  0.00           C  
ATOM   2440  N6    A    76      31.352  89.756  71.840  1.00  0.00           N  
ATOM   2441  N7    A    76      29.162  88.800  73.788  1.00  0.00           N  
ATOM   2442  C8    A    76      28.396  88.935  74.842  1.00  0.00           C  
ATOM   2443  N9    A    76      28.598  90.107  75.528  1.00  0.00           N  
ATOM   2444  H5'   A    76      25.738  87.565  77.958  1.00  0.00           H  
ATOM   2445 H5''   A    76      24.372  88.206  77.440  1.00  0.00           H  
ATOM   2446  H4'   A    76      25.644  89.913  78.307  1.00  0.00           H  
ATOM   2447  H3'   A    76      25.626  90.083  75.477  1.00  0.00           H  
ATOM   2448  H1'   A    76      28.556  91.031  77.330  1.00  0.00           H  
ATOM   2449  H2'   A    76      26.899  91.984  75.584  1.00  0.00           H  
ATOM   2450 HO2'   A    76      26.686  93.336  77.180  1.00  0.00           H  
ATOM   2451  H2    A    76      31.482  93.176  74.405  1.00  0.00           H  
ATOM   2452  H61   A    76      32.056  90.135  71.272  1.00  0.00           H  
ATOM   2453  H62   A    76      30.965  88.883  71.624  1.00  0.00           H  
ATOM   2454  H8    A    76      27.739  88.260  75.117  1.00  0.00           H  
ATOM   2455  P     U    77      23.478  91.604  75.224  1.00  0.00           P  
ATOM   2456  OP2   U    77      23.694  90.606  74.147  1.00  0.00           O  
ATOM   2457  OP1   U    77      22.096  91.915  75.671  1.00  0.00           O  
ATOM   2458  O5'   U    77      24.171  92.968  74.780  1.00  0.00           O  
ATOM   2459  C5'   U    77      24.213  94.084  75.655  1.00  0.00           C  
ATOM   2460  C4'   U    77      25.244  95.096  75.219  1.00  0.00           C  
ATOM   2461  O4'   U    77      26.559  94.462  75.206  1.00  0.00           O  
ATOM   2462  C3'   U    77      25.113  95.617  73.797  1.00  0.00           C  
ATOM   2463  O3'   U    77      24.161  96.658  73.674  1.00  0.00           O  
ATOM   2464  C1'   U    77      27.353  95.022  74.183  1.00  0.00           C  
ATOM   2465  C2'   U    77      26.519  96.133  73.543  1.00  0.00           C  
ATOM   2466  O2'   U    77      26.752  97.352  74.234  1.00  0.00           O  
ATOM   2467  N1    U    77      27.717  93.962  73.213  1.00  0.00           N  
ATOM   2468  C2    U    77      28.884  94.139  72.493  1.00  0.00           C  
ATOM   2469  O2    U    77      29.607  95.111  72.625  1.00  0.00           O  
ATOM   2470  N3    U    77      29.181  93.132  71.608  1.00  0.00           N  
ATOM   2471  C4    U    77      28.446  91.989  71.370  1.00  0.00           C  
ATOM   2472  O4    U    77      28.847  91.175  70.537  1.00  0.00           O  
ATOM   2473  C5    U    77      27.252  91.873  72.150  1.00  0.00           C  
ATOM   2474  C6    U    77      26.940  92.839  73.021  1.00  0.00           C  
ATOM   2475  H5'   U    77      24.433  93.774  76.559  1.00  0.00           H  
ATOM   2476 H5''   U    77      23.332  94.513  75.670  1.00  0.00           H  
ATOM   2477  H4'   U    77      25.256  95.858  75.835  1.00  0.00           H  
ATOM   2478  H3'   U    77      24.892  94.903  73.163  1.00  0.00           H  
ATOM   2479  H1'   U    77      28.170  95.409  74.562  1.00  0.00           H  
ATOM   2480  H2'   U    77      26.703  96.220  72.585  1.00  0.00           H  
ATOM   2481 HO2'   U    77      25.898  97.819  74.355  1.00  0.00           H  
ATOM   2482  H3    U    77      30.004  93.238  71.087  1.00  0.00           H  
ATOM   2483  H5    U    77      26.669  91.092  72.047  1.00  0.00           H  
ATOM   2484  H6    U    77      26.117  92.736  73.542  1.00  0.00           H  
ATOM   2485  P     G    78      23.202  96.730  72.386  1.00  0.00           P  
ATOM   2486  OP2   G    78      22.830  95.342  72.011  1.00  0.00           O  
ATOM   2487  OP1   G    78      22.136  97.728  72.661  1.00  0.00           O  
ATOM   2488  O5'   G    78      24.140  97.316  71.239  1.00  0.00           O  
ATOM   2489  C5'   G    78      24.666  98.632  71.327  1.00  0.00           C  
ATOM   2490  C4'   G    78      25.719  98.879  70.281  1.00  0.00           C  
ATOM   2491  O4'   G    78      26.877  98.037  70.544  1.00  0.00           O  
ATOM   2492  C3'   G    78      25.359  98.513  68.852  1.00  0.00           C  
ATOM   2493  O3'   G    78      24.495  99.441  68.214  1.00  0.00           O  
ATOM   2494  C1'   G    78      27.542  97.788  69.321  1.00  0.00           C  
ATOM   2495  C2'   G    78      26.736  98.462  68.210  1.00  0.00           C  
ATOM   2496  O2'   G    78      27.262  99.749  67.951  1.00  0.00           O  
ATOM   2497  N1    G    78      29.687  94.098  66.576  1.00  0.00           N  
ATOM   2498  C2    G    78      29.956  95.444  66.593  1.00  0.00           C  
ATOM   2499  N2    G    78      30.898  95.870  65.745  1.00  0.00           N  
ATOM   2500  N3    G    78      29.344  96.308  67.383  1.00  0.00           N  
ATOM   2501  C4    G    78      28.425  95.711  68.173  1.00  0.00           C  
ATOM   2502  C5    G    78      28.084  94.377  68.239  1.00  0.00           C  
ATOM   2503  C6    G    78      28.746  93.458  67.377  1.00  0.00           C  
ATOM   2504  O6    G    78      28.578  92.236  67.272  1.00  0.00           O  
ATOM   2505  N7    G    78      27.088  94.169  69.186  1.00  0.00           N  
ATOM   2506  C8    G    78      26.842  95.359  69.665  1.00  0.00           C  
ATOM   2507  N9    G    78      27.604  96.345  69.080  1.00  0.00           N  
ATOM   2508  H5'   G    78      25.060  98.760  72.215  1.00  0.00           H  
ATOM   2509 H5''   G    78      23.936  99.276  71.205  1.00  0.00           H  
ATOM   2510  H4'   G    78      25.909  99.960  70.341  1.00  0.00           H  
ATOM   2511  H3'   G    78      24.802  97.568  68.764  1.00  0.00           H  
ATOM   2512  H1'   G    78      28.564  98.188  69.262  1.00  0.00           H  
ATOM   2513  H2'   G    78      26.729  97.959  67.232  1.00  0.00           H  
ATOM   2514 HO2'   G    78      26.512 100.404  67.859  1.00  0.00           H  
ATOM   2515  H1    G    78      30.206  93.531  65.937  1.00  0.00           H  
ATOM   2516  H22   G    78      31.137  96.841  65.711  1.00  0.00           H  
ATOM   2517  H21   G    78      31.362  95.220  65.145  1.00  0.00           H  
ATOM   2518  H8    G    78      26.091  95.555  70.446  1.00  0.00           H  
ATOM   2519  P     G    79      23.413  98.906  67.143  1.00  0.00           P  
ATOM   2520  OP2   G    79      22.843  97.619  67.624  1.00  0.00           O  
ATOM   2521  OP1   G    79      22.505 100.046  66.850  1.00  0.00           O  
ATOM   2522  O5'   G    79      24.271  98.611  65.833  1.00  0.00           O  
ATOM   2523  C5'   G    79      24.919  99.683  65.129  1.00  0.00           C  
ATOM   2524  C4'   G    79      25.819  99.143  64.042  1.00  0.00           C  
ATOM   2525  O4'   G    79      26.848  98.292  64.615  1.00  0.00           O  
ATOM   2526  C3'   G    79      25.173  98.245  63.004  1.00  0.00           C  
ATOM   2527  O3'   G    79      24.388  98.941  62.051  1.00  0.00           O  
ATOM   2528  C1'   G    79      27.239  97.331  63.649  1.00  0.00           C  
ATOM   2529  C2'   G    79      26.385  97.552  62.399  1.00  0.00           C  
ATOM   2530  O2'   G    79      27.093  98.341  61.465  1.00  0.00           O  
ATOM   2531  N1    G    79      28.127  92.404  62.940  1.00  0.00           N  
ATOM   2532  C2    G    79      28.605  93.487  62.243  1.00  0.00           C  
ATOM   2533  N2    G    79      29.406  93.223  61.200  1.00  0.00           N  
ATOM   2534  N3    G    79      28.319  94.739  62.545  1.00  0.00           N  
ATOM   2535  C4    G    79      27.509  94.823  63.622  1.00  0.00           C  
ATOM   2536  C5    G    79      26.984  93.806  64.390  1.00  0.00           C  
ATOM   2537  C6    G    79      27.290  92.468  64.050  1.00  0.00           C  
ATOM   2538  O6    G    79      26.908  91.428  64.597  1.00  0.00           O  
ATOM   2539  N7    G    79      26.202  94.315  65.418  1.00  0.00           N  
ATOM   2540  C8    G    79      26.257  95.609  65.252  1.00  0.00           C  
ATOM   2541  N9    G    79      27.018  95.983  64.167  1.00  0.00           N  
ATOM   2542  H5'   G    79      25.512 100.289  65.828  1.00  0.00           H  
ATOM   2543 H5''   G    79      24.166 100.351  64.684  1.00  0.00           H  
ATOM   2544  H4'   G    79      26.198 100.043  63.536  1.00  0.00           H  
ATOM   2545  H3'   G    79      24.457  97.524  63.427  1.00  0.00           H  
ATOM   2546  H1'   G    79      28.290  97.407  63.335  1.00  0.00           H  
ATOM   2547  H2'   G    79      26.119  96.646  61.836  1.00  0.00           H  
ATOM   2548 HO2'   G    79      27.846  97.808  61.079  1.00  0.00           H  
ATOM   2549  H1    G    79      28.401  91.495  62.625  1.00  0.00           H  
ATOM   2550  H22   G    79      29.782  93.974  60.657  1.00  0.00           H  
ATOM   2551  H21   G    79      29.626  92.277  60.966  1.00  0.00           H  
ATOM   2552  H8    G    79      25.738  96.327  65.905  1.00  0.00           H  
ATOM   2553  P     U    80      23.099  98.226  61.416  1.00  0.00           P  
ATOM   2554  OP2   U    80      22.431  97.418  62.458  1.00  0.00           O  
ATOM   2555  OP1   U    80      22.337  99.281  60.705  1.00  0.00           O  
ATOM   2556  O5'   U    80      23.692  97.199  60.355  1.00  0.00           O  
ATOM   2557  C5'   U    80      24.437  97.657  59.227  1.00  0.00           C  
ATOM   2558  C4'   U    80      24.956  96.488  58.429  1.00  0.00           C  
ATOM   2559  O4'   U    80      25.868  95.694  59.233  1.00  0.00           O  
ATOM   2560  C3'   U    80      23.933  95.471  57.957  1.00  0.00           C  
ATOM   2561  O3'   U    80      23.213  95.926  56.820  1.00  0.00           O  
ATOM   2562  C1'   U    80      25.841  94.356  58.772  1.00  0.00           C  
ATOM   2563  C2'   U    80      24.822  94.282  57.631  1.00  0.00           C  
ATOM   2564  O2'   U    80      25.497  94.427  56.400  1.00  0.00           O  
ATOM   2565  N1    U    80      25.483  93.463  59.888  1.00  0.00           N  
ATOM   2566  C2    U    80      25.819  92.117  59.764  1.00  0.00           C  
ATOM   2567  O2    U    80      26.410  91.665  58.799  1.00  0.00           O  
ATOM   2568  N3    U    80      25.433  91.318  60.813  1.00  0.00           N  
ATOM   2569  C4    U    80      24.767  91.708  61.952  1.00  0.00           C  
ATOM   2570  O4    U    80      24.540  90.875  62.828  1.00  0.00           O  
ATOM   2571  C5    U    80      24.461  93.109  62.015  1.00  0.00           C  
ATOM   2572  C6    U    80      24.825  93.919  61.009  1.00  0.00           C  
ATOM   2573  H5'   U    80      25.281  98.279  59.558  1.00  0.00           H  
ATOM   2574 H5''   U    80      23.804  98.288  58.585  1.00  0.00           H  
ATOM   2575  H4'   U    80      25.412  96.949  57.541  1.00  0.00           H  
ATOM   2576  H3'   U    80      23.147  95.258  58.698  1.00  0.00           H  
ATOM   2577  H1'   U    80      26.800  94.000  58.368  1.00  0.00           H  
ATOM   2578  H2'   U    80      24.257  93.345  57.531  1.00  0.00           H  
ATOM   2579 HO2'   U    80      24.974  95.033  55.801  1.00  0.00           H  
ATOM   2580  H3    U    80      25.658  90.346  60.741  1.00  0.00           H  
ATOM   2581  H5    U    80      23.928  93.519  62.887  1.00  0.00           H  
ATOM   2582  H6    U    80      24.581  94.990  61.078  1.00  0.00           H  
ATOM   2583  P     A    81      21.834  95.218  56.399  1.00  0.00           P  
ATOM   2584  OP2   A    81      21.257  95.977  55.261  1.00  0.00           O  
ATOM   2585  OP1   A    81      22.088  93.762  56.257  1.00  0.00           O  
ATOM   2586  O5'   A    81      20.888  95.433  57.663  1.00  0.00           O  
ATOM   2587  C5'   A    81      20.679  96.729  58.205  1.00  0.00           C  
ATOM   2588  C4'   A    81      19.215  96.998  58.448  1.00  0.00           C  
ATOM   2589  O4'   A    81      18.666  97.808  57.359  1.00  0.00           O  
ATOM   2590  C3'   A    81      18.321  95.773  58.557  1.00  0.00           C  
ATOM   2591  O3'   A    81      17.251  95.947  59.471  1.00  0.00           O  
ATOM   2592  C1'   A    81      17.511  97.169  56.868  1.00  0.00           C  
ATOM   2593  C2'   A    81      17.697  95.694  57.169  1.00  0.00           C  
ATOM   2594  O2'   A    81      16.429  95.056  57.209  1.00  0.00           O  
ATOM   2595  N1    A    81      14.609  98.987  53.017  1.00  0.00           N  
ATOM   2596  C2    A    81      14.388  98.868  54.332  1.00  0.00           C  
ATOM   2597  N3    A    81      15.189  98.385  55.280  1.00  0.00           N  
ATOM   2598  C4    A    81      16.359  97.984  54.753  1.00  0.00           C  
ATOM   2599  C5    A    81      16.733  98.042  53.423  1.00  0.00           C  
ATOM   2600  C6    A    81      15.796  98.575  52.521  1.00  0.00           C  
ATOM   2601  N6    A    81      16.015  98.693  51.209  1.00  0.00           N  
ATOM   2602  N7    A    81      18.015  97.538  53.252  1.00  0.00           N  
ATOM   2603  C8    A    81      18.382  97.194  54.461  1.00  0.00           C  
ATOM   2604  N9    A    81      17.428  97.435  55.419  1.00  0.00           N  
ATOM   2605  H5'   A    81      21.027  97.398  57.579  1.00  0.00           H  
ATOM   2606 H5''   A    81      21.164  96.804  59.053  1.00  0.00           H  
ATOM   2607  H4'   A    81      19.119  97.493  59.289  1.00  0.00           H  
ATOM   2608  H3'   A    81      18.878  94.980  58.704  1.00  0.00           H  
ATOM   2609  H1'   A    81      16.694  97.491  57.306  1.00  0.00           H  
ATOM   2610  H2'   A    81      18.301  95.263  56.528  1.00  0.00           H  
ATOM   2611 HO2'   A    81      16.060  95.024  56.302  1.00  0.00           H  
ATOM   2612  H2    A    81      13.512  99.181  54.641  1.00  0.00           H  
ATOM   2613  H61   A    81      15.323  99.073  50.629  1.00  0.00           H  
ATOM   2614  H62   A    81      16.869  98.401  50.827  1.00  0.00           H  
ATOM   2615  H8    A    81      19.257  96.799  54.663  1.00  0.00           H  
ATOM   2616  P     A    82      16.830  94.751  60.459  1.00  0.00           P  
ATOM   2617  OP2   A    82      15.365  94.834  60.683  1.00  0.00           O  
ATOM   2618  OP1   A    82      17.423  93.494  59.939  1.00  0.00           O  
ATOM   2619  O5'   A    82      17.559  95.110  61.830  1.00  0.00           O  
ATOM   2620  C5'   A    82      18.975  95.089  61.930  1.00  0.00           C  
ATOM   2621  C4'   A    82      19.440  95.515  63.300  1.00  0.00           C  
ATOM   2622  O4'   A    82      19.112  96.904  63.526  1.00  0.00           O  
ATOM   2623  C3'   A    82      18.809  94.783  64.476  1.00  0.00           C  
ATOM   2624  O3'   A    82      19.491  93.590  64.817  1.00  0.00           O  
ATOM   2625  C1'   A    82      18.813  97.101  64.890  1.00  0.00           C  
ATOM   2626  C2'   A    82      19.029  95.771  65.602  1.00  0.00           C  
ATOM   2627  O2'   A    82      20.364  95.717  66.081  1.00  0.00           O  
ATOM   2628  N1    A    82      15.234  99.100  68.011  1.00  0.00           N  
ATOM   2629  C2    A    82      16.510  98.750  68.214  1.00  0.00           C  
ATOM   2630  N3    A    82      17.387  98.234  67.355  1.00  0.00           N  
ATOM   2631  C4    A    82      16.828  98.077  66.142  1.00  0.00           C  
ATOM   2632  C5    A    82      15.531  98.391  65.781  1.00  0.00           C  
ATOM   2633  C6    A    82      14.703  98.931  66.781  1.00  0.00           C  
ATOM   2634  N6    A    82      13.430  99.280  66.581  1.00  0.00           N  
ATOM   2635  N7    A    82      15.308  98.093  64.443  1.00  0.00           N  
ATOM   2636  C8    A    82      16.456  97.614  64.032  1.00  0.00           C  
ATOM   2637  N9    A    82      17.422  97.576  65.008  1.00  0.00           N  
ATOM   2638  H5'   A    82      19.352  95.699  61.262  1.00  0.00           H  
ATOM   2639 H5''   A    82      19.296  94.181  61.751  1.00  0.00           H  
ATOM   2640  H4'   A    82      20.412  95.407  63.353  1.00  0.00           H  
ATOM   2641  H3'   A    82      17.847  94.682  64.312  1.00  0.00           H  
ATOM   2642  H1'   A    82      19.421  97.774  65.264  1.00  0.00           H  
ATOM   2643  H2'   A    82      18.378  95.644  66.324  1.00  0.00           H  
ATOM   2644 HO2'   A    82      20.731  94.827  65.903  1.00  0.00           H  
ATOM   2645  H2    A    82      16.847  98.893  69.123  1.00  0.00           H  
ATOM   2646  H61   A    82      12.902  99.651  67.318  1.00  0.00           H  
ATOM   2647  H62   A    82      13.024  99.166  65.696  1.00  0.00           H  
ATOM   2648  H8    A    82      16.612  97.311  63.113  1.00  0.00           H  
ATOM   2649  P     U    83      18.676  92.326  65.384  1.00  0.00           P  
ATOM   2650  OP2   U    83      19.653  91.257  65.709  1.00  0.00           O  
ATOM   2651  OP1   U    83      17.744  92.813  66.434  1.00  0.00           O  
ATOM   2652  O5'   U    83      17.806  91.840  64.141  1.00  0.00           O  
ATOM   2653  C5'   U    83      16.567  91.175  64.333  1.00  0.00           C  
ATOM   2654  C4'   U    83      16.297  90.173  63.238  1.00  0.00           C  
ATOM   2655  O4'   U    83      16.961  90.611  62.006  1.00  0.00           O  
ATOM   2656  C3'   U    83      16.759  88.749  63.503  1.00  0.00           C  
ATOM   2657  O3'   U    83      15.873  87.773  62.985  1.00  0.00           O  
ATOM   2658  C1'   U    83      17.810  89.560  61.548  1.00  0.00           C  
ATOM   2659  C2'   U    83      18.090  88.667  62.756  1.00  0.00           C  
ATOM   2660  O2'   U    83      18.347  87.345  62.306  1.00  0.00           O  
ATOM   2661  N1    U    83      19.046  90.170  61.000  1.00  0.00           N  
ATOM   2662  C2    U    83      19.497  89.695  59.783  1.00  0.00           C  
ATOM   2663  O2    U    83      18.929  88.815  59.159  1.00  0.00           O  
ATOM   2664  N3    U    83      20.643  90.289  59.314  1.00  0.00           N  
ATOM   2665  C4    U    83      21.372  91.287  59.925  1.00  0.00           C  
ATOM   2666  O4    U    83      22.386  91.719  59.374  1.00  0.00           O  
ATOM   2667  C5    U    83      20.845  91.729  61.180  1.00  0.00           C  
ATOM   2668  C6    U    83      19.730  91.169  61.659  1.00  0.00           C  
ATOM   2669  H5'   U    83      15.846  91.839  64.342  1.00  0.00           H  
ATOM   2670 H5''   U    83      16.584  90.709  65.194  1.00  0.00           H  
ATOM   2671  H4'   U    83      15.331  90.128  63.082  1.00  0.00           H  
ATOM   2672  H3'   U    83      16.930  88.638  64.461  1.00  0.00           H  
ATOM   2673  H1'   U    83      17.372  89.030  60.849  1.00  0.00           H  
ATOM   2674  H2'   U    83      18.828  89.015  63.298  1.00  0.00           H  
ATOM   2675 HO2'   U    83      19.203  87.331  61.828  1.00  0.00           H  
ATOM   2676  H3    U    83      20.981  89.966  58.453  1.00  0.00           H  
ATOM   2677  H5    U    83      21.299  92.437  61.684  1.00  0.00           H  
ATOM   2678  H6    U    83      19.391  91.488  62.520  1.00  0.00           H  
ATOM   2679  P     A    84      14.688  87.209  63.903  1.00  0.00           P  
ATOM   2680  OP2   A    84      15.027  87.606  65.292  1.00  0.00           O  
ATOM   2681  OP1   A    84      13.429  87.697  63.287  1.00  0.00           O  
ATOM   2682  O5'   A    84      14.688  85.617  63.832  1.00  0.00           O  
ATOM   2683  C5'   A    84      14.234  84.940  62.669  1.00  0.00           C  
ATOM   2684  C4'   A    84      14.492  83.456  62.756  1.00  0.00           C  
ATOM   2685  O4'   A    84      15.805  83.133  63.306  1.00  0.00           O  
ATOM   2686  C3'   A    84      13.473  82.647  63.544  1.00  0.00           C  
ATOM   2687  O3'   A    84      13.118  81.432  62.907  1.00  0.00           O  
ATOM   2688  C1'   A    84      15.643  82.247  64.419  1.00  0.00           C  
ATOM   2689  C2'   A    84      14.179  82.383  64.866  1.00  0.00           C  
ATOM   2690  O2'   A    84      13.759  81.153  65.437  1.00  0.00           O  
ATOM   2691  N1    A    84      19.257  80.573  67.688  1.00  0.00           N  
ATOM   2692  C2    A    84      18.521  79.946  66.762  1.00  0.00           C  
ATOM   2693  N3    A    84      17.596  80.444  65.944  1.00  0.00           N  
ATOM   2694  C4    A    84      17.445  81.765  66.145  1.00  0.00           C  
ATOM   2695  C5    A    84      18.128  82.547  67.057  1.00  0.00           C  
ATOM   2696  C6    A    84      19.082  81.901  67.864  1.00  0.00           C  
ATOM   2697  N6    A    84      19.816  82.525  68.787  1.00  0.00           N  
ATOM   2698  N7    A    84      17.710  83.869  66.981  1.00  0.00           N  
ATOM   2699  C8    A    84      16.799  83.856  66.040  1.00  0.00           C  
ATOM   2700  N9    A    84      16.588  82.615  65.490  1.00  0.00           N  
ATOM   2701  H5'   A    84      14.701  85.300  61.886  1.00  0.00           H  
ATOM   2702 H5''   A    84      13.272  85.092  62.564  1.00  0.00           H  
ATOM   2703  H4'   A    84      14.478  83.160  61.822  1.00  0.00           H  
ATOM   2704  H3'   A    84      12.664  83.182  63.688  1.00  0.00           H  
ATOM   2705  H1'   A    84      15.813  81.323  64.137  1.00  0.00           H  
ATOM   2706  H2'   A    84      14.066  83.131  65.489  1.00  0.00           H  
ATOM   2707 HO2'   A    84      12.891  80.905  65.057  1.00  0.00           H  
ATOM   2708  H2    A    84      18.686  78.984  66.674  1.00  0.00           H  
ATOM   2709  H61   A    84      20.466  82.021  69.320  1.00  0.00           H  
ATOM   2710  H62   A    84      19.706  83.488  68.933  1.00  0.00           H  
ATOM   2711  H8    A    84      16.312  84.658  65.755  1.00  0.00           H  
ATOM   2712  P     A    85      11.712  81.302  62.139  1.00  0.00           P  
ATOM   2713  OP2   A    85      10.678  80.924  63.135  1.00  0.00           O  
ATOM   2714  OP1   A    85      11.525  82.520  61.312  1.00  0.00           O  
ATOM   2715  O5'   A    85      11.924  80.066  61.156  1.00  0.00           O  
ATOM   2716  C5'   A    85      11.542  80.147  59.791  1.00  0.00           C  
ATOM   2717  C4'   A    85      12.658  79.705  58.877  1.00  0.00           C  
ATOM   2718  O4'   A    85      13.842  80.487  59.173  1.00  0.00           O  
ATOM   2719  C3'   A    85      13.120  78.265  59.035  1.00  0.00           C  
ATOM   2720  O3'   A    85      12.325  77.344  58.309  1.00  0.00           O  
ATOM   2721  C1'   A    85      14.995  79.677  59.040  1.00  0.00           C  
ATOM   2722  C2'   A    85      14.544  78.324  58.505  1.00  0.00           C  
ATOM   2723  O2'   A    85      14.569  78.357  57.086  1.00  0.00           O  
ATOM   2724  N1    A    85      19.508  79.294  61.497  1.00  0.00           N  
ATOM   2725  C2    A    85      19.196  79.390  60.199  1.00  0.00           C  
ATOM   2726  N3    A    85      17.997  79.487  59.627  1.00  0.00           N  
ATOM   2727  C4    A    85      17.025  79.478  60.557  1.00  0.00           C  
ATOM   2728  C5    A    85      17.190  79.385  61.926  1.00  0.00           C  
ATOM   2729  C6    A    85      18.509  79.289  62.405  1.00  0.00           C  
ATOM   2730  N6    A    85      18.821  79.192  63.699  1.00  0.00           N  
ATOM   2731  N7    A    85      15.960  79.408  62.571  1.00  0.00           N  
ATOM   2732  C8    A    85      15.095  79.513  61.593  1.00  0.00           C  
ATOM   2733  N9    A    85      15.670  79.561  60.347  1.00  0.00           N  
ATOM   2734  H5'   A    85      11.305  81.074  59.579  1.00  0.00           H  
ATOM   2735 H5''   A    85      10.761  79.575  59.641  1.00  0.00           H  
ATOM   2736  H4'   A    85      12.402  79.855  57.942  1.00  0.00           H  
ATOM   2737  H3'   A    85      13.141  78.016  59.984  1.00  0.00           H  
ATOM   2738  H1'   A    85      15.603  80.096  58.395  1.00  0.00           H  
ATOM   2739  H2'   A    85      15.095  77.596  58.862  1.00  0.00           H  
ATOM   2740 HO2'   A    85      15.201  77.681  56.763  1.00  0.00           H  
ATOM   2741  H2    A    85      19.957  79.390  59.582  1.00  0.00           H  
ATOM   2742  H61   A    85      19.760  79.128  63.973  1.00  0.00           H  
ATOM   2743  H62   A    85      18.112  79.186  64.376  1.00  0.00           H  
ATOM   2744  H8    A    85      14.126  79.553  61.738  1.00  0.00           H  
ATOM   2745  P     G    86      12.234  75.809  58.777  1.00  0.00           P  
ATOM   2746  OP2   G    86      12.141  75.785  60.259  1.00  0.00           O  
ATOM   2747  OP1   G    86      11.186  75.141  57.965  1.00  0.00           O  
ATOM   2748  O5'   G    86      13.645  75.195  58.362  1.00  0.00           O  
ATOM   2749  C5'   G    86      13.969  74.968  56.999  1.00  0.00           C  
ATOM   2750  C4'   G    86      15.461  74.888  56.789  1.00  0.00           C  
ATOM   2751  O4'   G    86      16.114  76.004  57.450  1.00  0.00           O  
ATOM   2752  C3'   G    86      16.153  73.667  57.376  1.00  0.00           C  
ATOM   2753  O3'   G    86      16.021  72.513  56.564  1.00  0.00           O  
ATOM   2754  C1'   G    86      17.349  75.582  57.956  1.00  0.00           C  
ATOM   2755  C2'   G    86      17.594  74.157  57.466  1.00  0.00           C  
ATOM   2756  O2'   G    86      18.209  74.187  56.186  1.00  0.00           O  
ATOM   2757  N1    G    86      20.228  76.190  62.110  1.00  0.00           N  
ATOM   2758  C2    G    86      20.598  76.154  60.788  1.00  0.00           C  
ATOM   2759  N2    G    86      21.907  76.299  60.532  1.00  0.00           N  
ATOM   2760  N3    G    86      19.749  75.989  59.787  1.00  0.00           N  
ATOM   2761  C4    G    86      18.477  75.859  60.221  1.00  0.00           C  
ATOM   2762  C5    G    86      18.002  75.881  61.515  1.00  0.00           C  
ATOM   2763  C6    G    86      18.924  76.058  62.579  1.00  0.00           C  
ATOM   2764  O6    G    86      18.699  76.106  63.793  1.00  0.00           O  
ATOM   2765  N7    G    86      16.625  75.713  61.537  1.00  0.00           N  
ATOM   2766  C8    G    86      16.293  75.594  60.280  1.00  0.00           C  
ATOM   2767  N9    G    86      17.368  75.674  59.428  1.00  0.00           N  
ATOM   2768  H5'   G    86      13.608  75.702  56.458  1.00  0.00           H  
ATOM   2769 H5''   G    86      13.559  74.126  56.709  1.00  0.00           H  
ATOM   2770  H4'   G    86      15.649  74.936  55.828  1.00  0.00           H  
ATOM   2771  H3'   G    86      15.804  73.502  58.276  1.00  0.00           H  
ATOM   2772  H1'   G    86      18.033  76.177  57.583  1.00  0.00           H  
ATOM   2773  H2'   G    86      18.114  73.627  58.106  1.00  0.00           H  
ATOM   2774 HO2'   G    86      19.142  74.469  56.287  1.00  0.00           H  
ATOM   2775  H1    G    86      20.935  76.318  62.777  1.00  0.00           H  
ATOM   2776  H22   G    86      22.230  76.282  59.606  1.00  0.00           H  
ATOM   2777  H21   G    86      22.542  76.422  61.268  1.00  0.00           H  
ATOM   2778  H8    G    86      15.371  75.463  59.976  1.00  0.00           H  
ATOM   2779  P     C    87      16.246  71.059  57.208  1.00  0.00           P  
ATOM   2780  OP2   C    87      16.378  71.279  58.670  1.00  0.00           O  
ATOM   2781  OP1   C    87      15.143  70.211  56.690  1.00  0.00           O  
ATOM   2782  O5'   C    87      17.621  70.458  56.674  1.00  0.00           O  
ATOM   2783  C5'   C    87      18.449  69.670  57.515  1.00  0.00           C  
ATOM   2784  C4'   C    87      19.742  70.381  57.851  1.00  0.00           C  
ATOM   2785  O4'   C    87      19.483  71.749  58.287  1.00  0.00           O  
ATOM   2786  C3'   C    87      20.520  69.779  59.006  1.00  0.00           C  
ATOM   2787  O3'   C    87      21.297  68.677  58.585  1.00  0.00           O  
ATOM   2788  C1'   C    87      20.311  72.091  59.357  1.00  0.00           C  
ATOM   2789  C2'   C    87      21.337  70.969  59.483  1.00  0.00           C  
ATOM   2790  O2'   C    87      22.409  71.283  58.620  1.00  0.00           O  
ATOM   2791  N1    C    87      19.476  72.233  60.567  1.00  0.00           N  
ATOM   2792  C2    C    87      20.052  72.772  61.734  1.00  0.00           C  
ATOM   2793  O2    C    87      21.254  73.072  61.732  1.00  0.00           O  
ATOM   2794  N3    C    87      19.289  72.940  62.830  1.00  0.00           N  
ATOM   2795  C4    C    87      18.003  72.584  62.811  1.00  0.00           C  
ATOM   2796  N4    C    87      17.281  72.788  63.920  1.00  0.00           N  
ATOM   2797  C5    C    87      17.396  72.006  61.653  1.00  0.00           C  
ATOM   2798  C6    C    87      18.161  71.854  60.564  1.00  0.00           C  
ATOM   2799  H5'   C    87      18.657  68.828  57.060  1.00  0.00           H  
ATOM   2800 H5''   C    87      17.967  69.475  58.346  1.00  0.00           H  
ATOM   2801  H4'   C    87      20.339  70.302  56.931  1.00  0.00           H  
ATOM   2802  H3'   C    87      19.880  69.369  59.803  1.00  0.00           H  
ATOM   2803  H1'   C    87      20.875  73.029  59.248  1.00  0.00           H  
ATOM   2804  H2'   C    87      21.809  70.795  60.460  1.00  0.00           H  
ATOM   2805 HO2'   C    87      22.696  70.460  58.129  1.00  0.00           H  
ATOM   2806  H42   C    87      16.314  72.532  63.943  1.00  0.00           H  
ATOM   2807  H41   C    87      17.707  73.197  64.726  1.00  0.00           H  
ATOM   2808  H5    C    87      16.340  71.697  61.659  1.00  0.00           H  
ATOM   2809  H6    C    87      17.727  71.413  59.654  1.00  0.00           H  
ATOM   2810  P     U    88      21.557  67.469  59.600  1.00  0.00           P  
ATOM   2811  OP2   U    88      20.286  67.157  60.271  1.00  0.00           O  
ATOM   2812  OP1   U    88      22.295  66.392  58.887  1.00  0.00           O  
ATOM   2813  O5'   U    88      22.516  68.096  60.700  1.00  0.00           O  
ATOM   2814  C5'   U    88      23.860  68.493  60.373  1.00  0.00           C  
ATOM   2815  C4'   U    88      24.477  69.239  61.526  1.00  0.00           C  
ATOM   2816  O4'   U    88      23.615  70.335  61.925  1.00  0.00           O  
ATOM   2817  C3'   U    88      24.610  68.456  62.808  1.00  0.00           C  
ATOM   2818  O3'   U    88      25.702  67.565  62.756  1.00  0.00           O  
ATOM   2819  C1'   U    88      23.765  70.580  63.300  1.00  0.00           C  
ATOM   2820  C2'   U    88      24.794  69.578  63.813  1.00  0.00           C  
ATOM   2821  O2'   U    88      26.067  70.168  63.697  1.00  0.00           O  
ATOM   2822  N1    U    88      22.447  70.447  63.941  1.00  0.00           N  
ATOM   2823  C2    U    88      22.284  70.985  65.211  1.00  0.00           C  
ATOM   2824  O2    U    88      23.182  71.546  65.819  1.00  0.00           O  
ATOM   2825  N3    U    88      21.024  70.846  65.742  1.00  0.00           N  
ATOM   2826  C4    U    88      19.933  70.245  65.145  1.00  0.00           C  
ATOM   2827  O4    U    88      18.856  70.230  65.741  1.00  0.00           O  
ATOM   2828  C5    U    88      20.180  69.709  63.840  1.00  0.00           C  
ATOM   2829  C6    U    88      21.397  69.817  63.297  1.00  0.00           C  
ATOM   2830  H5'   U    88      23.858  69.131  59.478  1.00  0.00           H  
ATOM   2831 H5''   U    88      24.469  67.607  60.137  1.00  0.00           H  
ATOM   2832  H4'   U    88      25.465  69.544  61.151  1.00  0.00           H  
ATOM   2833  H3'   U    88      23.746  67.812  63.023  1.00  0.00           H  
ATOM   2834  H1'   U    88      24.137  71.581  63.560  1.00  0.00           H  
ATOM   2835  H2'   U    88      24.725  69.230  64.854  1.00  0.00           H  
ATOM   2836 HO2'   U    88      26.703  69.513  63.288  1.00  0.00           H  
ATOM   2837  H3    U    88      20.882  71.217  66.661  1.00  0.00           H  
ATOM   2838  H5    U    88      19.371  69.209  63.285  1.00  0.00           H  
ATOM   2839  H6    U    88      21.566  69.400  62.293  1.00  0.00           H  
ATOM   2840  P     G    89      25.632  66.197  63.591  1.00  0.00           P  
ATOM   2841  OP2   G    89      24.269  65.616  63.413  1.00  0.00           O  
ATOM   2842  OP1   G    89      26.833  65.387  63.235  1.00  0.00           O  
ATOM   2843  O5'   G    89      25.755  66.685  65.103  1.00  0.00           O  
ATOM   2844  C5'   G    89      26.954  67.317  65.568  1.00  0.00           C  
ATOM   2845  C4'   G    89      26.803  67.745  67.009  1.00  0.00           C  
ATOM   2846  O4'   G    89      25.738  68.718  67.098  1.00  0.00           O  
ATOM   2847  C3'   G    89      26.381  66.663  67.983  1.00  0.00           C  
ATOM   2848  O3'   G    89      27.487  65.882  68.412  1.00  0.00           O  
ATOM   2849  C1'   G    89      25.115  68.609  68.366  1.00  0.00           C  
ATOM   2850  C2'   G    89      25.806  67.480  69.128  1.00  0.00           C  
ATOM   2851  O2'   G    89      26.791  67.986  70.002  1.00  0.00           O  
ATOM   2852  N1    G    89      20.607  68.486  70.617  1.00  0.00           N  
ATOM   2853  C2    G    89      21.825  68.886  71.108  1.00  0.00           C  
ATOM   2854  N2    G    89      21.852  69.269  72.390  1.00  0.00           N  
ATOM   2855  N3    G    89      22.931  68.904  70.403  1.00  0.00           N  
ATOM   2856  C4    G    89      22.732  68.465  69.149  1.00  0.00           C  
ATOM   2857  C5    G    89      21.563  68.036  68.561  1.00  0.00           C  
ATOM   2858  C6    G    89      20.379  68.033  69.326  1.00  0.00           C  
ATOM   2859  O6    G    89      19.245  67.691  68.987  1.00  0.00           O  
ATOM   2860  N7    G    89      21.784  67.660  67.244  1.00  0.00           N  
ATOM   2861  C8    G    89      23.061  67.862  67.064  1.00  0.00           C  
ATOM   2862  N9    G    89      23.695  68.332  68.190  1.00  0.00           N  
ATOM   2863  H5'   G    89      27.185  68.193  64.947  1.00  0.00           H  
ATOM   2864 H5''   G    89      27.804  66.625  65.477  1.00  0.00           H  
ATOM   2865  H4'   G    89      27.801  68.114  67.285  1.00  0.00           H  
ATOM   2866  H3'   G    89      25.687  65.925  67.553  1.00  0.00           H  
ATOM   2867  H1'   G    89      25.201  69.513  68.987  1.00  0.00           H  
ATOM   2868  H2'   G    89      25.140  66.893  69.775  1.00  0.00           H  
ATOM   2869 HO2'   G    89      26.590  67.694  70.937  1.00  0.00           H  
ATOM   2870  H1    G    89      19.825  68.523  71.238  1.00  0.00           H  
ATOM   2871  H22   G    89      22.713  69.566  72.804  1.00  0.00           H  
ATOM   2872  H21   G    89      21.014  69.257  72.934  1.00  0.00           H  
ATOM   2873  H8    G    89      23.579  67.662  66.113  1.00  0.00           H  
ATOM   2874  P     A    90      27.278  64.343  68.823  1.00  0.00           P  
ATOM   2875  OP2   A    90      26.186  63.787  67.984  1.00  0.00           O  
ATOM   2876  OP1   A    90      28.608  63.683  68.829  1.00  0.00           O  
ATOM   2877  O5'   A    90      26.756  64.413  70.327  1.00  0.00           O  
ATOM   2878  C5'   A    90      27.568  64.958  71.355  1.00  0.00           C  
ATOM   2879  C4'   A    90      26.750  65.344  72.562  1.00  0.00           C  
ATOM   2880  O4'   A    90      25.692  66.238  72.147  1.00  0.00           O  
ATOM   2881  C3'   A    90      26.005  64.211  73.253  1.00  0.00           C  
ATOM   2882  O3'   A    90      26.825  63.464  74.135  1.00  0.00           O  
ATOM   2883  C1'   A    90      24.526  65.981  72.898  1.00  0.00           C  
ATOM   2884  C2'   A    90      24.877  64.952  73.948  1.00  0.00           C  
ATOM   2885  O2'   A    90      25.340  65.614  75.116  1.00  0.00           O  
ATOM   2886  N1    A    90      19.442  65.496  72.205  1.00  0.00           N  
ATOM   2887  C2    A    90      20.170  66.004  73.208  1.00  0.00           C  
ATOM   2888  N3    A    90      21.493  66.098  73.324  1.00  0.00           N  
ATOM   2889  C4    A    90      22.102  65.590  72.238  1.00  0.00           C  
ATOM   2890  C5    A    90      21.491  65.035  71.129  1.00  0.00           C  
ATOM   2891  C6    A    90      20.086  64.995  71.129  1.00  0.00           C  
ATOM   2892  N6    A    90      19.360  64.489  70.129  1.00  0.00           N  
ATOM   2893  N7    A    90      22.439  64.616  70.205  1.00  0.00           N  
ATOM   2894  C8    A    90      23.582  64.922  70.767  1.00  0.00           C  
ATOM   2895  N9    A    90      23.453  65.515  71.999  1.00  0.00           N  
ATOM   2896  H5'   A    90      28.027  65.754  71.013  1.00  0.00           H  
ATOM   2897 H5''   A    90      28.237  64.294  71.622  1.00  0.00           H  
ATOM   2898  H4'   A    90      27.316  65.798  73.220  1.00  0.00           H  
ATOM   2899  H3'   A    90      25.624  63.607  72.580  1.00  0.00           H  
ATOM   2900  H1'   A    90      24.245  66.812  73.337  1.00  0.00           H  
ATOM   2901  H2'   A    90      24.122  64.358  74.142  1.00  0.00           H  
ATOM   2902 HO2'   A    90      26.119  65.135  75.466  1.00  0.00           H  
ATOM   2903  H2    A    90      19.655  66.355  73.965  1.00  0.00           H  
ATOM   2904  H61   A    90      18.381  64.488  70.186  1.00  0.00           H  
ATOM   2905  H62   A    90      19.805  64.119  69.338  1.00  0.00           H  
ATOM   2906  H8    A    90      24.450  64.744  70.347  1.00  0.00           H  
ATOM   2907  P     C    91      26.728  61.860  74.165  1.00  0.00           P  
ATOM   2908  OP2   C    91      26.673  61.376  72.763  1.00  0.00           O  
ATOM   2909  OP1   C    91      27.787  61.354  75.075  1.00  0.00           O  
ATOM   2910  O5'   C    91      25.316  61.571  74.843  1.00  0.00           O  
ATOM   2911  C5'   C    91      25.029  62.033  76.154  1.00  0.00           C  
ATOM   2912  C4'   C    91      23.583  61.793  76.526  1.00  0.00           C  
ATOM   2913  O4'   C    91      22.722  62.629  75.712  1.00  0.00           O  
ATOM   2914  C3'   C    91      23.042  60.391  76.303  1.00  0.00           C  
ATOM   2915  O3'   C    91      23.381  59.526  77.376  1.00  0.00           O  
ATOM   2916  C1'   C    91      21.510  61.959  75.449  1.00  0.00           C  
ATOM   2917  C2'   C    91      21.547  60.652  76.240  1.00  0.00           C  
ATOM   2918  O2'   C    91      20.987  60.888  77.516  1.00  0.00           O  
ATOM   2919  N1    C    91      21.419  61.745  73.987  1.00  0.00           N  
ATOM   2920  C2    C    91      20.172  61.418  73.431  1.00  0.00           C  
ATOM   2921  O2    C    91      19.187  61.328  74.174  1.00  0.00           O  
ATOM   2922  N3    C    91      20.074  61.212  72.099  1.00  0.00           N  
ATOM   2923  C4    C    91      21.154  61.325  71.325  1.00  0.00           C  
ATOM   2924  N4    C    91      21.004  61.116  70.015  1.00  0.00           N  
ATOM   2925  C5    C    91      22.434  61.658  71.859  1.00  0.00           C  
ATOM   2926  C6    C    91      22.520  61.858  73.182  1.00  0.00           C  
ATOM   2927  H5'   C    91      25.216  62.994  76.203  1.00  0.00           H  
ATOM   2928 H5''   C    91      25.605  61.562  76.792  1.00  0.00           H  
ATOM   2929  H4'   C    91      23.546  62.001  77.606  1.00  0.00           H  
ATOM   2930  H3'   C    91      23.459  59.893  75.415  1.00  0.00           H  
ATOM   2931  H1'   C    91      20.593  62.487  75.747  1.00  0.00           H  
ATOM   2932  H2'   C    91      20.984  59.797  75.838  1.00  0.00           H  
ATOM   2933 HO2'   C    91      21.536  60.425  78.213  1.00  0.00           H  
ATOM   2934  H42   C    91      21.792  61.191  69.403  1.00  0.00           H  
ATOM   2935  H41   C    91      20.105  60.885  69.646  1.00  0.00           H  
ATOM   2936  H5    C    91      23.317  61.746  71.209  1.00  0.00           H  
ATOM   2937  H6    C    91      23.492  62.117  73.629  1.00  0.00           H  
ATOM   2938  P     G    92      23.825  58.013  77.075  1.00  0.00           P  
ATOM   2939  OP2   G    92      24.680  57.978  75.868  1.00  0.00           O  
ATOM   2940  OP1   G    92      24.335  57.455  78.348  1.00  0.00           O  
ATOM   2941  O5'   G    92      22.460  57.282  76.711  1.00  0.00           O  
ATOM   2942  C5'   G    92      21.429  57.096  77.695  1.00  0.00           C  
ATOM   2943  C4'   G    92      20.245  56.404  77.073  1.00  0.00           C  
ATOM   2944  O4'   G    92      19.592  57.308  76.137  1.00  0.00           O  
ATOM   2945  C3'   G    92      20.567  55.181  76.236  1.00  0.00           C  
ATOM   2946  O3'   G    92      20.765  54.052  77.072  1.00  0.00           O  
ATOM   2947  C1'   G    92      19.008  56.534  75.102  1.00  0.00           C  
ATOM   2948  C2'   G    92      19.317  55.058  75.377  1.00  0.00           C  
ATOM   2949  O2'   G    92      18.242  54.458  76.070  1.00  0.00           O  
ATOM   2950  N1    G    92      18.769  55.842  70.103  1.00  0.00           N  
ATOM   2951  C2    G    92      17.865  55.490  71.076  1.00  0.00           C  
ATOM   2952  N2    G    92      16.789  54.799  70.681  1.00  0.00           N  
ATOM   2953  N3    G    92      18.006  55.792  72.354  1.00  0.00           N  
ATOM   2954  C4    G    92      19.128  56.503  72.584  1.00  0.00           C  
ATOM   2955  C5    G    92      20.079  56.924  71.684  1.00  0.00           C  
ATOM   2956  C6    G    92      19.935  56.560  70.322  1.00  0.00           C  
ATOM   2957  O6    G    92      20.706  56.777  69.385  1.00  0.00           O  
ATOM   2958  N7    G    92      21.077  57.647  72.327  1.00  0.00           N  
ATOM   2959  C8    G    92      20.736  57.622  73.585  1.00  0.00           C  
ATOM   2960  N9    G    92      19.588  56.900  73.815  1.00  0.00           N  
ATOM   2961  H5'   G    92      21.120  58.066  78.107  1.00  0.00           H  
ATOM   2962 H5''   G    92      21.812  56.497  78.534  1.00  0.00           H  
ATOM   2963  H4'   G    92      19.630  56.100  77.932  1.00  0.00           H  
ATOM   2964  H3'   G    92      21.501  55.270  75.662  1.00  0.00           H  
ATOM   2965  H1'   G    92      17.915  56.625  75.032  1.00  0.00           H  
ATOM   2966  H2'   G    92      19.471  54.424  74.492  1.00  0.00           H  
ATOM   2967 HO2'   G    92      18.594  53.940  76.850  1.00  0.00           H  
ATOM   2968  H1    G    92      18.572  55.559  69.165  1.00  0.00           H  
ATOM   2969  H22   G    92      16.102  54.518  71.352  1.00  0.00           H  
ATOM   2970  H21   G    92      16.671  54.565  69.717  1.00  0.00           H  
ATOM   2971  H8    G    92      21.321  58.107  74.381  1.00  0.00           H  
ATOM   2972  P     G    93      21.800  52.899  76.642  1.00  0.00           P  
ATOM   2973  OP2   G    93      23.052  53.496  76.130  1.00  0.00           O  
ATOM   2974  OP1   G    93      21.832  52.036  77.848  1.00  0.00           O  
ATOM   2975  O5'   G    93      21.091  52.116  75.443  1.00  0.00           O  
ATOM   2976  C5'   G    93      19.890  51.367  75.672  1.00  0.00           C  
ATOM   2977  C4'   G    93      19.335  50.809  74.378  1.00  0.00           C  
ATOM   2978  O4'   G    93      18.918  51.893  73.503  1.00  0.00           O  
ATOM   2979  C3'   G    93      20.248  49.984  73.480  1.00  0.00           C  
ATOM   2980  O3'   G    93      20.426  48.647  73.943  1.00  0.00           O  
ATOM   2981  C1'   G    93      18.957  51.452  72.164  1.00  0.00           C  
ATOM   2982  C2'   G    93      19.460  50.006  72.179  1.00  0.00           C  
ATOM   2983  O2'   G    93      18.357  49.125  72.244  1.00  0.00           O  
ATOM   2984  N1    G    93      20.507  52.819  67.541  1.00  0.00           N  
ATOM   2985  C2    G    93      19.494  51.975  67.914  1.00  0.00           C  
ATOM   2986  N2    G    93      18.829  51.374  66.923  1.00  0.00           N  
ATOM   2987  N3    G    93      19.159  51.731  69.165  1.00  0.00           N  
ATOM   2988  C4    G    93      19.932  52.402  70.035  1.00  0.00           C  
ATOM   2989  C5    G    93      20.971  53.268  69.775  1.00  0.00           C  
ATOM   2990  C6    G    93      21.324  53.522  68.417  1.00  0.00           C  
ATOM   2991  O6    G    93      22.224  54.248  67.969  1.00  0.00           O  
ATOM   2992  N7    G    93      21.516  53.748  70.957  1.00  0.00           N  
ATOM   2993  C8    G    93      20.820  53.166  71.899  1.00  0.00           C  
ATOM   2994  N9    G    93      19.859  52.317  71.408  1.00  0.00           N  
ATOM   2995  H5'   G    93      19.130  52.007  76.143  1.00  0.00           H  
ATOM   2996 H5''   G    93      20.089  50.538  76.366  1.00  0.00           H  
ATOM   2997  H4'   G    93      18.524  50.140  74.700  1.00  0.00           H  
ATOM   2998  H3'   G    93      21.277  50.369  73.422  1.00  0.00           H  
ATOM   2999  H1'   G    93      17.990  51.449  71.642  1.00  0.00           H  
ATOM   3000  H2'   G    93      20.055  49.675  71.317  1.00  0.00           H  
ATOM   3001 HO2'   G    93      18.554  48.392  72.895  1.00  0.00           H  
ATOM   3002  H1    G    93      20.673  52.937  66.563  1.00  0.00           H  
ATOM   3003  H22   G    93      18.081  50.743  67.133  1.00  0.00           H  
ATOM   3004  H21   G    93      19.078  51.554  65.972  1.00  0.00           H  
ATOM   3005  H8    G    93      20.997  53.329  72.973  1.00  0.00           H  
ATOM   3006  P     A    94      21.820  47.886  73.696  1.00  0.00           P  
ATOM   3007  OP2   A    94      22.892  48.909  73.605  1.00  0.00           O  
ATOM   3008  OP1   A    94      21.931  46.793  74.694  1.00  0.00           O  
ATOM   3009  O5'   A    94      21.648  47.225  72.257  1.00  0.00           O  
ATOM   3010  C5'   A    94      20.622  46.275  72.009  1.00  0.00           C  
ATOM   3011  C4'   A    94      20.356  46.119  70.533  1.00  0.00           C  
ATOM   3012  O4'   A    94      19.981  47.410  69.978  1.00  0.00           O  
ATOM   3013  C3'   A    94      21.542  45.690  69.682  1.00  0.00           C  
ATOM   3014  O3'   A    94      21.786  44.295  69.735  1.00  0.00           O  
ATOM   3015  C1'   A    94      20.467  47.499  68.650  1.00  0.00           C  
ATOM   3016  C2'   A    94      21.098  46.151  68.300  1.00  0.00           C  
ATOM   3017  O2'   A    94      20.106  45.288  67.763  1.00  0.00           O  
ATOM   3018  N1    A    94      22.789  50.837  65.486  1.00  0.00           N  
ATOM   3019  C2    A    94      21.888  49.870  65.270  1.00  0.00           C  
ATOM   3020  N3    A    94      21.325  49.036  66.142  1.00  0.00           N  
ATOM   3021  C4    A    94      21.782  49.268  67.385  1.00  0.00           C  
ATOM   3022  C5    A    94      22.706  50.224  67.763  1.00  0.00           C  
ATOM   3023  C6    A    94      23.227  51.044  66.746  1.00  0.00           C  
ATOM   3024  N6    A    94      24.126  52.008  66.960  1.00  0.00           N  
ATOM   3025  N7    A    94      22.935  50.171  69.131  1.00  0.00           N  
ATOM   3026  C8    A    94      22.157  49.201  69.543  1.00  0.00           C  
ATOM   3027  N9    A    94      21.430  48.610  68.539  1.00  0.00           N  
ATOM   3028  H5'   A    94      19.799  46.570  72.452  1.00  0.00           H  
ATOM   3029 H5''   A    94      20.891  45.409  72.379  1.00  0.00           H  
ATOM   3030  H4'   A    94      19.621  45.486  70.394  1.00  0.00           H  
ATOM   3031  H3'   A    94      22.357  46.169  69.945  1.00  0.00           H  
ATOM   3032  H1'   A    94      19.705  47.666  68.056  1.00  0.00           H  
ATOM   3033  H2'   A    94      21.861  46.250  67.692  1.00  0.00           H  
ATOM   3034 HO2'   A    94      20.208  44.399  68.161  1.00  0.00           H  
ATOM   3035  H2    A    94      21.603  49.761  64.339  1.00  0.00           H  
ATOM   3036  H61   A    94      24.453  52.548  66.210  1.00  0.00           H  
ATOM   3037  H62   A    94      24.458  52.176  67.866  1.00  0.00           H  
ATOM   3038  H8    A    94      22.100  48.922  70.481  1.00  0.00           H  
ATOM   3039  P     C    95      23.290  43.735  69.650  1.00  0.00           P  
ATOM   3040  OP2   C    95      24.148  44.583  70.515  1.00  0.00           O  
ATOM   3041  OP1   C    95      23.247  42.267  69.873  1.00  0.00           O  
ATOM   3042  O5'   C    95      23.712  43.989  68.135  1.00  0.00           O  
ATOM   3043  C5'   C    95      23.002  43.380  67.068  1.00  0.00           C  
ATOM   3044  C4'   C    95      23.381  43.976  65.734  1.00  0.00           C  
ATOM   3045  O4'   C    95      23.084  45.400  65.710  1.00  0.00           O  
ATOM   3046  C3'   C    95      24.856  43.920  65.369  1.00  0.00           C  
ATOM   3047  O3'   C    95      25.270  42.636  64.936  1.00  0.00           O  
ATOM   3048  C1'   C    95      24.013  46.055  64.863  1.00  0.00           C  
ATOM   3049  C2'   C    95      24.956  44.997  64.301  1.00  0.00           C  
ATOM   3050  O2'   C    95      24.451  44.535  63.057  1.00  0.00           O  
ATOM   3051  N1    C    95      24.732  47.093  65.642  1.00  0.00           N  
ATOM   3052  C2    C    95      25.301  48.169  64.949  1.00  0.00           C  
ATOM   3053  O2    C    95      25.191  48.221  63.714  1.00  0.00           O  
ATOM   3054  N3    C    95      25.962  49.129  65.635  1.00  0.00           N  
ATOM   3055  C4    C    95      26.067  49.050  66.961  1.00  0.00           C  
ATOM   3056  N4    C    95      26.728  50.021  67.597  1.00  0.00           N  
ATOM   3057  C5    C    95      25.500  47.970  67.695  1.00  0.00           C  
ATOM   3058  C6    C    95      24.848  47.026  67.006  1.00  0.00           C  
ATOM   3059  H5'   C    95      22.041  43.503  67.212  1.00  0.00           H  
ATOM   3060 H5''   C    95      23.203  42.420  67.057  1.00  0.00           H  
ATOM   3061  H4'   C    95      22.864  43.528  65.033  1.00  0.00           H  
ATOM   3062  H3'   C    95      25.397  44.189  66.141  1.00  0.00           H  
ATOM   3063  H1'   C    95      23.527  46.478  64.125  1.00  0.00           H  
ATOM   3064  H2'   C    95      25.871  45.335  64.218  1.00  0.00           H  
ATOM   3065 HO2'   C    95      24.483  43.556  63.042  1.00  0.00           H  
ATOM   3066  H42   C    95      26.823  49.992  68.571  1.00  0.00           H  
ATOM   3067  H41   C    95      27.118  50.763  67.088  1.00  0.00           H  
ATOM   3068  H5    C    95      25.582  47.921  68.670  1.00  0.00           H  
ATOM   3069  H6    C    95      24.451  46.275  67.492  1.00  0.00           H  
ATOM   3070  P     A    96      26.718  42.071  65.350  1.00  0.00           P  
ATOM   3071  OP2   A    96      26.991  42.488  66.748  1.00  0.00           O  
ATOM   3072  OP1   A    96      26.771  40.633  64.988  1.00  0.00           O  
ATOM   3073  O5'   A    96      27.724  42.857  64.396  1.00  0.00           O  
ATOM   3074  C5'   A    96      27.688  42.673  62.989  1.00  0.00           C  
ATOM   3075  C4'   A    96      28.449  43.758  62.268  1.00  0.00           C  
ATOM   3076  O4'   A    96      27.904  45.076  62.529  1.00  0.00           O  
ATOM   3077  C3'   A    96      29.918  43.901  62.639  1.00  0.00           C  
ATOM   3078  O3'   A    96      30.738  42.908  62.049  1.00  0.00           O  
ATOM   3079  C1'   A    96      28.932  46.045  62.511  1.00  0.00           C  
ATOM   3080  C2'   A    96      30.233  45.318  62.164  1.00  0.00           C  
ATOM   3081  O2'   A    96      30.427  45.359  60.758  1.00  0.00           O  
ATOM   3082  N1    A    96      30.516  50.174  65.156  1.00  0.00           N  
ATOM   3083  C2    A    96      30.613  49.842  63.862  1.00  0.00           C  
ATOM   3084  N3    A    96      30.178  48.748  63.240  1.00  0.00           N  
ATOM   3085  C4    A    96      29.570  47.919  64.106  1.00  0.00           C  
ATOM   3086  C5    A    96      29.392  48.122  65.462  1.00  0.00           C  
ATOM   3087  C6    A    96      29.898  49.319  65.999  1.00  0.00           C  
ATOM   3088  N6    A    96      29.802  49.651  67.288  1.00  0.00           N  
ATOM   3089  N7    A    96      28.719  47.051  66.034  1.00  0.00           N  
ATOM   3090  C8    A    96      28.509  46.238  65.028  1.00  0.00           C  
ATOM   3091  N9    A    96      28.997  46.701  63.831  1.00  0.00           N  
ATOM   3092  H5'   A    96      26.755  42.684  62.688  1.00  0.00           H  
ATOM   3093 H5''   A    96      28.084  41.804  62.769  1.00  0.00           H  
ATOM   3094  H4'   A    96      28.382  43.565  61.310  1.00  0.00           H  
ATOM   3095  H3'   A    96      30.015  43.861  63.614  1.00  0.00           H  
ATOM   3096  H1'   A    96      28.740  46.715  61.822  1.00  0.00           H  
ATOM   3097  H2'   A    96      30.997  45.697  62.648  1.00  0.00           H  
ATOM   3098 HO2'   A    96      30.743  44.483  60.454  1.00  0.00           H  
ATOM   3099  H2    A    96      31.070  50.496  63.293  1.00  0.00           H  
ATOM   3100  H61   A    96      30.175  50.501  67.605  1.00  0.00           H  
ATOM   3101  H62   A    96      29.358  49.046  67.918  1.00  0.00           H  
ATOM   3102  H8    A    96      28.046  45.379  65.122  1.00  0.00           H  
ATOM   3103  P     U    97      31.847  42.148  62.931  1.00  0.00           P  
ATOM   3104  OP2   U    97      31.279  41.917  64.282  1.00  0.00           O  
ATOM   3105  OP1   U    97      32.354  40.998  62.140  1.00  0.00           O  
ATOM   3106  O5'   U    97      33.025  43.212  63.066  1.00  0.00           O  
ATOM   3107  C5'   U    97      33.734  43.665  61.922  1.00  0.00           C  
ATOM   3108  C4'   U    97      34.457  44.960  62.193  1.00  0.00           C  
ATOM   3109  O4'   U    97      33.502  46.008  62.520  1.00  0.00           O  
ATOM   3110  C3'   U    97      35.425  44.966  63.362  1.00  0.00           C  
ATOM   3111  O3'   U    97      36.695  44.440  63.018  1.00  0.00           O  
ATOM   3112  C1'   U    97      34.036  46.855  63.518  1.00  0.00           C  
ATOM   3113  C2'   U    97      35.505  46.451  63.670  1.00  0.00           C  
ATOM   3114  O2'   U    97      36.290  47.109  62.698  1.00  0.00           O  
ATOM   3115  N1    U    97      33.285  46.639  64.766  1.00  0.00           N  
ATOM   3116  C2    U    97      33.342  47.615  65.764  1.00  0.00           C  
ATOM   3117  O2    U    97      33.983  48.653  65.659  1.00  0.00           O  
ATOM   3118  N3    U    97      32.620  47.322  66.898  1.00  0.00           N  
ATOM   3119  C4    U    97      31.871  46.188  67.137  1.00  0.00           C  
ATOM   3120  O4    U    97      31.257  46.084  68.193  1.00  0.00           O  
ATOM   3121  C5    U    97      31.863  45.239  66.072  1.00  0.00           C  
ATOM   3122  C6    U    97      32.547  45.489  64.954  1.00  0.00           C  
ATOM   3123  H5'   U    97      33.100  43.801  61.187  1.00  0.00           H  
ATOM   3124 H5''   U    97      34.387  42.984  61.660  1.00  0.00           H  
ATOM   3125  H4'   U    97      35.039  45.140  61.277  1.00  0.00           H  
ATOM   3126  H3'   U    97      35.103  44.335  64.204  1.00  0.00           H  
ATOM   3127  H1'   U    97      34.021  47.934  63.310  1.00  0.00           H  
ATOM   3128  H2'   U    97      35.982  46.659  64.638  1.00  0.00           H  
ATOM   3129 HO2'   U    97      36.949  46.465  62.309  1.00  0.00           H  
ATOM   3130  H3    U    97      32.643  48.003  67.631  1.00  0.00           H  
ATOM   3131  H5    U    97      31.295  44.301  66.172  1.00  0.00           H  
ATOM   3132  H6    U    97      32.526  44.743  64.145  1.00  0.00           H  
ATOM   3133  P     G    98      37.510  43.567  64.094  1.00  0.00           P  
ATOM   3134  OP2   G    98      36.559  42.732  64.864  1.00  0.00           O  
ATOM   3135  OP1   G    98      38.628  42.930  63.367  1.00  0.00           O  
ATOM   3136  O5'   G    98      38.108  44.637  65.112  1.00  0.00           O  
ATOM   3137  C5'   G    98      39.109  45.569  64.698  1.00  0.00           C  
ATOM   3138  C4'   G    98      39.290  46.636  65.749  1.00  0.00           C  
ATOM   3139  O4'   G    98      38.026  47.309  65.987  1.00  0.00           O  
ATOM   3140  C3'   G    98      39.717  46.151  67.127  1.00  0.00           C  
ATOM   3141  O3'   G    98      41.111  45.918  67.224  1.00  0.00           O  
ATOM   3142  C1'   G    98      37.881  47.617  67.384  1.00  0.00           C  
ATOM   3143  C2'   G    98      39.218  47.261  68.040  1.00  0.00           C  
ATOM   3144  O2'   G    98      40.072  48.395  67.987  1.00  0.00           O  
ATOM   3145  N1    G    98      34.873  47.075  71.455  1.00  0.00           N  
ATOM   3146  C2    G    98      35.909  47.953  71.245  1.00  0.00           C  
ATOM   3147  N2    G    98      36.185  48.800  72.247  1.00  0.00           N  
ATOM   3148  N3    G    98      36.624  47.998  70.132  1.00  0.00           N  
ATOM   3149  C4    G    98      36.214  47.080  69.231  1.00  0.00           C  
ATOM   3150  C5    G    98      35.193  46.160  69.342  1.00  0.00           C  
ATOM   3151  C6    G    98      34.435  46.122  70.541  1.00  0.00           C  
ATOM   3152  O6    G    98      33.490  45.380  70.832  1.00  0.00           O  
ATOM   3153  N7    G    98      35.093  45.395  68.190  1.00  0.00           N  
ATOM   3154  C8    G    98      36.036  45.853  67.413  1.00  0.00           C  
ATOM   3155  N9    G    98      36.755  46.876  67.983  1.00  0.00           N  
ATOM   3156  H5'   G    98      38.823  46.031  63.743  1.00  0.00           H  
ATOM   3157 H5''   G    98      40.063  45.047  64.530  1.00  0.00           H  
ATOM   3158  H4'   G    98      39.944  47.291  65.428  1.00  0.00           H  
ATOM   3159  H3'   G    98      39.237  45.323  67.338  1.00  0.00           H  
ATOM   3160  H1'   G    98      37.722  48.580  67.471  1.00  0.00           H  
ATOM   3161  H2'   G    98      39.092  46.944  68.958  1.00  0.00           H  
ATOM   3162 HO2'   G    98      40.946  48.119  67.641  1.00  0.00           H  
ATOM   3163  H1    G    98      34.405  47.123  72.315  1.00  0.00           H  
ATOM   3164  H22   G    98      36.914  49.449  72.152  1.00  0.00           H  
ATOM   3165  H21   G    98      35.660  48.773  73.073  1.00  0.00           H  
ATOM   3166  H8    G    98      36.213  45.503  66.515  1.00  0.00           H  
ATOM   3167  P     G    99      41.684  44.901  68.328  1.00  0.00           P  
ATOM   3168  OP2   G    99      40.780  43.725  68.384  1.00  0.00           O  
ATOM   3169  OP1   G    99      43.133  44.701  68.063  1.00  0.00           O  
ATOM   3170  O5'   G    99      41.541  45.699  69.701  1.00  0.00           O  
ATOM   3171  C5'   G    99      42.299  46.875  69.943  1.00  0.00           C  
ATOM   3172  C4'   G    99      42.056  47.414  71.330  1.00  0.00           C  
ATOM   3173  O4'   G    99      40.680  47.862  71.448  1.00  0.00           O  
ATOM   3174  C3'   G    99      42.222  46.423  72.471  1.00  0.00           C  
ATOM   3175  O3'   G    99      43.577  46.213  72.830  1.00  0.00           O  
ATOM   3176  C1'   G    99      40.208  47.617  72.789  1.00  0.00           C  
ATOM   3177  C2'   G    99      41.386  47.048  73.579  1.00  0.00           C  
ATOM   3178  O2'   G    99      42.079  48.118  74.206  1.00  0.00           O  
ATOM   3179  N1    G    99      36.377  45.582  75.453  1.00  0.00           N  
ATOM   3180  C2    G    99      37.331  46.489  75.847  1.00  0.00           C  
ATOM   3181  N2    G    99      37.260  46.912  77.118  1.00  0.00           N  
ATOM   3182  N3    G    99      38.286  46.947  75.054  1.00  0.00           N  
ATOM   3183  C4    G    99      38.211  46.418  73.815  1.00  0.00           C  
ATOM   3184  C5    G    99      37.300  45.509  73.320  1.00  0.00           C  
ATOM   3185  C6    G    99      36.281  45.025  74.182  1.00  0.00           C  
ATOM   3186  O6    G    99      35.381  44.215  73.931  1.00  0.00           O  
ATOM   3187  N7    G    99      37.566  45.218  71.991  1.00  0.00           N  
ATOM   3188  C8    G    99      38.615  45.942  71.705  1.00  0.00           C  
ATOM   3189  N9    G    99      39.057  46.695  72.766  1.00  0.00           N  
ATOM   3190  H5'   G    99      42.051  47.557  69.286  1.00  0.00           H  
ATOM   3191 H5''   G    99      43.252  46.666  69.844  1.00  0.00           H  
ATOM   3192  H4'   G    99      42.653  48.177  71.483  1.00  0.00           H  
ATOM   3193  H3'   G    99      41.822  45.566  72.213  1.00  0.00           H  
ATOM   3194  H1'   G    99      39.933  48.471  73.182  1.00  0.00           H  
ATOM   3195  H2'   G    99      41.091  46.377  74.230  1.00  0.00           H  
ATOM   3196 HO2'   G    99      43.038  48.026  74.026  1.00  0.00           H  
ATOM   3197  H1    G    99      35.712  45.305  76.117  1.00  0.00           H  
ATOM   3198  H22   G    99      37.915  47.560  77.454  1.00  0.00           H  
ATOM   3199  H21   G    99      36.557  46.577  77.710  1.00  0.00           H  
ATOM   3200  H8    G    99      39.041  45.948  70.823  1.00  0.00           H  
ATOM   3201  P     U   100      44.084  44.745  73.247  1.00  0.00           P  
ATOM   3202  OP2   U   100      43.529  43.774  72.271  1.00  0.00           O  
ATOM   3203  OP1   U   100      45.552  44.811  73.463  1.00  0.00           O  
ATOM   3204  O5'   U   100      43.389  44.483  74.655  1.00  0.00           O  
ATOM   3205  C5'   U   100      43.730  45.258  75.794  1.00  0.00           C  
ATOM   3206  C4'   U   100      42.790  45.001  76.945  1.00  0.00           C  
ATOM   3207  O4'   U   100      41.444  45.406  76.583  1.00  0.00           O  
ATOM   3208  C3'   U   100      42.637  43.551  77.377  1.00  0.00           C  
ATOM   3209  O3'   U   100      43.668  43.121  78.250  1.00  0.00           O  
ATOM   3210  C1'   U   100      40.487  44.490  77.093  1.00  0.00           C  
ATOM   3211  C2'   U   100      41.254  43.537  78.010  1.00  0.00           C  
ATOM   3212  O2'   U   100      41.282  44.082  79.322  1.00  0.00           O  
ATOM   3213  N1    U   100      39.817  43.779  75.976  1.00  0.00           N  
ATOM   3214  C2    U   100      38.636  43.122  76.267  1.00  0.00           C  
ATOM   3215  O2    U   100      38.139  43.106  77.379  1.00  0.00           O  
ATOM   3216  N3    U   100      38.050  42.479  75.203  1.00  0.00           N  
ATOM   3217  C4    U   100      38.514  42.426  73.906  1.00  0.00           C  
ATOM   3218  O4    U   100      37.871  41.803  73.060  1.00  0.00           O  
ATOM   3219  C5    U   100      39.740  43.129  73.680  1.00  0.00           C  
ATOM   3220  C6    U   100      40.331  43.764  74.697  1.00  0.00           C  
ATOM   3221  H5'   U   100      43.693  46.208  75.556  1.00  0.00           H  
ATOM   3222 H5''   U   100      44.643  45.033  76.071  1.00  0.00           H  
ATOM   3223  H4'   U   100      43.085  45.532  77.715  1.00  0.00           H  
ATOM   3224  H3'   U   100      42.631  42.978  76.581  1.00  0.00           H  
ATOM   3225  H1'   U   100      39.816  44.976  77.615  1.00  0.00           H  
ATOM   3226  H2'   U   100      40.862  42.637  78.000  1.00  0.00           H  
ATOM   3227 HO2'   U   100      42.202  44.055  79.658  1.00  0.00           H  
ATOM   3228  H3    U   100      37.213  42.007  75.388  1.00  0.00           H  
ATOM   3229  H5    U   100      40.143  43.144  72.787  1.00  0.00           H  
ATOM   3230  H6    U   100      41.170  44.236  74.516  1.00  0.00           H  
ATOM   3231  P     C   101      44.187  41.601  78.202  1.00  0.00           P  
ATOM   3232  OP2   C   101      44.095  41.126  76.800  1.00  0.00           O  
ATOM   3233  OP1   C   101      45.490  41.540  78.913  1.00  0.00           O  
ATOM   3234  O5'   C   101      43.118  40.799  79.068  1.00  0.00           O  
ATOM   3235  C5'   C   101      43.062  40.946  80.478  1.00  0.00           C  
ATOM   3236  C4'   C   101      41.837  40.284  81.060  1.00  0.00           C  
ATOM   3237  O4'   C   101      40.640  40.874  80.490  1.00  0.00           O  
ATOM   3238  C3'   C   101      41.684  38.796  80.786  1.00  0.00           C  
ATOM   3239  O3'   C   101      42.432  37.988  81.678  1.00  0.00           O  
ATOM   3240  C1'   C   101      39.651  39.877  80.254  1.00  0.00           C  
ATOM   3241  C2'   C   101      40.179  38.591  80.892  1.00  0.00           C  
ATOM   3242  O2'   C   101      39.760  38.543  82.248  1.00  0.00           O  
ATOM   3243  N1    C   101      39.392  39.720  78.802  1.00  0.00           N  
ATOM   3244  C2    C   101      38.208  39.087  78.402  1.00  0.00           C  
ATOM   3245  O2    C   101      37.417  38.679  79.266  1.00  0.00           O  
ATOM   3246  N3    C   101      37.947  38.933  77.084  1.00  0.00           N  
ATOM   3247  C4    C   101      38.813  39.381  76.174  1.00  0.00           C  
ATOM   3248  N4    C   101      38.514  39.206  74.884  1.00  0.00           N  
ATOM   3249  C5    C   101      40.025  40.027  76.548  1.00  0.00           C  
ATOM   3250  C6    C   101      40.271  40.176  77.855  1.00  0.00           C  
ATOM   3251  H5'   C   101      43.045  41.901  80.700  1.00  0.00           H  
ATOM   3252 H5''   C   101      43.862  40.540  80.873  1.00  0.00           H  
ATOM   3253  H4'   C   101      41.832  40.430  82.030  1.00  0.00           H  
ATOM   3254  H3'   C   101      41.969  38.608  79.866  1.00  0.00           H  
ATOM   3255  H1'   C   101      38.822  40.147  80.704  1.00  0.00           H  
ATOM   3256  H2'   C   101      39.888  37.798  80.394  1.00  0.00           H  
ATOM   3257 HO2'   C   101      40.532  38.333  82.813  1.00  0.00           H  
ATOM   3258  H42   C   101      39.131  39.524  74.192  1.00  0.00           H  
ATOM   3259  H41   C   101      37.679  38.760  74.631  1.00  0.00           H  
ATOM   3260  H5    C   101      40.655  40.353  75.872  1.00  0.00           H  
ATOM   3261  H6    C   101      41.099  40.618  78.132  1.00  0.00           H  
ATOM   3262  P     C   102      43.020  36.586  81.163  1.00  0.00           P  
ATOM   3263  OP2   C   102      43.549  36.786  79.784  1.00  0.00           O  
ATOM   3264  OP1   C   102      43.910  36.026  82.218  1.00  0.00           O  
ATOM   3265  O5'   C   102      41.732  35.656  81.084  1.00  0.00           O  
ATOM   3266  C5'   C   102      41.035  35.263  82.280  1.00  0.00           C  
ATOM   3267  C4'   C   102      39.797  34.482  81.925  1.00  0.00           C  
ATOM   3268  O4'   C   102      38.912  35.306  81.119  1.00  0.00           O  
ATOM   3269  C3'   C   102      40.035  33.257  81.057  1.00  0.00           C  
ATOM   3270  O3'   C   102      40.496  32.141  81.798  1.00  0.00           O  
ATOM   3271  C1'   C   102      38.213  34.467  80.204  1.00  0.00           C  
ATOM   3272  C2'   C   102      38.659  33.028  80.457  1.00  0.00           C  
ATOM   3273  O2'   C   102      37.775  32.411  81.371  1.00  0.00           O  
ATOM   3274  N1    C   102      38.489  34.901  78.819  1.00  0.00           N  
ATOM   3275  C2    C   102      37.565  34.574  77.811  1.00  0.00           C  
ATOM   3276  O2    C   102      36.548  33.921  78.110  1.00  0.00           O  
ATOM   3277  N3    C   102      37.804  34.973  76.542  1.00  0.00           N  
ATOM   3278  C4    C   102      38.910  35.662  76.256  1.00  0.00           C  
ATOM   3279  N4    C   102      39.104  36.029  74.991  1.00  0.00           N  
ATOM   3280  C5    C   102      39.867  36.005  77.256  1.00  0.00           C  
ATOM   3281  C6    C   102      39.619  35.610  78.512  1.00  0.00           C  
ATOM   3282  H5'   C   102      40.758  36.152  82.865  1.00  0.00           H  
ATOM   3283 H5''   C   102      41.691  34.651  82.915  1.00  0.00           H  
ATOM   3284  H4'   C   102      39.386  34.174  82.897  1.00  0.00           H  
ATOM   3285  H3'   C   102      40.818  33.399  80.298  1.00  0.00           H  
ATOM   3286  H1'   C   102      37.122  34.492  80.338  1.00  0.00           H  
ATOM   3287  H2'   C   102      38.683  32.359  79.585  1.00  0.00           H  
ATOM   3288 HO2'   C   102      38.302  31.949  82.085  1.00  0.00           H  
ATOM   3289  H42   C   102      39.923  36.546  74.739  1.00  0.00           H  
ATOM   3290  H41   C   102      38.432  35.789  74.292  1.00  0.00           H  
ATOM   3291  H5    C   102      40.775  36.571  77.004  1.00  0.00           H  
ATOM   3292  H6    C   102      40.336  35.857  79.310  1.00  0.00           H  
ATOM   3293  P     U   103      41.414  31.026  81.094  1.00  0.00           P  
ATOM   3294  OP2   U   103      42.225  31.695  80.045  1.00  0.00           O  
ATOM   3295  OP1   U   103      42.092  30.246  82.161  1.00  0.00           O  
ATOM   3296  O5'   U   103      40.369  30.066  80.371  1.00  0.00           O  
ATOM   3297  C5'   U   103      39.428  29.314  81.122  1.00  0.00           C  
ATOM   3298  C4'   U   103      38.419  28.634  80.230  1.00  0.00           C  
ATOM   3299  O4'   U   103      37.676  29.603  79.455  1.00  0.00           O  
ATOM   3300  C3'   U   103      38.982  27.699  79.172  1.00  0.00           C  
ATOM   3301  O3'   U   103      39.384  26.446  79.697  1.00  0.00           O  
ATOM   3302  C1'   U   103      37.274  29.007  78.231  1.00  0.00           C  
ATOM   3303  C2'   U   103      37.817  27.587  78.208  1.00  0.00           C  
ATOM   3304  O2'   U   103      36.823  26.701  78.704  1.00  0.00           O  
ATOM   3305  N1    U   103      37.770  29.818  77.093  1.00  0.00           N  
ATOM   3306  C2    U   103      37.120  29.669  75.882  1.00  0.00           C  
ATOM   3307  O2    U   103      36.177  28.915  75.721  1.00  0.00           O  
ATOM   3308  N3    U   103      37.613  30.440  74.858  1.00  0.00           N  
ATOM   3309  C4    U   103      38.668  31.325  74.916  1.00  0.00           C  
ATOM   3310  O4    U   103      38.994  31.946  73.903  1.00  0.00           O  
ATOM   3311  C5    U   103      39.292  31.427  76.200  1.00  0.00           C  
ATOM   3312  C6    U   103      38.832  30.690  77.216  1.00  0.00           C  
ATOM   3313  H5'   U   103      38.957  29.915  81.737  1.00  0.00           H  
ATOM   3314 H5''   U   103      39.904  28.634  81.642  1.00  0.00           H  
ATOM   3315  H4'   U   103      37.786  28.138  80.790  1.00  0.00           H  
ATOM   3316  H3'   U   103      39.734  28.136  78.722  1.00  0.00           H  
ATOM   3317  H1'   U   103      36.294  28.979  78.207  1.00  0.00           H  
ATOM   3318  H2'   U   103      38.116  27.330  77.311  1.00  0.00           H  
ATOM   3319 HO2'   U   103      37.236  26.082  79.342  1.00  0.00           H  
ATOM   3320  H3    U   103      37.167  30.349  73.990  1.00  0.00           H  
ATOM   3321  H5    U   103      40.051  32.034  76.333  1.00  0.00           H  
ATOM   3322  H6    U   103      39.276  30.777  78.083  1.00  0.00           H  
ATOM   3323  P     A   104      40.694  25.712  79.126  1.00  0.00           P  
ATOM   3324  OP2   A   104      41.775  26.723  79.013  1.00  0.00           O  
ATOM   3325  OP1   A   104      40.920  24.483  79.928  1.00  0.00           O  
ATOM   3326  O5'   A   104      40.278  25.270  77.653  1.00  0.00           O  
ATOM   3327  C5'   A   104      39.257  24.306  77.443  1.00  0.00           C  
ATOM   3328  C4'   A   104      38.843  24.244  75.994  1.00  0.00           C  
ATOM   3329  O4'   A   104      38.296  25.528  75.585  1.00  0.00           O  
ATOM   3330  C3'   A   104      39.957  23.977  74.993  1.00  0.00           C  
ATOM   3331  O3'   A   104      40.281  22.602  74.876  1.00  0.00           O  
ATOM   3332  C1'   A   104      38.678  25.802  74.242  1.00  0.00           C  
ATOM   3333  C2'   A   104      39.394  24.569  73.704  1.00  0.00           C  
ATOM   3334  O2'   A   104      38.443  23.699  73.110  1.00  0.00           O  
ATOM   3335  N1    A   104      40.677  29.535  71.306  1.00  0.00           N  
ATOM   3336  C2    A   104      39.869  28.505  71.025  1.00  0.00           C  
ATOM   3337  N3    A   104      39.386  27.568  71.840  1.00  0.00           N  
ATOM   3338  C4    A   104      39.822  27.762  73.097  1.00  0.00           C  
ATOM   3339  C5    A   104      40.654  28.774  73.539  1.00  0.00           C  
ATOM   3340  C6    A   104      41.096  29.701  72.579  1.00  0.00           C  
ATOM   3341  N6    A   104      41.902  30.728  72.858  1.00  0.00           N  
ATOM   3342  N7    A   104      40.889  28.655  74.902  1.00  0.00           N  
ATOM   3343  C8    A   104      40.205  27.593  75.248  1.00  0.00           C  
ATOM   3344  N9    A   104      39.535  27.002  74.205  1.00  0.00           N  
ATOM   3345  H5'   A   104      38.477  24.541  77.987  1.00  0.00           H  
ATOM   3346 H5''   A   104      39.586  23.426  77.719  1.00  0.00           H  
ATOM   3347  H4'   A   104      38.153  23.556  75.890  1.00  0.00           H  
ATOM   3348  H3'   A   104      40.755  24.483  75.256  1.00  0.00           H  
ATOM   3349  H1'   A   104      37.867  25.963  73.715  1.00  0.00           H  
ATOM   3350  H2'   A   104      40.108  24.810  73.077  1.00  0.00           H  
ATOM   3351 HO2'   A   104      38.644  22.777  73.376  1.00  0.00           H  
ATOM   3352  H2    A   104      39.594  28.429  70.087  1.00  0.00           H  
ATOM   3353  H61   A   104      42.176  31.343  72.145  1.00  0.00           H  
ATOM   3354  H62   A   104      42.218  30.869  73.774  1.00  0.00           H  
ATOM   3355  H8    A   104      40.175  27.251  76.166  1.00  0.00           H  
ATOM   3356  P     A   105      41.816  22.142  74.750  1.00  0.00           P  
ATOM   3357  OP2   A   105      42.628  22.995  75.654  1.00  0.00           O  
ATOM   3358  OP1   A   105      41.866  20.665  74.893  1.00  0.00           O  
ATOM   3359  O5'   A   105      42.205  22.505  73.249  1.00  0.00           O  
ATOM   3360  C5'   A   105      41.519  21.915  72.155  1.00  0.00           C  
ATOM   3361  C4'   A   105      41.970  22.496  70.838  1.00  0.00           C  
ATOM   3362  O4'   A   105      41.528  23.880  70.726  1.00  0.00           O  
ATOM   3363  C3'   A   105      43.474  22.573  70.623  1.00  0.00           C  
ATOM   3364  O3'   A   105      44.048  21.327  70.270  1.00  0.00           O  
ATOM   3365  C1'   A   105      42.475  24.605  69.952  1.00  0.00           C  
ATOM   3366  C2'   A   105      43.592  23.641  69.541  1.00  0.00           C  
ATOM   3367  O2'   A   105      43.297  23.108  68.258  1.00  0.00           O  
ATOM   3368  N1    A   105      45.289  28.920  69.831  1.00  0.00           N  
ATOM   3369  C2    A   105      44.985  28.017  68.890  1.00  0.00           C  
ATOM   3370  N3    A   105      44.245  26.915  68.990  1.00  0.00           N  
ATOM   3371  C4    A   105      43.781  26.766  70.244  1.00  0.00           C  
ATOM   3372  C5    A   105      44.008  27.608  71.316  1.00  0.00           C  
ATOM   3373  C6    A   105      44.806  28.741  71.080  1.00  0.00           C  
ATOM   3374  N6    A   105      45.111  29.641  72.017  1.00  0.00           N  
ATOM   3375  N7    A   105      43.369  27.136  72.455  1.00  0.00           N  
ATOM   3376  C8    A   105      42.780  26.038  72.051  1.00  0.00           C  
ATOM   3377  N9    A   105      42.987  25.753  70.724  1.00  0.00           N  
ATOM   3378  H5'   A   105      40.556  22.070  72.259  1.00  0.00           H  
ATOM   3379 H5''   A   105      41.688  20.950  72.153  1.00  0.00           H  
ATOM   3380  H4'   A   105      41.572  21.977  70.109  1.00  0.00           H  
ATOM   3381  H3'   A   105      43.900  22.898  71.445  1.00  0.00           H  
ATOM   3382  H1'   A   105      42.014  24.931  69.150  1.00  0.00           H  
ATOM   3383  H2'   A   105      44.470  24.077  69.560  1.00  0.00           H  
ATOM   3384 HO2'   A   105      43.426  22.137  68.279  1.00  0.00           H  
ATOM   3385  H2    A   105      45.359  28.193  68.002  1.00  0.00           H  
ATOM   3386  H61   A   105      45.673  30.412  71.792  1.00  0.00           H  
ATOM   3387  H62   A   105      44.772  29.533  72.930  1.00  0.00           H  
ATOM   3388  H8    A   105      42.241  25.471  72.643  1.00  0.00           H  
ATOM   3389  P     C   106      45.572  20.998  70.663  1.00  0.00           P  
ATOM   3390  OP2   C   106      45.799  21.462  72.055  1.00  0.00           O  
ATOM   3391  OP1   C   106      45.842  19.582  70.309  1.00  0.00           O  
ATOM   3392  O5'   C   106      46.429  21.921  69.689  1.00  0.00           O  
ATOM   3393  C5'   C   106      46.444  21.688  68.288  1.00  0.00           C  
ATOM   3394  C4'   C   106      47.381  22.633  67.576  1.00  0.00           C  
ATOM   3395  O4'   C   106      46.960  24.014  67.703  1.00  0.00           O  
ATOM   3396  C3'   C   106      48.813  22.669  68.087  1.00  0.00           C  
ATOM   3397  O3'   C   106      49.565  21.530  67.706  1.00  0.00           O  
ATOM   3398  C1'   C   106      48.088  24.859  67.625  1.00  0.00           C  
ATOM   3399  C2'   C   106      49.316  23.967  67.468  1.00  0.00           C  
ATOM   3400  O2'   C   106      49.601  23.801  66.087  1.00  0.00           O  
ATOM   3401  N1    C   106      48.140  25.676  68.862  1.00  0.00           N  
ATOM   3402  C2    C   106      48.978  26.798  68.884  1.00  0.00           C  
ATOM   3403  O2    C   106      49.648  27.073  67.877  1.00  0.00           O  
ATOM   3404  N3    C   106      49.043  27.560  70.000  1.00  0.00           N  
ATOM   3405  C4    C   106      48.314  27.243  71.069  1.00  0.00           C  
ATOM   3406  N4    C   106      48.410  28.024  72.148  1.00  0.00           N  
ATOM   3407  C5    C   106      47.452  26.110  71.079  1.00  0.00           C  
ATOM   3408  C6    C   106      47.395  25.364  69.970  1.00  0.00           C  
ATOM   3409  H5'   C   106      45.539  21.809  67.935  1.00  0.00           H  
ATOM   3410 H5''   C   106      46.732  20.766  68.121  1.00  0.00           H  
ATOM   3411  H4'   C   106      47.390  22.409  66.622  1.00  0.00           H  
ATOM   3412  H3'   C   106      48.806  22.751  69.064  1.00  0.00           H  
ATOM   3413  H1'   C   106      48.017  25.450  66.847  1.00  0.00           H  
ATOM   3414  H2'   C   106      50.087  24.322  67.957  1.00  0.00           H  
ATOM   3415 HO2'   C   106      49.775  22.854  65.907  1.00  0.00           H  
ATOM   3416  H42   C   106      47.887  27.818  72.950  1.00  0.00           H  
ATOM   3417  H41   C   106      49.005  28.803  72.137  1.00  0.00           H  
ATOM   3418  H5    C   106      46.919  25.885  71.870  1.00  0.00           H  
ATOM   3419  H6    C   106      46.808  24.580  69.957  1.00  0.00           H  
ATOM   3420  P     A   107      50.603  20.864  68.737  1.00  0.00           P  
ATOM   3421  OP2   A   107      50.112  21.121  70.114  1.00  0.00           O  
ATOM   3422  OP1   A   107      50.859  19.470  68.297  1.00  0.00           O  
ATOM   3423  O5'   A   107      51.943  21.701  68.528  1.00  0.00           O  
ATOM   3424  C5'   A   107      52.706  21.570  67.338  1.00  0.00           C  
ATOM   3425  C4'   A   107      53.728  22.672  67.211  1.00  0.00           C  
ATOM   3426  O4'   A   107      53.049  23.967  67.186  1.00  0.00           O  
ATOM   3427  C3'   A   107      54.716  22.802  68.360  1.00  0.00           C  
ATOM   3428  O3'   A   107      55.790  21.882  68.275  1.00  0.00           O  
ATOM   3429  C1'   A   107      53.798  24.907  67.922  1.00  0.00           C  
ATOM   3430  C2'   A   107      55.137  24.256  68.258  1.00  0.00           C  
ATOM   3431  O2'   A   107      56.043  24.456  67.183  1.00  0.00           O  
ATOM   3432  N1    A   107      53.035  28.537  71.498  1.00  0.00           N  
ATOM   3433  C2    A   107      53.852  28.474  70.439  1.00  0.00           C  
ATOM   3434  N3    A   107      54.000  27.497  69.548  1.00  0.00           N  
ATOM   3435  C4    A   107      53.176  26.471  69.827  1.00  0.00           C  
ATOM   3436  C5    A   107      52.282  26.389  70.878  1.00  0.00           C  
ATOM   3437  C6    A   107      52.220  27.490  71.750  1.00  0.00           C  
ATOM   3438  N6    A   107      51.406  27.553  72.806  1.00  0.00           N  
ATOM   3439  N7    A   107      51.599  25.180  70.848  1.00  0.00           N  
ATOM   3440  C8    A   107      52.089  24.569  69.798  1.00  0.00           C  
ATOM   3441  N9    A   107      53.048  25.292  69.132  1.00  0.00           N  
ATOM   3442  H5'   A   107      52.103  21.603  66.566  1.00  0.00           H  
ATOM   3443 H5''   A   107      53.167  20.706  67.346  1.00  0.00           H  
ATOM   3444  H4'   A   107      54.221  22.553  66.372  1.00  0.00           H  
ATOM   3445  H3'   A   107      54.244  22.662  69.208  1.00  0.00           H  
ATOM   3446  H1'   A   107      53.951  25.700  67.366  1.00  0.00           H  
ATOM   3447  H2'   A   107      55.502  24.585  69.106  1.00  0.00           H  
ATOM   3448 HO2'   A   107      56.512  23.615  67.001  1.00  0.00           H  
ATOM   3449  H2    A   107      54.422  29.260  70.301  1.00  0.00           H  
ATOM   3450  H61   A   107      51.408  28.348  73.379  1.00  0.00           H  
ATOM   3451  H62   A   107      50.806  26.805  73.009  1.00  0.00           H  
ATOM   3452  H8    A   107      51.797  23.677  69.513  1.00  0.00           H  
ATOM   3453  P     C   108      56.407  21.235  69.610  1.00  0.00           P  
ATOM   3454  OP2   C   108      55.283  20.871  70.508  1.00  0.00           O  
ATOM   3455  OP1   C   108      57.389  20.195  69.206  1.00  0.00           O  
ATOM   3456  O5'   C   108      57.211  22.433  70.285  1.00  0.00           O  
ATOM   3457  C5'   C   108      58.276  23.074  69.600  1.00  0.00           C  
ATOM   3458  C4'   C   108      58.732  24.321  70.320  1.00  0.00           C  
ATOM   3459  O4'   C   108      57.641  25.275  70.413  1.00  0.00           O  
ATOM   3460  C3'   C   108      59.168  24.149  71.764  1.00  0.00           C  
ATOM   3461  O3'   C   108      60.478  23.613  71.882  1.00  0.00           O  
ATOM   3462  C1'   C   108      57.802  26.057  71.590  1.00  0.00           C  
ATOM   3463  C2'   C   108      59.079  25.576  72.284  1.00  0.00           C  
ATOM   3464  O2'   C   108      60.168  26.376  71.858  1.00  0.00           O  
ATOM   3465  N1    C   108      56.600  25.909  72.436  1.00  0.00           N  
ATOM   3466  C2    C   108      56.381  26.845  73.453  1.00  0.00           C  
ATOM   3467  O2    C   108      57.205  27.753  73.620  1.00  0.00           O  
ATOM   3468  N3    C   108      55.277  26.737  74.230  1.00  0.00           N  
ATOM   3469  C4    C   108      54.412  25.742  74.024  1.00  0.00           C  
ATOM   3470  N4    C   108      53.333  25.681  74.808  1.00  0.00           N  
ATOM   3471  C5    C   108      54.614  24.768  73.001  1.00  0.00           C  
ATOM   3472  C6    C   108      55.710  24.888  72.239  1.00  0.00           C  
ATOM   3473  H5'   C   108      57.976  23.317  68.699  1.00  0.00           H  
ATOM   3474 H5''   C   108      59.030  22.453  69.529  1.00  0.00           H  
ATOM   3475  H4'   C   108      59.596  24.668  69.734  1.00  0.00           H  
ATOM   3476  H3'   C   108      58.550  23.436  72.330  1.00  0.00           H  
ATOM   3477  H1'   C   108      57.927  27.133  71.403  1.00  0.00           H  
ATOM   3478  H2'   C   108      59.100  25.629  73.381  1.00  0.00           H  
ATOM   3479 HO2'   C   108      60.952  25.791  71.653  1.00  0.00           H  
ATOM   3480  H42   C   108      52.663  24.948  74.683  1.00  0.00           H  
ATOM   3481  H41   C   108      53.194  26.368  75.520  1.00  0.00           H  
ATOM   3482  H5    C   108      53.898  23.947  72.847  1.00  0.00           H  
ATOM   3483  H6    C   108      55.899  24.155  71.441  1.00  0.00           H  
ATOM   3484  P     G   109      60.816  22.620  73.098  1.00  0.00           P  
ATOM   3485  OP2   G   109      59.647  21.714  73.297  1.00  0.00           O  
ATOM   3486  OP1   G   109      62.156  22.040  72.823  1.00  0.00           O  
ATOM   3487  O5'   G   109      60.910  23.578  74.368  1.00  0.00           O  
ATOM   3488  C5'   G   109      61.944  24.573  74.456  1.00  0.00           C  
ATOM   3489  C4'   G   109      61.740  25.453  75.667  1.00  0.00           C  
ATOM   3490  O4'   G   109      60.514  26.215  75.518  1.00  0.00           O  
ATOM   3491  C3'   G   109      61.574  24.762  77.012  1.00  0.00           C  
ATOM   3492  O3'   G   109      62.822  24.355  77.572  1.00  0.00           O  
ATOM   3493  C1'   G   109      59.984  26.491  76.801  1.00  0.00           C  
ATOM   3494  C2'   G   109      60.921  25.862  77.836  1.00  0.00           C  
ATOM   3495  O2'   G   109      61.851  26.827  78.278  1.00  0.00           O  
ATOM   3496  N1    G   109      55.631  26.513  79.408  1.00  0.00           N  
ATOM   3497  C2    G   109      56.753  27.288  79.571  1.00  0.00           C  
ATOM   3498  N2    G   109      56.716  28.178  80.571  1.00  0.00           N  
ATOM   3499  N3    G   109      57.830  27.202  78.807  1.00  0.00           N  
ATOM   3500  C4    G   109      57.690  26.270  77.841  1.00  0.00           C  
ATOM   3501  C5    G   109      56.612  25.452  77.584  1.00  0.00           C  
ATOM   3502  C6    G   109      55.466  25.543  78.425  1.00  0.00           C  
ATOM   3503  O6    G   109      54.418  24.884  78.379  1.00  0.00           O  
ATOM   3504  N7    G   109      56.864  24.635  76.489  1.00  0.00           N  
ATOM   3505  C8    G   109      58.072  24.958  76.115  1.00  0.00           C  
ATOM   3506  N9    G   109      58.638  25.934  76.902  1.00  0.00           N  
ATOM   3507  H5'   G   109      61.948  25.195  73.550  1.00  0.00           H  
ATOM   3508 H5''   G   109      62.930  24.089  74.519  1.00  0.00           H  
ATOM   3509  H4'   G   109      62.657  26.058  75.717  1.00  0.00           H  
ATOM   3510  H3'   G   109      60.997  23.826  76.961  1.00  0.00           H  
ATOM   3511  H1'   G   109      59.917  27.562  77.041  1.00  0.00           H  
ATOM   3512  H2'   G   109      60.449  25.481  78.753  1.00  0.00           H  
ATOM   3513 HO2'   G   109      61.386  27.502  78.852  1.00  0.00           H  
ATOM   3514  H1    G   109      54.874  26.655  80.045  1.00  0.00           H  
ATOM   3515  H22   G   109      57.501  28.775  80.738  1.00  0.00           H  
ATOM   3516  H21   G   109      55.905  28.247  81.151  1.00  0.00           H  
ATOM   3517  H8    G   109      58.588  24.491  75.262  1.00  0.00           H  
ATOM   3518  P     C   110      62.878  23.046  78.494  1.00  0.00           P  
ATOM   3519  OP2   C   110      61.847  22.101  77.984  1.00  0.00           O  
ATOM   3520  OP1   C   110      64.292  22.603  78.605  1.00  0.00           O  
ATOM   3521  O5'   C   110      62.419  23.577  79.921  1.00  0.00           O  
ATOM   3522  C5'   C   110      63.200  24.555  80.625  1.00  0.00           C  
ATOM   3523  C4'   C   110      62.425  25.098  81.799  1.00  0.00           C  
ATOM   3524  O4'   C   110      61.184  25.689  81.342  1.00  0.00           O  
ATOM   3525  C3'   C   110      61.991  24.062  82.823  1.00  0.00           C  
ATOM   3526  O3'   C   110      63.035  23.785  83.737  1.00  0.00           O  
ATOM   3527  C1'   C   110      60.159  25.434  82.283  1.00  0.00           C  
ATOM   3528  C2'   C   110      60.803  24.740  83.483  1.00  0.00           C  
ATOM   3529  O2'   C   110      61.212  25.718  84.416  1.00  0.00           O  
ATOM   3530  N1    C   110      59.087  24.654  81.645  1.00  0.00           N  
ATOM   3531  C2    C   110      57.780  24.813  82.108  1.00  0.00           C  
ATOM   3532  O2    C   110      57.579  25.563  83.072  1.00  0.00           O  
ATOM   3533  N3    C   110      56.772  24.143  81.497  1.00  0.00           N  
ATOM   3534  C4    C   110      57.040  23.321  80.477  1.00  0.00           C  
ATOM   3535  N4    C   110      56.018  22.680  79.900  1.00  0.00           N  
ATOM   3536  C5    C   110      58.371  23.118  80.002  1.00  0.00           C  
ATOM   3537  C6    C   110      59.354  23.797  80.608  1.00  0.00           C  
ATOM   3538  H5'   C   110      63.474  25.378  79.949  1.00  0.00           H  
ATOM   3539 H5''   C   110      64.139  24.104  80.978  1.00  0.00           H  
ATOM   3540  H4'   C   110      63.122  25.801  82.278  1.00  0.00           H  
ATOM   3541  H3'   C   110      61.746  23.083  82.384  1.00  0.00           H  
ATOM   3542  H1'   C   110      59.686  26.352  82.661  1.00  0.00           H  
ATOM   3543  H2'   C   110      60.178  24.038  84.054  1.00  0.00           H  
ATOM   3544 HO2'   C   110      62.120  25.486  84.766  1.00  0.00           H  
ATOM   3545  H42   C   110      56.185  22.057  79.135  1.00  0.00           H  
ATOM   3546  H41   C   110      55.087  22.824  80.232  1.00  0.00           H  
ATOM   3547  H5    C   110      58.580  22.428  79.170  1.00  0.00           H  
ATOM   3548  H6    C   110      60.392  23.667  80.269  1.00  0.00           H  
ATOM   3549  P     A   111      63.009  22.423  84.567  1.00  0.00           P  
ATOM   3550  OP2   A   111      62.481  21.342  83.689  1.00  0.00           O  
ATOM   3551  OP1   A   111      64.341  22.262  85.219  1.00  0.00           O  
ATOM   3552  O5'   A   111      61.948  22.745  85.705  1.00  0.00           O  
ATOM   3553  C5'   A   111      61.230  21.706  86.359  1.00  0.00           C  
ATOM   3554  C4'   A   111      59.996  22.274  87.002  1.00  0.00           C  
ATOM   3555  O4'   A   111      59.209  22.995  86.015  1.00  0.00           O  
ATOM   3556  C3'   A   111      59.031  21.238  87.544  1.00  0.00           C  
ATOM   3557  O3'   A   111      59.440  20.772  88.822  1.00  0.00           O  
ATOM   3558  C1'   A   111      57.842  22.790  86.241  1.00  0.00           C  
ATOM   3559  C2'   A   111      57.721  22.004  87.550  1.00  0.00           C  
ATOM   3560  O2'   A   111      57.640  22.907  88.632  1.00  0.00           O  
ATOM   3561  N1    A   111      53.628  20.779  84.021  1.00  0.00           N  
ATOM   3562  C2    A   111      53.817  21.385  85.198  1.00  0.00           C  
ATOM   3563  N3    A   111      54.941  21.871  85.729  1.00  0.00           N  
ATOM   3564  C4    A   111      55.980  21.685  84.898  1.00  0.00           C  
ATOM   3565  C5    A   111      55.945  21.070  83.659  1.00  0.00           C  
ATOM   3566  C6    A   111      54.693  20.602  83.206  1.00  0.00           C  
ATOM   3567  N6    A   111      54.505  20.000  82.020  1.00  0.00           N  
ATOM   3568  N7    A   111      57.211  21.045  83.091  1.00  0.00           N  
ATOM   3569  C8    A   111      57.968  21.645  83.976  1.00  0.00           C  
ATOM   3570  N9    A   111      57.289  22.069  85.091  1.00  0.00           N  
ATOM   3571  H5'   A   111      61.864  21.228  87.119  1.00  0.00           H  
ATOM   3572 H5''   A   111      60.952  20.926  85.635  1.00  0.00           H  
ATOM   3573  H4'   A   111      60.382  22.892  87.825  1.00  0.00           H  
ATOM   3574  H3'   A   111      58.971  20.326  86.931  1.00  0.00           H  
ATOM   3575  H1'   A   111      57.241  23.703  86.360  1.00  0.00           H  
ATOM   3576  H2'   A   111      56.846  21.347  87.659  1.00  0.00           H  
ATOM   3577 HO2'   A   111      58.200  22.572  89.390  1.00  0.00           H  
ATOM   3578  H2    A   111      52.917  21.497  85.819  1.00  0.00           H  
ATOM   3579  H61   A   111      53.590  19.693  81.754  1.00  0.00           H  
ATOM   3580  H62   A   111      55.278  19.859  81.403  1.00  0.00           H  
ATOM   3581  H8    A   111      59.049  21.799  83.839  1.00  0.00           H  
ATOM   3582  P     G   112      59.227  19.231  89.227  1.00  0.00           P  
ATOM   3583  OP2   G   112      59.856  18.389  88.179  1.00  0.00           O  
ATOM   3584  OP1   G   112      59.636  19.067  90.645  1.00  0.00           O  
ATOM   3585  O5'   G   112      57.649  19.025  89.143  1.00  0.00           O  
ATOM   3586  C5'   G   112      56.775  19.718  90.023  1.00  0.00           C  
ATOM   3587  C4'   G   112      55.333  19.570  89.602  1.00  0.00           C  
ATOM   3588  O4'   G   112      54.846  18.257  89.991  1.00  0.00           O  
ATOM   3589  C3'   G   112      54.319  20.509  90.237  1.00  0.00           C  
ATOM   3590  O3'   G   112      54.324  21.813  89.661  1.00  0.00           O  
ATOM   3591  C1'   G   112      53.464  18.315  90.224  1.00  0.00           C  
ATOM   3592  C2'   G   112      53.017  19.759  89.980  1.00  0.00           C  
ATOM   3593  O2'   G   112      52.543  19.871  88.649  1.00  0.00           O  
ATOM   3594  N1    G   112      49.889  17.416  93.680  1.00  0.00           N  
ATOM   3595  C2    G   112      49.768  17.840  92.380  1.00  0.00           C  
ATOM   3596  N2    G   112      48.522  18.060  91.939  1.00  0.00           N  
ATOM   3597  N3    G   112      50.790  18.036  91.573  1.00  0.00           N  
ATOM   3598  C4    G   112      51.969  17.781  92.179  1.00  0.00           C  
ATOM   3599  C5    G   112      52.203  17.361  93.470  1.00  0.00           C  
ATOM   3600  C6    G   112      51.090  17.140  94.325  1.00  0.00           C  
ATOM   3601  O6    G   112      51.081  16.749  95.500  1.00  0.00           O  
ATOM   3602  N7    G   112      53.567  17.220  93.705  1.00  0.00           N  
ATOM   3603  C8    G   112      54.124  17.545  92.568  1.00  0.00           C  
ATOM   3604  N9    G   112      53.210  17.896  91.600  1.00  0.00           N  
ATOM   3605  H5'   G   112      57.012  20.668  90.026  1.00  0.00           H  
ATOM   3606 H5''   G   112      56.883  19.358  90.929  1.00  0.00           H  
ATOM   3607  H4'   G   112      55.348  19.758  88.519  1.00  0.00           H  
ATOM   3608  H3'   G   112      54.505  20.706  91.304  1.00  0.00           H  
ATOM   3609  H1'   G   112      52.851  17.676  89.572  1.00  0.00           H  
ATOM   3610  H2'   G   112      52.184  20.131  90.593  1.00  0.00           H  
ATOM   3611 HO2'   G   112      52.865  20.730  88.251  1.00  0.00           H  
ATOM   3612  H1    G   112      49.049  17.295  94.206  1.00  0.00           H  
ATOM   3613  H22   G   112      48.372  18.372  91.000  1.00  0.00           H  
ATOM   3614  H21   G   112      47.743  17.913  92.547  1.00  0.00           H  
ATOM   3615  H8    G   112      55.213  17.543  92.404  1.00  0.00           H  
ATOM   3616  P     C   113      54.239  23.112  90.616  1.00  0.00           P  
ATOM   3617  OP2   C   113      54.964  22.862  91.892  1.00  0.00           O  
ATOM   3618  OP1   C   113      54.639  24.260  89.765  1.00  0.00           O  
ATOM   3619  O5'   C   113      52.686  23.239  90.958  1.00  0.00           O  
ATOM   3620  C5'   C   113      51.722  23.480  89.916  1.00  0.00           C  
ATOM   3621  C4'   C   113      50.316  23.319  90.447  1.00  0.00           C  
ATOM   3622  O4'   C   113      50.104  21.937  90.851  1.00  0.00           O  
ATOM   3623  C3'   C   113      49.967  24.104  91.700  1.00  0.00           C  
ATOM   3624  O3'   C   113      49.657  25.464  91.439  1.00  0.00           O  
ATOM   3625  C1'   C   113      49.232  21.890  91.956  1.00  0.00           C  
ATOM   3626  C2'   C   113      48.773  23.324  92.225  1.00  0.00           C  
ATOM   3627  O2'   C   113      47.594  23.586  91.490  1.00  0.00           O  
ATOM   3628  N1    C   113      49.972  21.329  93.108  1.00  0.00           N  
ATOM   3629  C2    C   113      49.249  20.808  94.191  1.00  0.00           C  
ATOM   3630  O2    C   113      48.005  20.802  94.140  1.00  0.00           O  
ATOM   3631  N3    C   113      49.922  20.321  95.262  1.00  0.00           N  
ATOM   3632  C4    C   113      51.257  20.333  95.274  1.00  0.00           C  
ATOM   3633  N4    C   113      51.882  19.840  96.349  1.00  0.00           N  
ATOM   3634  C5    C   113      52.015  20.848  94.184  1.00  0.00           C  
ATOM   3635  C6    C   113      51.340  21.328  93.133  1.00  0.00           C  
ATOM   3636  H5'   C   113      51.883  22.782  89.082  1.00  0.00           H  
ATOM   3637 H5''   C   113      51.848  24.496  89.514  1.00  0.00           H  
ATOM   3638  H4'   C   113      49.677  23.665  89.621  1.00  0.00           H  
ATOM   3639  H3'   C   113      50.792  24.170  92.424  1.00  0.00           H  
ATOM   3640  H1'   C   113      48.325  21.283  91.825  1.00  0.00           H  
ATOM   3641  H2'   C   113      48.522  23.580  93.264  1.00  0.00           H  
ATOM   3642 HO2'   C   113      47.648  24.501  91.087  1.00  0.00           H  
ATOM   3643  H42   C   113      52.882  19.836  96.389  1.00  0.00           H  
ATOM   3644  H41   C   113      51.350  19.475  97.112  1.00  0.00           H  
ATOM   3645  H5    C   113      53.115  20.853  94.207  1.00  0.00           H  
ATOM   3646  H6    C   113      51.893  21.734  92.272  1.00  0.00           H  
ATOM   3647  P     C   114      50.054  26.601  92.503  1.00  0.00           P  
ATOM   3648  OP2   C   114      51.363  26.238  93.100  1.00  0.00           O  
ATOM   3649  OP1   C   114      49.890  27.923  91.846  1.00  0.00           O  
ATOM   3650  O5'   C   114      48.942  26.474  93.637  1.00  0.00           O  
ATOM   3651  C5'   C   114      47.596  26.848  93.384  1.00  0.00           C  
ATOM   3652  C4'   C   114      46.700  26.535  94.557  1.00  0.00           C  
ATOM   3653  O4'   C   114      46.703  25.104  94.801  1.00  0.00           O  
ATOM   3654  C3'   C   114      47.133  27.103  95.900  1.00  0.00           C  
ATOM   3655  O3'   C   114      46.831  28.481  96.041  1.00  0.00           O  
ATOM   3656  C1'   C   114      46.519  24.866  96.177  1.00  0.00           C  
ATOM   3657  C2'   C   114      46.336  26.222  96.855  1.00  0.00           C  
ATOM   3658  O2'   C   114      44.961  26.576  96.855  1.00  0.00           O  
ATOM   3659  N1    C   114      47.690  24.125  96.706  1.00  0.00           N  
ATOM   3660  C2    C   114      47.530  23.379  97.880  1.00  0.00           C  
ATOM   3661  O2    C   114      46.423  23.360  98.440  1.00  0.00           O  
ATOM   3662  N3    C   114      48.583  22.693  98.383  1.00  0.00           N  
ATOM   3663  C4    C   114      49.762  22.730  97.763  1.00  0.00           C  
ATOM   3664  N4    C   114      50.773  22.039  98.296  1.00  0.00           N  
ATOM   3665  C5    C   114      49.957  23.480  96.568  1.00  0.00           C  
ATOM   3666  C6    C   114      48.909  24.153  96.080  1.00  0.00           C  
ATOM   3667  H5'   C   114      47.273  26.363  92.596  1.00  0.00           H  
ATOM   3668 H5''   C   114      47.561  27.811  93.203  1.00  0.00           H  
ATOM   3669  H4'   C   114      45.789  26.822  94.343  1.00  0.00           H  
ATOM   3670  H3'   C   114      48.092  26.945  96.025  1.00  0.00           H  
ATOM   3671  H1'   C   114      45.709  24.330  96.306  1.00  0.00           H  
ATOM   3672  H2'   C   114      46.715  26.238  97.758  1.00  0.00           H  
ATOM   3673 HO2'   C   114      44.870  27.505  96.559  1.00  0.00           H  
ATOM   3674  H42   C   114      51.652  22.046  97.863  1.00  0.00           H  
ATOM   3675  H41   C   114      50.634  21.525  99.119  1.00  0.00           H  
ATOM   3676  H5    C   114      50.828  23.501  96.119  1.00  0.00           H  
ATOM   3677  H6    C   114      49.023  24.674  95.259  1.00  0.00           H  
ATOM   3678  P     A   115      47.501  29.299  97.257  1.00  0.00           P  
ATOM   3679  OP2   A   115      48.723  28.543  97.629  1.00  0.00           O  
ATOM   3680  OP1   A   115      47.619  30.701  96.786  1.00  0.00           O  
ATOM   3681  O5'   A   115      46.511  29.279  98.506  1.00  0.00           O  
ATOM   3682  C5'   A   115      45.203  29.823  98.408  1.00  0.00           C  
ATOM   3683  C4'   A   115      44.508  29.840  99.746  1.00  0.00           C  
ATOM   3684  O4'   A   115      44.167  28.494 100.119  1.00  0.00           O  
ATOM   3685  C3'   A   115      45.328  30.363 100.917  1.00  0.00           C  
ATOM   3686  O3'   A   115      45.291  31.774 101.033  1.00  0.00           O  
ATOM   3687  C1'   A   115      44.227  28.346 101.552  1.00  0.00           C  
ATOM   3688  C2'   A   115      44.705  29.679 102.129  1.00  0.00           C  
ATOM   3689  O2'   A   115      43.573  30.396 102.599  1.00  0.00           O  
ATOM   3690  N1    A   115      46.099  25.359 105.311  1.00  0.00           N  
ATOM   3691  C2    A   115      45.214  26.364 105.316  1.00  0.00           C  
ATOM   3692  N3    A   115      44.771  27.100 104.299  1.00  0.00           N  
ATOM   3693  C4    A   115      45.345  26.712 103.146  1.00  0.00           C  
ATOM   3694  C5    A   115      46.270  25.698 102.982  1.00  0.00           C  
ATOM   3695  C6    A   115      46.656  24.994 104.136  1.00  0.00           C  
ATOM   3696  N6    A   115      47.539  23.992 104.132  1.00  0.00           N  
ATOM   3697  N7    A   115      46.640  25.582 101.649  1.00  0.00           N  
ATOM   3698  C8    A   115      45.941  26.513 101.047  1.00  0.00           C  
ATOM   3699  N9    A   115      45.136  27.235 101.893  1.00  0.00           N  
ATOM   3700  H5'   A   115      44.677  29.281  97.782  1.00  0.00           H  
ATOM   3701 H5''   A   115      45.261  30.739  98.066  1.00  0.00           H  
ATOM   3702  H4'   A   115      43.684  30.367  99.677  1.00  0.00           H  
ATOM   3703  H3'   A   115      46.259  30.073 100.809  1.00  0.00           H  
ATOM   3704  H1'   A   115      43.328  28.148 101.890  1.00  0.00           H  
ATOM   3705  H2'   A   115      45.365  29.535 102.839  1.00  0.00           H  
ATOM   3706 HO2'   A   115      43.672  31.340 102.359  1.00  0.00           H  
ATOM   3707  H2    A   115      44.839  26.590 106.193  1.00  0.00           H  
ATOM   3708  H61   A   115      47.769  23.538 104.970  1.00  0.00           H  
ATOM   3709  H62   A   115      47.956  23.709 103.291  1.00  0.00           H  
ATOM   3710  H8    A   115      45.990  26.679 100.082  1.00  0.00           H  
ATOM   3711  P     A   116      46.636  32.594 101.356  1.00  0.00           P  
ATOM   3712  OP2   A   116      47.767  31.901 100.690  1.00  0.00           O  
ATOM   3713  OP1   A   116      46.381  34.028 101.070  1.00  0.00           O  
ATOM   3714  O5'   A   116      46.817  32.430 102.931  1.00  0.00           O  
ATOM   3715  C5'   A   116      45.914  33.045 103.837  1.00  0.00           C  
ATOM   3716  C4'   A   116      46.109  32.540 105.244  1.00  0.00           C  
ATOM   3717  O4'   A   116      45.808  31.120 105.283  1.00  0.00           O  
ATOM   3718  C3'   A   116      47.521  32.643 105.800  1.00  0.00           C  
ATOM   3719  O3'   A   116      47.799  33.907 106.377  1.00  0.00           O  
ATOM   3720  C1'   A   116      46.699  30.452 106.172  1.00  0.00           C  
ATOM   3721  C2'   A   116      47.565  31.522 106.834  1.00  0.00           C  
ATOM   3722  O2'   A   116      46.952  31.920 108.051  1.00  0.00           O  
ATOM   3723  N1    A   116      49.387  26.059 106.342  1.00  0.00           N  
ATOM   3724  C2    A   116      48.718  26.742 107.280  1.00  0.00           C  
ATOM   3725  N3    A   116      48.039  27.881 107.166  1.00  0.00           N  
ATOM   3726  C4    A   116      48.085  28.338 105.902  1.00  0.00           C  
ATOM   3727  C5    A   116      48.730  27.748 104.832  1.00  0.00           C  
ATOM   3728  C6    A   116      49.413  26.545 105.082  1.00  0.00           C  
ATOM   3729  N6    A   116      50.080  25.864 104.148  1.00  0.00           N  
ATOM   3730  N7    A   116      48.560  28.504 103.679  1.00  0.00           N  
ATOM   3731  C8    A   116      47.827  29.516 104.073  1.00  0.00           C  
ATOM   3732  N9    A   116      47.503  29.480 105.407  1.00  0.00           N  
ATOM   3733  H5'   A   116      44.995  32.853 103.553  1.00  0.00           H  
ATOM   3734 H5''   A   116      46.056  34.014 103.823  1.00  0.00           H  
ATOM   3735  H4'   A   116      45.495  33.009 105.847  1.00  0.00           H  
ATOM   3736  H3'   A   116      48.170  32.466 105.087  1.00  0.00           H  
ATOM   3737  H1'   A   116      46.182  29.980 106.859  1.00  0.00           H  
ATOM   3738  H2'   A   116      48.481  31.201 106.976  1.00  0.00           H  
ATOM   3739 HO2'   A   116      46.940  32.899 108.097  1.00  0.00           H  
ATOM   3740  H2    A   116      48.730  26.347 108.177  1.00  0.00           H  
ATOM   3741  H61   A   116      50.538  25.029 104.384  1.00  0.00           H  
ATOM   3742  H62   A   116      50.113  26.197 103.228  1.00  0.00           H  
ATOM   3743  H8    A   116      47.538  30.234 103.471  1.00  0.00           H  
ATOM   3744  P     G   117      49.281  34.523 106.297  1.00  0.00           P  
ATOM   3745  OP2   G   117      49.800  34.295 104.924  1.00  0.00           O  
ATOM   3746  OP1   G   117      49.236  35.903 106.846  1.00  0.00           O  
ATOM   3747  O5'   G   117      50.129  33.621 107.300  1.00  0.00           O  
ATOM   3748  C5'   G   117      49.828  33.594 108.688  1.00  0.00           C  
ATOM   3749  C4'   G   117      50.793  32.722 109.446  1.00  0.00           C  
ATOM   3750  O4'   G   117      50.762  31.366 108.920  1.00  0.00           O  
ATOM   3751  C3'   G   117      52.252  33.120 109.334  1.00  0.00           C  
ATOM   3752  O3'   G   117      52.567  34.190 110.212  1.00  0.00           O  
ATOM   3753  C1'   G   117      52.048  30.787 109.034  1.00  0.00           C  
ATOM   3754  C2'   G   117      52.956  31.824 109.706  1.00  0.00           C  
ATOM   3755  O2'   G   117      52.960  31.602 111.099  1.00  0.00           O  
ATOM   3756  N1    G   117      55.808  28.800 106.210  1.00  0.00           N  
ATOM   3757  C2    G   117      55.720  28.908 107.575  1.00  0.00           C  
ATOM   3758  N2    G   117      56.776  28.443 108.273  1.00  0.00           N  
ATOM   3759  N3    G   117      54.676  29.429 108.213  1.00  0.00           N  
ATOM   3760  C4    G   117      53.713  29.836 107.356  1.00  0.00           C  
ATOM   3761  C5    G   117      53.706  29.764 105.978  1.00  0.00           C  
ATOM   3762  C6    G   117      54.828  29.207 105.311  1.00  0.00           C  
ATOM   3763  O6    G   117      55.008  29.063 104.093  1.00  0.00           O  
ATOM   3764  N7    G   117      52.529  30.285 105.463  1.00  0.00           N  
ATOM   3765  C8    G   117      51.850  30.662 106.512  1.00  0.00           C  
ATOM   3766  N9    G   117      52.512  30.434 107.694  1.00  0.00           N  
ATOM   3767  H5'   G   117      48.920  33.250 108.812  1.00  0.00           H  
ATOM   3768 H5''   G   117      49.875  34.507 109.043  1.00  0.00           H  
ATOM   3769  H4'   G   117      50.474  32.816 110.493  1.00  0.00           H  
ATOM   3770  H3'   G   117      52.533  33.498 108.340  1.00  0.00           H  
ATOM   3771  H1'   G   117      52.100  29.874 109.644  1.00  0.00           H  
ATOM   3772  H2'   G   117      54.015  31.817 109.412  1.00  0.00           H  
ATOM   3773 HO2'   G   117      52.905  32.479 111.577  1.00  0.00           H  
ATOM   3774  H1    G   117      56.641  28.399 105.831  1.00  0.00           H  
ATOM   3775  H22   G   117      56.773  28.490 109.272  1.00  0.00           H  
ATOM   3776  H21   G   117      57.560  28.053 107.792  1.00  0.00           H  
ATOM   3777  H8    G   117      50.854  31.126 106.455  1.00  0.00           H  
ATOM   3778  P     U   118      53.472  35.411 109.688  1.00  0.00           P  
ATOM   3779  OP2   U   118      53.119  35.723 108.276  1.00  0.00           O  
ATOM   3780  OP1   U   118      53.354  36.464 110.724  1.00  0.00           O  
ATOM   3781  O5'   U   118      54.966  34.857 109.712  1.00  0.00           O  
ATOM   3782  C5'   U   118      55.588  34.461 110.946  1.00  0.00           C  
ATOM   3783  C4'   U   118      56.865  33.696 110.673  1.00  0.00           C  
ATOM   3784  O4'   U   118      56.557  32.477 109.951  1.00  0.00           O  
ATOM   3785  C3'   U   118      57.885  34.408 109.800  1.00  0.00           C  
ATOM   3786  O3'   U   118      58.716  35.276 110.565  1.00  0.00           O  
ATOM   3787  C1'   U   118      57.556  32.222 108.975  1.00  0.00           C  
ATOM   3788  C2'   U   118      58.667  33.252 109.195  1.00  0.00           C  
ATOM   3789  O2'   U   118      59.633  32.707 110.063  1.00  0.00           O  
ATOM   3790  N1    U   118      56.943  32.317 107.638  1.00  0.00           N  
ATOM   3791  C2    U   118      57.604  31.701 106.586  1.00  0.00           C  
ATOM   3792  O2    U   118      58.656  31.101 106.726  1.00  0.00           O  
ATOM   3793  N3    U   118      56.982  31.812 105.368  1.00  0.00           N  
ATOM   3794  C4    U   118      55.789  32.454 105.098  1.00  0.00           C  
ATOM   3795  O4    U   118      55.309  32.390 103.962  1.00  0.00           O  
ATOM   3796  C5    U   118      55.173  33.073 106.235  1.00  0.00           C  
ATOM   3797  C6    U   118      55.755  32.989 107.432  1.00  0.00           C  
ATOM   3798  H5'   U   118      54.902  33.834 111.533  1.00  0.00           H  
ATOM   3799 H5''   U   118      55.816  35.349 111.556  1.00  0.00           H  
ATOM   3800  H4'   U   118      57.307  33.544 111.669  1.00  0.00           H  
ATOM   3801  H3'   U   118      57.435  35.068 109.043  1.00  0.00           H  
ATOM   3802  H1'   U   118      58.024  31.229 109.038  1.00  0.00           H  
ATOM   3803  H2'   U   118      59.239  33.546 108.304  1.00  0.00           H  
ATOM   3804 HO2'   U   118      59.902  33.395 110.738  1.00  0.00           H  
ATOM   3805  H3    U   118      57.444  31.384 104.590  1.00  0.00           H  
ATOM   3806  H5    U   118      54.223  33.618 106.121  1.00  0.00           H  
ATOM   3807  H6    U   118      55.266  33.470 108.292  1.00  0.00           H  
ATOM   3808  P     C   119      59.178  36.690 109.953  1.00  0.00           P  
ATOM   3809  OP2   C   119      58.027  37.337 109.279  1.00  0.00           O  
ATOM   3810  OP1   C   119      59.884  37.396 111.053  1.00  0.00           O  
ATOM   3811  O5'   C   119      60.241  36.324 108.820  1.00  0.00           O  
ATOM   3812  C5'   C   119      61.507  35.729 109.156  1.00  0.00           C  
ATOM   3813  C4'   C   119      62.261  35.356 107.904  1.00  0.00           C  
ATOM   3814  O4'   C   119      61.571  34.302 107.181  1.00  0.00           O  
ATOM   3815  C3'   C   119      62.400  36.467 106.883  1.00  0.00           C  
ATOM   3816  O3'   C   119      63.429  37.384 107.228  1.00  0.00           O  
ATOM   3817  C1'   C   119      61.799  34.459 105.797  1.00  0.00           C  
ATOM   3818  C2'   C   119      62.684  35.694 105.601  1.00  0.00           C  
ATOM   3819  O2'   C   119      64.038  35.307 105.486  1.00  0.00           O  
ATOM   3820  N1    C   119      60.502  34.578 105.098  1.00  0.00           N  
ATOM   3821  C2    C   119      60.427  34.238 103.733  1.00  0.00           C  
ATOM   3822  O2    C   119      61.443  33.821 103.153  1.00  0.00           O  
ATOM   3823  N3    C   119      59.249  34.376 103.083  1.00  0.00           N  
ATOM   3824  C4    C   119      58.176  34.832 103.734  1.00  0.00           C  
ATOM   3825  N4    C   119      57.044  34.974 103.046  1.00  0.00           N  
ATOM   3826  C5    C   119      58.218  35.167 105.119  1.00  0.00           C  
ATOM   3827  C6    C   119      59.388  35.024 105.756  1.00  0.00           C  
ATOM   3828  H5'   C   119      61.352  34.832 109.774  1.00  0.00           H  
ATOM   3829 H5''   C   119      62.108  36.431 109.753  1.00  0.00           H  
ATOM   3830  H4'   C   119      63.263  35.081 108.265  1.00  0.00           H  
ATOM   3831  H3'   C   119      61.504  37.100 106.794  1.00  0.00           H  
ATOM   3832  H1'   C   119      62.329  33.610 105.341  1.00  0.00           H  
ATOM   3833  H2'   C   119      62.484  36.285 104.696  1.00  0.00           H  
ATOM   3834 HO2'   C   119      64.612  35.943 106.003  1.00  0.00           H  
ATOM   3835  H42   C   119      56.220  35.314 103.501  1.00  0.00           H  
ATOM   3836  H41   C   119      57.017  34.741 102.074  1.00  0.00           H  
ATOM   3837  H5    C   119      57.323  35.531 105.644  1.00  0.00           H  
ATOM   3838  H6    C   119      59.456  35.273 106.826  1.00  0.00           H  
ATOM   3839  P     C   120      63.392  38.868 106.627  1.00  0.00           P  
ATOM   3840  OP2   C   120      61.977  39.327 106.608  1.00  0.00           O  
ATOM   3841  OP1   C   120      64.421  39.675 107.331  1.00  0.00           O  
ATOM   3842  O5'   C   120      63.863  38.645 105.128  1.00  0.00           O  
ATOM   3843  C5'   C   120      63.521  39.570 104.107  1.00  0.00           C  
ATOM   3844  C4'   C   120      63.812  38.967 102.762  1.00  0.00           C  
ATOM   3845  O4'   C   120      63.105  37.707 102.588  1.00  0.00           O  
ATOM   3846  C3'   C   120      63.341  39.813 101.606  1.00  0.00           C  
ATOM   3847  O3'   C   120      64.300  40.830 101.380  1.00  0.00           O  
ATOM   3848  C1'   C   120      62.695  37.565 101.254  1.00  0.00           C  
ATOM   3849  C2'   C   120      63.216  38.786 100.486  1.00  0.00           C  
ATOM   3850  O2'   C   120      64.443  38.444  99.882  1.00  0.00           O  
ATOM   3851  N1    C   120      61.220  37.462 101.235  1.00  0.00           N  
ATOM   3852  C2    C   120      60.590  37.049 100.049  1.00  0.00           C  
ATOM   3853  O2    C   120      61.289  36.750  99.068  1.00  0.00           O  
ATOM   3854  N3    C   120      59.241  36.984 100.003  1.00  0.00           N  
ATOM   3855  C4    C   120      58.520  37.305 101.079  1.00  0.00           C  
ATOM   3856  N4    C   120      57.187  37.240 100.980  1.00  0.00           N  
ATOM   3857  C5    C   120      59.132  37.711 102.303  1.00  0.00           C  
ATOM   3858  C6    C   120      60.472  37.774 102.337  1.00  0.00           C  
ATOM   3859  H5'   C   120      64.091  40.502 104.234  1.00  0.00           H  
ATOM   3860 H5''   C   120      62.455  39.833 104.178  1.00  0.00           H  
ATOM   3861  H4'   C   120      64.909  38.878 102.741  1.00  0.00           H  
ATOM   3862  H3'   C   120      62.391  40.333 101.799  1.00  0.00           H  
ATOM   3863  H1'   C   120      63.081  36.674 100.737  1.00  0.00           H  
ATOM   3864  H2'   C   120      62.598  39.143  99.651  1.00  0.00           H  
ATOM   3865 HO2'   C   120      65.087  39.203  99.982  1.00  0.00           H  
ATOM   3866  H42   C   120      56.614  37.475 101.766  1.00  0.00           H  
ATOM   3867  H41   C   120      56.763  36.957 100.120  1.00  0.00           H  
ATOM   3868  H5    C   120      58.526  37.965 103.186  1.00  0.00           H  
ATOM   3869  H6    C   120      60.977  38.083 103.264  1.00  0.00           H  
ATOM   3870  P     U   121      63.844  42.252 100.785  1.00  0.00           P  
ATOM   3871  OP2   U   121      62.693  42.738 101.587  1.00  0.00           O  
ATOM   3872  OP1   U   121      65.054  43.103 100.647  1.00  0.00           O  
ATOM   3873  O5'   U   121      63.315  41.906  99.323  1.00  0.00           O  
ATOM   3874  C5'   U   121      62.349  42.726  98.683  1.00  0.00           C  
ATOM   3875  C4'   U   121      61.813  42.081  97.429  1.00  0.00           C  
ATOM   3876  O4'   U   121      61.344  40.736  97.708  1.00  0.00           O  
ATOM   3877  C3'   U   121      60.612  42.759  96.787  1.00  0.00           C  
ATOM   3878  O3'   U   121      60.968  43.858  95.968  1.00  0.00           O  
ATOM   3879  C1'   U   121      60.182  40.464  96.975  1.00  0.00           C  
ATOM   3880  C2'   U   121      59.996  41.617  96.001  1.00  0.00           C  
ATOM   3881  O2'   U   121      60.733  41.352  94.815  1.00  0.00           O  
ATOM   3882  N1    U   121      59.065  40.361  97.945  1.00  0.00           N  
ATOM   3883  C2    U   121      57.839  39.951  97.455  1.00  0.00           C  
ATOM   3884  O2    U   121      57.649  39.677  96.282  1.00  0.00           O  
ATOM   3885  N3    U   121      56.835  39.871  98.388  1.00  0.00           N  
ATOM   3886  C4    U   121      56.927  40.153  99.735  1.00  0.00           C  
ATOM   3887  O4    U   121      55.929  40.032 100.447  1.00  0.00           O  
ATOM   3888  C5    U   121      58.224  40.570 100.171  1.00  0.00           C  
ATOM   3889  C6    U   121      59.220  40.657  99.283  1.00  0.00           C  
ATOM   3890  H5'   U   121      62.763  43.583  98.449  1.00  0.00           H  
ATOM   3891 H5''   U   121      61.606  42.888  99.301  1.00  0.00           H  
ATOM   3892  H4'   U   121      62.534  42.028  96.768  1.00  0.00           H  
ATOM   3893  H3'   U   121      59.990  43.043  97.488  1.00  0.00           H  
ATOM   3894  H1'   U   121      60.253  39.625  96.473  1.00  0.00           H  
ATOM   3895  H2'   U   121      59.050  41.782  95.809  1.00  0.00           H  
ATOM   3896 HO2'   U   121      60.292  40.630  94.320  1.00  0.00           H  
ATOM   3897  H3    U   121      55.958  39.582  98.062  1.00  0.00           H  
ATOM   3898  H5    U   121      58.381  40.791 101.113  1.00  0.00           H  
ATOM   3899  H6    U   121      60.098  40.946  99.606  1.00  0.00           H  
ATOM   3900  P     A   122      59.835  44.671  95.187  1.00  0.00           P  
ATOM   3901  OP2   A   122      58.540  44.144  95.686  1.00  0.00           O  
ATOM   3902  OP1   A   122      60.163  46.107  95.371  1.00  0.00           O  
ATOM   3903  O5'   A   122      59.934  44.338  93.632  1.00  0.00           O  
ATOM   3904  C5'   A   122      61.136  44.570  92.912  1.00  0.00           C  
ATOM   3905  C4'   A   122      60.962  44.297  91.439  1.00  0.00           C  
ATOM   3906  O4'   A   122      60.773  42.878  91.228  1.00  0.00           O  
ATOM   3907  C3'   A   122      59.740  44.924  90.785  1.00  0.00           C  
ATOM   3908  O3'   A   122      59.929  46.288  90.449  1.00  0.00           O  
ATOM   3909  C1'   A   122      59.944  42.685  90.092  1.00  0.00           C  
ATOM   3910  C2'   A   122      59.572  44.063  89.554  1.00  0.00           C  
ATOM   3911  O2'   A   122      60.498  44.427  88.541  1.00  0.00           O  
ATOM   3912  N1    A   122      55.694  40.257  88.482  1.00  0.00           N  
ATOM   3913  C2    A   122      56.651  40.927  87.827  1.00  0.00           C  
ATOM   3914  N3    A   122      57.732  41.536  88.310  1.00  0.00           N  
ATOM   3915  C4    A   122      57.791  41.410  89.648  1.00  0.00           C  
ATOM   3916  C5    A   122      56.885  40.752  90.458  1.00  0.00           C  
ATOM   3917  C6    A   122      55.784  40.148  89.825  1.00  0.00           C  
ATOM   3918  N6    A   122      54.830  39.480  90.478  1.00  0.00           N  
ATOM   3919  N7    A   122      57.272  40.829  91.790  1.00  0.00           N  
ATOM   3920  C8    A   122      58.384  41.520  91.754  1.00  0.00           C  
ATOM   3921  N9    A   122      58.758  41.904  90.490  1.00  0.00           N  
ATOM   3922  H5'   A   122      61.839  43.983  93.265  1.00  0.00           H  
ATOM   3923 H5''   A   122      61.409  45.503  93.035  1.00  0.00           H  
ATOM   3924  H4'   A   122      61.764  44.590  90.958  1.00  0.00           H  
ATOM   3925  H3'   A   122      58.953  44.842  91.363  1.00  0.00           H  
ATOM   3926  H1'   A   122      60.446  42.193  89.409  1.00  0.00           H  
ATOM   3927  H2'   A   122      58.648  44.081  89.226  1.00  0.00           H  
ATOM   3928 HO2'   A   122      60.744  45.368  88.658  1.00  0.00           H  
ATOM   3929  H2    A   122      56.539  40.977  86.855  1.00  0.00           H  
ATOM   3930  H61   A   122      54.085  39.080  89.981  1.00  0.00           H  
ATOM   3931  H62   A   122      54.874  39.388  91.452  1.00  0.00           H  
ATOM   3932  H8    A   122      58.902  41.742  92.556  1.00  0.00           H  
ATOM   3933  P     A   123      58.715  47.330  90.591  1.00  0.00           P  
ATOM   3934  OP2   A   123      58.032  47.067  91.883  1.00  0.00           O  
ATOM   3935  OP1   A   123      59.238  48.689  90.301  1.00  0.00           O  
ATOM   3936  O5'   A   123      57.718  46.924  89.416  1.00  0.00           O  
ATOM   3937  C5'   A   123      58.124  46.999  88.057  1.00  0.00           C  
ATOM   3938  C4'   A   123      57.137  46.316  87.145  1.00  0.00           C  
ATOM   3939  O4'   A   123      56.992  44.948  87.568  1.00  0.00           O  
ATOM   3940  C3'   A   123      55.713  46.850  87.182  1.00  0.00           C  
ATOM   3941  O3'   A   123      55.539  48.018  86.399  1.00  0.00           O  
ATOM   3942  C1'   A   123      55.668  44.509  87.300  1.00  0.00           C  
ATOM   3943  C2'   A   123      54.912  45.662  86.679  1.00  0.00           C  
ATOM   3944  O2'   A   123      54.985  45.554  85.265  1.00  0.00           O  
ATOM   3945  N1    A   123      51.608  42.124  89.394  1.00  0.00           N  
ATOM   3946  C2    A   123      51.919  42.428  88.127  1.00  0.00           C  
ATOM   3947  N3    A   123      52.995  43.051  87.652  1.00  0.00           N  
ATOM   3948  C4    A   123      53.830  43.386  88.651  1.00  0.00           C  
ATOM   3949  C5    A   123      53.648  43.142  89.999  1.00  0.00           C  
ATOM   3950  C6    A   123      52.469  42.474  90.373  1.00  0.00           C  
ATOM   3951  N6    A   123      52.158  42.171  91.636  1.00  0.00           N  
ATOM   3952  N7    A   123      54.720  43.630  90.735  1.00  0.00           N  
ATOM   3953  C8    A   123      55.512  44.149  89.830  1.00  0.00           C  
ATOM   3954  N9    A   123      55.036  44.037  88.547  1.00  0.00           N  
ATOM   3955  H5'   A   123      59.000  46.569  87.961  1.00  0.00           H  
ATOM   3956 H5''   A   123      58.201  47.941  87.798  1.00  0.00           H  
ATOM   3957  H4'   A   123      57.459  46.335  86.220  1.00  0.00           H  
ATOM   3958  H3'   A   123      55.456  47.043  88.109  1.00  0.00           H  
ATOM   3959  H1'   A   123      55.718  43.768  86.659  1.00  0.00           H  
ATOM   3960  H2'   A   123      53.985  45.695  86.994  1.00  0.00           H  
ATOM   3961 HO2'   A   123      55.146  46.443  84.886  1.00  0.00           H  
ATOM   3962  H2    A   123      51.261  42.152  87.454  1.00  0.00           H  
ATOM   3963  H61   A   123      51.319  41.704  91.835  1.00  0.00           H  
ATOM   3964  H62   A   123      52.767  42.415  92.363  1.00  0.00           H  
ATOM   3965  H8    A   123      56.366  44.579  90.049  1.00  0.00           H  
ATOM   3966  P     G   124      54.764  49.289  87.005  1.00  0.00           P  
ATOM   3967  OP2   G   124      55.480  49.721  88.233  1.00  0.00           O  
ATOM   3968  OP1   G   124      54.543  50.262  85.904  1.00  0.00           O  
ATOM   3969  O5'   G   124      53.347  48.706  87.440  1.00  0.00           O  
ATOM   3970  C5'   G   124      52.386  48.323  86.467  1.00  0.00           C  
ATOM   3971  C4'   G   124      51.152  47.743  87.105  1.00  0.00           C  
ATOM   3972  O4'   G   124      51.487  46.527  87.828  1.00  0.00           O  
ATOM   3973  C3'   G   124      50.494  48.618  88.155  1.00  0.00           C  
ATOM   3974  O3'   G   124      49.677  49.616  87.561  1.00  0.00           O  
ATOM   3975  C1'   G   124      50.659  46.407  88.963  1.00  0.00           C  
ATOM   3976  C2'   G   124      49.695  47.598  88.951  1.00  0.00           C  
ATOM   3977  O2'   G   124      48.505  47.224  88.292  1.00  0.00           O  
ATOM   3978  N1    G   124      50.877  45.888  94.037  1.00  0.00           N  
ATOM   3979  C2    G   124      49.796  45.754  93.203  1.00  0.00           C  
ATOM   3980  N2    G   124      48.623  45.462  93.799  1.00  0.00           N  
ATOM   3981  N3    G   124      49.857  45.891  91.881  1.00  0.00           N  
ATOM   3982  C4    G   124      51.110  46.176  91.460  1.00  0.00           C  
ATOM   3983  C5    G   124      52.255  46.323  92.216  1.00  0.00           C  
ATOM   3984  C6    G   124      52.174  46.175  93.626  1.00  0.00           C  
ATOM   3985  O6    G   124      53.082  46.274  94.464  1.00  0.00           O  
ATOM   3986  N7    G   124      53.344  46.610  91.409  1.00  0.00           N  
ATOM   3987  C8    G   124      52.859  46.635  90.198  1.00  0.00           C  
ATOM   3988  N9    G   124      51.507  46.396  90.154  1.00  0.00           N  
ATOM   3989  H5'   G   124      52.783  47.654  85.871  1.00  0.00           H  
ATOM   3990 H5''   G   124      52.134  49.111  85.940  1.00  0.00           H  
ATOM   3991  H4'   G   124      50.456  47.603  86.266  1.00  0.00           H  
ATOM   3992  H3'   G   124      51.208  49.187  88.768  1.00  0.00           H  
ATOM   3993  H1'   G   124      50.043  45.497  88.998  1.00  0.00           H  
ATOM   3994  H2'   G   124      49.371  47.982  89.929  1.00  0.00           H  
ATOM   3995 HO2'   G   124      48.200  47.971  87.702  1.00  0.00           H  
ATOM   3996  H1    G   124      50.721  45.771  95.017  1.00  0.00           H  
ATOM   3997  H22   G   124      47.797  45.348  93.247  1.00  0.00           H  
ATOM   3998  H21   G   124      48.579  45.359  94.792  1.00  0.00           H  
ATOM   3999  H8    G   124      53.468  46.840  89.304  1.00  0.00           H  
ATOM   4000  P     U   125      49.730  51.126  88.109  1.00  0.00           P  
ATOM   4001  OP2   U   125      51.138  51.491  88.426  1.00  0.00           O  
ATOM   4002  OP1   U   125      48.968  51.930  87.125  1.00  0.00           O  
ATOM   4003  O5'   U   125      48.907  51.099  89.472  1.00  0.00           O  
ATOM   4004  C5'   U   125      47.498  50.816  89.481  1.00  0.00           C  
ATOM   4005  C4'   U   125      47.009  50.612  90.894  1.00  0.00           C  
ATOM   4006  O4'   U   125      47.633  49.433  91.467  1.00  0.00           O  
ATOM   4007  C3'   U   125      47.335  51.720  91.882  1.00  0.00           C  
ATOM   4008  O3'   U   125      46.446  52.820  91.795  1.00  0.00           O  
ATOM   4009  C1'   U   125      47.889  49.641  92.860  1.00  0.00           C  
ATOM   4010  C2'   U   125      47.281  50.997  93.222  1.00  0.00           C  
ATOM   4011  O2'   U   125      45.940  50.803  93.649  1.00  0.00           O  
ATOM   4012  N1    U   125      49.345  49.586  93.135  1.00  0.00           N  
ATOM   4013  C2    U   125      49.733  49.435  94.454  1.00  0.00           C  
ATOM   4014  O2    U   125      48.940  49.348  95.375  1.00  0.00           O  
ATOM   4015  N3    U   125      51.089  49.389  94.660  1.00  0.00           N  
ATOM   4016  C4    U   125      52.080  49.477  93.705  1.00  0.00           C  
ATOM   4017  O4    U   125      53.260  49.418  94.051  1.00  0.00           O  
ATOM   4018  C5    U   125      51.604  49.631  92.363  1.00  0.00           C  
ATOM   4019  C6    U   125      50.288  49.678  92.134  1.00  0.00           C  
ATOM   4020  H5'   U   125      47.289  49.916  88.886  1.00  0.00           H  
ATOM   4021 H5''   U   125      46.943  51.645  89.016  1.00  0.00           H  
ATOM   4022  H4'   U   125      46.038  50.478  90.876  1.00  0.00           H  
ATOM   4023  H3'   U   125      48.251  52.033  91.725  1.00  0.00           H  
ATOM   4024  H1'   U   125      47.437  48.935  93.370  1.00  0.00           H  
ATOM   4025  H2'   U   125      47.815  51.459  93.902  1.00  0.00           H  
ATOM   4026 HO2'   U   125      45.360  51.435  93.176  1.00  0.00           H  
ATOM   4027  H3    U   125      51.386  49.283  95.588  1.00  0.00           H  
ATOM   4028  H5    U   125      52.239  49.701  91.620  1.00  0.00           H  
ATOM   4029  H6    U   125      49.989  49.785  91.208  1.00  0.00           H  
ATOM   4030  P     C   126      46.931  54.290  92.228  1.00  0.00           P  
ATOM   4031  OP2   C   126      48.271  54.526  91.636  1.00  0.00           O  
ATOM   4032  OP1   C   126      45.826  55.240  91.946  1.00  0.00           O  
ATOM   4033  O5'   C   126      47.100  54.189  93.809  1.00  0.00           O  
ATOM   4034  C5'   C   126      45.969  54.201  94.667  1.00  0.00           C  
ATOM   4035  C4'   C   126      46.371  54.135  96.120  1.00  0.00           C  
ATOM   4036  O4'   C   126      47.131  52.924  96.369  1.00  0.00           O  
ATOM   4037  C3'   C   126      47.279  55.250  96.616  1.00  0.00           C  
ATOM   4038  O3'   C   126      46.579  56.449  96.901  1.00  0.00           O  
ATOM   4039  C1'   C   126      48.141  53.182  97.366  1.00  0.00           C  
ATOM   4040  C2'   C   126      47.940  54.623  97.835  1.00  0.00           C  
ATOM   4041  O2'   C   126      47.065  54.626  98.954  1.00  0.00           O  
ATOM   4042  N1    C   126      49.500  52.953  96.814  1.00  0.00           N  
ATOM   4043  C2    C   126      50.566  52.804  97.710  1.00  0.00           C  
ATOM   4044  O2    C   126      50.344  52.867  98.930  1.00  0.00           O  
ATOM   4045  N3    C   126      51.814  52.595  97.234  1.00  0.00           N  
ATOM   4046  C4    C   126      52.025  52.531  95.919  1.00  0.00           C  
ATOM   4047  N4    C   126      53.273  52.323  95.494  1.00  0.00           N  
ATOM   4048  C5    C   126      50.964  52.680  94.982  1.00  0.00           C  
ATOM   4049  C6    C   126      49.733  52.885  95.465  1.00  0.00           C  
ATOM   4050  H5'   C   126      45.402  53.430  94.457  1.00  0.00           H  
ATOM   4051 H5''   C   126      45.461  55.024  94.513  1.00  0.00           H  
ATOM   4052  H4'   C   126      45.560  54.118  96.671  1.00  0.00           H  
ATOM   4053  H3'   C   126      47.964  55.431  95.938  1.00  0.00           H  
ATOM   4054  H1'   C   126      47.989  52.570  98.115  1.00  0.00           H  
ATOM   4055  H2'   C   126      48.796  55.056  98.043  1.00  0.00           H  
ATOM   4056 HO2'   C   126      46.365  55.296  98.810  1.00  0.00           H  
ATOM   4057  H42   C   126      53.462  52.271  94.533  1.00  0.00           H  
ATOM   4058  H41   C   126      54.001  52.221  96.142  1.00  0.00           H  
ATOM   4059  H5    C   126      51.129  52.631  94.017  1.00  0.00           H  
ATOM   4060  H6    C   126      48.990  52.990  94.836  1.00  0.00           H  
ATOM   4061  P     A   127      47.341  57.864  96.840  1.00  0.00           P  
ATOM   4062  OP2   A   127      48.194  57.874  95.625  1.00  0.00           O  
ATOM   4063  OP1   A   127      46.337  58.937  97.041  1.00  0.00           O  
ATOM   4064  O5'   A   127      48.300  57.840  98.113  1.00  0.00           O  
ATOM   4065  C5'   A   127      47.765  57.864  99.428  1.00  0.00           C  
ATOM   4066  C4'   A   127      48.845  57.695 100.468  1.00  0.00           C  
ATOM   4067  O4'   A   127      49.499  56.412 100.294  1.00  0.00           O  
ATOM   4068  C3'   A   127      49.983  58.703 100.417  1.00  0.00           C  
ATOM   4069  O3'   A   127      49.650  59.947 101.007  1.00  0.00           O  
ATOM   4070  C1'   A   127      50.897  56.535 100.642  1.00  0.00           C  
ATOM   4071  C2'   A   127      51.109  57.969 101.132  1.00  0.00           C  
ATOM   4072  O2'   A   127      50.934  58.005 102.541  1.00  0.00           O  
ATOM   4073  N1    A   127      55.659  55.294  99.114  1.00  0.00           N  
ATOM   4074  C2    A   127      55.140  55.553 100.321  1.00  0.00           C  
ATOM   4075  N3    A   127      53.889  55.871 100.647  1.00  0.00           N  
ATOM   4076  C4    A   127      53.109  55.914  99.553  1.00  0.00           C  
ATOM   4077  C5    A   127      53.497  55.671  98.249  1.00  0.00           C  
ATOM   4078  C6    A   127      54.848  55.345  98.036  1.00  0.00           C  
ATOM   4079  N6    A   127      55.367  55.086  96.833  1.00  0.00           N  
ATOM   4080  N7    A   127      52.420  55.807  97.383  1.00  0.00           N  
ATOM   4081  C8    A   127      51.422  56.123  98.170  1.00  0.00           C  
ATOM   4082  N9    A   127      51.767  56.205  99.497  1.00  0.00           N  
ATOM   4083  H5'   A   127      47.115  57.136  99.522  1.00  0.00           H  
ATOM   4084 H5''   A   127      47.311  58.719  99.574  1.00  0.00           H  
ATOM   4085  H4'   A   127      48.435  57.726 101.358  1.00  0.00           H  
ATOM   4086  H3'   A   127      50.241  58.850  99.482  1.00  0.00           H  
ATOM   4087  H1'   A   127      51.073  55.910 101.376  1.00  0.00           H  
ATOM   4088  H2'   A   127      51.989  58.311 100.867  1.00  0.00           H  
ATOM   4089 HO2'   A   127      50.328  58.740 102.768  1.00  0.00           H  
ATOM   4090  H2    A   127      55.770  55.503 101.070  1.00  0.00           H  
ATOM   4091  H61   A   127      56.317  54.864  96.747  1.00  0.00           H  
ATOM   4092  H62   A   127      54.797  55.117  96.037  1.00  0.00           H  
ATOM   4093  H8    A   127      50.512  56.286  97.842  1.00  0.00           H  
ATOM   4094  P     A   128      50.382  61.294 100.524  1.00  0.00           P  
ATOM   4095  OP2   A   128      50.448  61.273  99.040  1.00  0.00           O  
ATOM   4096  OP1   A   128      49.741  62.440 101.215  1.00  0.00           O  
ATOM   4097  O5'   A   128      51.867  61.146 101.085  1.00  0.00           O  
ATOM   4098  C5'   A   128      52.125  61.173 102.481  1.00  0.00           C  
ATOM   4099  C4'   A   128      53.567  60.853 102.784  1.00  0.00           C  
ATOM   4100  O4'   A   128      53.889  59.524 102.297  1.00  0.00           O  
ATOM   4101  C3'   A   128      54.602  61.751 102.122  1.00  0.00           C  
ATOM   4102  O3'   A   128      54.769  62.990 102.791  1.00  0.00           O  
ATOM   4103  C1'   A   128      55.260  59.499 101.839  1.00  0.00           C  
ATOM   4104  C2'   A   128      55.850  60.880 102.129  1.00  0.00           C  
ATOM   4105  O2'   A   128      56.459  60.861 103.412  1.00  0.00           O  
ATOM   4106  N1    A   128      58.305  57.895  98.004  1.00  0.00           N  
ATOM   4107  C2    A   128      58.541  58.140  99.299  1.00  0.00           C  
ATOM   4108  N3    A   128      57.701  58.557 100.244  1.00  0.00           N  
ATOM   4109  C4    A   128      56.466  58.729  99.738  1.00  0.00           C  
ATOM   4110  C5    A   128      56.070  58.519  98.431  1.00  0.00           C  
ATOM   4111  C6    A   128      57.054  58.078  97.529  1.00  0.00           C  
ATOM   4112  N6    A   128      56.819  57.833  96.237  1.00  0.00           N  
ATOM   4113  N7    A   128      54.719  58.799  98.278  1.00  0.00           N  
ATOM   4114  C8    A   128      54.336  59.167  99.475  1.00  0.00           C  
ATOM   4115  N9    A   128      55.343  59.148 100.409  1.00  0.00           N  
ATOM   4116  H5'   A   128      51.552  60.512 102.923  1.00  0.00           H  
ATOM   4117 H5''   A   128      51.914  62.063 102.829  1.00  0.00           H  
ATOM   4118  H4'   A   128      53.700  60.878 103.754  1.00  0.00           H  
ATOM   4119  H3'   A   128      54.334  61.921 101.194  1.00  0.00           H  
ATOM   4120  H1'   A   128      55.733  58.824 102.369  1.00  0.00           H  
ATOM   4121  H2'   A   128      56.483  61.153 101.431  1.00  0.00           H  
ATOM   4122 HO2'   A   128      56.152  61.638 103.923  1.00  0.00           H  
ATOM   4123  H2    A   128      59.465  57.993  99.594  1.00  0.00           H  
ATOM   4124  H61   A   128      57.547  57.528  95.656  1.00  0.00           H  
ATOM   4125  H62   A   128      55.920  57.959  95.870  1.00  0.00           H  
ATOM   4126  H8    A   128      53.416  59.431  99.685  1.00  0.00           H  
ATOM   4127  P     C   129      55.246  64.290 101.976  1.00  0.00           P  
ATOM   4128  OP2   C   129      54.486  64.340 100.701  1.00  0.00           O  
ATOM   4129  OP1   C   129      55.207  65.452 102.900  1.00  0.00           O  
ATOM   4130  O5'   C   129      56.772  63.990 101.629  1.00  0.00           O  
ATOM   4131  C5'   C   129      57.759  63.952 102.648  1.00  0.00           C  
ATOM   4132  C4'   C   129      59.109  63.556 102.102  1.00  0.00           C  
ATOM   4133  O4'   C   129      59.040  62.224 101.530  1.00  0.00           O  
ATOM   4134  C3'   C   129      59.655  64.415 100.972  1.00  0.00           C  
ATOM   4135  O3'   C   129      60.235  65.626 101.428  1.00  0.00           O  
ATOM   4136  C1'   C   129      59.916  62.140 100.389  1.00  0.00           C  
ATOM   4137  C2'   C   129      60.646  63.482 100.293  1.00  0.00           C  
ATOM   4138  O2'   C   129      61.860  63.398 101.024  1.00  0.00           O  
ATOM   4139  N1    C   129      59.155  61.823  99.155  1.00  0.00           N  
ATOM   4140  C2    C   129      59.858  61.330  98.049  1.00  0.00           C  
ATOM   4141  O2    C   129      61.086  61.175  98.131  1.00  0.00           O  
ATOM   4142  N3    C   129      59.188  61.032  96.911  1.00  0.00           N  
ATOM   4143  C4    C   129      57.869  61.209  96.848  1.00  0.00           C  
ATOM   4144  N4    C   129      57.249  60.902  95.706  1.00  0.00           N  
ATOM   4145  C5    C   129      57.125  61.708  97.954  1.00  0.00           C  
ATOM   4146  C6    C   129      57.798  61.998  99.074  1.00  0.00           C  
ATOM   4147  H5'   C   129      57.487  63.305 103.331  1.00  0.00           H  
ATOM   4148 H5''   C   129      57.828  64.839 103.059  1.00  0.00           H  
ATOM   4149  H4'   C   129      59.757  63.550 102.839  1.00  0.00           H  
ATOM   4150  H3'   C   129      58.928  64.622 100.347  1.00  0.00           H  
ATOM   4151  H1'   C   129      60.566  61.428 100.562  1.00  0.00           H  
ATOM   4152  H2'   C   129      60.800  63.739  99.359  1.00  0.00           H  
ATOM   4153 HO2'   C   129      61.931  64.176 101.614  1.00  0.00           H  
ATOM   4154  H42   C   129      56.280  61.019  95.628  1.00  0.00           H  
ATOM   4155  H41   C   129      57.765  60.558  94.945  1.00  0.00           H  
ATOM   4156  H5    C   129      56.154  61.834  97.899  1.00  0.00           H  
ATOM   4157  H6    C   129      57.305  62.343  99.847  1.00  0.00           H  
ATOM   4158  P     A   130      60.299  66.906 100.457  1.00  0.00           P  
ATOM   4159  OP2   A   130      58.991  67.023  99.764  1.00  0.00           O  
ATOM   4160  OP1   A   130      60.818  68.054 101.243  1.00  0.00           O  
ATOM   4161  O5'   A   130      61.398  66.513  99.372  1.00  0.00           O  
ATOM   4162  C5'   A   130      62.760  66.359  99.738  1.00  0.00           C  
ATOM   4163  C4'   A   130      63.588  65.845  98.588  1.00  0.00           C  
ATOM   4164  O4'   A   130      63.106  64.537  98.182  1.00  0.00           O  
ATOM   4165  C3'   A   130      63.542  66.669  97.311  1.00  0.00           C  
ATOM   4166  O3'   A   130      64.375  67.815  97.360  1.00  0.00           O  
ATOM   4167  C1'   A   130      63.267  64.390  96.752  1.00  0.00           C  
ATOM   4168  C2'   A   130      63.954  65.661  96.249  1.00  0.00           C  
ATOM   4169  O2'   A   130      65.359  65.455  96.248  1.00  0.00           O  
ATOM   4170  N1    A   130      60.891  62.807  92.462  1.00  0.00           N  
ATOM   4171  C2    A   130      62.186  62.911  92.788  1.00  0.00           C  
ATOM   4172  N3    A   130      62.735  63.332  93.925  1.00  0.00           N  
ATOM   4173  C4    A   130      61.786  63.680  94.812  1.00  0.00           C  
ATOM   4174  C5    A   130      60.418  63.628  94.623  1.00  0.00           C  
ATOM   4175  C6    A   130      59.963  63.164  93.377  1.00  0.00           C  
ATOM   4176  N6    A   130      58.673  63.059  93.051  1.00  0.00           N  
ATOM   4177  N7    A   130      59.749  64.065  95.759  1.00  0.00           N  
ATOM   4178  C8    A   130      60.712  64.366  96.594  1.00  0.00           C  
ATOM   4179  N9    A   130      61.971  64.157  96.087  1.00  0.00           N  
ATOM   4180  H5'   A   130      62.822  65.727 100.485  1.00  0.00           H  
ATOM   4181 H5''   A   130      63.115  67.226 100.025  1.00  0.00           H  
ATOM   4182  H4'   A   130      64.522  65.764  98.880  1.00  0.00           H  
ATOM   4183  H3'   A   130      62.618  66.952  97.144  1.00  0.00           H  
ATOM   4184  H1'   A   130      63.854  63.620  96.601  1.00  0.00           H  
ATOM   4185  H2'   A   130      63.625  65.918  95.361  1.00  0.00           H  
ATOM   4186 HO2'   A   130      65.672  65.386  95.323  1.00  0.00           H  
ATOM   4187  H2    A   130      62.818  62.639  92.090  1.00  0.00           H  
ATOM   4188  H61   A   130      58.416  62.728  92.164  1.00  0.00           H  
ATOM   4189  H62   A   130      57.981  63.312  93.698  1.00  0.00           H  
ATOM   4190  H8    A   130      60.549  64.710  97.498  1.00  0.00           H  
ATOM   4191  P     G   131      64.039  69.087  96.430  1.00  0.00           P  
ATOM   4192  OP2   G   131      62.570  69.332  96.467  1.00  0.00           O  
ATOM   4193  OP1   G   131      64.974  70.180  96.824  1.00  0.00           O  
ATOM   4194  O5'   G   131      64.442  68.596  94.967  1.00  0.00           O  
ATOM   4195  C5'   G   131      65.822  68.353  94.627  1.00  0.00           C  
ATOM   4196  C4'   G   131      65.922  67.604  93.319  1.00  0.00           C  
ATOM   4197  O4'   G   131      65.029  66.463  93.352  1.00  0.00           O  
ATOM   4198  C3'   G   131      65.489  68.373  92.082  1.00  0.00           C  
ATOM   4199  O3'   G   131      66.504  69.237  91.587  1.00  0.00           O  
ATOM   4200  C1'   G   131      64.485  66.250  92.061  1.00  0.00           C  
ATOM   4201  C2'   G   131      65.146  67.254  91.112  1.00  0.00           C  
ATOM   4202  O2'   G   131      66.295  66.682  90.511  1.00  0.00           O  
ATOM   4203  N1    G   131      60.079  65.335  89.712  1.00  0.00           N  
ATOM   4204  C2    G   131      61.359  65.035  89.315  1.00  0.00           C  
ATOM   4205  N2    G   131      61.481  64.415  88.139  1.00  0.00           N  
ATOM   4206  N3    G   131      62.441  65.326  90.016  1.00  0.00           N  
ATOM   4207  C4    G   131      62.136  65.962  91.164  1.00  0.00           C  
ATOM   4208  C5    G   131      60.894  66.317  91.650  1.00  0.00           C  
ATOM   4209  C6    G   131      59.743  65.992  90.891  1.00  0.00           C  
ATOM   4210  O6    G   131      58.555  66.218  91.158  1.00  0.00           O  
ATOM   4211  N7    G   131      61.009  66.964  92.870  1.00  0.00           N  
ATOM   4212  C8    G   131      62.290  66.987  93.103  1.00  0.00           C  
ATOM   4213  N9    G   131      63.032  66.393  92.107  1.00  0.00           N  
ATOM   4214  H5'   G   131      66.310  67.771  95.422  1.00  0.00           H  
ATOM   4215 H5''   G   131      66.364  69.306  94.547  1.00  0.00           H  
ATOM   4216  H4'   G   131      66.990  67.358  93.231  1.00  0.00           H  
ATOM   4217  H3'   G   131      64.641  69.052  92.257  1.00  0.00           H  
ATOM   4218  H1'   G   131      64.693  65.247  91.661  1.00  0.00           H  
ATOM   4219  H2'   G   131      64.529  67.598  90.269  1.00  0.00           H  
ATOM   4220 HO2'   G   131      67.041  67.348  90.515  1.00  0.00           H  
ATOM   4221  H1    G   131      59.332  65.063  89.106  1.00  0.00           H  
ATOM   4222  H22   G   131      62.388  64.174  87.793  1.00  0.00           H  
ATOM   4223  H21   G   131      60.667  64.192  87.604  1.00  0.00           H  
ATOM   4224  H8    G   131      62.735  67.437  94.003  1.00  0.00           H  
ATOM   4225  P     A   132      66.161  70.271  90.413  1.00  0.00           P  
ATOM   4226  OP2   A   132      67.111  69.968  89.313  1.00  0.00           O  
ATOM   4227  OP1   A   132      64.701  70.150  90.176  1.00  0.00           O  
ATOM   4228  O5'   A   132      66.456  71.751  90.924  1.00  0.00           O  
ATOM   4229  C5'   A   132      67.012  71.981  92.210  1.00  0.00           C  
ATOM   4230  C4'   A   132      67.069  73.453  92.535  1.00  0.00           C  
ATOM   4231  O4'   A   132      68.187  74.063  91.843  1.00  0.00           O  
ATOM   4232  C3'   A   132      65.865  74.277  92.104  1.00  0.00           C  
ATOM   4233  O3'   A   132      64.781  74.194  93.013  1.00  0.00           O  
ATOM   4234  C1'   A   132      67.852  75.386  91.449  1.00  0.00           C  
ATOM   4235  C2'   A   132      66.448  75.682  91.983  1.00  0.00           C  
ATOM   4236  O2'   A   132      66.560  76.304  93.254  1.00  0.00           O  
ATOM   4237  N1    A   132      67.883  78.500  87.344  1.00  0.00           N  
ATOM   4238  C2    A   132      67.809  78.744  88.658  1.00  0.00           C  
ATOM   4239  N3    A   132      67.806  77.884  89.674  1.00  0.00           N  
ATOM   4240  C4    A   132      67.891  76.619  89.226  1.00  0.00           C  
ATOM   4241  C5    A   132      67.974  76.211  87.908  1.00  0.00           C  
ATOM   4242  C6    A   132      67.969  77.218  86.927  1.00  0.00           C  
ATOM   4243  N6    A   132      68.042  76.975  85.617  1.00  0.00           N  
ATOM   4244  N7    A   132      68.049  74.827  87.827  1.00  0.00           N  
ATOM   4245  C8    A   132      68.011  74.436  89.077  1.00  0.00           C  
ATOM   4246  N9    A   132      67.916  75.469  89.977  1.00  0.00           N  
ATOM   4247  H5'   A   132      67.921  71.613  92.236  1.00  0.00           H  
ATOM   4248 H5''   A   132      66.464  71.526  92.882  1.00  0.00           H  
ATOM   4249  H4'   A   132      67.197  73.560  93.501  1.00  0.00           H  
ATOM   4250  H3'   A   132      65.567  73.975  91.220  1.00  0.00           H  
ATOM   4251  H1'   A   132      68.489  76.020  91.840  1.00  0.00           H  
ATOM   4252  H2'   A   132      65.934  76.231  91.354  1.00  0.00           H  
ATOM   4253 HO2'   A   132      65.895  75.915  93.859  1.00  0.00           H  
ATOM   4254  H2    A   132      67.749  79.690  88.908  1.00  0.00           H  
ATOM   4255  H61   A   132      68.034  77.720  84.979  1.00  0.00           H  
ATOM   4256  H62   A   132      68.105  76.053  85.291  1.00  0.00           H  
ATOM   4257  H8    A   132      68.046  73.494  89.345  1.00  0.00           H  
ATOM   4258  P     U   133      63.269  74.203  92.469  1.00  0.00           P  
ATOM   4259  OP2   U   133      63.228  73.412  91.214  1.00  0.00           O  
ATOM   4260  OP1   U   133      62.373  73.839  93.596  1.00  0.00           O  
ATOM   4261  O5'   U   133      63.002  75.729  92.100  1.00  0.00           O  
ATOM   4262  C5'   U   133      61.800  76.125  91.456  1.00  0.00           C  
ATOM   4263  C4'   U   133      60.826  76.745  92.426  1.00  0.00           C  
ATOM   4264  O4'   U   133      61.252  78.111  92.683  1.00  0.00           O  
ATOM   4265  C3'   U   133      59.379  76.825  91.965  1.00  0.00           C  
ATOM   4266  O3'   U   133      58.451  76.688  93.026  1.00  0.00           O  
ATOM   4267  C1'   U   133      60.211  79.016  92.339  1.00  0.00           C  
ATOM   4268  C2'   U   133      59.279  78.241  91.409  1.00  0.00           C  
ATOM   4269  O2'   U   133      57.963  78.757  91.549  1.00  0.00           O  
ATOM   4270  N1    U   133      60.809  80.201  91.677  1.00  0.00           N  
ATOM   4271  C2    U   133      60.349  81.444  92.072  1.00  0.00           C  
ATOM   4272  O2    U   133      59.492  81.596  92.925  1.00  0.00           O  
ATOM   4273  N3    U   133      60.932  82.511  91.433  1.00  0.00           N  
ATOM   4274  C4    U   133      61.905  82.466  90.458  1.00  0.00           C  
ATOM   4275  O4    U   133      62.329  83.518  89.978  1.00  0.00           O  
ATOM   4276  C5    U   133      62.332  81.148  90.099  1.00  0.00           C  
ATOM   4277  C6    U   133      61.783  80.091  90.707  1.00  0.00           C  
ATOM   4278  H5'   U   133      61.384  75.338  91.045  1.00  0.00           H  
ATOM   4279 H5''   U   133      62.012  76.777  90.756  1.00  0.00           H  
ATOM   4280  H4'   U   133      60.860  76.257  93.275  1.00  0.00           H  
ATOM   4281  H3'   U   133      59.184  76.154  91.278  1.00  0.00           H  
ATOM   4282  H1'   U   133      59.709  79.305  93.130  1.00  0.00           H  
ATOM   4283  H2'   U   133      59.588  78.285  90.480  1.00  0.00           H  
ATOM   4284 HO2'   U   133      57.935  79.665  91.179  1.00  0.00           H  
ATOM   4285  H3    U   133      60.620  83.401  91.698  1.00  0.00           H  
ATOM   4286  H5    U   133      63.022  81.022  89.415  1.00  0.00           H  
ATOM   4287  H6    U   133      62.091  79.200  90.443  1.00  0.00           H  
ATOM   4288  P     C   134      57.841  75.246  93.387  1.00  0.00           P  
ATOM   4289  OP2   C   134      58.965  74.352  93.762  1.00  0.00           O  
ATOM   4290  OP1   C   134      56.716  75.447  94.334  1.00  0.00           O  
ATOM   4291  O5'   C   134      57.236  74.726  92.008  1.00  0.00           O  
ATOM   4292  C5'   C   134      56.232  75.463  91.328  1.00  0.00           C  
ATOM   4293  C4'   C   134      55.980  74.916  89.944  1.00  0.00           C  
ATOM   4294  O4'   C   134      57.185  75.003  89.139  1.00  0.00           O  
ATOM   4295  C3'   C   134      55.608  73.444  89.862  1.00  0.00           C  
ATOM   4296  O3'   C   134      54.264  73.192  90.236  1.00  0.00           O  
ATOM   4297  C1'   C   134      57.221  73.919  88.226  1.00  0.00           C  
ATOM   4298  C2'   C   134      55.937  73.118  88.414  1.00  0.00           C  
ATOM   4299  O2'   C   134      54.939  73.616  87.535  1.00  0.00           O  
ATOM   4300  N1    C   134      58.436  73.106  88.485  1.00  0.00           N  
ATOM   4301  C2    C   134      58.896  72.257  87.471  1.00  0.00           C  
ATOM   4302  O2    C   134      58.280  72.209  86.395  1.00  0.00           O  
ATOM   4303  N3    C   134      60.001  71.506  87.682  1.00  0.00           N  
ATOM   4304  C4    C   134      60.644  71.576  88.847  1.00  0.00           C  
ATOM   4305  N4    C   134      61.730  70.816  89.010  1.00  0.00           N  
ATOM   4306  C5    C   134      60.202  72.428  89.897  1.00  0.00           C  
ATOM   4307  C6    C   134      59.108  73.168  89.677  1.00  0.00           C  
ATOM   4308  H5'   C   134      56.516  76.398  91.255  1.00  0.00           H  
ATOM   4309 H5''   C   134      55.400  75.420  91.844  1.00  0.00           H  
ATOM   4310  H4'   C   134      55.273  75.446  89.521  1.00  0.00           H  
ATOM   4311  H3'   C   134      56.204  72.925  90.441  1.00  0.00           H  
ATOM   4312  H1'   C   134      57.252  74.269  87.311  1.00  0.00           H  
ATOM   4313  H2'   C   134      56.084  72.158  88.287  1.00  0.00           H  
ATOM   4314 HO2'   C   134      54.731  72.931  86.866  1.00  0.00           H  
ATOM   4315  H42   C   134      62.225  70.844  89.855  1.00  0.00           H  
ATOM   4316  H41   C   134      62.032  70.229  88.284  1.00  0.00           H  
ATOM   4317  H5    C   134      60.682  72.473  90.751  1.00  0.00           H  
ATOM   4318  H6    C   134      58.788  73.760  90.388  1.00  0.00           H  
ATOM   4319  P     U   135      53.877  71.827  90.991  1.00  0.00           P  
ATOM   4320  OP2   U   135      54.973  71.499  91.936  1.00  0.00           O  
ATOM   4321  OP1   U   135      52.486  71.958  91.496  1.00  0.00           O  
ATOM   4322  O5'   U   135      53.880  70.733  89.833  1.00  0.00           O  
ATOM   4323  C5'   U   135      52.985  70.830  88.735  1.00  0.00           C  
ATOM   4324  C4'   U   135      53.257  69.767  87.699  1.00  0.00           C  
ATOM   4325  O4'   U   135      54.552  69.997  87.088  1.00  0.00           O  
ATOM   4326  C3'   U   135      53.346  68.338  88.212  1.00  0.00           C  
ATOM   4327  O3'   U   135      52.078  67.749  88.434  1.00  0.00           O  
ATOM   4328  C1'   U   135      55.128  68.752  86.708  1.00  0.00           C  
ATOM   4329  C2'   U   135      54.165  67.636  87.135  1.00  0.00           C  
ATOM   4330  O2'   U   135      53.354  67.276  86.025  1.00  0.00           O  
ATOM   4331  N1    U   135      56.464  68.613  87.337  1.00  0.00           N  
ATOM   4332  C2    U   135      57.411  67.876  86.652  1.00  0.00           C  
ATOM   4333  O2    U   135      57.193  67.348  85.575  1.00  0.00           O  
ATOM   4334  N3    U   135      58.632  67.775  87.272  1.00  0.00           N  
ATOM   4335  C4    U   135      58.998  68.324  88.483  1.00  0.00           C  
ATOM   4336  O4    U   135      60.139  68.143  88.909  1.00  0.00           O  
ATOM   4337  C5    U   135      57.967  69.074  89.135  1.00  0.00           C  
ATOM   4338  C6    U   135      56.769  69.189  88.553  1.00  0.00           C  
ATOM   4339  H5'   U   135      53.083  71.712  88.320  1.00  0.00           H  
ATOM   4340 H5''   U   135      52.066  70.730  89.061  1.00  0.00           H  
ATOM   4341  H4'   U   135      52.566  69.812  87.006  1.00  0.00           H  
ATOM   4342  H3'   U   135      53.853  68.335  89.051  1.00  0.00           H  
ATOM   4343  H1'   U   135      55.226  68.737  85.732  1.00  0.00           H  
ATOM   4344  H2'   U   135      54.648  66.864  87.496  1.00  0.00           H  
ATOM   4345 HO2'   U   135      53.907  66.807  85.365  1.00  0.00           H  
ATOM   4346  H3    U   135      59.318  67.256  86.803  1.00  0.00           H  
ATOM   4347  H5    U   135      58.140  69.500  90.000  1.00  0.00           H  
ATOM   4348  H6    U   135      56.081  69.706  89.019  1.00  0.00           H  
ATOM   4349  P     U   136      51.963  66.334  89.188  1.00  0.00           P  
ATOM   4350  OP2   U   136      53.242  66.090  89.902  1.00  0.00           O  
ATOM   4351  OP1   U   136      50.685  66.318  89.944  1.00  0.00           O  
ATOM   4352  O5'   U   136      51.849  65.275  88.004  1.00  0.00           O  
ATOM   4353  C5'   U   136      51.145  64.056  88.181  1.00  0.00           C  
ATOM   4354  C4'   U   136      50.679  63.485  86.864  1.00  0.00           C  
ATOM   4355  O4'   U   136      49.645  64.347  86.302  1.00  0.00           O  
ATOM   4356  C3'   U   136      51.747  63.308  85.795  1.00  0.00           C  
ATOM   4357  O3'   U   136      51.566  62.136  85.021  1.00  0.00           O  
ATOM   4358  C1'   U   136      50.024  64.737  84.979  1.00  0.00           C  
ATOM   4359  C2'   U   136      51.534  64.520  84.875  1.00  0.00           C  
ATOM   4360  O2'   U   136      51.859  64.207  83.528  1.00  0.00           O  
ATOM   4361  N1    U   136      49.646  66.158  84.791  1.00  0.00           N  
ATOM   4362  C2    U   136      49.025  66.494  83.602  1.00  0.00           C  
ATOM   4363  O2    U   136      48.783  65.683  82.725  1.00  0.00           O  
ATOM   4364  N3    U   136      48.692  67.820  83.473  1.00  0.00           N  
ATOM   4365  C4    U   136      48.912  68.826  84.389  1.00  0.00           C  
ATOM   4366  O4    U   136      48.554  69.975  84.124  1.00  0.00           O  
ATOM   4367  C5    U   136      49.558  68.406  85.595  1.00  0.00           C  
ATOM   4368  C6    U   136      49.892  67.120  85.748  1.00  0.00           C  
ATOM   4369  H5'   U   136      50.365  64.217  88.752  1.00  0.00           H  
ATOM   4370 H5''   U   136      51.733  63.407  88.619  1.00  0.00           H  
ATOM   4371  H4'   U   136      50.268  62.615  87.047  1.00  0.00           H  
ATOM   4372  H3'   U   136      52.645  63.298  86.187  1.00  0.00           H  
ATOM   4373  H1'   U   136      49.572  64.188  84.304  1.00  0.00           H  
ATOM   4374  H2'   U   136      52.029  65.304  85.194  1.00  0.00           H  
ATOM   4375 HO2'   U   136      52.276  64.989  83.110  1.00  0.00           H  
ATOM   4376  H3    U   136      48.252  68.079  82.637  1.00  0.00           H  
ATOM   4377  H5    U   136      49.753  69.055  86.303  1.00  0.00           H  
ATOM   4378  H6    U   136      50.333  66.858  86.582  1.00  0.00           H  
ATOM   4379  P     C   137      52.470  60.836  85.296  1.00  0.00           P  
ATOM   4380  OP2   C   137      52.436  60.551  86.752  1.00  0.00           O  
ATOM   4381  OP1   C   137      52.063  59.782  84.332  1.00  0.00           O  
ATOM   4382  O5'   C   137      53.945  61.304  84.919  1.00  0.00           O  
ATOM   4383  C5'   C   137      54.325  61.497  83.565  1.00  0.00           C  
ATOM   4384  C4'   C   137      55.767  61.949  83.447  1.00  0.00           C  
ATOM   4385  O4'   C   137      55.894  63.320  83.909  1.00  0.00           O  
ATOM   4386  C3'   C   137      56.801  61.200  84.274  1.00  0.00           C  
ATOM   4387  O3'   C   137      57.208  59.983  83.670  1.00  0.00           O  
ATOM   4388  C1'   C   137      57.169  63.509  84.502  1.00  0.00           C  
ATOM   4389  C2'   C   137      57.941  62.202  84.338  1.00  0.00           C  
ATOM   4390  O2'   C   137      58.698  62.271  83.147  1.00  0.00           O  
ATOM   4391  N1    C   137      56.961  63.859  85.918  1.00  0.00           N  
ATOM   4392  C2    C   137      58.059  64.292  86.666  1.00  0.00           C  
ATOM   4393  O2    C   137      59.173  64.347  86.123  1.00  0.00           O  
ATOM   4394  N3    C   137      57.883  64.639  87.958  1.00  0.00           N  
ATOM   4395  C4    C   137      56.672  64.564  88.509  1.00  0.00           C  
ATOM   4396  N4    C   137      56.547  64.934  89.782  1.00  0.00           N  
ATOM   4397  C5    C   137      55.538  64.113  87.776  1.00  0.00           C  
ATOM   4398  C6    C   137      55.725  63.774  86.497  1.00  0.00           C  
ATOM   4399  H5'   C   137      53.744  62.175  83.163  1.00  0.00           H  
ATOM   4400 H5''   C   137      54.215  60.653  83.079  1.00  0.00           H  
ATOM   4401  H4'   C   137      56.012  61.794  82.386  1.00  0.00           H  
ATOM   4402  H3'   C   137      56.431  60.883  85.261  1.00  0.00           H  
ATOM   4403  H1'   C   137      57.790  64.303  84.062  1.00  0.00           H  
ATOM   4404  H2'   C   137      58.679  61.957  85.115  1.00  0.00           H  
ATOM   4405 HO2'   C   137      58.649  61.393  82.669  1.00  0.00           H  
ATOM   4406  H42   C   137      55.653  64.891  90.230  1.00  0.00           H  
ATOM   4407  H41   C   137      57.345  65.255  90.290  1.00  0.00           H  
ATOM   4408  H5    C   137      54.546  64.046  88.248  1.00  0.00           H  
ATOM   4409  H6    C   137      54.872  63.421  85.899  1.00  0.00           H  
ATOM   4410  P     U   138      57.418  58.675  84.579  1.00  0.00           P  
ATOM   4411  OP2   U   138      56.457  58.729  85.719  1.00  0.00           O  
ATOM   4412  OP1   U   138      57.396  57.515  83.653  1.00  0.00           O  
ATOM   4413  O5'   U   138      58.895  58.831  85.158  1.00  0.00           O  
ATOM   4414  C5'   U   138      60.040  58.671  84.315  1.00  0.00           C  
ATOM   4415  C4'   U   138      61.285  59.091  85.056  1.00  0.00           C  
ATOM   4416  O4'   U   138      61.165  60.474  85.480  1.00  0.00           O  
ATOM   4417  C3'   U   138      61.588  58.336  86.341  1.00  0.00           C  
ATOM   4418  O3'   U   138      62.240  57.096  86.115  1.00  0.00           O  
ATOM   4419  C1'   U   138      61.738  60.653  86.777  1.00  0.00           C  
ATOM   4420  C2'   U   138      62.430  59.334  87.123  1.00  0.00           C  
ATOM   4421  O2'   U   138      63.765  59.372  86.640  1.00  0.00           O  
ATOM   4422  N1    U   138      60.681  61.008  87.755  1.00  0.00           N  
ATOM   4423  C2    U   138      61.091  61.545  88.961  1.00  0.00           C  
ATOM   4424  O2    U   138      62.263  61.733  89.241  1.00  0.00           O  
ATOM   4425  N3    U   138      60.079  61.858  89.834  1.00  0.00           N  
ATOM   4426  C4    U   138      58.725  61.693  89.632  1.00  0.00           C  
ATOM   4427  O4    U   138      57.936  62.024  90.519  1.00  0.00           O  
ATOM   4428  C5    U   138      58.374  61.133  88.363  1.00  0.00           C  
ATOM   4429  C6    U   138      59.340  60.819  87.492  1.00  0.00           C  
ATOM   4430  H5'   U   138      59.926  59.274  83.404  1.00  0.00           H  
ATOM   4431 H5''   U   138      60.132  57.621  83.998  1.00  0.00           H  
ATOM   4432  H4'   U   138      62.053  59.009  84.452  1.00  0.00           H  
ATOM   4433  H3'   U   138      60.751  58.175  86.825  1.00  0.00           H  
ATOM   4434  H1'   U   138      62.403  61.372  86.746  1.00  0.00           H  
ATOM   4435  H2'   U   138      62.398  59.154  88.087  1.00  0.00           H  
ATOM   4436 HO2'   U   138      63.948  58.550  86.142  1.00  0.00           H  
ATOM   4437  H3    U   138      60.348  62.240  90.695  1.00  0.00           H  
ATOM   4438  H5    U   138      57.434  60.981  88.133  1.00  0.00           H  
ATOM   4439  H6    U   138      59.074  60.436  86.631  1.00  0.00           H  
ATOM   4440  P     G   139      62.012  55.866  87.124  1.00  0.00           P  
ATOM   4441  OP2   G   139      60.578  55.847  87.508  1.00  0.00           O  
ATOM   4442  OP1   G   139      62.626  54.656  86.520  1.00  0.00           O  
ATOM   4443  O5'   G   139      62.863  56.260  88.412  1.00  0.00           O  
ATOM   4444  C5'   G   139      64.280  56.309  88.362  1.00  0.00           C  
ATOM   4445  C4'   G   139      64.861  56.867  89.638  1.00  0.00           C  
ATOM   4446  O4'   G   139      64.379  58.221  89.846  1.00  0.00           O  
ATOM   4447  C3'   G   139      64.482  56.138  90.919  1.00  0.00           C  
ATOM   4448  O3'   G   139      65.263  54.976  91.146  1.00  0.00           O  
ATOM   4449  C1'   G   139      64.155  58.455  91.244  1.00  0.00           C  
ATOM   4450  C2'   G   139      64.663  57.214  91.980  1.00  0.00           C  
ATOM   4451  O2'   G   139      66.035  57.397  92.299  1.00  0.00           O  
ATOM   4452  N1    G   139      60.725  60.076  94.640  1.00  0.00           N  
ATOM   4453  C2    G   139      62.089  59.964  94.760  1.00  0.00           C  
ATOM   4454  N2    G   139      62.615  60.332  95.939  1.00  0.00           N  
ATOM   4455  N3    G   139      62.882  59.525  93.797  1.00  0.00           N  
ATOM   4456  C4    G   139      62.192  59.200  92.683  1.00  0.00           C  
ATOM   4457  C5    G   139      60.833  59.273  92.460  1.00  0.00           C  
ATOM   4458  C6    G   139      59.993  59.745  93.503  1.00  0.00           C  
ATOM   4459  O6    G   139      58.765  59.884  93.500  1.00  0.00           O  
ATOM   4460  N7    G   139      60.519  58.844  91.179  1.00  0.00           N  
ATOM   4461  C8    G   139      61.671  58.523  90.656  1.00  0.00           C  
ATOM   4462  N9    G   139      62.727  58.714  91.513  1.00  0.00           N  
ATOM   4463  H5'   G   139      64.555  56.875  87.611  1.00  0.00           H  
ATOM   4464 H5''   G   139      64.627  55.403  88.222  1.00  0.00           H  
ATOM   4465  H4'   G   139      65.838  56.885  89.561  1.00  0.00           H  
ATOM   4466  H3'   G   139      63.535  55.885  90.877  1.00  0.00           H  
ATOM   4467  H1'   G   139      64.684  59.235  91.515  1.00  0.00           H  
ATOM   4468  H2'   G   139      64.126  57.025  92.778  1.00  0.00           H  
ATOM   4469 HO2'   G   139      66.535  56.601  92.022  1.00  0.00           H  
ATOM   4470  H1    G   139      60.227  60.412  95.414  1.00  0.00           H  
ATOM   4471  H22   G   139      63.584  60.274  96.081  1.00  0.00           H  
ATOM   4472  H21   G   139      62.034  60.657  96.657  1.00  0.00           H  
ATOM   4473  H8    G   139      61.771  58.181  89.743  1.00  0.00           H  
ATOM   4474  P     U   140      64.641  53.731  91.949  1.00  0.00           P  
ATOM   4475  OP2   U   140      63.227  53.573  91.528  1.00  0.00           O  
ATOM   4476  OP1   U   140      65.578  52.587  91.820  1.00  0.00           O  
ATOM   4477  O5'   U   140      64.652  54.208  93.469  1.00  0.00           O  
ATOM   4478  C5'   U   140      65.876  54.400  94.164  1.00  0.00           C  
ATOM   4479  C4'   U   140      65.648  54.945  95.553  1.00  0.00           C  
ATOM   4480  O4'   U   140      65.014  56.248  95.475  1.00  0.00           O  
ATOM   4481  C3'   U   140      64.721  54.136  96.447  1.00  0.00           C  
ATOM   4482  O3'   U   140      65.369  53.038  97.068  1.00  0.00           O  
ATOM   4483  C1'   U   140      64.057  56.402  96.523  1.00  0.00           C  
ATOM   4484  C2'   U   140      64.212  55.180  97.430  1.00  0.00           C  
ATOM   4485  O2'   U   140      65.182  55.465  98.427  1.00  0.00           O  
ATOM   4486  N1    U   140      62.690  56.513  95.957  1.00  0.00           N  
ATOM   4487  C2    U   140      61.700  56.998  96.791  1.00  0.00           C  
ATOM   4488  O2    U   140      61.905  57.330  97.945  1.00  0.00           O  
ATOM   4489  N3    U   140      60.451  57.084  96.224  1.00  0.00           N  
ATOM   4490  C4    U   140      60.098  56.741  94.937  1.00  0.00           C  
ATOM   4491  O4    U   140      58.928  56.876  94.575  1.00  0.00           O  
ATOM   4492  C5    U   140      61.174  56.248  94.131  1.00  0.00           C  
ATOM   4493  C6    U   140      62.399  56.154  94.658  1.00  0.00           C  
ATOM   4494  H5'   U   140      66.434  55.030  93.662  1.00  0.00           H  
ATOM   4495 H5''   U   140      66.343  53.541  94.232  1.00  0.00           H  
ATOM   4496  H4'   U   140      66.515  55.039  95.999  1.00  0.00           H  
ATOM   4497  H3'   U   140      63.969  53.803  95.913  1.00  0.00           H  
ATOM   4498  H1'   U   140      64.262  57.213  97.032  1.00  0.00           H  
ATOM   4499  H2'   U   140      63.354  54.915  97.823  1.00  0.00           H  
ATOM   4500 HO2'   U   140      65.824  54.727  98.469  1.00  0.00           H  
ATOM   4501  H3    U   140      59.735  57.424  96.798  1.00  0.00           H  
ATOM   4502  H5    U   140      61.012  55.980  93.202  1.00  0.00           H  
ATOM   4503  H6    U   140      63.118  55.813  94.087  1.00  0.00           H  
ATOM   4504  P     U   141      64.544  51.706  97.426  1.00  0.00           P  
ATOM   4505  OP2   U   141      63.590  51.446  96.318  1.00  0.00           O  
ATOM   4506  OP1   U   141      65.516  50.655  97.821  1.00  0.00           O  
ATOM   4507  O5'   U   141      63.702  52.110  98.717  1.00  0.00           O  
ATOM   4508  C5'   U   141      64.344  52.347  99.961  1.00  0.00           C  
ATOM   4509  C4'   U   141      63.365  52.810 101.012  1.00  0.00           C  
ATOM   4510  O4'   U   141      62.778  54.078 100.617  1.00  0.00           O  
ATOM   4511  C3'   U   141      62.167  51.907 101.258  1.00  0.00           C  
ATOM   4512  O3'   U   141      62.460  50.817 102.114  1.00  0.00           O  
ATOM   4513  C1'   U   141      61.396  54.124 100.991  1.00  0.00           C  
ATOM   4514  C2'   U   141      61.134  52.870 101.826  1.00  0.00           C  
ATOM   4515  O2'   U   141      61.399  53.163 103.190  1.00  0.00           O  
ATOM   4516  N1    U   141      60.543  54.181  99.778  1.00  0.00           N  
ATOM   4517  C2    U   141      59.233  54.587  99.948  1.00  0.00           C  
ATOM   4518  O2    U   141      58.765  54.894 101.031  1.00  0.00           O  
ATOM   4519  N3    U   141      58.481  54.625  98.799  1.00  0.00           N  
ATOM   4520  C4    U   141      58.894  54.304  97.523  1.00  0.00           C  
ATOM   4521  O4    U   141      58.096  54.388  96.590  1.00  0.00           O  
ATOM   4522  C5    U   141      60.262  53.892  97.424  1.00  0.00           C  
ATOM   4523  C6    U   141      61.017  53.848  98.526  1.00  0.00           C  
ATOM   4524  H5'   U   141      65.031  53.034  99.840  1.00  0.00           H  
ATOM   4525 H5''   U   141      64.769  51.519 100.264  1.00  0.00           H  
ATOM   4526  H4'   U   141      63.849  52.933 101.857  1.00  0.00           H  
ATOM   4527  H3'   U   141      61.844  51.561 100.398  1.00  0.00           H  
ATOM   4528  H1'   U   141      61.233  54.921 101.538  1.00  0.00           H  
ATOM   4529  H2'   U   141      60.222  52.538 101.696  1.00  0.00           H  
ATOM   4530 HO2'   U   141      61.974  52.462 103.561  1.00  0.00           H  
ATOM   4531  H3    U   141      57.549  54.910  98.897  1.00  0.00           H  
ATOM   4532  H5    U   141      60.641  53.646  96.554  1.00  0.00           H  
ATOM   4533  H6    U   141      61.949  53.562  98.433  1.00  0.00           H  
ATOM   4534  P     G   142      61.686  49.419 101.942  1.00  0.00           P  
ATOM   4535  OP2   G   142      61.515  49.165 100.490  1.00  0.00           O  
ATOM   4536  OP1   G   142      62.366  48.408 102.791  1.00  0.00           O  
ATOM   4537  O5'   G   142      60.246  49.697 102.566  1.00  0.00           O  
ATOM   4538  C5'   G   142      60.084  49.911 103.960  1.00  0.00           C  
ATOM   4539  C4'   G   142      58.676  50.333 104.297  1.00  0.00           C  
ATOM   4540  O4'   G   142      58.358  51.574 103.613  1.00  0.00           O  
ATOM   4541  C3'   G   142      57.572  49.380 103.864  1.00  0.00           C  
ATOM   4542  O3'   G   142      57.391  48.298 104.763  1.00  0.00           O  
ATOM   4543  C1'   G   142      56.990  51.566 103.182  1.00  0.00           C  
ATOM   4544  C2'   G   142      56.362  50.297 103.761  1.00  0.00           C  
ATOM   4545  O2'   G   142      55.827  50.592 105.044  1.00  0.00           O  
ATOM   4546  N1    G   142      53.951  52.254  99.157  1.00  0.00           N  
ATOM   4547  C2    G   142      53.650  52.293 100.496  1.00  0.00           C  
ATOM   4548  N2    G   142      52.372  52.549 100.811  1.00  0.00           N  
ATOM   4549  N3    G   142      54.536  52.097 101.458  1.00  0.00           N  
ATOM   4550  C4    G   142      55.769  51.852 100.968  1.00  0.00           C  
ATOM   4551  C5    G   142      56.175  51.791  99.651  1.00  0.00           C  
ATOM   4552  C6    G   142      55.214  52.004  98.629  1.00  0.00           C  
ATOM   4553  O6    G   142      55.378  51.990  97.403  1.00  0.00           O  
ATOM   4554  N7    G   142      57.533  51.515  99.567  1.00  0.00           N  
ATOM   4555  C8    G   142      57.920  51.415 100.810  1.00  0.00           C  
ATOM   4556  N9    G   142      56.900  51.608 101.711  1.00  0.00           N  
ATOM   4557  H5'   G   142      60.706  50.610 104.251  1.00  0.00           H  
ATOM   4558 H5''   G   142      60.293  49.081 104.438  1.00  0.00           H  
ATOM   4559  H4'   G   142      58.609  50.477 105.265  1.00  0.00           H  
ATOM   4560  H3'   G   142      57.782  49.026 102.975  1.00  0.00           H  
ATOM   4561  H1'   G   142      56.542  52.353 103.560  1.00  0.00           H  
ATOM   4562  H2'   G   142      55.681  49.929 103.160  1.00  0.00           H  
ATOM   4563 HO2'   G   142      56.132  49.914 105.681  1.00  0.00           H  
ATOM   4564  H1    G   142      53.222  52.413  98.521  1.00  0.00           H  
ATOM   4565  H22   G   142      52.098  52.590 101.751  1.00  0.00           H  
ATOM   4566  H21   G   142      51.710  52.696 100.103  1.00  0.00           H  
ATOM   4567  H8    G   142      58.844  51.222 101.072  1.00  0.00           H  
ATOM   4568  P     A   143      56.835  46.888 104.227  1.00  0.00           P  
ATOM   4569  OP2   A   143      57.499  46.595 102.932  1.00  0.00           O  
ATOM   4570  OP1   A   143      56.924  45.907 105.336  1.00  0.00           O  
ATOM   4571  O5'   A   143      55.293  47.168 103.936  1.00  0.00           O  
ATOM   4572  C5'   A   143      54.393  47.459 104.995  1.00  0.00           C  
ATOM   4573  C4'   A   143      53.022  47.809 104.475  1.00  0.00           C  
ATOM   4574  O4'   A   143      53.097  49.002 103.653  1.00  0.00           O  
ATOM   4575  C3'   A   143      52.368  46.776 103.570  1.00  0.00           C  
ATOM   4576  O3'   A   143      51.751  45.720 104.290  1.00  0.00           O  
ATOM   4577  C1'   A   143      52.193  48.899 102.548  1.00  0.00           C  
ATOM   4578  C2'   A   143      51.389  47.616 102.761  1.00  0.00           C  
ATOM   4579  O2'   A   143      50.225  47.921 103.515  1.00  0.00           O  
ATOM   4580  N1    A   143      51.851  49.323  97.423  1.00  0.00           N  
ATOM   4581  C2    A   143      50.930  49.381  98.395  1.00  0.00           C  
ATOM   4582  N3    A   143      51.090  49.262  99.711  1.00  0.00           N  
ATOM   4583  C4    A   143      52.384  49.057 100.018  1.00  0.00           C  
ATOM   4584  C5    A   143      53.440  48.972  99.131  1.00  0.00           C  
ATOM   4585  C6    A   143      53.140  49.116  97.765  1.00  0.00           C  
ATOM   4586  N6    A   143      54.056  49.057  96.796  1.00  0.00           N  
ATOM   4587  N7    A   143      54.632  48.755  99.809  1.00  0.00           N  
ATOM   4588  C8    A   143      54.275  48.713 101.068  1.00  0.00           C  
ATOM   4589  N9    A   143      52.928  48.889 101.268  1.00  0.00           N  
ATOM   4590  H5'   A   143      54.742  48.216 105.512  1.00  0.00           H  
ATOM   4591 H5''   A   143      54.324  46.678 105.581  1.00  0.00           H  
ATOM   4592  H4'   A   143      52.429  47.984 105.237  1.00  0.00           H  
ATOM   4593  H3'   A   143      53.044  46.402 102.968  1.00  0.00           H  
ATOM   4594  H1'   A   143      51.588  49.670 102.571  1.00  0.00           H  
ATOM   4595  H2'   A   143      51.167  47.186 101.908  1.00  0.00           H  
ATOM   4596 HO2'   A   143      50.148  47.283 104.254  1.00  0.00           H  
ATOM   4597  H2    A   143      50.010  49.534  98.094  1.00  0.00           H  
ATOM   4598  H61   A   143      53.787  49.165  95.859  1.00  0.00           H  
ATOM   4599  H62   A   143      54.998  48.909  97.020  1.00  0.00           H  
ATOM   4600  H8    A   143      54.910  48.570 101.801  1.00  0.00           H  
ATOM   4601  P     U   144      51.747  44.238 103.673  1.00  0.00           P  
ATOM   4602  OP2   U   144      53.086  43.913 103.117  1.00  0.00           O  
ATOM   4603  OP1   U   144      51.133  43.353 104.705  1.00  0.00           O  
ATOM   4604  O5'   U   144      50.758  44.341 102.428  1.00  0.00           O  
ATOM   4605  C5'   U   144      49.346  44.563 102.602  1.00  0.00           C  
ATOM   4606  C4'   U   144      48.722  44.908 101.275  1.00  0.00           C  
ATOM   4607  O4'   U   144      49.450  46.024 100.690  1.00  0.00           O  
ATOM   4608  C3'   U   144      48.820  43.812 100.222  1.00  0.00           C  
ATOM   4609  O3'   U   144      47.782  42.843 100.340  1.00  0.00           O  
ATOM   4610  C1'   U   144      49.521  45.856  99.288  1.00  0.00           C  
ATOM   4611  C2'   U   144      48.724  44.602  98.927  1.00  0.00           C  
ATOM   4612  O2'   U   144      47.396  44.967  98.628  1.00  0.00           O  
ATOM   4613  N1    U   144      50.931  45.766  98.871  1.00  0.00           N  
ATOM   4614  C2    U   144      51.216  46.039  97.545  1.00  0.00           C  
ATOM   4615  O2    U   144      50.362  46.336  96.737  1.00  0.00           O  
ATOM   4616  N3    U   144      52.540  45.948  97.202  1.00  0.00           N  
ATOM   4617  C4    U   144      53.589  45.615  98.031  1.00  0.00           C  
ATOM   4618  O4    U   144      54.732  45.604  97.578  1.00  0.00           O  
ATOM   4619  C5    U   144      53.215  45.338  99.387  1.00  0.00           C  
ATOM   4620  C6    U   144      51.934  45.422  99.751  1.00  0.00           C  
ATOM   4621  H5'   U   144      49.177  45.378 103.320  1.00  0.00           H  
ATOM   4622 H5''   U   144      48.870  43.663 103.018  1.00  0.00           H  
ATOM   4623  H4'   U   144      47.668  45.110 101.518  1.00  0.00           H  
ATOM   4624  H3'   U   144      49.740  43.213 100.292  1.00  0.00           H  
ATOM   4625  H1'   U   144      49.075  46.691  98.729  1.00  0.00           H  
ATOM   4626  H2'   U   144      49.068  44.029  98.054  1.00  0.00           H  
ATOM   4627 HO2'   U   144      46.767  44.315  99.052  1.00  0.00           H  
ATOM   4628  H3    U   144      52.768  46.141  96.247  1.00  0.00           H  
ATOM   4629  H5    U   144      53.982  45.056 100.125  1.00  0.00           H  
ATOM   4630  H6    U   144      51.667  45.207 100.797  1.00  0.00           H  
ATOM   4631  P     A   145      48.087  41.291 100.057  1.00  0.00           P  
ATOM   4632  OP2   A   145      49.324  40.924 100.791  1.00  0.00           O  
ATOM   4633  OP1   A   145      46.838  40.525 100.295  1.00  0.00           O  
ATOM   4634  O5'   A   145      48.408  41.240  98.497  1.00  0.00           O  
ATOM   4635  C5'   A   145      47.400  41.518  97.536  1.00  0.00           C  
ATOM   4636  C4'   A   145      47.962  41.549  96.137  1.00  0.00           C  
ATOM   4637  O4'   A   145      48.887  42.662  96.051  1.00  0.00           O  
ATOM   4638  C3'   A   145      48.770  40.331  95.715  1.00  0.00           C  
ATOM   4639  O3'   A   145      47.974  39.309  95.142  1.00  0.00           O  
ATOM   4640  C1'   A   145      49.987  42.306  95.246  1.00  0.00           C  
ATOM   4641  C2'   A   145      49.692  40.917  94.657  1.00  0.00           C  
ATOM   4642  O2'   A   145      49.018  41.075  93.417  1.00  0.00           O  
ATOM   4643  N1    A   145      55.123  42.722  95.295  1.00  0.00           N  
ATOM   4644  C2    A   145      54.226  42.763  94.301  1.00  0.00           C  
ATOM   4645  N3    A   145      52.901  42.647  94.359  1.00  0.00           N  
ATOM   4646  C4    A   145      52.494  42.467  95.629  1.00  0.00           C  
ATOM   4647  C5    A   145      53.296  42.403  96.753  1.00  0.00           C  
ATOM   4648  C6    A   145      54.681  42.541  96.558  1.00  0.00           C  
ATOM   4649  N6    A   145      55.576  42.499  97.548  1.00  0.00           N  
ATOM   4650  N7    A   145      52.527  42.209  97.893  1.00  0.00           N  
ATOM   4651  C8    A   145      51.299  42.161  97.439  1.00  0.00           C  
ATOM   4652  N9    A   145      51.205  42.310  96.077  1.00  0.00           N  
ATOM   4653  H5'   A   145      46.998  42.389  97.738  1.00  0.00           H  
ATOM   4654 H5''   A   145      46.708  40.827  97.588  1.00  0.00           H  
ATOM   4655  H4'   A   145      47.242  41.692  95.488  1.00  0.00           H  
ATOM   4656  H3'   A   145      49.283  39.958  96.463  1.00  0.00           H  
ATOM   4657  H1'   A   145      50.086  42.954  94.517  1.00  0.00           H  
ATOM   4658  H2'   A   145      50.511  40.387  94.561  1.00  0.00           H  
ATOM   4659 HO2'   A   145      49.519  40.603  92.720  1.00  0.00           H  
ATOM   4660  H2    A   145      54.597  42.897  93.404  1.00  0.00           H  
ATOM   4661  H61   A   145      56.531  42.601  97.349  1.00  0.00           H  
ATOM   4662  H62   A   145      55.279  42.369  98.472  1.00  0.00           H  
ATOM   4663  H8    A   145      50.519  42.029  98.018  1.00  0.00           H  
ATOM   4664  P     U   146      48.304  37.765  95.439  1.00  0.00           P  
ATOM   4665  OP2   U   146      48.949  37.682  96.774  1.00  0.00           O  
ATOM   4666  OP1   U   146      47.079  36.971  95.165  1.00  0.00           O  
ATOM   4667  O5'   U   146      49.393  37.385  94.341  1.00  0.00           O  
ATOM   4668  C5'   U   146      49.099  37.487  92.956  1.00  0.00           C  
ATOM   4669  C4'   U   146      50.341  37.747  92.140  1.00  0.00           C  
ATOM   4670  O4'   U   146      50.985  38.967  92.601  1.00  0.00           O  
ATOM   4671  C3'   U   146      51.437  36.696  92.234  1.00  0.00           C  
ATOM   4672  O3'   U   146      51.216  35.588  91.380  1.00  0.00           O  
ATOM   4673  C1'   U   146      52.391  38.820  92.585  1.00  0.00           C  
ATOM   4674  C2'   U   146      52.682  37.492  91.887  1.00  0.00           C  
ATOM   4675  O2'   U   146      52.778  37.714  90.487  1.00  0.00           O  
ATOM   4676  N1    U   146      52.905  38.849  93.976  1.00  0.00           N  
ATOM   4677  C2    U   146      54.196  39.308  94.161  1.00  0.00           C  
ATOM   4678  O2    U   146      54.908  39.681  93.244  1.00  0.00           O  
ATOM   4679  N3    U   146      54.630  39.319  95.464  1.00  0.00           N  
ATOM   4680  C4    U   146      53.921  38.924  96.579  1.00  0.00           C  
ATOM   4681  O4    U   146      54.453  38.993  97.688  1.00  0.00           O  
ATOM   4682  C5    U   146      52.594  38.461  96.312  1.00  0.00           C  
ATOM   4683  C6    U   146      52.146  38.442  95.052  1.00  0.00           C  
ATOM   4684  H5'   U   146      48.467  38.223  92.817  1.00  0.00           H  
ATOM   4685 H5''   U   146      48.688  36.651  92.654  1.00  0.00           H  
ATOM   4686  H4'   U   146      50.089  37.857  91.200  1.00  0.00           H  
ATOM   4687  H3'   U   146      51.507  36.379  93.158  1.00  0.00           H  
ATOM   4688  H1'   U   146      52.798  39.550  92.073  1.00  0.00           H  
ATOM   4689  H2'   U   146      53.491  37.068  92.242  1.00  0.00           H  
ATOM   4690 HO2'   U   146      52.249  37.034  90.019  1.00  0.00           H  
ATOM   4691  H3    U   146      55.542  39.640  95.617  1.00  0.00           H  
ATOM   4692  H5    U   146      52.018  38.162  97.046  1.00  0.00           H  
ATOM   4693  H6    U   146      51.235  38.120  94.895  1.00  0.00           H  
ATOM   4694  P     G   147      51.494  34.094  91.903  1.00  0.00           P  
ATOM   4695  OP2   G   147      50.962  33.985  93.285  1.00  0.00           O  
ATOM   4696  OP1   G   147      51.026  33.146  90.860  1.00  0.00           O  
ATOM   4697  O5'   G   147      53.083  34.000  91.977  1.00  0.00           O  
ATOM   4698  C5'   G   147      53.874  34.085  90.801  1.00  0.00           C  
ATOM   4699  C4'   G   147      55.328  34.341  91.126  1.00  0.00           C  
ATOM   4700  O4'   G   147      55.480  35.609  91.822  1.00  0.00           O  
ATOM   4701  C3'   G   147      56.014  33.354  92.057  1.00  0.00           C  
ATOM   4702  O3'   G   147      56.381  32.133  91.427  1.00  0.00           O  
ATOM   4703  C1'   G   147      56.589  35.550  92.695  1.00  0.00           C  
ATOM   4704  C2'   G   147      57.220  34.165  92.512  1.00  0.00           C  
ATOM   4705  O2'   G   147      58.238  34.237  91.530  1.00  0.00           O  
ATOM   4706  N1    G   147      57.948  36.611  97.475  1.00  0.00           N  
ATOM   4707  C2    G   147      58.718  36.544  96.342  1.00  0.00           C  
ATOM   4708  N2    G   147      60.025  36.771  96.506  1.00  0.00           N  
ATOM   4709  N3    G   147      58.242  36.272  95.138  1.00  0.00           N  
ATOM   4710  C4    G   147      56.907  36.069  95.155  1.00  0.00           C  
ATOM   4711  C5    G   147      56.044  36.114  96.229  1.00  0.00           C  
ATOM   4712  C6    G   147      56.574  36.406  97.521  1.00  0.00           C  
ATOM   4713  O6    G   147      55.979  36.488  98.601  1.00  0.00           O  
ATOM   4714  N7    G   147      54.742  35.846  95.827  1.00  0.00           N  
ATOM   4715  C8    G   147      54.834  35.643  94.540  1.00  0.00           C  
ATOM   4716  N9    G   147      56.120  35.750  94.066  1.00  0.00           N  
ATOM   4717  H5'   G   147      53.537  34.815  90.241  1.00  0.00           H  
ATOM   4718 H5''   G   147      53.800  33.242  90.305  1.00  0.00           H  
ATOM   4719  H4'   G   147      55.834  34.291  90.151  1.00  0.00           H  
ATOM   4720  H3'   G   147      55.380  33.018  92.891  1.00  0.00           H  
ATOM   4721  H1'   G   147      57.382  36.289  92.510  1.00  0.00           H  
ATOM   4722  H2'   G   147      57.714  33.733  93.393  1.00  0.00           H  
ATOM   4723 HO2'   G   147      59.020  34.742  91.896  1.00  0.00           H  
ATOM   4724  H1    G   147      58.411  36.822  98.336  1.00  0.00           H  
ATOM   4725  H22   G   147      60.641  36.735  95.718  1.00  0.00           H  
ATOM   4726  H21   G   147      60.387  36.976  97.414  1.00  0.00           H  
ATOM   4727  H8    G   147      53.970  35.401  93.901  1.00  0.00           H  
ATOM   4728  P     G   148      56.332  30.758  92.268  1.00  0.00           P  
ATOM   4729  OP2   G   148      55.143  30.756  93.153  1.00  0.00           O  
ATOM   4730  OP1   G   148      56.524  29.647  91.303  1.00  0.00           O  
ATOM   4731  O5'   G   148      57.636  30.827  93.173  1.00  0.00           O  
ATOM   4732  C5'   G   148      58.934  30.842  92.564  1.00  0.00           C  
ATOM   4733  C4'   G   148      59.998  31.135  93.590  1.00  0.00           C  
ATOM   4734  O4'   G   148      59.766  32.431  94.203  1.00  0.00           O  
ATOM   4735  C3'   G   148      60.072  30.194  94.777  1.00  0.00           C  
ATOM   4736  O3'   G   148      60.700  28.961  94.452  1.00  0.00           O  
ATOM   4737  C1'   G   148      60.300  32.421  95.517  1.00  0.00           C  
ATOM   4738  C2'   G   148      60.876  31.024  95.767  1.00  0.00           C  
ATOM   4739  O2'   G   148      62.262  31.040  95.495  1.00  0.00           O  
ATOM   4740  N1    G   148      59.274  33.800 100.285  1.00  0.00           N  
ATOM   4741  C2    G   148      60.488  33.624  99.668  1.00  0.00           C  
ATOM   4742  N2    G   148      61.572  33.827 100.425  1.00  0.00           N  
ATOM   4743  N3    G   148      60.627  33.275  98.401  1.00  0.00           N  
ATOM   4744  C4    G   148      59.435  33.113  97.787  1.00  0.00           C  
ATOM   4745  C5    G   148      58.169  33.265  98.311  1.00  0.00           C  
ATOM   4746  C6    G   148      58.034  33.641  99.673  1.00  0.00           C  
ATOM   4747  O6    G   148      57.000  33.825 100.319  1.00  0.00           O  
ATOM   4748  N7    G   148      57.201  33.003  97.350  1.00  0.00           N  
ATOM   4749  C8    G   148      57.884  32.701  96.278  1.00  0.00           C  
ATOM   4750  N9    G   148      59.245  32.738  96.477  1.00  0.00           N  
ATOM   4751  H5'   G   148      58.970  31.601  91.770  1.00  0.00           H  
ATOM   4752 H5''   G   148      59.139  29.870  92.090  1.00  0.00           H  
ATOM   4753  H4'   G   148      60.941  31.056  93.030  1.00  0.00           H  
ATOM   4754  H3'   G   148      59.088  29.888  95.162  1.00  0.00           H  
ATOM   4755  H1'   G   148      61.118  33.137  95.678  1.00  0.00           H  
ATOM   4756  H2'   G   148      60.805  30.643  96.796  1.00  0.00           H  
ATOM   4757 HO2'   G   148      62.503  30.242  94.943  1.00  0.00           H  
ATOM   4758  H1    G   148      59.280  34.062 101.249  1.00  0.00           H  
ATOM   4759  H22   G   148      62.484  33.714 100.032  1.00  0.00           H  
ATOM   4760  H21   G   148      61.470  34.091 101.384  1.00  0.00           H  
ATOM   4761  H8    G   148      57.418  32.434  95.317  1.00  0.00           H  
ATOM   4762  P     A   149      60.212  27.605  95.174  1.00  0.00           P  
ATOM   4763  OP2   A   149      58.740  27.652  95.401  1.00  0.00           O  
ATOM   4764  OP1   A   149      60.801  26.475  94.404  1.00  0.00           O  
ATOM   4765  O5'   A   149      60.916  27.648  96.598  1.00  0.00           O  
ATOM   4766  C5'   A   149      62.342  27.578  96.710  1.00  0.00           C  
ATOM   4767  C4'   A   149      62.764  27.984  98.106  1.00  0.00           C  
ATOM   4768  O4'   A   149      62.291  29.328  98.408  1.00  0.00           O  
ATOM   4769  C3'   A   149      62.220  27.166  99.264  1.00  0.00           C  
ATOM   4770  O3'   A   149      62.921  25.948  99.442  1.00  0.00           O  
ATOM   4771  C1'   A   149      62.058  29.449  99.795  1.00  0.00           C  
ATOM   4772  C2'   A   149      62.449  28.115 100.428  1.00  0.00           C  
ATOM   4773  O2'   A   149      63.812  28.169 100.799  1.00  0.00           O  
ATOM   4774  N1    A   149      58.557  31.159 103.142  1.00  0.00           N  
ATOM   4775  C2    A   149      59.886  31.018 103.227  1.00  0.00           C  
ATOM   4776  N3    A   149      60.743  30.570 102.311  1.00  0.00           N  
ATOM   4777  C4    A   149      60.096  30.238 101.175  1.00  0.00           C  
ATOM   4778  C5    A   149      58.734  30.332 100.940  1.00  0.00           C  
ATOM   4779  C6    A   149      57.938  30.822 101.988  1.00  0.00           C  
ATOM   4780  N6    A   149      56.616  30.976 101.901  1.00  0.00           N  
ATOM   4781  N7    A   149      58.425  29.895  99.657  1.00  0.00           N  
ATOM   4782  C8    A   149      59.587  29.556  99.153  1.00  0.00           C  
ATOM   4783  N9    A   149      60.642  29.736 100.018  1.00  0.00           N  
ATOM   4784  H5'   A   149      62.812  28.240  95.968  1.00  0.00           H  
ATOM   4785 H5''   A   149      62.688  26.556  96.495  1.00  0.00           H  
ATOM   4786  H4'   A   149      63.859  27.875  98.098  1.00  0.00           H  
ATOM   4787  H3'   A   149      61.176  26.846  99.126  1.00  0.00           H  
ATOM   4788  H1'   A   149      62.639  30.229 100.308  1.00  0.00           H  
ATOM   4789  H2'   A   149      61.913  27.808 101.337  1.00  0.00           H  
ATOM   4790 HO2'   A   149      64.261  27.311 100.549  1.00  0.00           H  
ATOM   4791  H2    A   149      60.334  31.310 104.186  1.00  0.00           H  
ATOM   4792  H61   A   149      56.101  31.335 102.680  1.00  0.00           H  
ATOM   4793  H62   A   149      56.139  30.733 101.057  1.00  0.00           H  
ATOM   4794  H8    A   149      59.709  29.160  98.133  1.00  0.00           H  
ATOM   4795  P     U   150      62.114  24.629  99.877  1.00  0.00           P  
ATOM   4796  OP2   U   150      60.786  24.601  99.212  1.00  0.00           O  
ATOM   4797  OP1   U   150      63.056  23.484  99.712  1.00  0.00           O  
ATOM   4798  O5'   U   150      61.833  24.845 101.431  1.00  0.00           O  
ATOM   4799  C5'   U   150      62.902  24.871 102.395  1.00  0.00           C  
ATOM   4800  C4'   U   150      62.381  25.379 103.714  1.00  0.00           C  
ATOM   4801  O4'   U   150      61.808  26.701 103.513  1.00  0.00           O  
ATOM   4802  C3'   U   150      61.234  24.566 104.300  1.00  0.00           C  
ATOM   4803  O3'   U   150      61.686  23.436 105.042  1.00  0.00           O  
ATOM   4804  C1'   U   150      60.641  26.844 104.312  1.00  0.00           C  
ATOM   4805  C2'   U   150      60.533  25.589 105.179  1.00  0.00           C  
ATOM   4806  O2'   U   150      61.220  25.802 106.391  1.00  0.00           O  
ATOM   4807  N1    U   150      59.474  27.021 103.431  1.00  0.00           N  
ATOM   4808  C2    U   150      58.369  27.657 103.967  1.00  0.00           C  
ATOM   4809  O2    U   150      58.331  28.057 105.111  1.00  0.00           O  
ATOM   4810  N3    U   150      57.307  27.804 103.111  1.00  0.00           N  
ATOM   4811  C4    U   150      57.237  27.386 101.801  1.00  0.00           C  
ATOM   4812  O4    U   150      56.220  27.618 101.150  1.00  0.00           O  
ATOM   4813  C5    U   150      58.417  26.728 101.318  1.00  0.00           C  
ATOM   4814  C6    U   150      59.466  26.574 102.127  1.00  0.00           C  
ATOM   4815  H5'   U   150      63.717  25.517 102.039  1.00  0.00           H  
ATOM   4816 H5''   U   150      63.323  23.862 102.520  1.00  0.00           H  
ATOM   4817  H4'   U   150      63.255  25.342 104.381  1.00  0.00           H  
ATOM   4818  H3'   U   150      60.571  24.126 103.540  1.00  0.00           H  
ATOM   4819  H1'   U   150      60.658  27.704 104.997  1.00  0.00           H  
ATOM   4820  H2'   U   150      59.522  25.273 105.473  1.00  0.00           H  
ATOM   4821 HO2'   U   150      61.774  24.998 106.608  1.00  0.00           H  
ATOM   4822  H3    U   150      56.497  28.262 103.479  1.00  0.00           H  
ATOM   4823  H5    U   150      58.456  26.351 100.285  1.00  0.00           H  
ATOM   4824  H6    U   150      60.363  26.067 101.738  1.00  0.00           H  
ATOM   4825  P     G   151      60.815  22.086 105.071  1.00  0.00           P  
ATOM   4826  OP2   G   151      60.245  21.878 103.716  1.00  0.00           O  
ATOM   4827  OP1   G   151      61.642  21.019 105.692  1.00  0.00           O  
ATOM   4828  O5'   G   151      59.616  22.421 106.065  1.00  0.00           O  
ATOM   4829  C5'   G   151      59.855  22.649 107.446  1.00  0.00           C  
ATOM   4830  C4'   G   151      58.619  23.157 108.146  1.00  0.00           C  
ATOM   4831  O4'   G   151      58.237  24.439 107.587  1.00  0.00           O  
ATOM   4832  C3'   G   151      57.368  22.305 107.994  1.00  0.00           C  
ATOM   4833  O3'   G   151      57.327  21.216 108.900  1.00  0.00           O  
ATOM   4834  C1'   G   151      56.832  24.582 107.699  1.00  0.00           C  
ATOM   4835  C2'   G   151      56.278  23.308 108.338  1.00  0.00           C  
ATOM   4836  O2'   G   151      56.178  23.499 109.742  1.00  0.00           O  
ATOM   4837  N1    G   151      52.877  26.495 105.128  1.00  0.00           N  
ATOM   4838  C2    G   151      53.088  26.428 106.484  1.00  0.00           C  
ATOM   4839  N2    G   151      52.122  26.936 107.263  1.00  0.00           N  
ATOM   4840  N3    G   151      54.168  25.902 107.038  1.00  0.00           N  
ATOM   4841  C4    G   151      55.035  25.439 106.113  1.00  0.00           C  
ATOM   4842  C5    G   151      54.921  25.458 104.739  1.00  0.00           C  
ATOM   4843  C6    G   151      53.756  26.024 104.158  1.00  0.00           C  
ATOM   4844  O6    G   151      53.469  26.135 102.961  1.00  0.00           O  
ATOM   4845  N7    G   151      56.033  24.882 104.144  1.00  0.00           N  
ATOM   4846  C8    G   151      56.791  24.529 105.147  1.00  0.00           C  
ATOM   4847  N9    G   151      56.246  24.838 106.370  1.00  0.00           N  
ATOM   4848  H5'   G   151      60.571  23.311 107.541  1.00  0.00           H  
ATOM   4849 H5''   G   151      60.138  21.809 107.864  1.00  0.00           H  
ATOM   4850  H4'   G   151      58.813  23.270 109.100  1.00  0.00           H  
ATOM   4851  H3'   G   151      57.259  21.967 107.081  1.00  0.00           H  
ATOM   4852  H1'   G   151      56.655  25.346 108.287  1.00  0.00           H  
ATOM   4853  H2'   G   151      55.417  23.053 107.944  1.00  0.00           H  
ATOM   4854 HO2'   G   151      56.515  22.699 110.197  1.00  0.00           H  
ATOM   4855  H1    G   151      52.042  26.905 104.819  1.00  0.00           H  
ATOM   4856  H22   G   151      52.218  26.916 108.239  1.00  0.00           H  
ATOM   4857  H21   G   151      51.319  27.327 106.861  1.00  0.00           H  
ATOM   4858  H8    G   151      57.659  24.090 105.038  1.00  0.00           H  
ATOM   4859  P     C   152      56.670  19.818 108.453  1.00  0.00           P  
ATOM   4860  OP2   C   152      57.162  19.492 107.091  1.00  0.00           O  
ATOM   4861  OP1   C   152      56.868  18.844 109.557  1.00  0.00           O  
ATOM   4862  O5'   C   152      55.113  20.138 108.352  1.00  0.00           O  
ATOM   4863  C5'   C   152      54.362  20.477 109.508  1.00  0.00           C  
ATOM   4864  C4'   C   152      52.985  20.982 109.149  1.00  0.00           C  
ATOM   4865  O4'   C   152      53.110  22.211 108.393  1.00  0.00           O  
ATOM   4866  C3'   C   152      52.151  20.077 108.256  1.00  0.00           C  
ATOM   4867  O3'   C   152      51.476  19.060 108.976  1.00  0.00           O  
ATOM   4868  C1'   C   152      52.083  22.287 107.431  1.00  0.00           C  
ATOM   4869  C2'   C   152      51.180  21.067 107.629  1.00  0.00           C  
ATOM   4870  O2'   C   152      50.135  21.403 108.530  1.00  0.00           O  
ATOM   4871  N1    C   152      52.683  22.329 106.075  1.00  0.00           N  
ATOM   4872  C2    C   152      51.961  22.948 105.047  1.00  0.00           C  
ATOM   4873  O2    C   152      50.849  23.438 105.297  1.00  0.00           O  
ATOM   4874  N3    C   152      52.486  23.001 103.801  1.00  0.00           N  
ATOM   4875  C4    C   152      53.683  22.466 103.557  1.00  0.00           C  
ATOM   4876  N4    C   152      54.161  22.541 102.313  1.00  0.00           N  
ATOM   4877  C5    C   152      54.441  21.830 104.580  1.00  0.00           C  
ATOM   4878  C6    C   152      53.912  21.785 105.808  1.00  0.00           C  
ATOM   4879  H5'   C   152      54.838  21.174 110.005  1.00  0.00           H  
ATOM   4880 H5''   C   152      54.273  19.683 110.075  1.00  0.00           H  
ATOM   4881  H4'   C   152      52.484  21.167 109.970  1.00  0.00           H  
ATOM   4882  H3'   C   152      52.705  19.664 107.561  1.00  0.00           H  
ATOM   4883  H1'   C   152      51.560  23.102 107.582  1.00  0.00           H  
ATOM   4884  H2'   C   152      50.830  20.734 106.776  1.00  0.00           H  
ATOM   4885 HO2'   C   152      49.274  21.297 108.074  1.00  0.00           H  
ATOM   4886  H42   C   152      55.038  22.158 102.102  1.00  0.00           H  
ATOM   4887  H41   C   152      53.635  22.980 101.611  1.00  0.00           H  
ATOM   4888  H5    C   152      55.321  21.440 104.391  1.00  0.00           H  
ATOM   4889  H6    C   152      54.419  21.351 106.526  1.00  0.00           H  
ATOM   4890  P     A   153      51.131  17.659 108.266  1.00  0.00           P  
ATOM   4891  OP2   A   153      52.223  17.347 107.310  1.00  0.00           O  
ATOM   4892  OP1   A   153      50.779  16.681 109.325  1.00  0.00           O  
ATOM   4893  O5'   A   153      49.813  17.969 107.424  1.00  0.00           O  
ATOM   4894  C5'   A   153      48.613  18.368 108.069  1.00  0.00           C  
ATOM   4895  C4'   A   153      47.711  19.136 107.136  1.00  0.00           C  
ATOM   4896  O4'   A   153      48.419  20.276 106.581  1.00  0.00           O  
ATOM   4897  C3'   A   153      47.236  18.387 105.900  1.00  0.00           C  
ATOM   4898  O3'   A   153      46.112  17.560 106.152  1.00  0.00           O  
ATOM   4899  C1'   A   153      48.011  20.522 105.251  1.00  0.00           C  
ATOM   4900  C2'   A   153      46.876  19.537 104.973  1.00  0.00           C  
ATOM   4901  O2'   A   153      45.644  20.135 105.349  1.00  0.00           O  
ATOM   4902  N1    A   153      50.399  21.931 100.907  1.00  0.00           N  
ATOM   4903  C2    A   153      49.271  22.353 101.492  1.00  0.00           C  
ATOM   4904  N3    A   153      48.705  21.942 102.625  1.00  0.00           N  
ATOM   4905  C4    A   153      49.436  20.966 103.193  1.00  0.00           C  
ATOM   4906  C5    A   153      50.615  20.428 102.713  1.00  0.00           C  
ATOM   4907  C6    A   153      51.110  20.950 101.505  1.00  0.00           C  
ATOM   4908  N6    A   153      52.234  20.529 100.922  1.00  0.00           N  
ATOM   4909  N7    A   153      51.086  19.439 103.567  1.00  0.00           N  
ATOM   4910  C8    A   153      50.196  19.402 104.527  1.00  0.00           C  
ATOM   4911  N9    A   153      49.169  20.300 104.365  1.00  0.00           N  
ATOM   4912  H5'   A   153      48.836  18.935 108.837  1.00  0.00           H  
ATOM   4913 H5''   A   153      48.140  17.571 108.387  1.00  0.00           H  
ATOM   4914  H4'   A   153      46.930  19.452 107.635  1.00  0.00           H  
ATOM   4915  H3'   A   153      47.952  17.844 105.509  1.00  0.00           H  
ATOM   4916  H1'   A   153      47.682  21.439 105.135  1.00  0.00           H  
ATOM   4917  H2'   A   153      46.870  19.253 104.034  1.00  0.00           H  
ATOM   4918 HO2'   A   153      45.091  19.467 105.803  1.00  0.00           H  
ATOM   4919  H2    A   153      48.793  23.066 101.018  1.00  0.00           H  
ATOM   4920  H61   A   153      52.529  20.932 100.078  1.00  0.00           H  
ATOM   4921  H62   A   153      52.766  19.819 101.337  1.00  0.00           H  
ATOM   4922  H8    A   153      50.256  18.790 105.290  1.00  0.00           H  
ATOM   4923  P     G   154      46.081  16.050 105.601  1.00  0.00           P  
ATOM   4924  OP2   G   154      47.469  15.523 105.628  1.00  0.00           O  
ATOM   4925  OP1   G   154      45.004  15.321 106.318  1.00  0.00           O  
ATOM   4926  O5'   G   154      45.641  16.204 104.077  1.00  0.00           O  
ATOM   4927  C5'   G   154      44.288  16.026 103.688  1.00  0.00           C  
ATOM   4928  C4'   G   154      43.902  16.969 102.575  1.00  0.00           C  
ATOM   4929  O4'   G   154      44.848  18.067 102.517  1.00  0.00           O
[truncated: 9,817 more chars]
