# Supplementary material for: Chemical reversible crosslinking enables measurement of RNA 3D distances and alternative conformations in cells
Source: Nat Commun. 2022 Feb 17;13:911. doi: 10.1038/s41467-022-28602-3 (PMC8854666; doi:10.1038/s41467-022-28602-3)
Supplement: Supplementary file 3 — Source Data [file 41467_2022_28602_MOESM3_ESM.zip › Source Data/Source Data SI/sfig10o/S10o Cluster 3 Source Data.pdb]

HEADER                                            11-SEP-21   XXXX              
EXPDTA    THEORETICAL MODEL                                                     
REMARK 220                                                                      
REMARK 220 EXPERIMENTAL DETAILS                                                 
REMARK 220  EXPERIMENT TYPE                : THEORETICAL MODELLING              
REMARK 220  DATE OF DATA COLLECTION        : 11-SEP-21                          
REMARK 220                                                                      
REMARK 220 REMARK: MODEL GENERATED BY ROSETTA                                   
REMARK 220  VERSION 2020.08+release.cb1caba                                     
ATOM      1  C5'   G     1      45.909  22.026  94.195  1.00  0.00           C  
ATOM      2  C4'   G     1      44.904  20.956  94.540  1.00  0.00           C  
ATOM      3  O4'   G     1      44.123  21.352  95.692  1.00  0.00           O  
ATOM      4  C3'   G     1      43.857  20.655  93.478  1.00  0.00           C  
ATOM      5  O3'   G     1      44.333  19.789  92.461  1.00  0.00           O  
ATOM      6  C1'   G     1      42.820  20.798  95.604  1.00  0.00           C  
ATOM      7  C2'   G     1      42.730  20.024  94.288  1.00  0.00           C  
ATOM      8  O2'   G     1      42.988  18.651  94.546  1.00  0.00           O  
ATOM      9  N1    G     1      37.891  22.026  95.943  1.00  0.00           N  
ATOM     10  C2    G     1      38.483  20.787  95.901  1.00  0.00           C  
ATOM     11  N2    G     1      37.657  19.731  95.956  1.00  0.00           N  
ATOM     12  N3    G     1      39.788  20.594  95.812  1.00  0.00           N  
ATOM     13  C4    G     1      40.469  21.759  95.766  1.00  0.00           C  
ATOM     14  C5    G     1      39.976  23.046  95.802  1.00  0.00           C  
ATOM     15  C6    G     1      38.573  23.238  95.897  1.00  0.00           C  
ATOM     16  O6    G     1      37.942  24.301  95.942  1.00  0.00           O  
ATOM     17  N7    G     1      41.007  23.971  95.733  1.00  0.00           N  
ATOM     18  C8    G     1      42.089  23.244  95.657  1.00  0.00           C  
ATOM     19  N9    G     1      41.834  21.894  95.673  1.00  0.00           N  
ATOM     20  H4'   G     1      45.389  20.130  94.751  1.00  0.00           H  
ATOM     21  H3'   G     1      43.548  21.490  93.070  1.00  0.00           H  
ATOM     22  H1'   G     1      42.678  20.184  96.354  1.00  0.00           H  
ATOM     23  H2'   G     1      41.860  20.156  93.856  1.00  0.00           H  
ATOM     24 HO2'   G     1      43.535  18.287  93.819  1.00  0.00           H  
ATOM     25  H1    G     1      36.914  22.061  96.010  1.00  0.00           H  
ATOM     26  H22   G     1      38.023  18.821  95.930  1.00  0.00           H  
ATOM     27  H21   G     1      36.689  19.865  96.023  1.00  0.00           H  
ATOM     28  H8    G     1      42.990  23.623  95.596  1.00  0.00           H  
ATOM     29  P     A     2      43.675  19.827  90.996  1.00  0.00           P  
ATOM     30  OP2   A     2      43.439  21.247  90.634  1.00  0.00           O  
ATOM     31  OP1   A     2      44.491  18.967  90.102  1.00  0.00           O  
ATOM     32  O5'   A     2      42.257  19.128  91.192  1.00  0.00           O  
ATOM     33  C5'   A     2      41.206  19.334  90.260  1.00  0.00           C  
ATOM     34  C4'   A     2      39.914  18.720  90.736  1.00  0.00           C  
ATOM     35  O4'   A     2      39.602  19.228  92.053  1.00  0.00           O  
ATOM     36  C3'   A     2      38.677  19.047  89.913  1.00  0.00           C  
ATOM     37  O3'   A     2      38.522  18.203  88.785  1.00  0.00           O  
ATOM     38  C1'   A     2      38.209  19.417  92.188  1.00  0.00           C  
ATOM     39  C2'   A     2      37.549  18.910  90.924  1.00  0.00           C  
ATOM     40  O2'   A     2      37.185  17.550  91.109  1.00  0.00           O  
ATOM     41  N1    A     2      34.617  23.016  93.029  1.00  0.00           N  
ATOM     42  C2    A     2      34.539  21.691  92.846  1.00  0.00           C  
ATOM     43  N3    A     2      35.517  20.813  92.632  1.00  0.00           N  
ATOM     44  C4    A     2      36.712  21.428  92.611  1.00  0.00           C  
ATOM     45  C5    A     2      36.952  22.778  92.784  1.00  0.00           C  
ATOM     46  C6    A     2      35.834  23.602  93.004  1.00  0.00           C  
ATOM     47  N6    A     2      35.911  24.922  93.186  1.00  0.00           N  
ATOM     48  N7    A     2      38.311  23.050  92.700  1.00  0.00           N  
ATOM     49  C8    A     2      38.853  21.877  92.483  1.00  0.00           C  
ATOM     50  N9    A     2      37.944  20.850  92.418  1.00  0.00           N  
ATOM     51  H5'   A     2      41.455  18.930  89.402  1.00  0.00           H  
ATOM     52 H5''   A     2      41.075  20.297  90.133  1.00  0.00           H  
ATOM     53  H4'   A     2      40.013  17.747  90.785  1.00  0.00           H  
ATOM     54  H3'   A     2      38.730  19.979  89.612  1.00  0.00           H  
ATOM     55  H1'   A     2      37.886  18.898  92.955  1.00  0.00           H  
ATOM     56  H2'   A     2      36.777  19.462  90.678  1.00  0.00           H  
ATOM     57 HO2'   A     2      37.348  17.061  90.276  1.00  0.00           H  
ATOM     58  H2    A     2      33.634  21.315  92.874  1.00  0.00           H  
ATOM     59  H61   A     2      35.095  25.444  93.335  1.00  0.00           H  
ATOM     60  H62   A     2      36.783  25.369  93.172  1.00  0.00           H  
ATOM     61  H8    A     2      39.819  21.745  92.376  1.00  0.00           H  
ATOM     62  P     A     3      38.375  18.837  87.316  1.00  0.00           P  
ATOM     63  OP2   A     3      39.251  20.033  87.242  1.00  0.00           O  
ATOM     64  OP1   A     3      38.540  17.744  86.325  1.00  0.00           O  
ATOM     65  O5'   A     3      36.861  19.330  87.259  1.00  0.00           O  
ATOM     66  C5'   A     3      35.794  18.398  87.173  1.00  0.00           C  
ATOM     67  C4'   A     3      34.461  19.057  87.430  1.00  0.00           C  
ATOM     68  O4'   A     3      34.429  19.603  88.777  1.00  0.00           O  
ATOM     69  C3'   A     3      34.119  20.241  86.538  1.00  0.00           C  
ATOM     70  O3'   A     3      33.627  19.854  85.267  1.00  0.00           O  
ATOM     71  C1'   A     3      33.725  20.818  88.784  1.00  0.00           C  
ATOM     72  C2'   A     3      33.103  20.983  87.396  1.00  0.00           C  
ATOM     73  O2'   A     3      31.838  20.338  87.370  1.00  0.00           O  
ATOM     74  N1    A     3      34.250  25.739  90.220  1.00  0.00           N  
ATOM     75  C2    A     3      33.172  24.977  89.996  1.00  0.00           C  
ATOM     76  N3    A     3      33.107  23.700  89.623  1.00  0.00           N  
ATOM     77  C4    A     3      34.341  23.185  89.474  1.00  0.00           C  
ATOM     78  C5    A     3      35.541  23.843  89.668  1.00  0.00           C  
ATOM     79  C6    A     3      35.474  25.191  90.062  1.00  0.00           C  
ATOM     80  N6    A     3      36.548  25.951  90.285  1.00  0.00           N  
ATOM     81  N7    A     3      36.611  22.993  89.422  1.00  0.00           N  
ATOM     82  C8    A     3      36.042  21.860  89.091  1.00  0.00           C  
ATOM     83  N9    A     3      34.670  21.905  89.102  1.00  0.00           N  
ATOM     84  H5'   A     3      35.933  17.690  87.836  1.00  0.00           H  
ATOM     85 H5''   A     3      35.786  18.001  86.277  1.00  0.00           H  
ATOM     86  H4'   A     3      33.756  18.381  87.344  1.00  0.00           H  
ATOM     87  H3'   A     3      34.908  20.810  86.417  1.00  0.00           H  
ATOM     88  H1'   A     3      33.014  20.795  89.459  1.00  0.00           H  
ATOM     89  H2'   A     3      33.035  21.926  87.138  1.00  0.00           H  
ATOM     90 HO2'   A     3      31.726  19.891  86.506  1.00  0.00           H  
ATOM     91  H2    A     3      32.308  25.422  90.124  1.00  0.00           H  
ATOM     92  H61   A     3      36.438  26.887  90.558  1.00  0.00           H  
ATOM     93  H62   A     3      37.446  25.575  90.177  1.00  0.00           H  
ATOM     94  H8    A     3      36.550  21.054  88.857  1.00  0.00           H  
ATOM     95  P     U     4      34.178  20.566  83.936  1.00  0.00           P  
ATOM     96  OP2   U     4      35.661  20.589  84.009  1.00  0.00           O  
ATOM     97  OP1   U     4      33.509  19.939  82.768  1.00  0.00           O  
ATOM     98  O5'   U     4      33.655  22.066  84.057  1.00  0.00           O  
ATOM     99  C5'   U     4      32.275  22.370  83.929  1.00  0.00           C  
ATOM    100  C4'   U     4      31.965  23.767  84.406  1.00  0.00           C  
ATOM    101  O4'   U     4      32.432  23.917  85.778  1.00  0.00           O  
ATOM    102  C3'   U     4      32.648  24.899  83.655  1.00  0.00           C  
ATOM    103  O3'   U     4      32.002  25.224  82.437  1.00  0.00           O  
ATOM    104  C1'   U     4      32.915  25.220  85.972  1.00  0.00           C  
ATOM    105  C2'   U     4      32.619  26.008  84.695  1.00  0.00           C  
ATOM    106  O2'   U     4      31.326  26.588  84.794  1.00  0.00           O  
ATOM    107  N1    U     4      34.367  25.158  86.271  1.00  0.00           N  
ATOM    108  C2    U     4      34.948  26.291  86.809  1.00  0.00           C  
ATOM    109  O2    U     4      34.326  27.313  87.041  1.00  0.00           O  
ATOM    110  N3    U     4      36.293  26.188  87.070  1.00  0.00           N  
ATOM    111  C4    U     4      37.100  25.092  86.853  1.00  0.00           C  
ATOM    112  O4    U     4      38.296  25.156  87.141  1.00  0.00           O  
ATOM    113  C5    U     4      36.431  23.957  86.295  1.00  0.00           C  
ATOM    114  C6    U     4      35.122  24.030  86.032  1.00  0.00           C  
ATOM    115  H5'   U     4      31.756  21.729  84.459  1.00  0.00           H  
ATOM    116 H5''   U     4      32.016  22.290  82.987  1.00  0.00           H  
ATOM    117  H4'   U     4      30.996  23.913  84.386  1.00  0.00           H  
ATOM    118  H3'   U     4      33.581  24.666  83.472  1.00  0.00           H  
ATOM    119  H1'   U     4      32.446  25.637  86.725  1.00  0.00           H  
ATOM    120  H2'   U     4      33.306  26.684  84.519  1.00  0.00           H  
ATOM    121 HO2'   U     4      30.879  26.522  83.923  1.00  0.00           H  
ATOM    122  H3    U     4      36.725  26.980  87.452  1.00  0.00           H  
ATOM    123  H5    U     4      36.928  23.133  86.108  1.00  0.00           H  
ATOM    124  H6    U     4      34.687  23.240  85.649  1.00  0.00           H  
ATOM    125  P     U     5      32.850  25.338  81.077  1.00  0.00           P  
ATOM    126  OP2   U     5      33.538  24.041  80.855  1.00  0.00           O  
ATOM    127  OP1   U     5      31.959  25.887  80.023  1.00  0.00           O  
ATOM    128  O5'   U     5      33.959  26.434  81.405  1.00  0.00           O  
ATOM    129  C5'   U     5      33.601  27.790  81.625  1.00  0.00           C  
ATOM    130  C4'   U     5      34.715  28.560  82.305  1.00  0.00           C  
ATOM    131  O4'   U     5      35.123  27.908  83.539  1.00  0.00           O  
ATOM    132  C3'   U     5      36.051  28.726  81.605  1.00  0.00           C  
ATOM    133  O3'   U     5      36.041  29.679  80.553  1.00  0.00           O  
ATOM    134  C1'   U     5      36.417  28.307  83.892  1.00  0.00           C  
ATOM    135  C2'   U     5      36.900  29.224  82.766  1.00  0.00           C  
ATOM    136  O2'   U     5      36.619  30.566  83.109  1.00  0.00           O  
ATOM    137  N1    U     5      37.255  27.098  83.936  1.00  0.00           N  
ATOM    138  C2    U     5      38.466  27.194  84.606  1.00  0.00           C  
ATOM    139  O2    U     5      38.817  28.193  85.210  1.00  0.00           O  
ATOM    140  N3    U     5      39.254  26.075  84.545  1.00  0.00           N  
ATOM    141  C4    U     5      38.964  24.891  83.914  1.00  0.00           C  
ATOM    142  O4    U     5      39.822  24.008  83.876  1.00  0.00           O  
ATOM    143  C5    U     5      37.677  24.849  83.282  1.00  0.00           C  
ATOM    144  C6    U     5      36.886  25.927  83.315  1.00  0.00           C  
ATOM    145  H5'   U     5      32.800  27.822  82.189  1.00  0.00           H  
ATOM    146 H5''   U     5      33.402  28.212  80.763  1.00  0.00           H  
ATOM    147  H4'   U     5      34.300  29.569  82.444  1.00  0.00           H  
ATOM    148  H3'   U     5      36.401  27.813  81.100  1.00  0.00           H  
ATOM    149  H1'   U     5      36.557  28.856  84.834  1.00  0.00           H  
ATOM    150  H2'   U     5      37.976  29.211  82.541  1.00  0.00           H  
ATOM    151 HO2'   U     5      36.251  31.045  82.312  1.00  0.00           H  
ATOM    152  H3    U     5      40.139  26.126  85.010  1.00  0.00           H  
ATOM    153  H5    U     5      37.343  23.933  82.771  1.00  0.00           H  
ATOM    154  H6    U     5      35.902  25.874  82.825  1.00  0.00           H  
ATOM    155  P     G     6      37.117  29.556  79.359  1.00  0.00           P  
ATOM    156  OP2   G     6      37.418  28.124  79.096  1.00  0.00           O  
ATOM    157  OP1   G     6      36.610  30.408  78.254  1.00  0.00           O  
ATOM    158  O5'   G     6      38.437  30.226  79.953  1.00  0.00           O  
ATOM    159  C5'   G     6      38.550  31.650  80.046  1.00  0.00           C  
ATOM    160  C4'   G     6      39.610  32.039  81.047  1.00  0.00           C  
ATOM    161  O4'   G     6      39.641  31.090  82.149  1.00  0.00           O  
ATOM    162  C3'   G     6      41.014  32.008  80.478  1.00  0.00           C  
ATOM    163  O3'   G     6      41.294  33.194  79.753  1.00  0.00           O  
ATOM    164  C1'   G     6      40.989  30.853  82.524  1.00  0.00           C  
ATOM    165  C2'   G     6      41.862  31.824  81.724  1.00  0.00           C  
ATOM    166  O2'   G     6      42.022  33.030  82.443  1.00  0.00           O  
ATOM    167  N1    G     6      44.329  27.087  83.284  1.00  0.00           N  
ATOM    168  C2    G     6      44.360  28.376  83.748  1.00  0.00           C  
ATOM    169  N2    G     6      45.415  28.701  84.506  1.00  0.00           N  
ATOM    170  N3    G     6      43.427  29.279  83.489  1.00  0.00           N  
ATOM    171  C4    G     6      42.440  28.773  82.719  1.00  0.00           C  
ATOM    172  C5    G     6      42.319  27.496  82.208  1.00  0.00           C  
ATOM    173  C6    G     6      43.329  26.547  82.488  1.00  0.00           C  
ATOM    174  O6    G     6      43.406  25.373  82.118  1.00  0.00           O  
ATOM    175  N7    G     6      41.155  27.372  81.465  1.00  0.00           N  
ATOM    176  C8    G     6      40.599  28.550  81.533  1.00  0.00           C  
ATOM    177  N9    G     6      41.327  29.452  82.273  1.00  0.00           N  
ATOM    178  H5'   G     6      37.587  32.087  80.345  1.00  0.00           H  
ATOM    179 H5''   G     6      38.804  32.073  79.062  1.00  0.00           H  
ATOM    180  H4'   G     6      39.343  33.065  81.335  1.00  0.00           H  
ATOM    181  H3'   G     6      41.180  31.199  79.751  1.00  0.00           H  
ATOM    182  H1'   G     6      41.193  31.044  83.588  1.00  0.00           H  
ATOM    183  H2'   G     6      42.884  31.490  81.496  1.00  0.00           H  
ATOM    184 HO2'   G     6      41.913  33.807  81.822  1.00  0.00           H  
ATOM    185  H1    G     6      45.086  26.487  83.538  1.00  0.00           H  
ATOM    186  H22   G     6      45.498  29.626  84.877  1.00  0.00           H  
ATOM    187  H21   G     6      46.119  28.019  84.702  1.00  0.00           H  
ATOM    188  H8    G     6      39.646  28.800  81.043  1.00  0.00           H  
ATOM    189  P     C     7      42.241  33.125  78.460  1.00  0.00           P  
ATOM    190  OP2   C     7      41.948  31.888  77.687  1.00  0.00           O  
ATOM    191  OP1   C     7      42.149  34.449  77.792  1.00  0.00           O  
ATOM    192  O5'   C     7      43.695  32.968  79.084  1.00  0.00           O  
ATOM    193  C5'   C     7      44.358  34.101  79.682  1.00  0.00           C  
ATOM    194  C4'   C     7      45.543  33.647  80.490  1.00  0.00           C  
ATOM    195  O4'   C     7      45.170  32.536  81.341  1.00  0.00           O  
ATOM    196  C3'   C     7      46.715  33.113  79.688  1.00  0.00           C  
ATOM    197  O3'   C     7      47.515  34.173  79.180  1.00  0.00           O  
ATOM    198  C1'   C     7      46.262  31.620  81.459  1.00  0.00           C  
ATOM    199  C2'   C     7      47.442  32.263  80.721  1.00  0.00           C  
ATOM    200  O2'   C     7      48.197  33.039  81.633  1.00  0.00           O  
ATOM    201  N1    C     7      45.861  30.300  80.928  1.00  0.00           N  
ATOM    202  C2    C     7      46.560  29.160  81.357  1.00  0.00           C  
ATOM    203  O2    C     7      47.498  29.294  82.160  1.00  0.00           O  
ATOM    204  N3    C     7      46.197  27.945  80.886  1.00  0.00           N  
ATOM    205  C4    C     7      45.188  27.840  80.021  1.00  0.00           C  
ATOM    206  N4    C     7      44.865  26.625  79.586  1.00  0.00           N  
ATOM    207  C5    C     7      44.463  28.980  79.564  1.00  0.00           C  
ATOM    208  C6    C     7      44.829  30.178  80.037  1.00  0.00           C  
ATOM    209  H5'   C     7      43.658  34.651  80.329  1.00  0.00           H  
ATOM    210 H5''   C     7      44.689  34.800  78.900  1.00  0.00           H  
ATOM    211  H4'   C     7      45.864  34.551  81.028  1.00  0.00           H  
ATOM    212  H3'   C     7      46.416  32.547  78.793  1.00  0.00           H  
ATOM    213  H1'   C     7      46.590  31.444  82.494  1.00  0.00           H  
ATOM    214  H2'   C     7      48.170  31.576  80.268  1.00  0.00           H  
ATOM    215 HO2'   C     7      49.062  32.576  81.830  1.00  0.00           H  
ATOM    216  H42   C     7      44.114  26.509  78.936  1.00  0.00           H  
ATOM    217  H41   C     7      45.373  25.827  79.910  1.00  0.00           H  
ATOM    218  H5    C     7      43.634  28.878  78.848  1.00  0.00           H  
ATOM    219  H6    C     7      44.291  31.079  79.706  1.00  0.00           H  
ATOM    220  P     G     8      47.912  34.237  77.626  1.00  0.00           P  
ATOM    221  OP2   G     8      47.105  33.193  76.941  1.00  0.00           O  
ATOM    222  OP1   G     8      47.766  35.667  77.217  1.00  0.00           O  
ATOM    223  O5'   G     8      49.455  33.873  77.491  1.00  0.00           O  
ATOM    224  C5'   G     8      50.256  33.732  78.668  1.00  0.00           C  
ATOM    225  C4'   G     8      51.042  32.451  78.628  1.00  0.00           C  
ATOM    226  O4'   G     8      50.281  31.387  79.262  1.00  0.00           O  
ATOM    227  C3'   G     8      51.344  31.868  77.264  1.00  0.00           C  
ATOM    228  O3'   G     8      52.357  32.570  76.560  1.00  0.00           O  
ATOM    229  C1'   G     8      50.760  30.168  78.777  1.00  0.00           C  
ATOM    230  C2'   G     8      51.747  30.449  77.642  1.00  0.00           C  
ATOM    231  O2'   G     8      53.070  30.349  78.141  1.00  0.00           O  
ATOM    232  N1    G     8      49.471  25.532  77.216  1.00  0.00           N  
ATOM    233  C2    G     8      50.668  25.992  77.716  1.00  0.00           C  
ATOM    234  N2    G     8      51.669  25.103  77.776  1.00  0.00           N  
ATOM    235  N3    G     8      50.871  27.233  78.121  1.00  0.00           N  
ATOM    236  C4    G     8      49.766  27.994  77.984  1.00  0.00           C  
ATOM    237  C5    G     8      48.528  27.638  77.495  1.00  0.00           C  
ATOM    238  C6    G     8      48.324  26.300  77.054  1.00  0.00           C  
ATOM    239  O6    G     8      47.305  25.792  76.566  1.00  0.00           O  
ATOM    240  N7    G     8      47.656  28.722  77.527  1.00  0.00           N  
ATOM    241  C8    G     8      48.373  29.698  78.017  1.00  0.00           C  
ATOM    242  N9    G     8      49.668  29.327  78.295  1.00  0.00           N  
ATOM    243  H5'   G     8      49.617  33.741  79.562  1.00  0.00           H  
ATOM    244 H5''   G     8      50.947  34.583  78.757  1.00  0.00           H  
ATOM    245  H4'   G     8      51.990  32.702  79.126  1.00  0.00           H  
ATOM    246  H3'   G     8      50.491  31.902  76.569  1.00  0.00           H  
ATOM    247  H1'   G     8      51.309  29.603  79.545  1.00  0.00           H  
ATOM    248  H2'   G     8      51.727  29.760  76.786  1.00  0.00           H  
ATOM    249 HO2'   G     8      53.634  31.073  77.742  1.00  0.00           H  
ATOM    250  H1    G     8      49.421  24.571  76.948  1.00  0.00           H  
ATOM    251  H22   G     8      52.564  25.382  78.127  1.00  0.00           H  
ATOM    252  H21   G     8      51.523  24.163  77.471  1.00  0.00           H  
ATOM    253  H8    G     8      47.984  30.715  78.177  1.00  0.00           H  
ATOM    254  P     G     9      52.419  32.504  74.955  1.00  0.00           P  
ATOM    255  OP2   G     9      51.128  33.011  74.424  1.00  0.00           O  
ATOM    256  OP1   G     9      53.691  33.134  74.517  1.00  0.00           O  
ATOM    257  O5'   G     9      52.506  30.946  74.636  1.00  0.00           O  
ATOM    258  C5'   G     9      53.734  30.244  74.757  1.00  0.00           C  
ATOM    259  C4'   G     9      53.589  28.797  74.355  1.00  0.00           C  
ATOM    260  O4'   G     9      52.530  28.198  75.125  1.00  0.00           O  
ATOM    261  C3'   G     9      53.197  28.543  72.906  1.00  0.00           C  
ATOM    262  O3'   G     9      54.314  28.476  72.036  1.00  0.00           O  
ATOM    263  C1'   G     9      51.749  27.315  74.330  1.00  0.00           C  
ATOM    264  C2'   G     9      52.446  27.222  72.980  1.00  0.00           C  
ATOM    265  O2'   G     9      53.342  26.121  73.011  1.00  0.00           O  
ATOM    266  N1    G     9      46.816  26.309  73.577  1.00  0.00           N  
ATOM    267  C2    G     9      47.887  25.450  73.620  1.00  0.00           C  
ATOM    268  N2    G     9      47.613  24.149  73.440  1.00  0.00           N  
ATOM    269  N3    G     9      49.135  25.835  73.826  1.00  0.00           N  
ATOM    270  C4    G     9      49.231  27.172  73.987  1.00  0.00           C  
ATOM    271  C5    G     9      48.227  28.116  73.962  1.00  0.00           C  
ATOM    272  C6    G     9      46.892  27.689  73.740  1.00  0.00           C  
ATOM    273  O6    G     9      45.864  28.373  73.683  1.00  0.00           O  
ATOM    274  N7    G     9      48.741  29.388  74.171  1.00  0.00           N  
ATOM    275  C8    G     9      50.025  29.198  74.315  1.00  0.00           C  
ATOM    276  N9    G     9      50.390  27.877  74.216  1.00  0.00           N  
ATOM    277  H5'   G     9      54.038  30.289  75.687  1.00  0.00           H  
ATOM    278 H5''   G     9      54.404  30.670  74.181  1.00  0.00           H  
ATOM    279  H4'   G     9      54.425  28.322  74.546  1.00  0.00           H  
ATOM    280  H3'   G     9      52.595  29.253  72.601  1.00  0.00           H  
ATOM    281  H1'   G     9      51.701  26.424  74.735  1.00  0.00           H  
ATOM    282  H2'   G     9      51.794  27.139  72.253  1.00  0.00           H  
ATOM    283 HO2'   G     9      54.164  26.364  72.536  1.00  0.00           H  
ATOM    284  H1    G     9      45.929  25.923  73.419  1.00  0.00           H  
ATOM    285  H22   G     9      48.338  23.489  73.461  1.00  0.00           H  
ATOM    286  H21   G     9      46.691  23.855  73.287  1.00  0.00           H  
ATOM    287  H8    G     9      50.662  29.924  74.479  1.00  0.00           H  
ATOM    288  P     G    10      54.170  28.934  70.502  1.00  0.00           P  
ATOM    289  OP2   G    10      53.055  29.911  70.417  1.00  0.00           O  
ATOM    290  OP1   G    10      55.518  29.313  70.006  1.00  0.00           O  
ATOM    291  O5'   G    10      53.722  27.607  69.742  1.00  0.00           O  
ATOM    292  C5'   G    10      54.609  26.507  69.612  1.00  0.00           C  
ATOM    293  C4'   G    10      53.947  25.340  68.922  1.00  0.00           C  
ATOM    294  O4'   G    10      52.994  24.704  69.810  1.00  0.00           O  
ATOM    295  C3'   G    10      53.082  25.680  67.718  1.00  0.00           C  
ATOM    296  O3'   G    10      53.841  26.029  66.572  1.00  0.00           O  
ATOM    297  C1'   G    10      52.008  24.078  69.034  1.00  0.00           C  
ATOM    298  C2'   G    10      52.256  24.411  67.573  1.00  0.00           C  
ATOM    299  O2'   G    10      53.006  23.359  66.981  1.00  0.00           O  
ATOM    300  N1    G    10      47.118  22.814  69.670  1.00  0.00           N  
ATOM    301  C2    G    10      48.157  22.065  69.173  1.00  0.00           C  
ATOM    302  N2    G    10      47.861  20.813  68.794  1.00  0.00           N  
ATOM    303  N3    G    10      49.398  22.509  69.056  1.00  0.00           N  
ATOM    304  C4    G    10      49.520  23.784  69.481  1.00  0.00           C  
ATOM    305  C5    G    10      48.549  24.618  69.993  1.00  0.00           C  
ATOM    306  C6    G    10      47.222  24.129  70.113  1.00  0.00           C  
ATOM    307  O6    G    10      46.221  24.714  70.543  1.00  0.00           O  
ATOM    308  N7    G    10      49.082  25.857  70.315  1.00  0.00           N  
ATOM    309  C8    G    10      50.345  25.757  69.999  1.00  0.00           C  
ATOM    310  N9    G    10      50.678  24.526  69.488  1.00  0.00           N  
ATOM    311  H5'   G    10      54.904  26.226  70.503  1.00  0.00           H  
ATOM    312 H5''   G    10      55.391  26.786  69.090  1.00  0.00           H  
ATOM    313  H4'   G    10      54.631  24.691  68.649  1.00  0.00           H  
ATOM    314  H3'   G    10      52.487  26.426  67.936  1.00  0.00           H  
ATOM    315  H1'   G    10      52.089  23.110  69.167  1.00  0.00           H  
ATOM    316  H2'   G    10      51.416  24.571  67.094  1.00  0.00           H  
ATOM    317 HO2'   G    10      52.564  23.080  66.152  1.00  0.00           H  
ATOM    318  H1    G    10      46.235  22.392  69.715  1.00  0.00           H  
ATOM    319  H22   G    10      48.562  20.232  68.432  1.00  0.00           H  
ATOM    320  H21   G    10      46.944  20.477  68.877  1.00  0.00           H  
ATOM    321  H8    G    10      50.989  26.486  70.115  1.00  0.00           H  
ATOM    322  P     A    11      53.209  26.988  65.447  1.00  0.00           P  
ATOM    323  OP2   A    11      52.342  27.983  66.125  1.00  0.00           O  
ATOM    324  OP1   A    11      54.310  27.452  64.567  1.00  0.00           O  
ATOM    325  O5'   A    11      52.273  26.018  64.596  1.00  0.00           O  
ATOM    326  C5'   A    11      52.820  24.923  63.876  1.00  0.00           C  
ATOM    327  C4'   A    11      51.757  23.924  63.496  1.00  0.00           C  
ATOM    328  O4'   A    11      51.098  23.426  64.677  1.00  0.00           O  
ATOM    329  C3'   A    11      50.611  24.457  62.650  1.00  0.00           C  
ATOM    330  O3'   A    11      50.931  24.542  61.272  1.00  0.00           O  
ATOM    331  C1'   A    11      49.735  23.192  64.425  1.00  0.00           C  
ATOM    332  C2'   A    11      49.530  23.441  62.941  1.00  0.00           C  
ATOM    333  O2'   A    11      49.758  22.230  62.236  1.00  0.00           O  
ATOM    334  N1    A    11      45.394  23.864  67.120  1.00  0.00           N  
ATOM    335  C2    A    11      45.865  22.827  66.416  1.00  0.00           C  
ATOM    336  N3    A    11      47.006  22.720  65.737  1.00  0.00           N  
ATOM    337  C4    A    11      47.720  23.856  65.825  1.00  0.00           C  
ATOM    338  C5    A    11      47.368  25.004  66.510  1.00  0.00           C  
ATOM    339  C6    A    11      46.137  24.990  67.189  1.00  0.00           C  
ATOM    340  N6    A    11      45.666  26.024  67.890  1.00  0.00           N  
ATOM    341  N7    A    11      48.352  25.974  66.379  1.00  0.00           N  
ATOM    342  C8    A    11      49.261  25.401  65.630  1.00  0.00           C  
ATOM    343  N9    A    11      48.944  24.117  65.258  1.00  0.00           N  
ATOM    344  H5'   A    11      53.493  24.478  64.433  1.00  0.00           H  
ATOM    345 H5''   A    11      53.251  25.258  63.063  1.00  0.00           H  
ATOM    346  H4'   A    11      52.181  23.172  63.031  1.00  0.00           H  
ATOM    347  H3'   A    11      50.339  25.335  62.994  1.00  0.00           H  
ATOM    348  H1'   A    11      49.487  22.268  64.638  1.00  0.00           H  
ATOM    349  H2'   A    11      48.637  23.804  62.760  1.00  0.00           H  
ATOM    350 HO2'   A    11      50.256  22.428  61.416  1.00  0.00           H  
ATOM    351  H2    A    11      45.289  22.034  66.397  1.00  0.00           H  
ATOM    352  H61   A    11      44.799  25.955  68.342  1.00  0.00           H  
ATOM    353  H62   A    11      46.187  26.851  67.954  1.00  0.00           H  
ATOM    354  H8    A    11      50.092  25.847  65.359  1.00  0.00           H  
ATOM    355  P     A    12      50.122  25.548  60.315  1.00  0.00           P  
ATOM    356  OP2   A    12      50.602  25.346  58.925  1.00  0.00           O  
ATOM    357  OP1   A    12      48.676  25.411  60.620  1.00  0.00           O  
ATOM    358  O5'   A    12      50.591  26.994  60.793  1.00  0.00           O  
ATOM    359  C5'   A    12      49.700  27.859  61.481  1.00  0.00           C  
ATOM    360  C4'   A    12      50.442  28.828  62.368  1.00  0.00           C  
ATOM    361  O4'   A    12      51.870  28.692  62.166  1.00  0.00           O  
ATOM    362  C3'   A    12      50.193  30.304  62.099  1.00  0.00           C  
ATOM    363  O3'   A    12      49.008  30.787  62.710  1.00  0.00           O  
ATOM    364  C1'   A    12      52.499  29.918  62.445  1.00  0.00           C  
ATOM    365  C2'   A    12      51.399  30.925  62.793  1.00  0.00           C  
ATOM    366  O2'   A    12      51.226  30.950  64.202  1.00  0.00           O  
ATOM    367  N1    A    12      55.893  33.278  60.508  1.00  0.00           N  
ATOM    368  C2    A    12      55.339  33.156  61.721  1.00  0.00           C  
ATOM    369  N3    A    12      54.460  32.256  62.158  1.00  0.00           N  
ATOM    370  C4    A    12      54.142  31.390  61.180  1.00  0.00           C  
ATOM    371  C5    A    12      54.628  31.386  59.886  1.00  0.00           C  
ATOM    372  C6    A    12      55.552  32.391  59.549  1.00  0.00           C  
ATOM    373  N6    A    12      56.104  32.513  58.340  1.00  0.00           N  
ATOM    374  N7    A    12      54.075  30.342  59.157  1.00  0.00           N  
ATOM    375  C8    A    12      53.281  29.747  60.013  1.00  0.00           C  
ATOM    376  N9    A    12      53.272  30.329  61.257  1.00  0.00           N  
ATOM    377  H5'   A    12      49.093  27.322  62.032  1.00  0.00           H  
ATOM    378 H5''   A    12      49.174  28.364  60.826  1.00  0.00           H  
ATOM    379  H4'   A    12      50.235  28.623  63.304  1.00  0.00           H  
ATOM    380  H3'   A    12      50.242  30.468  61.134  1.00  0.00           H  
ATOM    381  H1'   A    12      53.104  29.819  63.210  1.00  0.00           H  
ATOM    382  H2'   A    12      51.600  31.815  62.435  1.00  0.00           H  
ATOM    383 HO2'   A    12      50.269  31.014  64.404  1.00  0.00           H  
ATOM    384  H2    A    12      55.619  33.825  62.381  1.00  0.00           H  
ATOM    385  H61   A    12      56.744  33.235  58.164  1.00  0.00           H  
ATOM    386  H62   A    12      55.872  31.881  57.628  1.00  0.00           H  
ATOM    387  H8    A    12      52.742  28.960  59.786  1.00  0.00           H  
ATOM    388  P     A    13      48.164  31.965  62.016  1.00  0.00           P  
ATOM    389  OP2   A    13      48.055  31.661  60.567  1.00  0.00           O  
ATOM    390  OP1   A    13      46.933  32.182  62.816  1.00  0.00           O  
ATOM    391  O5'   A    13      49.092  33.251  62.179  1.00  0.00           O  
ATOM    392  C5'   A    13      49.294  33.847  63.452  1.00  0.00           C  
ATOM    393  C4'   A    13      50.304  34.964  63.386  1.00  0.00           C  
ATOM    394  O4'   A    13      51.590  34.465  62.936  1.00  0.00           O  
ATOM    395  C3'   A    13      49.992  36.090  62.413  1.00  0.00           C  
ATOM    396  O3'   A    13      49.089  37.046  62.942  1.00  0.00           O  
ATOM    397  C1'   A    13      52.230  35.425  62.113  1.00  0.00           C  
ATOM    398  C2'   A    13      51.362  36.674  62.117  1.00  0.00           C  
ATOM    399  O2'   A    13      51.793  37.532  63.163  1.00  0.00           O  
ATOM    400  N1    A    13      54.779  35.657  57.641  1.00  0.00           N  
ATOM    401  C2    A    13      54.879  36.367  58.772  1.00  0.00           C  
ATOM    402  N3    A    13      54.183  36.253  59.901  1.00  0.00           N  
ATOM    403  C4    A    13      53.275  35.265  59.802  1.00  0.00           C  
ATOM    404  C5    A    13      53.054  34.451  58.707  1.00  0.00           C  
ATOM    405  C6    A    13      53.858  34.672  57.574  1.00  0.00           C  
ATOM    406  N6    A    13      53.758  33.966  56.446  1.00  0.00           N  
ATOM    407  N7    A    13      52.037  33.543  58.969  1.00  0.00           N  
ATOM    408  C8    A    13      51.673  33.824  60.195  1.00  0.00           C  
ATOM    409  N9    A    13      52.381  34.856  60.761  1.00  0.00           N  
ATOM    410  H5'   A    13      49.613  33.164  64.078  1.00  0.00           H  
ATOM    411 H5''   A    13      48.442  34.205  63.777  1.00  0.00           H  
ATOM    412  H4'   A    13      50.415  35.345  64.283  1.00  0.00           H  
ATOM    413  H3'   A    13      49.624  35.709  61.588  1.00  0.00           H  
ATOM    414  H1'   A    13      53.115  35.642  62.477  1.00  0.00           H  
ATOM    415  H2'   A    13      51.379  37.125  61.246  1.00  0.00           H  
ATOM    416 HO2'   A    13      51.008  37.865  63.646  1.00  0.00           H  
ATOM    417  H2    A    13      55.563  37.070  58.769  1.00  0.00           H  
ATOM    418  H61   A    13      54.347  34.167  55.689  1.00  0.00           H  
ATOM    419  H62   A    13      53.097  33.246  56.375  1.00  0.00           H  
ATOM    420  H8    A    13      50.960  33.342  60.666  1.00  0.00           H  
ATOM    421  P     G    14      47.688  37.301  62.210  1.00  0.00           P  
ATOM    422  OP2   G    14      47.922  37.012  60.772  1.00  0.00           O  
ATOM    423  OP1   G    14      46.684  36.508  62.965  1.00  0.00           O  
ATOM    424  O5'   G    14      47.303  38.841  62.347  1.00  0.00           O  
ATOM    425  C5'   G    14      46.089  39.237  62.969  1.00  0.00           C  
ATOM    426  C4'   G    14      44.910  38.474  62.418  1.00  0.00           C  
ATOM    427  O4'   G    14      44.686  37.248  63.167  1.00  0.00           O  
ATOM    428  C3'   G    14      43.564  39.177  62.498  1.00  0.00           C  
ATOM    429  O3'   G    14      43.410  40.191  61.518  1.00  0.00           O  
ATOM    430  C1'   G    14      43.307  36.957  63.197  1.00  0.00           C  
ATOM    431  C2'   G    14      42.601  38.012  62.350  1.00  0.00           C  
ATOM    432  O2'   G    14      42.533  37.567  61.003  1.00  0.00           O  
ATOM    433  N1    G    14      39.455  36.059  66.401  1.00  0.00           N  
ATOM    434  C2    G    14      39.509  35.912  65.036  1.00  0.00           C  
ATOM    435  N2    G    14      38.392  35.468  64.440  1.00  0.00           N  
ATOM    436  N3    G    14      40.579  36.180  64.306  1.00  0.00           N  
ATOM    437  C4    G    14      41.609  36.616  65.061  1.00  0.00           C  
ATOM    438  C5    G    14      41.659  36.798  66.427  1.00  0.00           C  
ATOM    439  C6    G    14      40.504  36.506  67.198  1.00  0.00           C  
ATOM    440  O6    G    14      40.349  36.603  68.421  1.00  0.00           O  
ATOM    441  N7    G    14      42.907  37.261  66.818  1.00  0.00           N  
ATOM    442  C8    G    14      43.581  37.352  65.704  1.00  0.00           C  
ATOM    443  N9    G    14      42.854  36.976  64.600  1.00  0.00           N  
ATOM    444  H5'   G    14      45.949  40.195  62.818  1.00  0.00           H  
ATOM    445 H5''   G    14      46.155  39.072  63.933  1.00  0.00           H  
ATOM    446  H4'   G    14      45.099  38.252  61.482  1.00  0.00           H  
ATOM    447  H3'   G    14      43.448  39.570  63.387  1.00  0.00           H  
ATOM    448  H1'   G    14      43.146  36.069  62.813  1.00  0.00           H  
ATOM    449  H2'   G    14      41.714  38.231  62.705  1.00  0.00           H  
ATOM    450 HO2'   G    14      42.698  38.327  60.407  1.00  0.00           H  
ATOM    451  H1    G    14      38.613  35.833  66.849  1.00  0.00           H  
ATOM    452  H22   G    14      38.372  35.343  63.468  1.00  0.00           H  
ATOM    453  H21   G    14      37.596  35.267  64.974  1.00  0.00           H  
ATOM    454  H8    G    14      44.511  37.657  65.660  1.00  0.00           H  
ATOM    455  P     G    15      42.613  41.541  61.872  1.00  0.00           P  
ATOM    456  OP2   G    15      43.052  41.995  63.216  1.00  0.00           O  
ATOM    457  OP1   G    15      42.729  42.461  60.712  1.00  0.00           O  
ATOM    458  O5'   G    15      41.093  41.075  61.981  1.00  0.00           O  
ATOM    459  C5'   G    15      40.414  40.537  60.856  1.00  0.00           C  
ATOM    460  C4'   G    15      39.034  40.055  61.222  1.00  0.00           C  
ATOM    461  O4'   G    15      39.160  38.925  62.125  1.00  0.00           O  
ATOM    462  C3'   G    15      38.138  41.018  61.987  1.00  0.00           C  
ATOM    463  O3'   G    15      37.482  41.947  61.135  1.00  0.00           O  
ATOM    464  C1'   G    15      38.050  38.907  63.005  1.00  0.00           C  
ATOM    465  C2'   G    15      37.134  40.060  62.596  1.00  0.00           C  
ATOM    466  O2'   G    15      36.214  39.607  61.630  1.00  0.00           O  
ATOM    467  N1    G    15      36.815  38.808  67.923  1.00  0.00           N  
ATOM    468  C2    G    15      36.078  38.410  66.830  1.00  0.00           C  
ATOM    469  N2    G    15      34.836  37.948  67.068  1.00  0.00           N  
ATOM    470  N3    G    15      36.527  38.453  65.585  1.00  0.00           N  
ATOM    471  C4    G    15      37.790  38.915  65.521  1.00  0.00           C  
ATOM    472  C5    G    15      38.615  39.313  66.549  1.00  0.00           C  
ATOM    473  C6    G    15      38.126  39.274  67.874  1.00  0.00           C  
ATOM    474  O6    G    15      38.715  39.586  68.916  1.00  0.00           O  
ATOM    475  N7    G    15      39.853  39.705  66.063  1.00  0.00           N  
ATOM    476  C8    G    15      39.756  39.562  64.770  1.00  0.00           C  
ATOM    477  N9    G    15      38.521  39.107  64.372  1.00  0.00           N  
ATOM    478  H5'   G    15      40.931  39.785  60.499  1.00  0.00           H  
ATOM    479 H5''   G    15      40.339  41.229  60.166  1.00  0.00           H  
ATOM    480  H4'   G    15      38.561  39.835  60.254  1.00  0.00           H  
ATOM    481  H3'   G    15      38.682  41.661  62.696  1.00  0.00           H  
ATOM    482  H1'   G    15      37.440  37.993  62.986  1.00  0.00           H  
ATOM    483  H2'   G    15      36.528  40.526  63.386  1.00  0.00           H  
ATOM    484 HO2'   G    15      36.086  40.313  60.933  1.00  0.00           H  
ATOM    485  H1    G    15      36.376  38.760  68.820  1.00  0.00           H  
ATOM    486  H22   G    15      34.263  37.642  66.308  1.00  0.00           H  
ATOM    487  H21   G    15      34.487  37.911  68.003  1.00  0.00           H  
ATOM    488  H8    G    15      40.575  39.791  64.071  1.00  0.00           H  
ATOM    489  P     G    16      37.050  43.391  61.704  1.00  0.00           P  
ATOM    490  OP2   G    16      38.118  43.929  62.597  1.00  0.00           O  
ATOM    491  OP1   G    16      36.621  44.165  60.515  1.00  0.00           O  
ATOM    492  O5'   G    16      35.762  43.126  62.605  1.00  0.00           O  
ATOM    493  C5'   G    16      34.520  42.761  62.012  1.00  0.00           C  
ATOM    494  C4'   G    16      33.524  42.374  63.076  1.00  0.00           C  
ATOM    495  O4'   G    16      34.098  41.360  63.942  1.00  0.00           O  
ATOM    496  C3'   G    16      33.103  43.480  64.031  1.00  0.00           C  
ATOM    497  O3'   G    16      32.112  44.336  63.486  1.00  0.00           O  
ATOM    498  C1'   G    16      33.645  41.558  65.293  1.00  0.00           C  
ATOM    499  C2'   G    16      32.634  42.705  65.254  1.00  0.00           C  
ATOM    500  O2'   G    16      31.335  42.166  65.056  1.00  0.00           O  
ATOM    501  N1    G    16      35.182  42.036  70.122  1.00  0.00           N  
ATOM    502  C2    G    16      33.938  41.730  69.627  1.00  0.00           C  
ATOM    503  N2    G    16      32.971  41.525  70.534  1.00  0.00           N  
ATOM    504  N3    G    16      33.659  41.634  68.338  1.00  0.00           N  
ATOM    505  C4    G    16      34.743  41.871  67.568  1.00  0.00           C  
ATOM    506  C5    G    16      36.027  42.182  67.962  1.00  0.00           C  
ATOM    507  C6    G    16      36.311  42.283  69.348  1.00  0.00           C  
ATOM    508  O6    G    16      37.387  42.549  69.896  1.00  0.00           O  
ATOM    509  N7    G    16      36.853  42.350  66.860  1.00  0.00           N  
ATOM    510  C8    G    16      36.071  42.142  65.836  1.00  0.00           C  
ATOM    511  N9    G    16      34.778  41.846  66.193  1.00  0.00           N  
ATOM    512  H5'   G    16      34.665  41.920  61.319  1.00  0.00           H  
ATOM    513 H5''   G    16      34.112  43.607  61.440  1.00  0.00           H  
ATOM    514  H4'   G    16      32.724  42.006  62.644  1.00  0.00           H  
ATOM    515  H3'   G    16      33.890  44.014  64.272  1.00  0.00           H  
ATOM    516  H1'   G    16      33.196  40.737  65.585  1.00  0.00           H  
ATOM    517  H2'   G    16      32.680  43.251  66.067  1.00  0.00           H  
ATOM    518 HO2'   G    16      30.892  42.657  64.333  1.00  0.00           H  
ATOM    519  H1    G    16      35.285  42.083  71.096  1.00  0.00           H  
ATOM    520  H22   G    16      32.062  41.303  70.238  1.00  0.00           H  
ATOM    521  H21   G    16      33.168  41.594  71.490  1.00  0.00           H  
ATOM    522  H8    G    16      36.376  42.192  64.905  1.00  0.00           H  
ATOM    523  P     G    17      31.934  45.830  64.053  1.00  0.00           P  
ATOM    524  OP2   G    17      33.285  46.424  64.215  1.00  0.00           O  
ATOM    525  OP1   G    17      30.923  46.522  63.214  1.00  0.00           O  
ATOM    526  O5'   G    17      31.310  45.620  65.504  1.00  0.00           O  
ATOM    527  C5'   G    17      29.962  45.207  65.666  1.00  0.00           C  
ATOM    528  C4'   G    17      29.566  45.163  67.120  1.00  0.00           C  
ATOM    529  O4'   G    17      30.385  44.193  67.823  1.00  0.00           O  
ATOM    530  C3'   G    17      29.763  46.452  67.905  1.00  0.00           C  
ATOM    531  O3'   G    17      28.739  47.404  67.672  1.00  0.00           O  
ATOM    532  C1'   G    17      30.593  44.647  69.185  1.00  0.00           C  
ATOM    533  C2'   G    17      29.822  45.958  69.344  1.00  0.00           C  
ATOM    534  O2'   G    17      28.524  45.671  69.845  1.00  0.00           O  
ATOM    535  N1    G    17      34.104  45.238  72.824  1.00  0.00           N  
ATOM    536  C2    G    17      32.741  45.115  72.937  1.00  0.00           C  
ATOM    537  N2    G    17      32.240  45.153  74.180  1.00  0.00           N  
ATOM    538  N3    G    17      31.925  44.964  71.906  1.00  0.00           N  
ATOM    539  C4    G    17      32.591  44.948  70.733  1.00  0.00           C  
ATOM    540  C5    G    17      33.948  45.062  70.511  1.00  0.00           C  
ATOM    541  C6    G    17      34.811  45.225  71.626  1.00  0.00           C  
ATOM    542  O6    G    17      36.041  45.343  71.636  1.00  0.00           O  
ATOM    543  N7    G    17      34.233  44.996  69.155  1.00  0.00           N  
ATOM    544  C8    G    17      33.068  44.845  68.587  1.00  0.00           C  
ATOM    545  N9    G    17      32.029  44.807  69.485  1.00  0.00           N  
ATOM    546  H5'   G    17      29.851  44.316  65.276  1.00  0.00           H  
ATOM    547 H5''   G    17      29.377  45.837  65.194  1.00  0.00           H  
ATOM    548  H4'   G    17      28.626  44.891  67.186  1.00  0.00           H  
ATOM    549  H3'   G    17      30.628  46.845  67.666  1.00  0.00           H  
ATOM    550  H1'   G    17      30.209  43.968  69.779  1.00  0.00           H  
ATOM    551  H2'   G    17      30.303  46.589  69.921  1.00  0.00           H  
ATOM    552 HO2'   G    17      27.860  46.140  69.297  1.00  0.00           H  
ATOM    553  H1    G    17      34.620  45.346  73.650  1.00  0.00           H  
ATOM    554  H22   G    17      31.273  45.069  74.323  1.00  0.00           H  
ATOM    555  H21   G    17      32.837  45.264  74.949  1.00  0.00           H  
ATOM    556  H8    G    17      32.947  44.766  67.618  1.00  0.00           H  
ATOM    557  P     U    18      29.088  48.972  67.640  1.00  0.00           P  
ATOM    558  OP2   U    18      30.238  49.168  66.722  1.00  0.00           O  
ATOM    559  OP1   U    18      27.826  49.720  67.407  1.00  0.00           O  
ATOM    560  O5'   U    18      29.580  49.288  69.122  1.00  0.00           O  
ATOM    561  C5'   U    18      28.690  49.191  70.224  1.00  0.00           C  
ATOM    562  C4'   U    18      29.414  49.326  71.540  1.00  0.00           C  
ATOM    563  O4'   U    18      30.350  48.228  71.705  1.00  0.00           O  
ATOM    564  C3'   U    18      30.273  50.571  71.708  1.00  0.00           C  
ATOM    565  O3'   U    18      29.520  51.718  72.065  1.00  0.00           O  
ATOM    566  C1'   U    18      31.527  48.684  72.382  1.00  0.00           C  
ATOM    567  C2'   U    18      31.274  50.143  72.771  1.00  0.00           C  
ATOM    568  O2'   U    18      30.697  50.179  74.068  1.00  0.00           O  
ATOM    569  N1    U    18      32.717  48.533  71.509  1.00  0.00           N  
ATOM    570  C2    U    18      33.956  48.572  72.120  1.00  0.00           C  
ATOM    571  O2    U    18      34.102  48.722  73.321  1.00  0.00           O  
ATOM    572  N3    U    18      35.028  48.428  71.273  1.00  0.00           N  
ATOM    573  C4    U    18      34.991  48.253  69.906  1.00  0.00           C  
ATOM    574  O4    U    18      36.047  48.139  69.282  1.00  0.00           O  
ATOM    575  C5    U    18      33.675  48.223  69.343  1.00  0.00           C  
ATOM    576  C6    U    18      32.613  48.360  70.145  1.00  0.00           C  
ATOM    577  H5'   U    18      28.240  48.320  70.194  1.00  0.00           H  
ATOM    578 H5''   U    18      28.017  49.901  70.155  1.00  0.00           H  
ATOM    579  H4'   U    18      28.758  49.294  72.266  1.00  0.00           H  
ATOM    580  H3'   U    18      30.750  50.747  70.870  1.00  0.00           H  
ATOM    581  H1'   U    18      31.651  48.148  73.192  1.00  0.00           H  
ATOM    582  H2'   U    18      32.098  50.673  72.724  1.00  0.00           H  
ATOM    583 HO2'   U    18      29.908  50.760  74.050  1.00  0.00           H  
ATOM    584  H3    U    18      35.916  48.453  71.687  1.00  0.00           H  
ATOM    585  H5    U    18      33.554  48.101  68.378  1.00  0.00           H  
ATOM    586  H6    U    18      31.725  48.336  69.735  1.00  0.00           H  
ATOM    587  P     C    19      30.055  53.186  71.686  1.00  0.00           P  
ATOM    588  OP2   C    19      30.657  53.121  70.330  1.00  0.00           O  
ATOM    589  OP1   C    19      28.964  54.156  71.958  1.00  0.00           O  
ATOM    590  O5'   C    19      31.224  53.453  72.733  1.00  0.00           O  
ATOM    591  C5'   C    19      30.937  53.696  74.102  1.00  0.00           C  
ATOM    592  C4'   C    19      32.196  53.791  74.928  1.00  0.00           C  
ATOM    593  O4'   C    19      32.946  52.552  74.830  1.00  0.00           O  
ATOM    594  C3'   C    19      33.193  54.860  74.509  1.00  0.00           C  
ATOM    595  O3'   C    19      32.847  56.153  74.975  1.00  0.00           O  
ATOM    596  C1'   C    19      34.357  52.831  74.846  1.00  0.00           C  
ATOM    597  C2'   C    19      34.503  54.335  75.081  1.00  0.00           C  
ATOM    598  O2'   C    19      34.589  54.578  76.478  1.00  0.00           O  
ATOM    599  N1    C    19      35.009  52.391  73.588  1.00  0.00           N  
ATOM    600  C2    C    19      36.397  52.204  73.588  1.00  0.00           C  
ATOM    601  O2    C    19      37.036  52.411  74.631  1.00  0.00           O  
ATOM    602  N3    C    19      37.016  51.803  72.454  1.00  0.00           N  
ATOM    603  C4    C    19      36.307  51.589  71.347  1.00  0.00           C  
ATOM    604  N4    C    19      36.960  51.195  70.250  1.00  0.00           N  
ATOM    605  C5    C    19      34.895  51.771  71.313  1.00  0.00           C  
ATOM    606  C6    C    19      34.294  52.167  72.441  1.00  0.00           C  
ATOM    607  H5'   C    19      30.383  52.964  74.446  1.00  0.00           H  
ATOM    608 H5''   C    19      30.440  54.537  74.180  1.00  0.00           H  
ATOM    609  H4'   C    19      31.948  53.937  75.866  1.00  0.00           H  
ATOM    610  H3'   C    19      33.255  54.877  73.531  1.00  0.00           H  
ATOM    611  H1'   C    19      34.748  52.343  75.601  1.00  0.00           H  
ATOM    612  H2'   C    19      35.277  54.700  74.602  1.00  0.00           H  
ATOM    613 HO2'   C    19      33.962  55.292  76.717  1.00  0.00           H  
ATOM    614  H42   C    19      36.468  51.029  69.420  1.00  0.00           H  
ATOM    615  H41   C    19      37.932  51.072  70.277  1.00  0.00           H  
ATOM    616  H5    C    19      34.383  51.611  70.493  1.00  0.00           H  
ATOM    617  H6    C    19      33.323  52.298  72.438  1.00  0.00           H  
ATOM    618  P     A    20      33.314  57.445  74.141  1.00  0.00           P  
ATOM    619  OP2   A    20      33.188  57.166  72.682  1.00  0.00           O  
ATOM    620  OP1   A    20      32.604  58.607  74.731  1.00  0.00           O  
ATOM    621  O5'   A    20      34.869  57.576  74.466  1.00  0.00           O  
ATOM    622  C5'   A    20      35.328  57.884  75.795  1.00  0.00           C  
ATOM    623  C4'   A    20      36.819  57.672  75.892  1.00  0.00           C  
ATOM    624  O4'   A    20      37.130  56.310  75.488  1.00  0.00           O  
ATOM    625  C3'   A    20      37.679  58.522  74.965  1.00  0.00           C  
ATOM    626  O3'   A    20      37.915  59.838  75.462  1.00  0.00           O  
ATOM    627  C1'   A    20      38.414  56.282  74.890  1.00  0.00           C  
ATOM    628  C2'   A    20      38.963  57.710  74.896  1.00  0.00           C  
ATOM    629  O2'   A    20      39.801  57.903  76.012  1.00  0.00           O  
ATOM    630  N1    A    20      40.980  54.301  70.928  1.00  0.00           N  
ATOM    631  C2    A    20      41.356  54.642  72.163  1.00  0.00           C  
ATOM    632  N3    A    20      40.630  55.146  73.152  1.00  0.00           N  
ATOM    633  C4    A    20      39.351  55.290  72.772  1.00  0.00           C  
ATOM    634  C5    A    20      38.813  54.986  71.535  1.00  0.00           C  
ATOM    635  C6    A    20      39.691  54.474  70.570  1.00  0.00           C  
ATOM    636  N6    A    20      39.326  54.160  69.325  1.00  0.00           N  
ATOM    637  N7    A    20      37.453  55.261  71.509  1.00  0.00           N  
ATOM    638  C8    A    20      37.202  55.723  72.711  1.00  0.00           C  
ATOM    639  N9    A    20      38.309  55.779  73.524  1.00  0.00           N  
ATOM    640  H5'   A    20      34.814  57.246  76.530  1.00  0.00           H  
ATOM    641 H5''   A    20      35.083  58.926  76.047  1.00  0.00           H  
ATOM    642  H4'   A    20      37.059  57.918  76.937  1.00  0.00           H  
ATOM    643  H3'   A    20      37.221  58.705  73.982  1.00  0.00           H  
ATOM    644  H1'   A    20      39.145  55.656  75.422  1.00  0.00           H  
ATOM    645  H2'   A    20      39.588  57.978  74.032  1.00  0.00           H  
ATOM    646 HO2'   A    20      39.644  58.814  76.394  1.00  0.00           H  
ATOM    647  H2    A    20      42.419  54.484  72.393  1.00  0.00           H  
ATOM    648  H61   A    20      40.003  53.803  68.680  1.00  0.00           H  
ATOM    649  H62   A    20      38.377  54.279  69.037  1.00  0.00           H  
ATOM    650  H8    A    20      36.200  56.043  73.035  1.00  0.00           H  
ATOM    651  P     A    21      37.877  61.097  74.463  1.00  0.00           P  
ATOM    652  OP2   A    21      36.908  60.796  73.380  1.00  0.00           O  
ATOM    653  OP1   A    21      37.709  62.326  75.278  1.00  0.00           O  
ATOM    654  O5'   A    21      39.336  61.126  73.823  1.00  0.00           O  
ATOM    655  C5'   A    21      40.482  61.358  74.630  1.00  0.00           C  
ATOM    656  C4'   A    21      41.738  60.848  73.969  1.00  0.00           C  
ATOM    657  O4'   A    21      41.586  59.438  73.673  1.00  0.00           O  
ATOM    658  C3'   A    21      42.079  61.463  72.620  1.00  0.00           C  
ATOM    659  O3'   A    21      42.775  62.693  72.732  1.00  0.00           O  
ATOM    660  C1'   A    21      42.158  59.122  72.422  1.00  0.00           C  
ATOM    661  C2'   A    21      42.906  60.366  71.966  1.00  0.00           C  
ATOM    662  O2'   A    21      44.226  60.333  72.491  1.00  0.00           O  
ATOM    663  N1    A    21      40.923  56.649  68.073  1.00  0.00           N  
ATOM    664  C2    A    21      42.088  56.821  68.711  1.00  0.00           C  
ATOM    665  N3    A    21      42.338  57.477  69.842  1.00  0.00           N  
ATOM    666  C4    A    21      41.209  58.010  70.342  1.00  0.00           C  
ATOM    667  C5    A    21      39.940  57.919  69.801  1.00  0.00           C  
ATOM    668  C6    A    21      39.808  57.196  68.603  1.00  0.00           C  
ATOM    669  N6    A    21      38.648  57.025  67.965  1.00  0.00           N  
ATOM    670  N7    A    21      39.020  58.592  70.594  1.00  0.00           N  
ATOM    671  C8    A    21      39.741  59.067  71.579  1.00  0.00           C  
ATOM    672  N9    A    21      41.075  58.752  71.491  1.00  0.00           N  
ATOM    673  H5'   A    21      40.365  60.901  75.489  1.00  0.00           H  
ATOM    674 H5''   A    21      40.572  62.320  74.789  1.00  0.00           H  
ATOM    675  H4'   A    21      42.491  60.968  74.584  1.00  0.00           H  
ATOM    676  H3'   A    21      41.253  61.594  72.108  1.00  0.00           H  
ATOM    677  H1'   A    21      42.787  58.375  72.505  1.00  0.00           H  
ATOM    678  H2'   A    21      42.906  60.449  70.989  1.00  0.00           H  
ATOM    679 HO2'   A    21      44.464  61.229  72.809  1.00  0.00           H  
ATOM    680  H2    A    21      42.867  56.404  68.286  1.00  0.00           H  
ATOM    681  H61   A    21      38.618  56.510  67.132  1.00  0.00           H  
ATOM    682  H62   A    21      37.826  57.412  68.331  1.00  0.00           H  
ATOM    683  H8    A    21      39.363  59.598  72.312  1.00  0.00           H  
ATOM    684  P     C    22      42.553  63.849  71.637  1.00  0.00           P  
ATOM    685  OP2   C    22      41.095  63.983  71.397  1.00  0.00           O  
ATOM    686  OP1   C    22      43.340  65.036  72.057  1.00  0.00           O  
ATOM    687  O5'   C    22      43.219  63.261  70.315  1.00  0.00           O  
ATOM    688  C5'   C    22      44.614  63.004  70.252  1.00  0.00           C  
ATOM    689  C4'   C    22      45.029  62.514  68.886  1.00  0.00           C  
ATOM    690  O4'   C    22      44.480  61.185  68.627  1.00  0.00           O  
ATOM    691  C3'   C    22      44.503  63.308  67.700  1.00  0.00           C  
ATOM    692  O3'   C    22      45.190  64.532  67.506  1.00  0.00           O  
ATOM    693  C1'   C    22      44.337  61.022  67.230  1.00  0.00           C  
ATOM    694  C2'   C    22      44.749  62.333  66.565  1.00  0.00           C  
ATOM    695  O2'   C    22      46.126  62.279  66.223  1.00  0.00           O  
ATOM    696  N1    C    22      42.936  60.648  66.918  1.00  0.00           N  
ATOM    697  C2    C    22      42.644  60.177  65.632  1.00  0.00           C  
ATOM    698  O2    C    22      43.558  60.089  64.797  1.00  0.00           O  
ATOM    699  N3    C    22      41.375  59.828  65.321  1.00  0.00           N  
ATOM    700  C4    C    22      40.411  59.933  66.235  1.00  0.00           C  
ATOM    701  N4    C    22      39.172  59.577  65.884  1.00  0.00           N  
ATOM    702  C5    C    22      40.674  60.408  67.551  1.00  0.00           C  
ATOM    703  C6    C    22      41.934  60.749  67.847  1.00  0.00           C  
ATOM    704  H5'   C    22      44.844  62.325  70.919  1.00  0.00           H  
ATOM    705 H5''   C    22      45.100  63.831  70.456  1.00  0.00           H  
ATOM    706  H4'   C    22      46.007  62.457  68.855  1.00  0.00           H  
ATOM    707  H3'   C    22      43.540  63.452  67.809  1.00  0.00           H  
ATOM    708  H1'   C    22      44.939  60.309  66.935  1.00  0.00           H  
ATOM    709  H2'   C    22      44.190  62.541  65.788  1.00  0.00           H  
ATOM    710 HO2'   C    22      46.556  63.115  66.495  1.00  0.00           H  
ATOM    711  H42   C    22      38.442  59.642  66.534  1.00  0.00           H  
ATOM    712  H41   C    22      38.995  59.251  64.977  1.00  0.00           H  
ATOM    713  H5    C    22      39.958  60.481  68.217  1.00  0.00           H  
ATOM    714  H6    C    22      42.135  61.078  68.747  1.00  0.00           H  
ATOM    715  P     A    23      44.615  65.593  66.448  1.00  0.00           P  
ATOM    716  OP2   A    23      43.137  65.480  66.516  1.00  0.00           O  
ATOM    717  OP1   A    23      45.268  66.887  66.768  1.00  0.00           O  
ATOM    718  O5'   A    23      45.075  65.158  64.985  1.00  0.00           O  
ATOM    719  C5'   A    23      44.232  65.370  63.863  1.00  0.00           C  
ATOM    720  C4'   A    23      44.940  65.053  62.570  1.00  0.00           C  
ATOM    721  O4'   A    23      45.117  63.622  62.476  1.00  0.00           O  
ATOM    722  C3'   A    23      44.193  65.410  61.294  1.00  0.00           C  
ATOM    723  O3'   A    23      44.280  66.786  60.967  1.00  0.00           O  
ATOM    724  C1'   A    23      45.028  63.227  61.120  1.00  0.00           C  
ATOM    725  C2'   A    23      44.816  64.476  60.272  1.00  0.00           C  
ATOM    726  O2'   A    23      46.076  64.962  59.831  1.00  0.00           O  
ATOM    727  N1    A    23      42.810  59.776  58.001  1.00  0.00           N  
ATOM    728  C2    A    23      43.880  60.566  57.853  1.00  0.00           C  
ATOM    729  N3    A    23      44.404  61.443  58.707  1.00  0.00           N  
ATOM    730  C4    A    23      43.695  61.474  59.850  1.00  0.00           C  
ATOM    731  C5    A    23      42.574  60.723  60.150  1.00  0.00           C  
ATOM    732  C6    A    23      42.121  59.831  59.162  1.00  0.00           C  
ATOM    733  N6    A    23      41.053  59.043  59.309  1.00  0.00           N  
ATOM    734  N7    A    23      42.111  61.021  61.424  1.00  0.00           N  
ATOM    735  C8    A    23      42.948  61.930  61.858  1.00  0.00           C  
ATOM    736  N9    A    23      43.933  62.252  60.957  1.00  0.00           N  
ATOM    737  H5'   A    23      43.946  66.308  63.849  1.00  0.00           H  
ATOM    738 H5''   A    23      43.441  64.797  63.943  1.00  0.00           H  
ATOM    739  H4'   A    23      45.819  65.487  62.554  1.00  0.00           H  
ATOM    740  H3'   A    23      43.249  65.166  61.406  1.00  0.00           H  
ATOM    741  H1'   A    23      45.879  62.807  60.873  1.00  0.00           H  
ATOM    742  H2'   A    23      44.208  64.307  59.522  1.00  0.00           H  
ATOM    743 HO2'   A    23      46.073  65.940  59.877  1.00  0.00           H  
ATOM    744  H2    A    23      44.345  60.488  56.993  1.00  0.00           H  
ATOM    745  H61   A    23      40.785  58.441  58.584  1.00  0.00           H  
ATOM    746  H62   A    23      40.539  59.066  60.142  1.00  0.00           H  
ATOM    747  H8    A    23      42.878  62.343  62.745  1.00  0.00           H  
ATOM    748  P     G    24      42.954  67.612  60.587  1.00  0.00           P  
ATOM    749  OP2   G    24      41.818  67.033  61.348  1.00  0.00           O  
ATOM    750  OP1   G    24      43.261  69.060  60.715  1.00  0.00           O  
ATOM    751  O5'   G    24      42.728  67.291  59.043  1.00  0.00           O  
ATOM    752  C5'   G    24      43.690  67.672  58.071  1.00  0.00           C  
ATOM    753  C4'   G    24      43.631  66.782  56.854  1.00  0.00           C  
ATOM    754  O4'   G    24      43.791  65.383  57.199  1.00  0.00           O  
ATOM    755  C3'   G    24      42.320  66.793  56.082  1.00  0.00           C  
ATOM    756  O3'   G    24      42.157  67.953  55.285  1.00  0.00           O  
ATOM    757  C1'   G    24      43.059  64.572  56.312  1.00  0.00           C  
ATOM    758  C2'   G    24      42.424  65.505  55.282  1.00  0.00           C  
ATOM    759  O2'   G    24      43.306  65.653  54.179  1.00  0.00           O  
ATOM    760  N1    G    24      39.823  60.642  56.333  1.00  0.00           N  
ATOM    761  C2    G    24      40.679  61.064  55.345  1.00  0.00           C  
ATOM    762  N2    G    24      40.677  60.350  54.210  1.00  0.00           N  
ATOM    763  N3    G    24      41.480  62.111  55.459  1.00  0.00           N  
ATOM    764  C4    G    24      41.355  62.714  56.660  1.00  0.00           C  
ATOM    765  C5    G    24      40.533  62.373  57.714  1.00  0.00           C  
ATOM    766  C6    G    24      39.679  61.248  57.578  1.00  0.00           C  
ATOM    767  O6    G    24      38.877  60.785  58.398  1.00  0.00           O  
ATOM    768  N7    G    24      40.704  63.248  58.776  1.00  0.00           N  
ATOM    769  C8    G    24      41.610  64.090  58.358  1.00  0.00           C  
ATOM    770  N9    G    24      42.048  63.824  57.083  1.00  0.00           N  
ATOM    771  H5'   G    24      44.584  67.615  58.466  1.00  0.00           H  
ATOM    772 H5''   G    24      43.519  68.598  57.798  1.00  0.00           H  
ATOM    773  H4'   G    24      44.356  67.055  56.254  1.00  0.00           H  
ATOM    774  H3'   G    24      41.566  66.722  56.703  1.00  0.00           H  
ATOM    775  H1'   G    24      43.655  63.940  55.857  1.00  0.00           H  
ATOM    776  H2'   G    24      41.541  65.185  54.999  1.00  0.00           H  
ATOM    777 HO2'   G    24      43.347  66.599  53.928  1.00  0.00           H  
ATOM    778  H1    G    24      39.271  59.853  56.150  1.00  0.00           H  
ATOM    779  H22   G    24      41.268  60.604  53.470  1.00  0.00           H  
ATOM    780  H21   G    24      40.087  59.573  54.118  1.00  0.00           H  
ATOM    781  H8    G    24      41.943  64.836  58.900  1.00  0.00           H  
ATOM    782  P     C    25      40.740  68.709  55.238  1.00  0.00           P  
ATOM    783  OP2   C    25      40.240  68.838  56.630  1.00  0.00           O  
ATOM    784  OP1   C    25      40.894  69.925  54.399  1.00  0.00           O  
ATOM    785  O5'   C    25      39.786  67.695  54.464  1.00  0.00           O  
ATOM    786  C5'   C    25      40.017  67.374  53.100  1.00  0.00           C  
ATOM    787  C4'   C    25      39.256  66.137  52.682  1.00  0.00           C  
ATOM    788  O4'   C    25      39.650  65.018  53.520  1.00  0.00           O  
ATOM    789  C3'   C    25      37.748  66.197  52.857  1.00  0.00           C  
ATOM    790  O3'   C    25      37.085  66.865  51.798  1.00  0.00           O  
ATOM    791  C1'   C    25      38.538  64.187  53.787  1.00  0.00           C  
ATOM    792  C2'   C    25      37.375  64.726  52.955  1.00  0.00           C  
ATOM    793  O2'   C    25      37.353  64.070  51.706  1.00  0.00           O  
ATOM    794  N1    C    25      38.248  64.240  55.234  1.00  0.00           N  
ATOM    795  C2    C    25      37.479  63.211  55.798  1.00  0.00           C  
ATOM    796  O2    C    25      37.068  62.300  55.072  1.00  0.00           O  
ATOM    797  N3    C    25      37.200  63.244  57.120  1.00  0.00           N  
ATOM    798  C4    C    25      37.653  64.251  57.875  1.00  0.00           C  
ATOM    799  N4    C    25      37.354  64.233  59.174  1.00  0.00           N  
ATOM    800  C5    C    25      38.434  65.315  57.328  1.00  0.00           C  
ATOM    801  C6    C    25      38.707  65.269  56.017  1.00  0.00           C  
ATOM    802  H5'   C    25      40.975  67.220  52.966  1.00  0.00           H  
ATOM    803 H5''   C    25      39.732  68.127  52.542  1.00  0.00           H  
ATOM    804  H4'   C    25      39.494  66.024  51.614  1.00  0.00           H  
ATOM    805  H3'   C    25      37.429  66.763  53.746  1.00  0.00           H  
ATOM    806  H1'   C    25      38.659  63.128  53.519  1.00  0.00           H  
ATOM    807  H2'   C    25      36.366  64.570  53.364  1.00  0.00           H  
ATOM    808 HO2'   C    25      37.129  64.729  50.987  1.00  0.00           H  
ATOM    809  H42   C    25      37.673  64.970  59.772  1.00  0.00           H  
ATOM    810  H41   C    25      36.811  63.484  59.552  1.00  0.00           H  
ATOM    811  H5    C    25      38.794  66.140  57.960  1.00  0.00           H  
ATOM    812  H6    C    25      39.307  66.070  55.560  1.00  0.00           H  
ATOM    813  P     C    26      35.838  67.825  52.128  1.00  0.00           P  
ATOM    814  OP2   C    26      36.102  68.512  53.421  1.00  0.00           O  
ATOM    815  OP1   C    26      35.574  68.633  50.912  1.00  0.00           O  
ATOM    816  O5'   C    26      34.625  66.814  52.339  1.00  0.00           O  
ATOM    817  C5'   C    26      34.134  66.030  51.248  1.00  0.00           C  
ATOM    818  C4'   C    26      33.205  64.952  51.750  1.00  0.00           C  
ATOM    819  O4'   C    26      33.909  64.117  52.708  1.00  0.00           O  
ATOM    820  C3'   C    26      31.993  65.443  52.524  1.00  0.00           C  
ATOM    821  O3'   C    26      30.942  65.905  51.678  1.00  0.00           O  
ATOM    822  C1'   C    26      33.007  63.691  53.717  1.00  0.00           C  
ATOM    823  C2'   C    26      31.621  64.215  53.337  1.00  0.00           C  
ATOM    824  O2'   C    26      30.949  63.234  52.572  1.00  0.00           O  
ATOM    825  N1    C    26      33.452  64.211  55.023  1.00  0.00           N  
ATOM    826  C2    C    26      33.010  63.573  56.189  1.00  0.00           C  
ATOM    827  O2    C    26      32.293  62.565  56.089  1.00  0.00           O  
ATOM    828  N3    C    26      33.375  64.068  57.393  1.00  0.00           N  
ATOM    829  C4    C    26      34.149  65.152  57.460  1.00  0.00           C  
ATOM    830  N4    C    26      34.463  65.619  58.669  1.00  0.00           N  
ATOM    831  C5    C    26      34.631  65.808  56.292  1.00  0.00           C  
ATOM    832  C6    C    26      34.264  65.309  55.107  1.00  0.00           C  
ATOM    833  H5'   C    26      34.972  65.571  50.704  1.00  0.00           H  
ATOM    834 H5''   C    26      33.600  66.673  50.532  1.00  0.00           H  
ATOM    835  H4'   C    26      32.875  64.436  50.836  1.00  0.00           H  
ATOM    836  H3'   C    26      32.202  66.314  53.165  1.00  0.00           H  
ATOM    837  H1'   C    26      32.919  62.599  53.816  1.00  0.00           H  
ATOM    838  H2'   C    26      30.933  64.446  54.163  1.00  0.00           H  
ATOM    839 HO2'   C    26      30.665  62.482  53.168  1.00  0.00           H  
ATOM    840  H42   C    26      35.041  66.431  58.757  1.00  0.00           H  
ATOM    841  H41   C    26      34.122  65.157  59.487  1.00  0.00           H  
ATOM    842  H5    C    26      35.280  66.694  56.364  1.00  0.00           H  
ATOM    843  H6    C    26      34.618  65.790  54.183  1.00  0.00           H  
ATOM    844  P     G    27      29.989  67.099  52.182  1.00  0.00           P  
ATOM    845  OP2   G    27      30.842  68.156  52.785  1.00  0.00           O  
ATOM    846  OP1   G    27      29.069  67.451  51.065  1.00  0.00           O  
ATOM    847  O5'   G    27      29.144  66.431  53.356  1.00  0.00           O  
ATOM    848  C5'   G    27      28.210  65.367  53.076  1.00  0.00           C  
ATOM    849  C4'   G    27      27.514  64.924  54.340  1.00  0.00           C  
ATOM    850  O4'   G    27      28.482  64.424  55.297  1.00  0.00           O  
ATOM    851  C3'   G    27      26.771  66.009  55.093  1.00  0.00           C  
ATOM    852  O3'   G    27      25.499  66.239  54.507  1.00  0.00           O  
ATOM    853  C1'   G    27      28.024  64.703  56.613  1.00  0.00           C  
ATOM    854  C2'   G    27      26.683  65.431  56.500  1.00  0.00           C  
ATOM    855  O2'   G    27      25.645  64.488  56.662  1.00  0.00           O  
ATOM    856  N1    G    27      29.626  66.391  61.126  1.00  0.00           N  
ATOM    857  C2    G    27      28.505  65.658  60.814  1.00  0.00           C  
ATOM    858  N2    G    27      27.713  65.326  61.843  1.00  0.00           N  
ATOM    859  N3    G    27      28.184  65.282  59.586  1.00  0.00           N  
ATOM    860  C4    G    27      29.090  65.702  58.677  1.00  0.00           C  
ATOM    861  C5    G    27      30.238  66.439  58.882  1.00  0.00           C  
ATOM    862  C6    G    27      30.568  66.841  60.205  1.00  0.00           C  
ATOM    863  O6    G    27      31.540  67.504  60.590  1.00  0.00           O  
ATOM    864  N7    G    27      30.901  66.663  57.682  1.00  0.00           N  
ATOM    865  C8    G    27      30.160  66.069  56.788  1.00  0.00           C  
ATOM    866  N9    G    27      29.049  65.461  57.324  1.00  0.00           N  
ATOM    867  H5'   G    27      28.735  64.512  52.627  1.00  0.00           H  
ATOM    868 H5''   G    27      27.462  65.705  52.343  1.00  0.00           H  
ATOM    869  H4'   G    27      26.781  64.180  53.997  1.00  0.00           H  
ATOM    870  H3'   G    27      27.270  66.990  55.064  1.00  0.00           H  
ATOM    871  H1'   G    27      27.846  63.795  57.207  1.00  0.00           H  
ATOM    872  H2'   G    27      26.473  66.197  57.261  1.00  0.00           H  
ATOM    873 HO2'   G    27      24.940  64.646  55.970  1.00  0.00           H  
ATOM    874  H1    G    27      29.776  66.620  62.087  1.00  0.00           H  
ATOM    875  H22   G    27      26.882  64.794  61.681  1.00  0.00           H  
ATOM    876  H21   G    27      27.952  65.609  62.770  1.00  0.00           H  
ATOM    877  H8    G    27      30.401  66.054  55.714  1.00  0.00           H  
ATOM    878  P     U    28      24.941  67.738  54.352  1.00  0.00           P  
ATOM    879  OP2   U    28      26.041  68.586  53.827  1.00  0.00           O  
ATOM    880  OP1   U    28      23.650  67.675  53.620  1.00  0.00           O  
ATOM    881  O5'   U    28      24.638  68.193  55.848  1.00  0.00           O  
ATOM    882  C5'   U    28      23.691  67.497  56.645  1.00  0.00           C  
ATOM    883  C4'   U    28      23.729  67.955  58.082  1.00  0.00           C  
ATOM    884  O4'   U    28      25.099  67.844  58.590  1.00  0.00           O  
ATOM    885  C3'   U    28      23.305  69.392  58.340  1.00  0.00           C  
ATOM    886  O3'   U    28      22.718  69.577  59.615  1.00  0.00           O  
ATOM    887  C1'   U    28      25.515  69.109  59.062  1.00  0.00           C  
ATOM    888  C2'   U    28      24.638  70.123  58.344  1.00  0.00           C  
ATOM    889  O2'   U    28      24.570  71.314  59.115  1.00  0.00           O  
ATOM    890  N1    U    28      26.955  69.297  58.761  1.00  0.00           N  
ATOM    891  C2    U    28      27.815  69.408  59.837  1.00  0.00           C  
ATOM    892  O2    U    28      27.441  69.357  60.996  1.00  0.00           O  
ATOM    893  N3    U    28      29.138  69.580  59.511  1.00  0.00           N  
ATOM    894  C4    U    28      29.680  69.652  58.245  1.00  0.00           C  
ATOM    895  O4    U    28      30.894  69.811  58.115  1.00  0.00           O  
ATOM    896  C5    U    28      28.731  69.530  57.181  1.00  0.00           C  
ATOM    897  C6    U    28      27.437  69.360  57.470  1.00  0.00           C  
ATOM    898  H5'   U    28      23.888  66.538  56.610  1.00  0.00           H  
ATOM    899 H5''   U    28      22.794  67.653  56.284  1.00  0.00           H  
ATOM    900  H4'   U    28      23.142  67.377  58.613  1.00  0.00           H  
ATOM    901  H3'   U    28      22.767  69.710  57.585  1.00  0.00           H  
ATOM    902  H1'   U    28      25.373  69.187  60.029  1.00  0.00           H  
ATOM    903  H2'   U    28      24.955  70.299  57.433  1.00  0.00           H  
ATOM    904 HO2'   U    28      25.440  71.764  59.085  1.00  0.00           H  
ATOM    905  H3    U    28      29.765  69.661  60.259  1.00  0.00           H  
ATOM    906  H5    U    28      29.028  69.569  56.247  1.00  0.00           H  
ATOM    907  H6    U    28      26.807  69.280  56.724  1.00  0.00           H  
ATOM    908  P     U    29      21.151  69.306  59.817  1.00  0.00           P  
ATOM    909  OP2   U    29      20.489  69.823  58.593  1.00  0.00           O  
ATOM    910  OP1   U    29      21.029  67.867  60.166  1.00  0.00           O  
ATOM    911  O5'   U    29      20.631  70.160  61.057  1.00  0.00           O  
ATOM    912  C5'   U    29      19.681  69.624  61.966  1.00  0.00           C  
ATOM    913  C4'   U    29      20.334  69.153  63.241  1.00  0.00           C  
ATOM    914  O4'   U    29      21.638  68.593  62.926  1.00  0.00           O  
ATOM    915  C3'   U    29      20.679  70.232  64.256  1.00  0.00           C  
ATOM    916  O3'   U    29      19.542  70.743  64.929  1.00  0.00           O  
ATOM    917  C1'   U    29      22.460  68.768  64.036  1.00  0.00           C  
ATOM    918  C2'   U    29      21.640  69.440  65.135  1.00  0.00           C  
ATOM    919  O2'   U    29      20.950  68.462  65.901  1.00  0.00           O  
ATOM    920  N1    U    29      23.652  69.564  63.657  1.00  0.00           N  
ATOM    921  C2    U    29      24.813  69.344  64.376  1.00  0.00           C  
ATOM    922  O2    U    29      24.888  68.538  65.287  1.00  0.00           O  
ATOM    923  N3    U    29      25.890  70.103  63.990  1.00  0.00           N  
ATOM    924  C4    U    29      25.928  71.041  62.980  1.00  0.00           C  
ATOM    925  O4    U    29      26.978  71.644  62.754  1.00  0.00           O  
ATOM    926  C5    U    29      24.692  71.215  62.279  1.00  0.00           C  
ATOM    927  C6    U    29      23.628  70.489  62.634  1.00  0.00           C  
ATOM    928  H5'   U    29      19.226  68.866  61.542  1.00  0.00           H  
ATOM    929 H5''   U    29      19.020  70.314  62.182  1.00  0.00           H  
ATOM    930  H4'   U    29      19.783  68.472  63.679  1.00  0.00           H  
ATOM    931  H3'   U    29      21.172  70.975  63.850  1.00  0.00           H  
ATOM    932  H1'   U    29      22.746  67.881  64.342  1.00  0.00           H  
ATOM    933  H2'   U    29      22.178  70.030  65.703  1.00  0.00           H  
ATOM    934 HO2'   U    29      20.041  68.781  66.082  1.00  0.00           H  
ATOM    935  H3    U    29      26.723  69.963  64.487  1.00  0.00           H  
ATOM    936  H5    U    29      24.628  71.862  61.545  1.00  0.00           H  
ATOM    937  H6    U    29      22.794  70.627  62.140  1.00  0.00           H  
ATOM    938  P     C    30      19.480  72.292  65.353  1.00  0.00           P  
ATOM    939  OP2   C    30      20.156  73.086  64.296  1.00  0.00           O  
ATOM    940  OP1   C    30      18.079  72.610  65.727  1.00  0.00           O  
ATOM    941  O5'   C    30      20.370  72.367  66.672  1.00  0.00           O  
ATOM    942  C5'   C    30      20.069  71.564  67.802  1.00  0.00           C  
ATOM    943  C4'   C    30      21.189  71.579  68.811  1.00  0.00           C  
ATOM    944  O4'   C    30      22.397  71.031  68.225  1.00  0.00           O  
ATOM    945  C3'   C    30      21.601  72.957  69.291  1.00  0.00           C  
ATOM    946  O3'   C    30      20.746  73.373  70.351  1.00  0.00           O  
ATOM    947  C1'   C    30      23.538  71.706  68.731  1.00  0.00           C  
ATOM    948  C2'   C    30      23.036  72.727  69.757  1.00  0.00           C  
ATOM    949  O2'   C    30      23.103  72.177  71.059  1.00  0.00           O  
ATOM    950  N1    C    30      24.274  72.289  67.602  1.00  0.00           N  
ATOM    951  C2    C    30      25.628  72.573  67.751  1.00  0.00           C  
ATOM    952  O2    C    30      26.164  72.362  68.847  1.00  0.00           O  
ATOM    953  N3    C    30      26.320  73.077  66.707  1.00  0.00           N  
ATOM    954  C4    C    30      25.697  73.326  65.557  1.00  0.00           C  
ATOM    955  N4    C    30      26.410  73.851  64.558  1.00  0.00           N  
ATOM    956  C5    C    30      24.312  73.058  65.382  1.00  0.00           C  
ATOM    957  C6    C    30      23.644  72.541  66.420  1.00  0.00           C  
ATOM    958  H5'   C    30      19.916  70.642  67.508  1.00  0.00           H  
ATOM    959 H5''   C    30      19.253  71.903  68.226  1.00  0.00           H  
ATOM    960  H4'   C    30      20.791  71.008  69.663  1.00  0.00           H  
ATOM    961  H3'   C    30      21.504  73.739  68.523  1.00  0.00           H  
ATOM    962  H1'   C    30      24.253  71.054  69.252  1.00  0.00           H  
ATOM    963  H2'   C    30      23.617  73.658  69.815  1.00  0.00           H  
ATOM    964 HO2'   C    30      22.305  72.470  71.587  1.00  0.00           H  
ATOM    965  H42   C    30      25.971  74.051  63.681  1.00  0.00           H  
ATOM    966  H41   C    30      27.382  74.043  64.685  1.00  0.00           H  
ATOM    967  H5    C    30      23.808  73.269  64.427  1.00  0.00           H  
ATOM    968  H6    C    30      22.571  72.321  66.319  1.00  0.00           H  
ATOM    969  P     A    31      20.523  74.938  70.623  1.00  0.00           P  
ATOM    970  OP2   A    31      20.482  75.611  69.299  1.00  0.00           O  
ATOM    971  OP1   A    31      19.378  75.064  71.558  1.00  0.00           O  
ATOM    972  O5'   A    31      21.849  75.359  71.392  1.00  0.00           O  
ATOM    973  C5'   A    31      22.342  76.690  71.358  1.00  0.00           C  
ATOM    974  C4'   A    31      23.777  76.694  71.812  1.00  0.00           C  
ATOM    975  O4'   A    31      24.490  75.675  71.067  1.00  0.00           O  
ATOM    976  C3'   A    31      24.586  77.955  71.578  1.00  0.00           C  
ATOM    977  O3'   A    31      24.384  78.851  72.670  1.00  0.00           O  
ATOM    978  C1'   A    31      25.818  76.080  70.848  1.00  0.00           C  
ATOM    979  C2'   A    31      26.006  77.403  71.588  1.00  0.00           C  
ATOM    980  O2'   A    31      26.428  77.113  72.901  1.00  0.00           O  
ATOM    981  N1    A    31      29.250  76.792  67.135  1.00  0.00           N  
ATOM    982  C2    A    31      29.369  76.677  68.461  1.00  0.00           C  
ATOM    983  N3    A    31      28.433  76.471  69.371  1.00  0.00           N  
ATOM    984  C4    A    31      27.235  76.371  68.789  1.00  0.00           C  
ATOM    985  C5    A    31      26.954  76.464  67.443  1.00  0.00           C  
ATOM    986  C6    A    31      28.025  76.697  66.590  1.00  0.00           C  
ATOM    987  N6    A    31      27.904  76.844  65.271  1.00  0.00           N  
ATOM    988  N7    A    31      25.596  76.314  67.213  1.00  0.00           N  
ATOM    989  C8    A    31      25.094  76.144  68.410  1.00  0.00           C  
ATOM    990  N9    A    31      26.032  76.187  69.411  1.00  0.00           N  
ATOM    991  H5'   A    31      21.734  77.335  72.008  1.00  0.00           H  
ATOM    992 H5''   A    31      22.263  77.096  70.338  1.00  0.00           H  
ATOM    993  H4'   A    31      23.716  76.533  72.898  1.00  0.00           H  
ATOM    994  H3'   A    31      24.282  78.515  70.682  1.00  0.00           H  
ATOM    995  H1'   A    31      26.586  75.390  71.227  1.00  0.00           H  
ATOM    996  H2'   A    31      26.742  78.117  71.191  1.00  0.00           H  
ATOM    997 HO2'   A    31      25.965  77.725  73.543  1.00  0.00           H  
ATOM    998  H2    A    31      30.392  76.768  68.852  1.00  0.00           H  
ATOM    999  H61   A    31      28.714  77.020  64.710  1.00  0.00           H  
ATOM   1000  H62   A    31      27.004  76.779  64.841  1.00  0.00           H  
ATOM   1001  H8    A    31      24.020  75.992  68.595  1.00  0.00           H  
ATOM   1002  P     G    32      24.191  80.406  72.381  1.00  0.00           P  
ATOM   1003  OP2   G    32      23.312  80.568  71.190  1.00  0.00           O  
ATOM   1004  OP1   G    32      23.800  81.017  73.670  1.00  0.00           O  
ATOM   1005  O5'   G    32      25.658  80.876  71.987  1.00  0.00           O  
ATOM   1006  C5'   G    32      26.706  80.849  72.944  1.00  0.00           C  
ATOM   1007  C4'   G    32      28.040  81.072  72.269  1.00  0.00           C  
ATOM   1008  O4'   G    32      28.251  80.051  71.261  1.00  0.00           O  
ATOM   1009  C3'   G    32      28.180  82.348  71.461  1.00  0.00           C  
ATOM   1010  O3'   G    32      28.436  83.483  72.274  1.00  0.00           O  
ATOM   1011  C1'   G    32      29.079  80.556  70.236  1.00  0.00           C  
ATOM   1012  C2'   G    32      29.364  82.018  70.566  1.00  0.00           C  
ATOM   1013  O2'   G    32      30.576  82.089  71.282  1.00  0.00           O  
ATOM   1014  N1    G    32      29.584  80.636  65.175  1.00  0.00           N  
ATOM   1015  C2    G    32      30.497  80.954  66.145  1.00  0.00           C  
ATOM   1016  N2    G    32      31.703  81.361  65.714  1.00  0.00           N  
ATOM   1017  N3    G    32      30.252  80.886  67.447  1.00  0.00           N  
ATOM   1018  C4    G    32      28.988  80.500  67.705  1.00  0.00           C  
ATOM   1019  C5    G    32      27.998  80.171  66.814  1.00  0.00           C  
ATOM   1020  C6    G    32      28.279  80.216  65.422  1.00  0.00           C  
ATOM   1021  O6    G    32      27.531  79.927  64.475  1.00  0.00           O  
ATOM   1022  N7    G    32      26.835  79.823  67.480  1.00  0.00           N  
ATOM   1023  C8    G    32      27.133  79.948  68.744  1.00  0.00           C  
ATOM   1024  N9    G    32      28.423  80.351  68.950  1.00  0.00           N  
ATOM   1025  H5'   G    32      26.714  79.883  73.468  1.00  0.00           H  
ATOM   1026 H5''   G    32      26.542  81.626  73.705  1.00  0.00           H  
ATOM   1027  H4'   G    32      28.764  81.065  73.096  1.00  0.00           H  
ATOM   1028  H3'   G    32      27.268  82.627  70.912  1.00  0.00           H  
ATOM   1029  H1'   G    32      30.053  80.049  70.165  1.00  0.00           H  
ATOM   1030  H2'   G    32      29.472  82.722  69.729  1.00  0.00           H  
ATOM   1031 HO2'   G    32      30.492  82.764  72.015  1.00  0.00           H  
ATOM   1032  H1    G    32      29.877  80.711  64.222  1.00  0.00           H  
ATOM   1033  H22   G    32      32.411  81.612  66.375  1.00  0.00           H  
ATOM   1034  H21   G    32      31.893  81.415  64.735  1.00  0.00           H  
ATOM   1035  H8    G    32      26.420  79.747  69.558  1.00  0.00           H  
ATOM   1036  P     U    33      27.839  84.919  71.867  1.00  0.00           P  
ATOM   1037  OP2   U    33      26.412  84.735  71.502  1.00  0.00           O  
ATOM   1038  OP1   U    33      28.207  85.888  72.931  1.00  0.00           O  
ATOM   1039  O5'   U    33      28.640  85.308  70.547  1.00  0.00           O  
ATOM   1040  C5'   U    33      30.034  85.573  70.590  1.00  0.00           C  
ATOM   1041  C4'   U    33      30.567  85.975  69.237  1.00  0.00           C  
ATOM   1042  O4'   U    33      30.156  84.990  68.250  1.00  0.00           O  
ATOM   1043  C3'   U    33      30.078  87.309  68.693  1.00  0.00           C  
ATOM   1044  O3'   U    33      31.005  87.923  67.816  1.00  0.00           O  
ATOM   1045  C1'   U    33      29.403  85.618  67.240  1.00  0.00           C  
ATOM   1046  C2'   U    33      28.880  86.895  67.866  1.00  0.00           C  
ATOM   1047  O2'   U    33      28.607  87.843  66.845  1.00  0.00           O  
ATOM   1048  N1    U    33      28.309  84.710  66.818  1.00  0.00           N  
ATOM   1049  C2    U    33      28.102  84.561  65.459  1.00  0.00           C  
ATOM   1050  O2    U    33      28.771  85.134  64.617  1.00  0.00           O  
ATOM   1051  N3    U    33      27.080  83.710  65.116  1.00  0.00           N  
ATOM   1052  C4    U    33      26.258  83.008  65.972  1.00  0.00           C  
ATOM   1053  O4    U    33      25.380  82.281  65.506  1.00  0.00           O  
ATOM   1054  C5    U    33      26.530  83.212  67.362  1.00  0.00           C  
ATOM   1055  C6    U    33      27.520  84.033  67.725  1.00  0.00           C  
ATOM   1056  H5'   U    33      30.503  84.767  70.891  1.00  0.00           H  
ATOM   1057 H5''   U    33      30.202  86.298  71.227  1.00  0.00           H  
ATOM   1058  H4'   U    33      31.545  86.002  69.278  1.00  0.00           H  
ATOM   1059  H3'   U    33      29.777  87.870  69.438  1.00  0.00           H  
ATOM   1060  H1'   U    33      29.956  85.843  66.463  1.00  0.00           H  
ATOM   1061  H2'   U    33      28.095  86.732  68.428  1.00  0.00           H  
ATOM   1062 HO2'   U    33      29.100  88.669  67.036  1.00  0.00           H  
ATOM   1063  H3    U    33      26.917  83.590  64.157  1.00  0.00           H  
ATOM   1064  H5    U    33      25.995  82.751  68.042  1.00  0.00           H  
ATOM   1065  H6    U    33      27.686  84.157  68.682  1.00  0.00           H  
ATOM   1066  P     A    34      31.744  89.284  68.243  1.00  0.00           P  
ATOM   1067  OP2   A    34      32.415  89.054  69.547  1.00  0.00           O  
ATOM   1068  OP1   A    34      32.539  89.760  67.082  1.00  0.00           O  
ATOM   1069  O5'   A    34      30.550  90.313  68.478  1.00  0.00           O  
ATOM   1070  C5'   A    34      30.455  91.506  67.713  1.00  0.00           C  
ATOM   1071  C4'   A    34      29.422  92.442  68.277  1.00  0.00           C  
ATOM   1072  O4'   A    34      28.112  91.825  68.184  1.00  0.00           O  
ATOM   1073  C3'   A    34      29.563  92.754  69.756  1.00  0.00           C  
ATOM   1074  O3'   A    34      30.482  93.819  69.944  1.00  0.00           O  
ATOM   1075  C1'   A    34      27.325  92.146  69.322  1.00  0.00           C  
ATOM   1076  C2'   A    34      28.141  93.150  70.139  1.00  0.00           C  
ATOM   1077  O2'   A    34      27.833  94.455  69.691  1.00  0.00           O  
ATOM   1078  N1    A    34      24.832  89.828  73.186  1.00  0.00           N  
ATOM   1079  C2    A    34      24.899  91.105  72.802  1.00  0.00           C  
ATOM   1080  N3    A    34      25.564  91.645  71.784  1.00  0.00           N  
ATOM   1081  C4    A    34      26.241  90.703  71.109  1.00  0.00           C  
ATOM   1082  C5    A    34      26.275  89.351  71.389  1.00  0.00           C  
ATOM   1083  C6    A    34      25.520  88.906  72.486  1.00  0.00           C  
ATOM   1084  N6    A    34      25.448  87.626  72.870  1.00  0.00           N  
ATOM   1085  N7    A    34      27.091  88.683  70.486  1.00  0.00           N  
ATOM   1086  C8    A    34      27.523  89.632  69.690  1.00  0.00           C  
ATOM   1087  N9    A    34      27.047  90.881  70.008  1.00  0.00           N  
ATOM   1088  H5'   A    34      30.209  91.277  66.792  1.00  0.00           H  
ATOM   1089 H5''   A    34      31.325  91.955  67.709  1.00  0.00           H  
ATOM   1090  H4'   A    34      29.545  93.364  67.689  1.00  0.00           H  
ATOM   1091  H3'   A    34      29.972  91.921  70.346  1.00  0.00           H  
ATOM   1092  H1'   A    34      26.345  92.608  69.134  1.00  0.00           H  
ATOM   1093  H2'   A    34      27.984  93.168  71.226  1.00  0.00           H  
ATOM   1094 HO2'   A    34      28.668  95.005  69.665  1.00  0.00           H  
ATOM   1095  H2    A    34      24.323  91.812  73.416  1.00  0.00           H  
ATOM   1096  H61   A    34      24.891  87.371  73.662  1.00  0.00           H  
ATOM   1097  H62   A    34      25.950  86.923  72.367  1.00  0.00           H  
ATOM   1098  H8    A    34      28.204  89.446  68.845  1.00  0.00           H  
ATOM   1099  P     C    35      31.501  93.780  71.178  1.00  0.00           P  
ATOM   1100  OP2   C    35      32.128  92.440  71.271  1.00  0.00           O  
ATOM   1101  OP1   C    35      32.355  94.978  71.049  1.00  0.00           O  
ATOM   1102  O5'   C    35      30.552  93.981  72.433  1.00  0.00           O  
ATOM   1103  C5'   C    35      29.922  95.239  72.667  1.00  0.00           C  
ATOM   1104  C4'   C    35      28.968  95.125  73.823  1.00  0.00           C  
ATOM   1105  O4'   C    35      27.946  94.137  73.522  1.00  0.00           O  
ATOM   1106  C3'   C    35      29.569  94.623  75.126  1.00  0.00           C  
ATOM   1107  O3'   C    35      30.309  95.624  75.808  1.00  0.00           O  
ATOM   1108  C1'   C    35      27.516  93.542  74.736  1.00  0.00           C  
ATOM   1109  C2'   C    35      28.319  94.179  75.872  1.00  0.00           C  
ATOM   1110  O2'   C    35      27.572  95.256  76.392  1.00  0.00           O  
ATOM   1111  N1    C    35      27.734  92.083  74.688  1.00  0.00           N  
ATOM   1112  C2    C    35      27.056  91.274  75.609  1.00  0.00           C  
ATOM   1113  O2    C    35      26.286  91.813  76.422  1.00  0.00           O  
ATOM   1114  N3    C    35      27.266  89.933  75.593  1.00  0.00           N  
ATOM   1115  C4    C    35      28.122  89.404  74.714  1.00  0.00           C  
ATOM   1116  N4    C    35      28.335  88.092  74.754  1.00  0.00           N  
ATOM   1117  C5    C    35      28.810  90.202  73.757  1.00  0.00           C  
ATOM   1118  C6    C    35      28.590  91.523  73.779  1.00  0.00           C  
ATOM   1119  H5'   C    35      29.381  95.565  71.767  1.00  0.00           H  
ATOM   1120 H5''   C    35      30.680  96.006  72.883  1.00  0.00           H  
ATOM   1121  H4'   C    35      28.594  96.150  73.964  1.00  0.00           H  
ATOM   1122  H3'   C    35      30.299  93.811  74.991  1.00  0.00           H  
ATOM   1123  H1'   C    35      26.453  93.711  74.963  1.00  0.00           H  
ATOM   1124  H2'   C    35      28.546  93.553  76.747  1.00  0.00           H  
ATOM   1125 HO2'   C    35      28.186  96.017  76.604  1.00  0.00           H  
ATOM   1126  H42   C    35      28.972  87.668  74.109  1.00  0.00           H  
ATOM   1127  H41   C    35      27.860  87.529  75.429  1.00  0.00           H  
ATOM   1128  H5    C    35      29.499  89.749  73.028  1.00  0.00           H  
ATOM   1129  H6    C    35      29.105  92.171  73.054  1.00  0.00           H  
ATOM   1130  P     C    36      31.586  95.215  76.698  1.00  0.00           P  
ATOM   1131  OP2   C    36      32.379  94.156  76.033  1.00  0.00           O  
ATOM   1132  OP1   C    36      32.222  96.524  77.021  1.00  0.00           O  
ATOM   1133  O5'   C    36      30.988  94.588  78.035  1.00  0.00           O  
ATOM   1134  C5'   C    36      30.269  95.414  78.965  1.00  0.00           C  
ATOM   1135  C4'   C    36      29.652  94.573  80.052  1.00  0.00           C  
ATOM   1136  O4'   C    36      28.698  93.634  79.482  1.00  0.00           O  
ATOM   1137  C3'   C    36      30.605  93.667  80.806  1.00  0.00           C  
ATOM   1138  O3'   C    36      31.372  94.387  81.762  1.00  0.00           O  
ATOM   1139  C1'   C    36      28.628  92.489  80.316  1.00  0.00           C  
ATOM   1140  C2'   C    36      29.641  92.679  81.446  1.00  0.00           C  
ATOM   1141  O2'   C    36      28.977  93.208  82.575  1.00  0.00           O  
ATOM   1142  N1    C    36      28.950  91.283  79.520  1.00  0.00           N  
ATOM   1143  C2    C    36      28.484  90.040  79.972  1.00  0.00           C  
ATOM   1144  O2    C    36      27.767  89.999  80.984  1.00  0.00           O  
ATOM   1145  N3    C    36      28.829  88.921  79.306  1.00  0.00           N  
ATOM   1146  C4    C    36      29.604  89.003  78.227  1.00  0.00           C  
ATOM   1147  N4    C    36      29.950  87.866  77.621  1.00  0.00           N  
ATOM   1148  C5    C    36      30.068  90.254  77.724  1.00  0.00           C  
ATOM   1149  C6    C    36      29.718  91.357  78.390  1.00  0.00           C  
ATOM   1150  H5'   C    36      29.480  95.975  78.442  1.00  0.00           H  
ATOM   1151 H5''   C    36      30.947  96.155  79.414  1.00  0.00           H  
ATOM   1152  H4'   C    36      29.216  95.307  80.745  1.00  0.00           H  
ATOM   1153  H3'   C    36      31.362  93.191  80.164  1.00  0.00           H  
ATOM   1154  H1'   C    36      27.649  92.324  80.789  1.00  0.00           H  
ATOM   1155  H2'   C    36      30.144  91.775  81.818  1.00  0.00           H  
ATOM   1156 HO2'   C    36      29.560  93.891  83.016  1.00  0.00           H  
ATOM   1157  H42   C    36      30.532  87.888  76.808  1.00  0.00           H  
ATOM   1158  H41   C    36      29.626  86.991  77.979  1.00  0.00           H  
ATOM   1159  H5    C    36      30.694  90.308  76.821  1.00  0.00           H  
ATOM   1160  H6    C    36      30.059  92.339  78.029  1.00  0.00           H  
ATOM   1161  P     A    37      32.878  93.933  82.097  1.00  0.00           P  
ATOM   1162  OP2   A    37      33.528  93.523  80.827  1.00  0.00           O  
ATOM   1163  OP1   A    37      33.501  94.989  82.934  1.00  0.00           O  
ATOM   1164  O5'   A    37      32.696  92.632  82.999  1.00  0.00           O  
ATOM   1165  C5'   A    37      32.125  92.718  84.296  1.00  0.00           C  
ATOM   1166  C4'   A    37      31.848  91.352  84.871  1.00  0.00           C  
ATOM   1167  O4'   A    37      30.921  90.620  84.028  1.00  0.00           O  
ATOM   1168  C3'   A    37      33.041  90.413  84.965  1.00  0.00           C  
ATOM   1169  O3'   A    37      33.902  90.717  86.048  1.00  0.00           O  
ATOM   1170  C1'   A    37      31.187  89.246  84.171  1.00  0.00           C  
ATOM   1171  C2'   A    37      32.347  89.082  85.136  1.00  0.00           C  
ATOM   1172  O2'   A    37      31.844  88.930  86.456  1.00  0.00           O  
ATOM   1173  N1    A    37      31.495  84.914  81.398  1.00  0.00           N  
ATOM   1174  C2    A    37      31.182  85.142  82.680  1.00  0.00           C  
ATOM   1175  N3    A    37      31.121  86.297  83.338  1.00  0.00           N  
ATOM   1176  C4    A    37      31.432  87.323  82.526  1.00  0.00           C  
ATOM   1177  C5    A    37      31.774  87.247  81.189  1.00  0.00           C  
ATOM   1178  C6    A    37      31.802  85.966  80.609  1.00  0.00           C  
ATOM   1179  N6    A    37      32.115  85.738  79.332  1.00  0.00           N  
ATOM   1180  N7    A    37      32.030  88.511  80.675  1.00  0.00           N  
ATOM   1181  C8    A    37      31.840  89.310  81.696  1.00  0.00           C  
ATOM   1182  N9    A    37      31.476  88.658  82.849  1.00  0.00           N  
ATOM   1183  H5'   A    37      31.284  93.219  84.243  1.00  0.00           H  
ATOM   1184 H5''   A    37      32.743  93.195  84.887  1.00  0.00           H  
ATOM   1185  H4'   A    37      31.444  91.457  85.759  1.00  0.00           H  
ATOM   1186  H3'   A    37      33.527  90.425  84.114  1.00  0.00           H  
ATOM   1187  H1'   A    37      30.386  88.823  84.548  1.00  0.00           H  
ATOM   1188  H2'   A    37      32.931  88.337  84.882  1.00  0.00           H  
ATOM   1189 HO2'   A    37      32.421  89.423  87.075  1.00  0.00           H  
ATOM   1190  H2    A    37      30.967  84.344  83.208  1.00  0.00           H  
ATOM   1191  H61   A    37      32.117  84.821  78.984  1.00  0.00           H  
ATOM   1192  H62   A    37      32.341  86.486  78.741  1.00  0.00           H  
ATOM   1193  H8    A    37      31.948  90.283  81.643  1.00  0.00           H  
ATOM   1194  P     A    38      35.493  90.555  85.885  1.00  0.00           P  
ATOM   1195  OP2   A    38      35.884  91.150  84.582  1.00  0.00           O  
ATOM   1196  OP1   A    38      36.135  91.035  87.133  1.00  0.00           O  
ATOM   1197  O5'   A    38      35.712  88.979  85.792  1.00  0.00           O  
ATOM   1198  C5'   A    38      35.447  88.140  86.905  1.00  0.00           C  
ATOM   1199  C4'   A    38      35.572  86.681  86.542  1.00  0.00           C  
ATOM   1200  O4'   A    38      34.556  86.333  85.557  1.00  0.00           O  
ATOM   1201  C3'   A    38      36.881  86.267  85.887  1.00  0.00           C  
ATOM   1202  O3'   A    38      37.930  86.071  86.819  1.00  0.00           O  
ATOM   1203  C1'   A    38      35.090  85.414  84.627  1.00  0.00           C  
ATOM   1204  C2'   A    38      36.479  85.015  85.122  1.00  0.00           C  
ATOM   1205  O2'   A    38      36.364  83.897  85.990  1.00  0.00           O  
ATOM   1206  N1    A    38      35.313  84.671  79.533  1.00  0.00           N  
ATOM   1207  C2    A    38      35.283  83.820  80.567  1.00  0.00           C  
ATOM   1208  N3    A    38      35.225  84.082  81.871  1.00  0.00           N  
ATOM   1209  C4    A    38      35.196  85.409  82.088  1.00  0.00           C  
ATOM   1210  C5    A    38      35.221  86.405  81.130  1.00  0.00           C  
ATOM   1211  C6    A    38      35.282  85.997  79.786  1.00  0.00           C  
ATOM   1212  N6    A    38      35.313  86.845  78.755  1.00  0.00           N  
ATOM   1213  N7    A    38      35.177  87.659  81.725  1.00  0.00           N  
ATOM   1214  C8    A    38      35.127  87.396  83.008  1.00  0.00           C  
ATOM   1215  N9    A    38      35.136  86.054  83.299  1.00  0.00           N  
ATOM   1216  H5'   A    38      34.537  88.312  87.226  1.00  0.00           H  
ATOM   1217 H5''   A    38      36.082  88.347  87.621  1.00  0.00           H  
ATOM   1218  H4'   A    38      35.435  86.141  87.348  1.00  0.00           H  
ATOM   1219  H3'   A    38      37.155  86.960  85.249  1.00  0.00           H  
ATOM   1220  H1'   A    38      34.517  84.619  84.587  1.00  0.00           H  
ATOM   1221  H2'   A    38      37.092  84.837  84.379  1.00  0.00           H  
ATOM   1222 HO2'   A    38      36.968  84.021  86.751  1.00  0.00           H  
ATOM   1223  H2    A    38      35.308  82.869  80.330  1.00  0.00           H  
ATOM   1224  H61   A    38      35.356  86.500  77.838  1.00  0.00           H  
ATOM   1225  H62   A    38      35.291  87.811  78.914  1.00  0.00           H  
ATOM   1226  H8    A    38      35.088  88.093  83.696  1.00  0.00           H  
ATOM   1227  P     G    39      39.448  86.403  86.408  1.00  0.00           P  
ATOM   1228  OP2   G    39      40.039  85.181  85.806  1.00  0.00           O  
ATOM   1229  OP1   G    39      39.450  87.675  85.640  1.00  0.00           O  
ATOM   1230  O5'   G    39      40.176  86.668  87.801  1.00  0.00           O  
ATOM   1231  C5'   G    39      39.603  87.532  88.770  1.00  0.00           C  
ATOM   1232  C4'   G    39      39.752  86.978  90.162  1.00  0.00           C  
ATOM   1233  O4'   G    39      39.164  85.650  90.239  1.00  0.00           O  
ATOM   1234  C3'   G    39      41.180  86.768  90.626  1.00  0.00           C  
ATOM   1235  O3'   G    39      41.759  87.978  91.090  1.00  0.00           O  
ATOM   1236  C1'   G    39      39.906  84.846  91.131  1.00  0.00           C  
ATOM   1237  C2'   G    39      40.999  85.738  91.731  1.00  0.00           C  
ATOM   1238  O2'   G    39      40.519  86.318  92.924  1.00  0.00           O  
ATOM   1239  N1    G    39      42.740  80.602  91.273  1.00  0.00           N  
ATOM   1240  C2    G    39      42.362  81.420  92.307  1.00  0.00           C  
ATOM   1241  N2    G    39      42.811  81.072  93.529  1.00  0.00           N  
ATOM   1242  N3    G    39      41.598  82.499  92.159  1.00  0.00           N  
ATOM   1243  C4    G    39      41.238  82.689  90.869  1.00  0.00           C  
ATOM   1244  C5    G    39      41.560  81.923  89.768  1.00  0.00           C  
ATOM   1245  C6    G    39      42.378  80.775  89.941  1.00  0.00           C  
ATOM   1246  O6    G    39      42.774  79.974  89.083  1.00  0.00           O  
ATOM   1247  N7    G    39      40.991  82.449  88.619  1.00  0.00           N  
ATOM   1248  C8    G    39      40.346  83.507  89.026  1.00  0.00           C  
ATOM   1249  N9    G    39      40.464  83.724  90.378  1.00  0.00           N  
ATOM   1250  H5'   G    39      38.650  87.648  88.572  1.00  0.00           H  
ATOM   1251 H5''   G    39      40.047  88.405  88.724  1.00  0.00           H  
ATOM   1252  H4'   G    39      39.273  87.731  90.804  1.00  0.00           H  
ATOM   1253  H3'   G    39      41.861  86.435  89.828  1.00  0.00           H  
ATOM   1254  H1'   G    39      39.343  84.420  91.974  1.00  0.00           H  
ATOM   1255  H2'   G    39      41.941  85.246  92.011  1.00  0.00           H  
ATOM   1256 HO2'   G    39      40.760  87.289  92.945  1.00  0.00           H  
ATOM   1257  H1    G    39      43.323  79.820  91.492  1.00  0.00           H  
ATOM   1258  H22   G    39      42.569  81.626  94.326  1.00  0.00           H  
ATOM   1259  H21   G    39      43.385  80.262  93.639  1.00  0.00           H  
ATOM   1260  H8    G    39      39.776  84.167  88.353  1.00  0.00           H  
ATOM   1261  P     U    40      43.159  88.479  90.479  1.00  0.00           P  
ATOM   1262  OP2   U    40      43.301  87.979  89.084  1.00  0.00           O  
ATOM   1263  OP1   U    40      43.208  89.936  90.744  1.00  0.00           O  
ATOM   1264  O5'   U    40      44.274  87.774  91.372  1.00  0.00           O  
ATOM   1265  C5'   U    40      44.201  87.804  92.807  1.00  0.00           C  
ATOM   1266  C4'   U    40      45.004  86.673  93.401  1.00  0.00           C  
ATOM   1267  O4'   U    40      44.328  85.409  93.165  1.00  0.00           O  
ATOM   1268  C3'   U    40      46.394  86.462  92.820  1.00  0.00           C  
ATOM   1269  O3'   U    40      47.359  87.352  93.355  1.00  0.00           O  
ATOM   1270  C1'   U    40      45.289  84.375  92.927  1.00  0.00           C  
ATOM   1271  C2'   U    40      46.669  84.999  93.141  1.00  0.00           C  
ATOM   1272  O2'   U    40      47.046  84.831  94.501  1.00  0.00           O  
ATOM   1273  N1    U    40      45.128  83.821  91.561  1.00  0.00           N  
ATOM   1274  C2    U    40      45.742  82.611  91.295  1.00  0.00           C  
ATOM   1275  O2    U    40      46.395  81.999  92.123  1.00  0.00           O  
ATOM   1276  N3    U    40      45.566  82.137  90.019  1.00  0.00           N  
ATOM   1277  C4    U    40      44.854  82.734  89.000  1.00  0.00           C  
ATOM   1278  O4    U    40      44.788  82.179  87.903  1.00  0.00           O  
ATOM   1279  C5    U    40      44.245  83.982  89.348  1.00  0.00           C  
ATOM   1280  C6    U    40      44.401  84.467  90.585  1.00  0.00           C  
ATOM   1281  H5'   U    40      43.154  87.723  93.134  1.00  0.00           H  
ATOM   1282 H5''   U    40      44.583  88.764  93.186  1.00  0.00           H  
ATOM   1283  H4'   U    40      45.082  86.814  94.368  1.00  0.00           H  
ATOM   1284  H3'   U    40      46.357  86.574  91.847  1.00  0.00           H  
ATOM   1285  H1'   U    40      45.149  83.661  93.584  1.00  0.00           H  
ATOM   1286  H2'   U    40      47.333  84.616  92.531  1.00  0.00           H  
ATOM   1287 HO2'   U    40      47.355  85.691  94.854  1.00  0.00           H  
ATOM   1288  H3    U    40      45.993  81.280  89.809  1.00  0.00           H  
ATOM   1289  H5    U    40      43.719  84.475  88.685  1.00  0.00           H  
ATOM   1290  H6    U    40      43.975  85.322  90.797  1.00  0.00           H  
ATOM   1291  P     C    41      48.655  87.754  92.494  1.00  0.00           P  
ATOM   1292  OP2   C    41      48.209  88.076  91.115  1.00  0.00           O  
ATOM   1293  OP1   C    41      49.428  88.757  93.269  1.00  0.00           O  
ATOM   1294  O5'   C    41      49.510  86.412  92.436  1.00  0.00           O  
ATOM   1295  C5'   C    41      50.274  85.984  93.553  1.00  0.00           C  
ATOM   1296  C4'   C    41      51.019  84.703  93.261  1.00  0.00           C  
ATOM   1297  O4'   C    41      50.081  83.660  92.890  1.00  0.00           O  
ATOM   1298  C3'   C    41      52.000  84.748  92.101  1.00  0.00           C  
ATOM   1299  O3'   C    41      53.238  85.347  92.445  1.00  0.00           O  
ATOM   1300  C1'   C    41      50.680  82.798  91.901  1.00  0.00           C  
ATOM   1301  C2'   C    41      52.119  83.282  91.709  1.00  0.00           C  
ATOM   1302  O2'   C    41      52.966  82.576  92.604  1.00  0.00           O  
ATOM   1303  N1    C    41      49.905  82.819  90.635  1.00  0.00           N  
ATOM   1304  C2    C    41      50.128  81.797  89.704  1.00  0.00           C  
ATOM   1305  O2    C    41      50.960  80.913  89.960  1.00  0.00           O  
ATOM   1306  N3    C    41      49.434  81.792  88.542  1.00  0.00           N  
ATOM   1307  C4    C    41      48.546  82.753  88.290  1.00  0.00           C  
ATOM   1308  N4    C    41      47.885  82.708  87.130  1.00  0.00           N  
ATOM   1309  C5    C    41      48.298  83.806  89.216  1.00  0.00           C  
ATOM   1310  C6    C    41      48.989  83.799  90.362  1.00  0.00           C  
ATOM   1311  H5'   C    41      49.673  85.838  94.313  1.00  0.00           H  
ATOM   1312 H5''   C    41      50.920  86.683  93.785  1.00  0.00           H  
ATOM   1313  H4'   C    41      51.497  84.425  94.072  1.00  0.00           H  
ATOM   1314  H3'   C    41      51.598  85.247  91.359  1.00  0.00           H  
ATOM   1315  H1'   C    41      50.689  81.887  92.261  1.00  0.00           H  
ATOM   1316  H2'   C    41      52.409  83.181  90.778  1.00  0.00           H  
ATOM   1317 HO2'   C    41      53.535  83.218  93.077  1.00  0.00           H  
ATOM   1318  H42   C    41      47.226  83.400  86.916  1.00  0.00           H  
ATOM   1319  H41   C    41      48.059  81.982  86.495  1.00  0.00           H  
ATOM   1320  H5    C    41      47.643  84.508  89.022  1.00  0.00           H  
ATOM   1321  H6    C    41      48.832  84.515  91.012  1.00  0.00           H  
ATOM   1322  P     U    42      54.146  86.036  91.311  1.00  0.00           P  
ATOM   1323  OP2   U    42      53.256  86.848  90.442  1.00  0.00           O  
ATOM   1324  OP1   U    42      55.306  86.679  91.978  1.00  0.00           O  
ATOM   1325  O5'   U    42      54.688  84.808  90.454  1.00  0.00           O  
ATOM   1326  C5'   U    42      55.579  83.859  91.020  1.00  0.00           C  
ATOM   1327  C4'   U    42      55.825  82.700  90.085  1.00  0.00           C  
ATOM   1328  O4'   U    42      54.576  82.021  89.798  1.00  0.00           O  
ATOM   1329  C3'   U    42      56.379  83.051  88.713  1.00  0.00           C  
ATOM   1330  O3'   U    42      57.773  83.309  88.726  1.00  0.00           O  
ATOM   1331  C1'   U    42      54.607  81.513  88.442  1.00  0.00           C  
ATOM   1332  C2'   U    42      55.990  81.840  87.877  1.00  0.00           C  
ATOM   1333  O2'   U    42      56.859  80.744  88.123  1.00  0.00           O  
ATOM   1334  N1    U    42      53.514  82.093  87.624  1.00  0.00           N  
ATOM   1335  C2    U    42      53.185  81.436  86.453  1.00  0.00           C  
ATOM   1336  O2    U    42      53.747  80.422  86.079  1.00  0.00           O  
ATOM   1337  N3    U    42      52.168  82.009  85.729  1.00  0.00           N  
ATOM   1338  C4    U    42      51.460  83.149  86.048  1.00  0.00           C  
ATOM   1339  O4    U    42      50.570  83.539  85.290  1.00  0.00           O  
ATOM   1340  C5    U    42      51.854  83.775  87.273  1.00  0.00           C  
ATOM   1341  C6    U    42      52.841  83.237  87.997  1.00  0.00           C  
ATOM   1342  H5'   U    42      55.195  83.520  91.854  1.00  0.00           H  
ATOM   1343 H5''   U    42      56.432  84.298  91.215  1.00  0.00           H  
ATOM   1344  H4'   U    42      56.437  82.068  90.520  1.00  0.00           H  
ATOM   1345  H3'   U    42      55.909  83.841  88.370  1.00  0.00           H  
ATOM   1346  H1'   U    42      54.494  80.540  88.486  1.00  0.00           H  
ATOM   1347  H2'   U    42      55.945  82.061  86.923  1.00  0.00           H  
ATOM   1348 HO2'   U    42      57.691  81.079  88.517  1.00  0.00           H  
ATOM   1349  H3    U    42      51.919  81.560  84.895  1.00  0.00           H  
ATOM   1350  H5    U    42      51.404  84.590  87.578  1.00  0.00           H  
ATOM   1351  H6    U    42      53.093  83.685  88.831  1.00  0.00           H  
ATOM   1352  P     C    43      58.428  84.278  87.624  1.00  0.00           P  
ATOM   1353  OP2   C    43      57.560  85.475  87.487  1.00  0.00           O  
ATOM   1354  OP1   C    43      59.865  84.449  87.958  1.00  0.00           O  
ATOM   1355  O5'   C    43      58.333  83.443  86.271  1.00  0.00           O  
ATOM   1356  C5'   C    43      59.120  82.278  86.076  1.00  0.00           C  
ATOM   1357  C4'   C    43      58.805  81.606  84.762  1.00  0.00           C  
ATOM   1358  O4'   C    43      57.417  81.181  84.744  1.00  0.00           O  
ATOM   1359  C3'   C    43      58.943  82.469  83.517  1.00  0.00           C  
ATOM   1360  O3'   C    43      60.286  82.611  83.087  1.00  0.00           O  
ATOM   1361  C1'   C    43      56.895  81.296  83.404  1.00  0.00           C  
ATOM   1362  C2'   C    43      58.052  81.750  82.514  1.00  0.00           C  
ATOM   1363  O2'   C    43      58.700  80.604  81.979  1.00  0.00           O  
ATOM   1364  N1    C    43      55.747  82.236  83.359  1.00  0.00           N  
ATOM   1365  C2    C    43      54.886  82.182  82.256  1.00  0.00           C  
ATOM   1366  O2    C    43      55.106  81.357  81.355  1.00  0.00           O  
ATOM   1367  N3    C    43      53.832  83.027  82.191  1.00  0.00           N  
ATOM   1368  C4    C    43      53.618  83.904  83.171  1.00  0.00           C  
ATOM   1369  N4    C    43      52.566  84.719  83.063  1.00  0.00           N  
ATOM   1370  C5    C    43      54.475  83.985  84.305  1.00  0.00           C  
ATOM   1371  C6    C    43      55.513  83.144  84.359  1.00  0.00           C  
ATOM   1372  H5'   C    43      58.945  81.648  86.807  1.00  0.00           H  
ATOM   1373 H5''   C    43      60.068  82.527  86.088  1.00  0.00           H  
ATOM   1374  H4'   C    43      59.379  80.817  84.666  1.00  0.00           H  
ATOM   1375  H3'   C    43      58.569  83.357  83.699  1.00  0.00           H  
ATOM   1376  H1'   C    43      56.596  80.406  83.122  1.00  0.00           H  
ATOM   1377  H2'   C    43      57.745  82.356  81.807  1.00  0.00           H  
ATOM   1378 HO2'   C    43      59.666  80.693  82.114  1.00  0.00           H  
ATOM   1379  H42   C    43      52.381  85.375  83.767  1.00  0.00           H  
ATOM   1380  H41   C    43      51.978  84.661  82.281  1.00  0.00           H  
ATOM   1381  H5    C    43      54.308  84.633  85.020  1.00  0.00           H  
ATOM   1382  H6    C    43      56.114  83.183  85.131  1.00  0.00           H  
ATOM   1383  P     A    44      60.730  83.900  82.235  1.00  0.00           P  
ATOM   1384  OP2   A    44      60.108  85.097  82.855  1.00  0.00           O  
ATOM   1385  OP1   A    44      62.202  83.847  82.053  1.00  0.00           O  
ATOM   1386  O5'   A    44      60.049  83.673  80.811  1.00  0.00           O  
ATOM   1387  C5'   A    44      60.489  82.635  79.950  1.00  0.00           C  
ATOM   1388  C4'   A    44      59.592  82.496  78.746  1.00  0.00           C  
ATOM   1389  O4'   A    44      58.237  82.201  79.174  1.00  0.00           O  
ATOM   1390  C3'   A    44      59.446  83.735  77.877  1.00  0.00           C  
ATOM   1391  O3'   A    44      60.545  83.933  77.003  1.00  0.00           O  
ATOM   1392  C1'   A    44      57.300  82.825  78.258  1.00  0.00           C  
ATOM   1393  C2'   A    44      58.130  83.482  77.154  1.00  0.00           C  
ATOM   1394  O2'   A    44      58.296  82.557  76.090  1.00  0.00           O  
ATOM   1395  N1    A    44      52.987  85.634  78.004  1.00  0.00           N  
ATOM   1396  C2    A    44      53.556  84.781  77.144  1.00  0.00           C  
ATOM   1397  N3    A    44      54.682  84.082  77.275  1.00  0.00           N  
ATOM   1398  C4    A    44      55.261  84.330  78.463  1.00  0.00           C  
ATOM   1399  C5    A    44      54.796  85.180  79.449  1.00  0.00           C  
ATOM   1400  C6    A    44      53.593  85.861  79.189  1.00  0.00           C  
ATOM   1401  N6    A    44      53.025  86.713  80.046  1.00  0.00           N  
ATOM   1402  N7    A    44      55.654  85.183  80.540  1.00  0.00           N  
ATOM   1403  C8    A    44      56.603  84.347  80.194  1.00  0.00           C  
ATOM   1404  N9    A    44      56.429  83.794  78.950  1.00  0.00           N  
ATOM   1405  H5'   A    44      60.493  81.788  80.445  1.00  0.00           H  
ATOM   1406 H5''   A    44      61.400  82.832  79.650  1.00  0.00           H  
ATOM   1407  H4'   A    44      59.918  81.756  78.191  1.00  0.00           H  
ATOM   1408  H3'   A    44      59.349  84.523  78.453  1.00  0.00           H  
ATOM   1409  H1'   A    44      56.750  82.111  77.871  1.00  0.00           H  
ATOM   1410  H2'   A    44      57.720  84.318  76.848  1.00  0.00           H  
ATOM   1411 HO2'   A    44      59.243  82.522  75.842  1.00  0.00           H  
ATOM   1412  H2    A    44      53.077  84.651  76.299  1.00  0.00           H  
ATOM   1413  H61   A    44      52.185  87.158  79.808  1.00  0.00           H  
ATOM   1414  H62   A    44      53.447  86.892  80.911  1.00  0.00           H  
ATOM   1415  H8    A    44      57.368  84.137  80.772  1.00  0.00           H  
ATOM   1416  P     G    45      60.883  85.403  76.449  1.00  0.00           P  
ATOM   1417  OP2   G    45      60.727  86.364  77.571  1.00  0.00           O  
ATOM   1418  OP1   G    45      62.173  85.334  75.716  1.00  0.00           O  
ATOM   1419  O5'   G    45      59.728  85.691  75.390  1.00  0.00           O  
ATOM   1420  C5'   G    45      59.656  84.961  74.174  1.00  0.00           C  
ATOM   1421  C4'   G    45      58.454  85.363  73.356  1.00  0.00           C  
ATOM   1422  O4'   G    45      57.238  85.065  74.091  1.00  0.00           O  
ATOM   1423  C3'   G    45      58.335  86.843  73.028  1.00  0.00           C  
ATOM   1424  O3'   G    45      59.185  87.246  71.967  1.00  0.00           O  
ATOM   1425  C1'   G    45      56.226  86.059  73.748  1.00  0.00           C  
ATOM   1426  C2'   G    45      56.854  86.997  72.715  1.00  0.00           C  
ATOM   1427  O2'   G    45      56.549  86.520  71.413  1.00  0.00           O  
ATOM   1428  N1    G    45      52.652  89.142  75.659  1.00  0.00           N  
ATOM   1429  C2    G    45      52.781  88.632  74.390  1.00  0.00           C  
ATOM   1430  N2    G    45      51.833  88.986  73.508  1.00  0.00           N  
ATOM   1431  N3    G    45      53.763  87.831  74.010  1.00  0.00           N  
ATOM   1432  C4    G    45      54.625  87.578  75.016  1.00  0.00           C  
ATOM   1433  C5    G    45      54.589  88.035  76.317  1.00  0.00           C  
ATOM   1434  C6    G    45      53.530  88.893  76.711  1.00  0.00           C  
ATOM   1435  O6    G    45      53.322  89.403  77.818  1.00  0.00           O  
ATOM   1436  N7    G    45      55.664  87.541  77.043  1.00  0.00           N  
ATOM   1437  C8    G    45      56.322  86.807  76.187  1.00  0.00           C  
ATOM   1438  N9    G    45      55.746  86.785  74.940  1.00  0.00           N  
ATOM   1439  H5'   G    45      59.598  84.004  74.379  1.00  0.00           H  
ATOM   1440 H5''   G    45      60.469  85.127  73.652  1.00  0.00           H  
ATOM   1441  H4'   G    45      58.454  84.851  72.520  1.00  0.00           H  
ATOM   1442  H3'   G    45      58.550  87.369  73.829  1.00  0.00           H  
ATOM   1443  H1'   G    45      55.478  85.575  73.337  1.00  0.00           H  
ATOM   1444  H2'   G    45      56.553  87.922  72.843  1.00  0.00           H  
ATOM   1445 HO2'   G    45      57.372  86.492  70.882  1.00  0.00           H  
ATOM   1446  H1    G    45      51.887  89.726  75.839  1.00  0.00           H  
ATOM   1447  H22   G    45      51.872  88.653  72.587  1.00  0.00           H  
ATOM   1448  H21   G    45      51.102  89.579  73.782  1.00  0.00           H  
ATOM   1449  H8    G    45      57.141  86.320  76.413  1.00  0.00           H  
ATOM   1450  P     G    46      59.671  88.774  71.858  1.00  0.00           P  
ATOM   1451  OP2   G    46      60.079  89.225  73.213  1.00  0.00           O  
ATOM   1452  OP1   G    46      60.633  88.873  70.730  1.00  0.00           O  
ATOM   1453  O5'   G    46      58.352  89.571  71.450  1.00  0.00           O  
ATOM   1454  C5'   G    46      57.735  89.363  70.189  1.00  0.00           C  
ATOM   1455  C4'   G    46      56.475  90.179  70.046  1.00  0.00           C  
ATOM   1456  O4'   G    46      55.500  89.753  71.033  1.00  0.00           O  
ATOM   1457  C3'   G    46      56.616  91.674  70.288  1.00  0.00           C  
ATOM   1458  O3'   G    46      57.177  92.363  69.182  1.00  0.00           O  
ATOM   1459  C1'   G    46      54.696  90.898  71.424  1.00  0.00           C  
ATOM   1460  C2'   G    46      55.190  92.094  70.610  1.00  0.00           C  
ATOM   1461  O2'   G    46      54.406  92.206  69.432  1.00  0.00           O  
ATOM   1462  N1    G    46      52.687  93.341  75.414  1.00  0.00           N  
ATOM   1463  C2    G    46      52.307  93.362  74.094  1.00  0.00           C  
ATOM   1464  N2    G    46      51.253  94.135  73.790  1.00  0.00           N  
ATOM   1465  N3    G    46      52.914  92.677  73.140  1.00  0.00           N  
ATOM   1466  C4    G    46      53.951  91.956  73.616  1.00  0.00           C  
ATOM   1467  C5    G    46      54.412  91.865  74.912  1.00  0.00           C  
ATOM   1468  C6    G    46      53.751  92.606  75.926  1.00  0.00           C  
ATOM   1469  O6    G    46      54.009  92.658  77.135  1.00  0.00           O  
ATOM   1470  N7    G    46      55.505  91.014  74.988  1.00  0.00           N  
ATOM   1471  C8    G    46      55.685  90.610  73.760  1.00  0.00           C  
ATOM   1472  N9    G    46      54.777  91.143  72.877  1.00  0.00           N  
ATOM   1473  H5'   G    46      57.515  88.413  70.093  1.00  0.00           H  
ATOM   1474 H5''   G    46      58.364  89.618  69.480  1.00  0.00           H  
ATOM   1475  H4'   G    46      56.103  90.035  69.151  1.00  0.00           H  
ATOM   1476  H3'   G    46      57.181  91.820  71.076  1.00  0.00           H  
ATOM   1477  H1'   G    46      53.769  90.697  71.179  1.00  0.00           H  
ATOM   1478  H2'   G    46      55.170  92.921  71.139  1.00  0.00           H  
ATOM   1479 HO2'   G    46      55.001  92.303  68.660  1.00  0.00           H  
ATOM   1480  H1    G    46      52.170  93.885  76.044  1.00  0.00           H  
ATOM   1481  H22   G    46      50.936  94.188  72.863  1.00  0.00           H  
ATOM   1482  H21   G    46      50.798  94.645  74.491  1.00  0.00           H  
ATOM   1483  H8    G    46      56.396  89.989  73.496  1.00  0.00           H  
ATOM   1484  P     G    47      58.136  93.635  69.444  1.00  0.00           P  
ATOM   1485  OP2   G    47      59.158  93.293  70.468  1.00  0.00           O  
ATOM   1486  OP1   G    47      58.573  94.118  68.116  1.00  0.00           O  
ATOM   1487  O5'   G    47      57.155  94.719  70.075  1.00  0.00           O  
ATOM   1488  C5'   G    47      56.131  95.322  69.286  1.00  0.00           C  
ATOM   1489  C4'   G    47      55.290  96.248  70.131  1.00  0.00           C  
ATOM   1490  O4'   G    47      54.563  95.476  71.129  1.00  0.00           O  
ATOM   1491  C3'   G    47      56.031  97.271  70.976  1.00  0.00           C  
ATOM   1492  O3'   G    47      56.542  98.367  70.229  1.00  0.00           O  
ATOM   1493  C1'   G    47      54.311  96.299  72.239  1.00  0.00           C  
ATOM   1494  C2'   G    47      54.941  97.666  71.955  1.00  0.00           C  
ATOM   1495  O2'   G    47      53.964  98.510  71.378  1.00  0.00           O  
ATOM   1496  N1    G    47      54.684  96.506  77.276  1.00  0.00           N  
ATOM   1497  C2    G    47      53.795  97.134  76.445  1.00  0.00           C  
ATOM   1498  N2    G    47      52.932  97.981  77.022  1.00  0.00           N  
ATOM   1499  N3    G    47      53.754  96.951  75.141  1.00  0.00           N  
ATOM   1500  C4    G    47      54.694  96.074  74.727  1.00  0.00           C  
ATOM   1501  C5    G    47      55.621  95.391  75.479  1.00  0.00           C  
ATOM   1502  C6    G    47      55.656  95.601  76.871  1.00  0.00           C  
ATOM   1503  O6    G    47      56.418  95.112  77.700  1.00  0.00           O  
ATOM   1504  N7    G    47      56.414  94.589  74.671  1.00  0.00           N  
ATOM   1505  C8    G    47      55.972  94.808  73.461  1.00  0.00           C  
ATOM   1506  N9    G    47      54.954  95.727  73.421  1.00  0.00           N  
ATOM   1507  H5'   G    47      55.491  94.547  68.841  1.00  0.00           H  
ATOM   1508 H5''   G    47      56.578  95.885  68.454  1.00  0.00           H  
ATOM   1509  H4'   G    47      54.659  96.777  69.402  1.00  0.00           H  
ATOM   1510  H3'   G    47      56.930  96.871  71.469  1.00  0.00           H  
ATOM   1511  H1'   G    47      53.251  96.478  72.469  1.00  0.00           H  
ATOM   1512  H2'   G    47      55.327  98.233  72.814  1.00  0.00           H  
ATOM   1513 HO2'   G    47      54.353  98.975  70.582  1.00  0.00           H  
ATOM   1514  H1    G    47      54.631  96.714  78.252  1.00  0.00           H  
ATOM   1515  H22   G    47      52.262  98.469  76.462  1.00  0.00           H  
ATOM   1516  H21   G    47      52.958  98.125  78.010  1.00  0.00           H  
ATOM   1517  H8    G    47      56.390  94.322  72.566  1.00  0.00           H  
ATOM   1518  P     G    48      57.864  99.135  70.724  1.00  0.00           P  
ATOM   1519  OP2   G    48      58.788  98.130  71.307  1.00  0.00           O  
ATOM   1520  OP1   G    48      58.333 100.007  69.616  1.00  0.00           O  
ATOM   1521  O5'   G    48      57.347 100.073  71.904  1.00  0.00           O  
ATOM   1522  C5'   G    48      56.373 101.077  71.664  1.00  0.00           C  
ATOM   1523  C4'   G    48      55.888 101.698  72.950  1.00  0.00           C  
ATOM   1524  O4'   G    48      55.368 100.676  73.836  1.00  0.00           O  
ATOM   1525  C3'   G    48      56.947 102.378  73.804  1.00  0.00           C  
ATOM   1526  O3'   G    48      57.282 103.676  73.341  1.00  0.00           O  
ATOM   1527  C1'   G    48      55.522 101.089  75.178  1.00  0.00           C  
ATOM   1528  C2'   G    48      56.251 102.432  75.160  1.00  0.00           C  
ATOM   1529  O2'   G    48      55.293 103.479  75.207  1.00  0.00           O  
ATOM   1530  N1    G    48      56.975  99.383  79.749  1.00  0.00           N  
ATOM   1531  C2    G    48      56.206 100.476  79.427  1.00  0.00           C  
ATOM   1532  N2    G    48      55.763 101.215  80.455  1.00  0.00           N  
ATOM   1533  N3    G    48      55.893 100.820  78.189  1.00  0.00           N  
ATOM   1534  C4    G    48      56.419  99.971  77.281  1.00  0.00           C  
ATOM   1535  C5    G    48      57.198  98.854  77.496  1.00  0.00           C  
ATOM   1536  C6    G    48      57.526  98.496  78.830  1.00  0.00           C  
ATOM   1537  O6    G    48      58.205  97.542  79.226  1.00  0.00           O  
ATOM   1538  N7    G    48      57.537  98.250  76.294  1.00  0.00           N  
ATOM   1539  C8    G    48      56.969  98.997  75.386  1.00  0.00           C  
ATOM   1540  N9    G    48      56.275 100.058  75.916  1.00  0.00           N  
ATOM   1541  H5'   G    48      55.611 100.677  71.194  1.00  0.00           H  
ATOM   1542 H5''   G    48      56.766 101.775  71.099  1.00  0.00           H  
ATOM   1543  H4'   G    48      55.168 102.331  72.745  1.00  0.00           H  
ATOM   1544  H3'   G    48      57.735 101.799  73.861  1.00  0.00           H  
ATOM   1545  H1'   G    48      54.638 101.203  75.587  1.00  0.00           H  
ATOM   1546  H2'   G    48      56.898 102.499  75.894  1.00  0.00           H  
ATOM   1547 HO2'   G    48      55.261 103.843  76.116  1.00  0.00           H  
ATOM   1548  H1    G    48      57.150  99.214  80.698  1.00  0.00           H  
ATOM   1549  H22   G    48      55.210 102.007  80.286  1.00  0.00           H  
ATOM   1550  H21   G    48      55.991 100.967  81.375  1.00  0.00           H  
ATOM   1551  H8    G    48      57.032  98.818  74.425  1.00  0.00           H  
ATOM   1552  P     A    49      58.819 104.141  73.284  1.00  0.00           P  
ATOM   1553  OP2   A    49      59.629 102.995  72.800  1.00  0.00           O  
ATOM   1554  OP1   A    49      58.881 105.439  72.566  1.00  0.00           O  
ATOM   1555  O5'   A    49      59.199 104.402  74.809  1.00  0.00           O  
ATOM   1556  C5'   A    49      60.534 104.702  75.187  1.00  0.00           C  
ATOM   1557  C4'   A    49      60.580 105.706  76.311  1.00  0.00           C  
ATOM   1558  O4'   A    49      59.867 106.893  75.891  1.00  0.00           O  
ATOM   1559  C3'   A    49      59.892 105.292  77.603  1.00  0.00           C  
ATOM   1560  O3'   A    49      60.733 104.545  78.465  1.00  0.00           O  
ATOM   1561  C1'   A    49      59.126 107.447  76.976  1.00  0.00           C  
ATOM   1562  C2'   A    49      59.460 106.621  78.217  1.00  0.00           C  
ATOM   1563  O2'   A    49      60.536 107.244  78.905  1.00  0.00           O  
ATOM   1564  N1    A    49      54.347 108.739  78.407  1.00  0.00           N  
ATOM   1565  C2    A    49      55.544 108.951  78.969  1.00  0.00           C  
ATOM   1566  N3    A    49      56.751 108.586  78.542  1.00  0.00           N  
ATOM   1567  C4    A    49      56.661 107.918  77.378  1.00  0.00           C  
ATOM   1568  C5    A    49      55.505 107.623  76.680  1.00  0.00           C  
ATOM   1569  C6    A    49      54.292 108.065  77.238  1.00  0.00           C  
ATOM   1570  N6    A    49      53.099 107.853  76.677  1.00  0.00           N  
ATOM   1571  N7    A    49      55.799 106.920  75.519  1.00  0.00           N  
ATOM   1572  C8    A    49      57.105 106.808  75.542  1.00  0.00           C  
ATOM   1573  N9    A    49      57.691 107.389  76.639  1.00  0.00           N  
ATOM   1574  H5'   A    49      61.011 105.068  74.412  1.00  0.00           H  
ATOM   1575 H5''   A    49      60.979 103.878  75.475  1.00  0.00           H  
ATOM   1576  H4'   A    49      61.515 105.932  76.497  1.00  0.00           H  
ATOM   1577  H3'   A    49      59.090 104.770  77.388  1.00  0.00           H  
ATOM   1578  H1'   A    49      59.389 108.380  77.125  1.00  0.00           H  
ATOM   1579  H2'   A    49      58.675 106.512  78.793  1.00  0.00           H  
ATOM   1580 HO2'   A    49      61.132 106.551  79.257  1.00  0.00           H  
ATOM   1581  H2    A    49      55.529 109.444  79.816  1.00  0.00           H  
ATOM   1582  H61   A    49      52.287 108.186  77.114  1.00  0.00           H  
ATOM   1583  H62   A    49      53.035 107.367  75.829  1.00  0.00           H  
ATOM   1584  H8    A    49      57.615 106.351  74.841  1.00  0.00           H  
ATOM   1585  P     A    50      60.187 103.205  79.164  1.00  0.00           P  
ATOM   1586  OP2   A    50      59.476 102.406  78.135  1.00  0.00           O  
ATOM   1587  OP1   A    50      61.306 102.594  79.925  1.00  0.00           O  
ATOM   1588  O5'   A    50      59.107 103.730  80.212  1.00  0.00           O  
ATOM   1589  C5'   A    50      59.490 104.560  81.298  1.00  0.00           C  
ATOM   1590  C4'   A    50      58.290 105.170  81.979  1.00  0.00           C  
ATOM   1591  O4'   A    50      57.630 106.121  81.128  1.00  0.00           O  
ATOM   1592  C3'   A    50      57.179 104.205  82.363  1.00  0.00           C  
ATOM   1593  O3'   A    50      57.450 103.493  83.557  1.00  0.00           O  
ATOM   1594  C1'   A    50      56.257 106.023  81.311  1.00  0.00           C  
ATOM   1595  C2'   A    50      56.018 105.148  82.547  1.00  0.00           C  
ATOM   1596  O2'   A    50      56.161 105.915  83.734  1.00  0.00           O  
ATOM   1597  N1    A    50      51.904 105.247  78.664  1.00  0.00           N  
ATOM   1598  C2    A    50      52.152 105.855  79.831  1.00  0.00           C  
ATOM   1599  N3    A    50      53.312 106.021  80.463  1.00  0.00           N  
ATOM   1600  C4    A    50      54.319 105.471  79.762  1.00  0.00           C  
ATOM   1601  C5    A    50      54.221 104.814  78.549  1.00  0.00           C  
ATOM   1602  C6    A    50      52.938 104.706  77.984  1.00  0.00           C  
ATOM   1603  N6    A    50      52.690 104.100  76.821  1.00  0.00           N  
ATOM   1604  N7    A    50      55.470 104.381  78.124  1.00  0.00           N  
ATOM   1605  C8    A    50      56.280 104.778  79.074  1.00  0.00           C  
ATOM   1606  N9    A    50      55.651 105.445  80.096  1.00  0.00           N  
ATOM   1607  H5'   A    50      60.067 105.279  80.964  1.00  0.00           H  
ATOM   1608 H5''   A    50      59.990 104.026  81.949  1.00  0.00           H  
ATOM   1609  H4'   A    50      58.587 105.639  82.787  1.00  0.00           H  
ATOM   1610  H3'   A    50      56.999 103.605  81.608  1.00  0.00           H  
ATOM   1611  H1'   A    50      55.886 106.917  81.467  1.00  0.00           H  
ATOM   1612  H2'   A    50      55.161 104.673  82.522  1.00  0.00           H  
ATOM   1613 HO2'   A    50      56.680 105.399  84.385  1.00  0.00           H  
ATOM   1614  H2    A    50      51.368 106.231  80.284  1.00  0.00           H  
ATOM   1615  H61   A    50      51.773 104.055  76.477  1.00  0.00           H  
ATOM   1616  H62   A    50      53.425 103.700  76.310  1.00  0.00           H  
ATOM   1617  H8    A    50      57.247 104.614  79.056  1.00  0.00           H  
ATOM   1618  P     A    51      56.674 102.126  83.859  1.00  0.00           P  
ATOM   1619  OP2   A    51      55.241 102.494  83.992  1.00  0.00           O  
ATOM   1620  OP1   A    51      57.092 101.177  82.797  1.00  0.00           O  
ATOM   1621  O5'   A    51      57.165 101.547  85.260  1.00  0.00           O  
ATOM   1622  C5'   A    51      56.312 100.735  86.053  1.00  0.00           C  
ATOM   1623  C4'   A    51      57.078  99.633  86.741  1.00  0.00           C  
ATOM   1624  O4'   A    51      57.890 100.179  87.796  1.00  0.00           O  
ATOM   1625  C3'   A    51      56.240  98.583  87.454  1.00  0.00           C  
ATOM   1626  O3'   A    51      55.698  97.614  86.573  1.00  0.00           O  
ATOM   1627  C1'   A    51      57.977  99.255  88.864  1.00  0.00           C  
ATOM   1628  C2'   A    51      57.230  98.009  88.455  1.00  0.00           C  
ATOM   1629  O2'   A    51      58.132  97.108  87.829  1.00  0.00           O  
ATOM   1630  N1    A    51      57.450  98.945  93.981  1.00  0.00           N  
ATOM   1631  C2    A    51      58.080  98.166  93.092  1.00  0.00           C  
ATOM   1632  N3    A    51      58.177  98.306  91.771  1.00  0.00           N  
ATOM   1633  C4    A    51      57.523  99.407  91.360  1.00  0.00           C  
ATOM   1634  C5    A    51      56.832 100.303  92.153  1.00  0.00           C  
ATOM   1635  C6    A    51      56.804 100.044  93.535  1.00  0.00           C  
ATOM   1636  N6    A    51      56.176 100.819  94.421  1.00  0.00           N  
ATOM   1637  N7    A    51      56.285 101.320  91.382  1.00  0.00           N  
ATOM   1638  C8    A    51      56.653 101.020  90.160  1.00  0.00           C  
ATOM   1639  N9    A    51      57.405  99.874  90.074  1.00  0.00           N  
ATOM   1640  H5'   A    51      55.625 100.336  85.478  1.00  0.00           H  
ATOM   1641 H5''   A    51      55.877 101.293  86.730  1.00  0.00           H  
ATOM   1642  H4'   A    51      57.654  99.188  86.085  1.00  0.00           H  
ATOM   1643  H3'   A    51      55.509  99.019  87.940  1.00  0.00           H  
ATOM   1644  H1'   A    51      58.919  99.032  89.025  1.00  0.00           H  
ATOM   1645  H2'   A    51      56.773  97.595  89.217  1.00  0.00           H  
ATOM   1646 HO2'   A    51      57.689  96.701  87.056  1.00  0.00           H  
ATOM   1647  H2    A    51      58.533  97.382  93.466  1.00  0.00           H  
ATOM   1648  H61   A    51      56.192 100.587  95.374  1.00  0.00           H  
ATOM   1649  H62   A    51      55.701 101.622  94.121  1.00  0.00           H  
ATOM   1650  H8    A    51      56.412 101.563  89.380  1.00  0.00           H  
ATOM   1651  P     C    52      54.254  96.973  86.867  1.00  0.00           P  
ATOM   1652  OP2   C    52      54.334  95.515  86.601  1.00  0.00           O  
ATOM   1653  OP1   C    52      53.801  97.451  88.198  1.00  0.00           O  
ATOM   1654  O5'   C    52      53.309  97.626  85.763  1.00  0.00           O  
ATOM   1655  C5'   C    52      52.735  98.908  85.960  1.00  0.00           C  
ATOM   1656  C4'   C    52      52.299  99.531  84.656  1.00  0.00           C  
ATOM   1657  O4'   C    52      53.462  99.803  83.818  1.00  0.00           O  
ATOM   1658  C3'   C    52      51.446  98.642  83.777  1.00  0.00           C  
ATOM   1659  O3'   C    52      50.089  98.611  84.178  1.00  0.00           O  
ATOM   1660  C1'   C    52      53.135  99.609  82.461  1.00  0.00           C  
ATOM   1661  C2'   C    52      51.649  99.265  82.403  1.00  0.00           C  
ATOM   1662  O2'   C    52      50.905 100.451  82.200  1.00  0.00           O  
ATOM   1663  N1    C    52      53.967  98.500  81.952  1.00  0.00           N  
ATOM   1664  C2    C    52      53.932  98.206  80.576  1.00  0.00           C  
ATOM   1665  O2    C    52      53.233  98.906  79.825  1.00  0.00           O  
ATOM   1666  N3    C    52      54.666  97.181  80.102  1.00  0.00           N  
ATOM   1667  C4    C    52      55.439  96.477  80.931  1.00  0.00           C  
ATOM   1668  N4    C    52      56.170  95.489  80.414  1.00  0.00           N  
ATOM   1669  C5    C    52      55.501  96.758  82.329  1.00  0.00           C  
ATOM   1670  C6    C    52      54.752  97.763  82.791  1.00  0.00           C  
ATOM   1671  H5'   C    52      53.395  99.492  86.388  1.00  0.00           H  
ATOM   1672 H5''   C    52      51.956  98.822  86.548  1.00  0.00           H  
ATOM   1673  H4'   C    52      51.732 100.423  84.961  1.00  0.00           H  
ATOM   1674  H3'   C    52      51.743  97.583  83.800  1.00  0.00           H  
ATOM   1675  H1'   C    52      53.290 100.468  81.793  1.00  0.00           H  
ATOM   1676  H2'   C    52      51.329  98.602  81.586  1.00  0.00           H  
ATOM   1677 HO2'   C    52      50.108 100.454  82.806  1.00  0.00           H  
ATOM   1678  H42   C    52      56.760  94.939  81.007  1.00  0.00           H  
ATOM   1679  H41   C    52      56.130  95.297  79.434  1.00  0.00           H  
ATOM   1680  H5    C    52      56.142  96.166  83.000  1.00  0.00           H  
ATOM   1681  H6    C    52      54.775  98.008  83.863  1.00  0.00           H  
ATOM   1682  P     U    53      49.276  97.225  84.099  1.00  0.00           P  
ATOM   1683  OP2   U    53      50.156  96.097  84.494  1.00  0.00           O  
ATOM   1684  OP1   U    53      48.011  97.466  84.829  1.00  0.00           O  
ATOM   1685  O5'   U    53      48.965  97.035  82.549  1.00  0.00           O  
ATOM   1686  C5'   U    53      48.151  97.982  81.834  1.00  0.00           C  
ATOM   1687  C4'   U    53      48.147  97.640  80.364  1.00  0.00           C  
ATOM   1688  O4'   U    53      49.484  97.784  79.819  1.00  0.00           O  
ATOM   1689  C3'   U    53      47.754  96.213  80.010  1.00  0.00           C  
ATOM   1690  O3'   U    53      46.350  96.017  79.975  1.00  0.00           O  
ATOM   1691  C1'   U    53      49.748  96.762  78.867  1.00  0.00           C  
ATOM   1692  C2'   U    53      48.434  96.006  78.665  1.00  0.00           C  
ATOM   1693  O2'   U    53      47.702  96.625  77.617  1.00  0.00           O  
ATOM   1694  N1    U    53      50.834  95.881  79.360  1.00  0.00           N  
ATOM   1695  C2    U    53      51.476  95.089  78.426  1.00  0.00           C  
ATOM   1696  O2    U    53      51.188  95.090  77.241  1.00  0.00           O  
ATOM   1697  N3    U    53      52.474  94.290  78.926  1.00  0.00           N  
ATOM   1698  C4    U    53      52.890  94.203  80.238  1.00  0.00           C  
ATOM   1699  O4    U    53      53.805  93.433  80.532  1.00  0.00           O  
ATOM   1700  C5    U    53      52.181  95.050  81.148  1.00  0.00           C  
ATOM   1701  C6    U    53      51.206  95.839  80.687  1.00  0.00           C  
ATOM   1702  H5'   U    53      48.538  99.001  81.980  1.00  0.00           H  
ATOM   1703 H5''   U    53      47.123  97.969  82.225  1.00  0.00           H  
ATOM   1704  H4'   U    53      47.545  98.259  79.901  1.00  0.00           H  
ATOM   1705  H3'   U    53      48.146  95.599  80.666  1.00  0.00           H  
ATOM   1706  H1'   U    53      50.022  97.170  78.020  1.00  0.00           H  
ATOM   1707  H2'   U    53      48.592  95.055  78.484  1.00  0.00           H  
ATOM   1708 HO2'   U    53      46.780  96.772  77.916  1.00  0.00           H  
ATOM   1709  H3    U    53      52.942  93.720  78.281  1.00  0.00           H  
ATOM   1710  H5    U    53      52.412  95.052  82.101  1.00  0.00           H  
ATOM   1711  H6    U    53      50.734  96.409  81.329  1.00  0.00           H  
ATOM   1712  P     U    54      45.719  94.601  80.398  1.00  0.00           P  
ATOM   1713  OP2   U    54      46.517  94.063  81.529  1.00  0.00           O  
ATOM   1714  OP1   U    54      44.253  94.778  80.552  1.00  0.00           O  
ATOM   1715  O5'   U    54      45.973  93.673  79.129  1.00  0.00           O  
ATOM   1716  C5'   U    54      45.315  93.925  77.897  1.00  0.00           C  
ATOM   1717  C4'   U    54      45.989  93.215  76.748  1.00  0.00           C  
ATOM   1718  O4'   U    54      47.387  93.601  76.683  1.00  0.00           O  
ATOM   1719  C3'   U    54      46.027  91.697  76.828  1.00  0.00           C  
ATOM   1720  O3'   U    54      44.828  91.089  76.376  1.00  0.00           O  
ATOM   1721  C1'   U    54      48.203  92.483  76.352  1.00  0.00           C  
ATOM   1722  C2'   U    54      47.244  91.350  75.982  1.00  0.00           C  
ATOM   1723  O2'   U    54      46.948  91.429  74.596  1.00  0.00           O  
ATOM   1724  N1    U    54      49.096  92.120  77.478  1.00  0.00           N  
ATOM   1725  C2    U    54      50.197  91.338  77.184  1.00  0.00           C  
ATOM   1726  O2    U    54      50.455  90.946  76.059  1.00  0.00           O  
ATOM   1727  N3    U    54      50.996  91.027  78.257  1.00  0.00           N  
ATOM   1728  C4    U    54      50.810  91.408  79.570  1.00  0.00           C  
ATOM   1729  O4    U    54      51.619  91.045  80.425  1.00  0.00           O  
ATOM   1730  C5    U    54      49.651  92.215  79.800  1.00  0.00           C  
ATOM   1731  C6    U    54      48.858  92.534  78.771  1.00  0.00           C  
ATOM   1732  H5'   U    54      45.320  94.889  77.724  1.00  0.00           H  
ATOM   1733 H5''   U    54      44.387  93.616  77.961  1.00  0.00           H  
ATOM   1734  H4'   U    54      45.546  93.478  75.914  1.00  0.00           H  
ATOM   1735  H3'   U    54      46.193  91.428  77.756  1.00  0.00           H  
ATOM   1736  H1'   U    54      48.748  92.715  75.570  1.00  0.00           H  
ATOM   1737  H2'   U    54      47.613  90.475  76.226  1.00  0.00           H  
ATOM   1738 HO2'   U    54      45.978  91.373  74.473  1.00  0.00           H  
ATOM   1739  H3    U    54      51.782  90.473  78.071  1.00  0.00           H  
ATOM   1740  H5    U    54      49.442  92.533  80.703  1.00  0.00           H  
ATOM   1741  H6    U    54      48.071  93.087  78.955  1.00  0.00           H  
ATOM   1742  P     U    55      44.365  89.671  76.975  1.00  0.00           P  
ATOM   1743  OP2   U    55      44.822  89.597  78.385  1.00  0.00           O  
ATOM   1744  OP1   U    55      42.926  89.486  76.658  1.00  0.00           O  
ATOM   1745  O5'   U    55      45.196  88.606  76.129  1.00  0.00           O  
ATOM   1746  C5'   U    55      44.886  88.354  74.767  1.00  0.00           C  
ATOM   1747  C4'   U    55      45.906  87.447  74.123  1.00  0.00           C  
ATOM   1748  O4'   U    55      47.218  88.066  74.171  1.00  0.00           O  
ATOM   1749  C3'   U    55      46.112  86.093  74.784  1.00  0.00           C  
ATOM   1750  O3'   U    55      45.145  85.132  74.392  1.00  0.00           O  
ATOM   1751  C1'   U    55      48.226  87.094  74.450  1.00  0.00           C  
ATOM   1752  C2'   U    55      47.532  85.734  74.370  1.00  0.00           C  
ATOM   1753  O2'   U    55      47.577  85.272  73.027  1.00  0.00           O  
ATOM   1754  N1    U    55      48.820  87.346  75.785  1.00  0.00           N  
ATOM   1755  C2    U    55      50.048  86.765  76.049  1.00  0.00           C  
ATOM   1756  O2    U    55      50.643  86.072  75.242  1.00  0.00           O  
ATOM   1757  N3    U    55      50.558  87.026  77.296  1.00  0.00           N  
ATOM   1758  C4    U    55      49.982  87.790  78.289  1.00  0.00           C  
ATOM   1759  O4    U    55      50.570  87.929  79.362  1.00  0.00           O  
ATOM   1760  C5    U    55      48.715  88.358  77.946  1.00  0.00           C  
ATOM   1761  C6    U    55      48.194  88.122  76.736  1.00  0.00           C  
ATOM   1762  H5'   U    55      44.863  89.204  74.282  1.00  0.00           H  
ATOM   1763 H5''   U    55      44.004  87.929  74.714  1.00  0.00           H  
ATOM   1764  H4'   U    55      45.653  87.308  73.187  1.00  0.00           H  
ATOM   1765  H3'   U    55      46.080  86.202  75.757  1.00  0.00           H  
ATOM   1766  H1'   U    55      48.930  87.142  73.769  1.00  0.00           H  
ATOM   1767  H2'   U    55      47.935  85.089  74.989  1.00  0.00           H  
ATOM   1768 HO2'   U    55      46.681  84.982  72.760  1.00  0.00           H  
ATOM   1769  H3    U    55      51.427  86.622  77.504  1.00  0.00           H  
ATOM   1770  H5    U    55      48.234  88.917  78.591  1.00  0.00           H  
ATOM   1771  H6    U    55      47.326  88.522  76.526  1.00  0.00           H  
ATOM   1772  P     G    56      44.719  83.956  75.400  1.00  0.00           P  
ATOM   1773  OP2   G    56      44.611  84.536  76.763  1.00  0.00           O  
ATOM   1774  OP1   G    56      43.556  83.244  74.812  1.00  0.00           O  
ATOM   1775  O5'   G    56      45.965  82.962  75.384  1.00  0.00           O  
ATOM   1776  C5'   G    56      46.279  82.206  74.225  1.00  0.00           C  
ATOM   1777  C4'   G    56      47.583  81.465  74.383  1.00  0.00           C  
ATOM   1778  O4'   G    56      48.663  82.411  74.597  1.00  0.00           O  
ATOM   1779  C3'   G    56      47.675  80.524  75.574  1.00  0.00           C  
ATOM   1780  O3'   G    56      47.065  79.266  75.335  1.00  0.00           O  
ATOM   1781  C1'   G    56      49.612  81.877  75.533  1.00  0.00           C  
ATOM   1782  C2'   G    56      49.175  80.438  75.816  1.00  0.00           C  
ATOM   1783  O2'   G    56      49.800  79.573  74.877  1.00  0.00           O  
ATOM   1784  N1    G    56      52.108  82.879  79.855  1.00  0.00           N  
ATOM   1785  C2    G    56      52.395  81.964  78.872  1.00  0.00           C  
ATOM   1786  N2    G    56      53.490  81.212  79.059  1.00  0.00           N  
ATOM   1787  N3    G    56      51.663  81.795  77.783  1.00  0.00           N  
ATOM   1788  C4    G    56      50.600  82.627  77.754  1.00  0.00           C  
ATOM   1789  C5    G    56      50.224  83.576  78.682  1.00  0.00           C  
ATOM   1790  C6    G    56      51.020  83.746  79.846  1.00  0.00           C  
ATOM   1791  O6    G    56      50.852  84.534  80.784  1.00  0.00           O  
ATOM   1792  N7    G    56      49.068  84.227  78.281  1.00  0.00           N  
ATOM   1793  C8    G    56      48.766  83.673  77.138  1.00  0.00           C  
ATOM   1794  N9    G    56      49.654  82.695  76.759  1.00  0.00           N  
ATOM   1795  H5'   G    56      46.345  82.812  73.457  1.00  0.00           H  
ATOM   1796 H5''   G    56      45.561  81.560  74.061  1.00  0.00           H  
ATOM   1797  H4'   G    56      47.761  80.957  73.564  1.00  0.00           H  
ATOM   1798  H3'   G    56      47.248  80.945  76.350  1.00  0.00           H  
ATOM   1799  H1'   G    56      50.497  81.872  75.112  1.00  0.00           H  
ATOM   1800  H2'   G    56      49.377  80.177  76.740  1.00  0.00           H  
ATOM   1801 HO2'   G    56      49.123  78.981  74.491  1.00  0.00           H  
ATOM   1802  H1    G    56      52.714  82.925  80.623  1.00  0.00           H  
ATOM   1803  H22   G    56      53.746  80.543  78.390  1.00  0.00           H  
ATOM   1804  H21   G    56      54.038  81.331  79.862  1.00  0.00           H  
ATOM   1805  H8    G    56      47.984  83.930  76.604  1.00  0.00           H  
ATOM   1806  P     A    57      46.420  78.437  76.551  1.00  0.00           P  
ATOM   1807  OP2   A    57      45.760  79.402  77.467  1.00  0.00           O  
ATOM   1808  OP1   A    57      45.636  77.314  75.978  1.00  0.00           O  
ATOM   1809  O5'   A    57      47.680  77.822  77.308  1.00  0.00           O  
ATOM   1810  C5'   A    57      48.478  76.818  76.700  1.00  0.00           C  
ATOM   1811  C4'   A    57      49.664  76.457  77.558  1.00  0.00           C  
ATOM   1812  O4'   A    57      50.523  77.615  77.722  1.00  0.00           O  
ATOM   1813  C3'   A    57      49.350  76.024  78.983  1.00  0.00           C  
ATOM   1814  O3'   A    57      48.960  74.665  79.076  1.00  0.00           O  
ATOM   1815  C1'   A    57      51.062  77.652  79.051  1.00  0.00           C  
ATOM   1816  C2'   A    57      50.644  76.341  79.719  1.00  0.00           C  
ATOM   1817  O2'   A    57      51.635  75.357  79.465  1.00  0.00           O  
ATOM   1818  N1    A    57      51.612  80.684  83.181  1.00  0.00           N  
ATOM   1819  C2    A    57      52.279  79.600  82.765  1.00  0.00           C  
ATOM   1820  N3    A    57      52.082  78.857  81.678  1.00  0.00           N  
ATOM   1821  C4    A    57      51.051  79.334  80.957  1.00  0.00           C  
ATOM   1822  C5    A    57      50.272  80.435  81.256  1.00  0.00           C  
ATOM   1823  C6    A    57      50.582  81.136  82.434  1.00  0.00           C  
ATOM   1824  N6    A    57      49.917  82.216  82.851  1.00  0.00           N  
ATOM   1825  N7    A    57      49.301  80.626  80.282  1.00  0.00           N  
ATOM   1826  C8    A    57      49.512  79.652  79.431  1.00  0.00           C  
ATOM   1827  N9    A    57      50.557  78.831  79.778  1.00  0.00           N  
ATOM   1828  H5'   A    57      48.799  77.145  75.833  1.00  0.00           H  
ATOM   1829 H5''   A    57      47.932  76.017  76.557  1.00  0.00           H  
ATOM   1830  H4'   A    57      50.170  75.744  77.116  1.00  0.00           H  
ATOM   1831  H3'   A    57      48.632  76.589  79.339  1.00  0.00           H  
ATOM   1832  H1'   A    57      52.040  77.694  79.000  1.00  0.00           H  
ATOM   1833  H2'   A    57      50.491  76.461  80.680  1.00  0.00           H  
ATOM   1834 HO2'   A    57      51.200  74.540  79.144  1.00  0.00           H  
ATOM   1835  H2    A    57      53.018  79.312  83.343  1.00  0.00           H  
ATOM   1836  H61   A    57      50.181  82.663  83.682  1.00  0.00           H  
ATOM   1837  H62   A    57      49.167  82.562  82.325  1.00  0.00           H  
ATOM   1838  H8    A    57      48.974  79.522  78.623  1.00  0.00           H  
ATOM   1839  P     G    58      47.938  74.195  80.224  1.00  0.00           P  
ATOM   1840  OP2   G    58      46.911  75.254  80.387  1.00  0.00           O  
ATOM   1841  OP1   G    58      47.516  72.802  79.923  1.00  0.00           O  
ATOM   1842  O5'   G    58      48.829  74.163  81.545  1.00  0.00           O  
ATOM   1843  C5'   G    58      49.872  73.212  81.699  1.00  0.00           C  
ATOM   1844  C4'   G    58      50.684  73.477  82.942  1.00  0.00           C  
ATOM   1845  O4'   G    58      51.286  74.795  82.864  1.00  0.00           O  
ATOM   1846  C3'   G    58      49.911  73.500  84.252  1.00  0.00           C  
ATOM   1847  O3'   G    58      49.665  72.205  84.773  1.00  0.00           O  
ATOM   1848  C1'   G    58      51.290  75.417  84.155  1.00  0.00           C  
ATOM   1849  C2'   G    58      50.795  74.360  85.144  1.00  0.00           C  
ATOM   1850  O2'   G    58      51.908  73.625  85.630  1.00  0.00           O  
ATOM   1851  N1    G    58      49.940  79.625  86.684  1.00  0.00           N  
ATOM   1852  C2    G    58      50.847  78.652  87.027  1.00  0.00           C  
ATOM   1853  N2    G    58      51.482  78.816  88.196  1.00  0.00           N  
ATOM   1854  N3    G    58      51.114  77.594  86.278  1.00  0.00           N  
ATOM   1855  C4    G    58      50.390  77.584  85.139  1.00  0.00           C  
ATOM   1856  C5    G    58      49.460  78.505  84.702  1.00  0.00           C  
ATOM   1857  C6    G    58      49.183  79.635  85.515  1.00  0.00           C  
ATOM   1858  O6    G    58      48.392  80.561  85.303  1.00  0.00           O  
ATOM   1859  N7    G    58      48.936  78.130  83.474  1.00  0.00           N  
ATOM   1860  C8    G    58      49.544  77.011  83.191  1.00  0.00           C  
ATOM   1861  N9    G    58      50.439  76.622  84.158  1.00  0.00           N  
ATOM   1862  H5'   G    58      50.461  73.254  80.917  1.00  0.00           H  
ATOM   1863 H5''   G    58      49.481  72.315  81.756  1.00  0.00           H  
ATOM   1864  H4'   G    58      51.395  72.805  83.006  1.00  0.00           H  
ATOM   1865  H3'   G    58      49.055  73.958  84.112  1.00  0.00           H  
ATOM   1866  H1'   G    58      52.211  75.666  84.378  1.00  0.00           H  
ATOM   1867  H2'   G    58      50.281  74.767  85.874  1.00  0.00           H  
ATOM   1868 HO2'   G    58      51.713  72.668  85.560  1.00  0.00           H  
ATOM   1869  H1    G    58      49.815  80.369  87.307  1.00  0.00           H  
ATOM   1870  H22   G    58      52.141  78.153  88.493  1.00  0.00           H  
ATOM   1871  H21   G    58      51.290  79.596  88.756  1.00  0.00           H  
ATOM   1872  H8    G    58      49.379  76.500  82.371  1.00  0.00           H  
ATOM   1873  P     A    59      48.366  71.932  85.680  1.00  0.00           P  
ATOM   1874  OP2   A    59      47.219  72.647  85.066  1.00  0.00           O  
ATOM   1875  OP1   A    59      48.276  70.472  85.927  1.00  0.00           O  
ATOM   1876  O5'   A    59      48.707  72.647  87.064  1.00  0.00           O  
ATOM   1877  C5'   A    59      49.755  72.168  87.893  1.00  0.00           C  
ATOM   1878  C4'   A    59      49.975  73.067  89.082  1.00  0.00           C  
ATOM   1879  O4'   A    59      50.372  74.389  88.633  1.00  0.00           O  
ATOM   1880  C3'   A    59      48.759  73.324  89.960  1.00  0.00           C  
ATOM   1881  O3'   A    59      48.512  72.277  90.884  1.00  0.00           O  
ATOM   1882  C1'   A    59      49.796  75.392  89.475  1.00  0.00           C  
ATOM   1883  C2'   A    59      49.101  74.653  90.620  1.00  0.00           C  
ATOM   1884  O2'   A    59      50.025  74.478  91.683  1.00  0.00           O  
ATOM   1885  N1    A    59      47.055  79.756  89.440  1.00  0.00           N  
ATOM   1886  C2    A    59      47.875  79.215  90.350  1.00  0.00           C  
ATOM   1887  N3    A    59      48.557  78.073  90.294  1.00  0.00           N  
ATOM   1888  C4    A    59      48.332  77.441  89.128  1.00  0.00           C  
ATOM   1889  C5    A    59      47.517  77.871  88.098  1.00  0.00           C  
ATOM   1890  C6    A    59      46.851  79.096  88.280  1.00  0.00           C  
ATOM   1891  N6    A    59      46.033  79.635  87.373  1.00  0.00           N  
ATOM   1892  N7    A    59      47.530  76.960  87.050  1.00  0.00           N  
ATOM   1893  C8    A    59      48.339  76.016  87.464  1.00  0.00           C  
ATOM   1894  N9    A    59      48.861  76.243  88.714  1.00  0.00           N  
ATOM   1895  H5'   A    59      50.583  72.122  87.369  1.00  0.00           H  
ATOM   1896 H5''   A    59      49.528  71.269  88.209  1.00  0.00           H  
ATOM   1897  H4'   A    59      50.692  72.691  89.637  1.00  0.00           H  
ATOM   1898  H3'   A    59      47.971  73.442  89.389  1.00  0.00           H  
ATOM   1899  H1'   A    59      50.520  75.945  89.836  1.00  0.00           H  
ATOM   1900  H2'   A    59      48.293  75.126  90.914  1.00  0.00           H  
ATOM   1901 HO2'   A    59      50.003  73.542  91.973  1.00  0.00           H  
ATOM   1902  H2    A    59      47.989  79.734  91.174  1.00  0.00           H  
ATOM   1903  H61   A    59      45.596  80.494  87.556  1.00  0.00           H  
ATOM   1904  H62   A    59      45.871  79.175  86.524  1.00  0.00           H  
ATOM   1905  H8    A    59      48.551  75.222  86.931  1.00  0.00           H  
ATOM   1906  P     U    60      46.998  71.851  91.212  1.00  0.00           P  
ATOM   1907  OP2   U    60      46.178  71.893  89.974  1.00  0.00           O  
ATOM   1908  OP1   U    60      47.077  70.595  92.012  1.00  0.00           O  
ATOM   1909  O5'   U    60      46.461  73.025  92.146  1.00  0.00           O  
ATOM   1910  C5'   U    60      47.012  73.259  93.455  1.00  0.00           C  
ATOM   1911  C4'   U    60      46.558  74.603  93.961  1.00  0.00           C  
ATOM   1912  O4'   U    60      46.978  75.626  93.015  1.00  0.00           O  
ATOM   1913  C3'   U    60      45.046  74.775  94.042  1.00  0.00           C  
ATOM   1914  O3'   U    60      44.499  74.256  95.251  1.00  0.00           O  
ATOM   1915  C1'   U    60      45.969  76.623  92.913  1.00  0.00           C  
ATOM   1916  C2'   U    60      44.889  76.284  93.941  1.00  0.00           C  
ATOM   1917  O2'   U    60      45.189  76.928  95.159  1.00  0.00           O  
ATOM   1918  N1    U    60      45.447  76.649  91.537  1.00  0.00           N  
ATOM   1919  C2    U    60      44.861  77.825  91.105  1.00  0.00           C  
ATOM   1920  O2    U    60      44.762  78.807  91.809  1.00  0.00           O  
ATOM   1921  N3    U    60      44.393  77.806  89.816  1.00  0.00           N  
ATOM   1922  C4    U    60      44.446  76.751  88.932  1.00  0.00           C  
ATOM   1923  O4    U    60      44.006  76.899  87.793  1.00  0.00           O  
ATOM   1924  C5    U    60      45.060  75.564  89.453  1.00  0.00           C  
ATOM   1925  C6    U    60      45.528  75.555  90.703  1.00  0.00           C  
ATOM   1926  H5'   U    60      48.110  73.224  93.416  1.00  0.00           H  
ATOM   1927 H5''   U    60      46.688  72.468  94.149  1.00  0.00           H  
ATOM   1928  H4'   U    60      47.005  74.679  94.963  1.00  0.00           H  
ATOM   1929  H3'   U    60      44.498  74.233  93.258  1.00  0.00           H  
ATOM   1930  H1'   U    60      46.319  77.641  93.141  1.00  0.00           H  
ATOM   1931  H2'   U    60      43.861  76.589  93.700  1.00  0.00           H  
ATOM   1932 HO2'   U    60      45.050  76.291  95.917  1.00  0.00           H  
ATOM   1933  H3    U    60      43.964  78.648  89.484  1.00  0.00           H  
ATOM   1934  H5    U    60      45.143  74.664  88.825  1.00  0.00           H  
ATOM   1935  H6    U    60      45.996  74.635  91.083  1.00  0.00           H  
ATOM   1936  P     G    61      43.079  73.505  95.240  1.00  0.00           P  
ATOM   1937  OP2   G    61      43.011  72.669  94.015  1.00  0.00           O  
ATOM   1938  OP1   G    61      42.881  72.875  96.571  1.00  0.00           O  
ATOM   1939  O5'   G    61      42.019  74.685  95.091  1.00  0.00           O  
ATOM   1940  C5'   G    61      41.811  75.616  96.143  1.00  0.00           C  
ATOM   1941  C4'   G    61      40.977  76.788  95.689  1.00  0.00           C  
ATOM   1942  O4'   G    61      41.624  77.502  94.600  1.00  0.00           O  
ATOM   1943  C3'   G    61      39.609  76.451  95.115  1.00  0.00           C  
ATOM   1944  O3'   G    61      38.667  76.084  96.109  1.00  0.00           O  
ATOM   1945  C1'   G    61      40.634  78.127  93.814  1.00  0.00           C  
ATOM   1946  C2'   G    61      39.264  77.743  94.380  1.00  0.00           C  
ATOM   1947  O2'   G    61      38.832  78.751  95.283  1.00  0.00           O  
ATOM   1948  N1    G    61      39.450  79.114  88.962  1.00  0.00           N  
ATOM   1949  C2    G    61      39.086  79.784  90.104  1.00  0.00           C  
ATOM   1950  N2    G    61      38.303  80.860  89.939  1.00  0.00           N  
ATOM   1951  N3    G    61      39.461  79.427  91.322  1.00  0.00           N  
ATOM   1952  C4    G    61      40.243  78.327  91.307  1.00  0.00           C  
ATOM   1953  C5    G    61      40.665  77.585  90.224  1.00  0.00           C  
ATOM   1954  C6    G    61      40.254  77.978  88.924  1.00  0.00           C  
ATOM   1955  O6    G    61      40.522  77.450  87.839  1.00  0.00           O  
ATOM   1956  N7    G    61      41.460  76.524  90.633  1.00  0.00           N  
ATOM   1957  C8    G    61      41.507  76.638  91.933  1.00  0.00           C  
ATOM   1958  N9    G    61      40.791  77.710  92.408  1.00  0.00           N  
ATOM   1959  H5'   G    61      42.680  75.944  96.457  1.00  0.00           H  
ATOM   1960 H5''   G    61      41.354  75.165  96.883  1.00  0.00           H  
ATOM   1961  H4'   G    61      40.867  77.409  96.440  1.00  0.00           H  
ATOM   1962  H3'   G    61      39.702  75.721  94.470  1.00  0.00           H  
ATOM   1963  H1'   G    61      40.755  79.097  93.882  1.00  0.00           H  
ATOM   1964  H2'   G    61      38.608  77.587  93.668  1.00  0.00           H  
ATOM   1965 HO2'   G    61      38.479  78.324  96.091  1.00  0.00           H  
ATOM   1966  H1    G    61      39.119  79.459  88.107  1.00  0.00           H  
ATOM   1967  H22   G    61      38.011  81.379  90.719  1.00  0.00           H  
ATOM   1968  H21   G    61      38.021  81.131  89.041  1.00  0.00           H  
ATOM   1969  H8    G    61      42.004  76.022  92.510  1.00  0.00           H  
ATOM   1970  P     G    62      37.554  74.969  95.794  1.00  0.00           P  
ATOM   1971  OP2   G    62      38.239  73.789  95.205  1.00  0.00           O  
ATOM   1972  OP1   G    62      36.714  74.800  97.007  1.00  0.00           O  
ATOM   1973  O5'   G    62      36.653  75.632  94.659  1.00  0.00           O  
ATOM   1974  C5'   G    62      35.845  76.765  94.940  1.00  0.00           C  
ATOM   1975  C4'   G    62      35.283  77.372  93.678  1.00  0.00           C  
ATOM   1976  O4'   G    62      36.378  77.791  92.825  1.00  0.00           O  
ATOM   1977  C3'   G    62      34.482  76.436  92.786  1.00  0.00           C  
ATOM   1978  O3'   G    62      33.136  76.290  93.206  1.00  0.00           O  
ATOM   1979  C1'   G    62      36.068  77.580  91.474  1.00  0.00           C  
ATOM   1980  C2'   G    62      34.607  77.128  91.437  1.00  0.00           C  
ATOM   1981  O2'   G    62      33.768  78.272  91.364  1.00  0.00           O  
ATOM   1982  N1    G    62      38.266  75.549  87.356  1.00  0.00           N  
ATOM   1983  C2    G    62      37.390  76.603  87.449  1.00  0.00           C  
ATOM   1984  N2    G    62      37.051  77.199  86.296  1.00  0.00           N  
ATOM   1985  N3    G    62      36.883  77.043  88.589  1.00  0.00           N  
ATOM   1986  C4    G    62      37.326  76.333  89.647  1.00  0.00           C  
ATOM   1987  C5    G    62      38.199  75.265  89.663  1.00  0.00           C  
ATOM   1988  C6    G    62      38.736  74.803  88.433  1.00  0.00           C  
ATOM   1989  O6    G    62      39.525  73.871  88.238  1.00  0.00           O  
ATOM   1990  N7    G    62      38.402  74.813  90.958  1.00  0.00           N  
ATOM   1991  C8    G    62      37.662  75.598  91.694  1.00  0.00           C  
ATOM   1992  N9    G    62      36.984  76.543  90.962  1.00  0.00           N  
ATOM   1993  H5'   G    62      36.385  77.437  95.406  1.00  0.00           H  
ATOM   1994 H5''   G    62      35.104  76.493  95.521  1.00  0.00           H  
ATOM   1995  H4'   G    62      34.742  78.155  93.916  1.00  0.00           H  
ATOM   1996  H3'   G    62      34.928  75.565  92.752  1.00  0.00           H  
ATOM   1997  H1'   G    62      36.171  78.397  90.942  1.00  0.00           H  
ATOM   1998  H2'   G    62      34.439  76.507  90.697  1.00  0.00           H  
ATOM   1999 HO2'   G    62      33.035  78.171  92.007  1.00  0.00           H  
ATOM   2000  H1    G    62      38.585  75.300  86.463  1.00  0.00           H  
ATOM   2001  H22   G    62      36.430  77.957  86.301  1.00  0.00           H  
ATOM   2002  H21   G    62      37.423  76.879  85.448  1.00  0.00           H  
ATOM   2003  H8    G    62      37.599  75.521  92.668  1.00  0.00           H  
ATOM   2004  P     C    63      32.359  74.905  92.958  1.00  0.00           P  
ATOM   2005  OP2   C    63      33.330  73.795  93.127  1.00  0.00           O  
ATOM   2006  OP1   C    63      31.117  74.923  93.772  1.00  0.00           O  
ATOM   2007  O5'   C    63      31.941  74.965  91.422  1.00  0.00           O  
ATOM   2008  C5'   C    63      31.073  75.981  90.942  1.00  0.00           C  
ATOM   2009  C4'   C    63      31.158  76.122  89.441  1.00  0.00           C  
ATOM   2010  O4'   C    63      32.525  76.385  89.033  1.00  0.00           O  
ATOM   2011  C3'   C    63      30.777  74.894  88.630  1.00  0.00           C  
ATOM   2012  O3'   C    63      29.375  74.712  88.528  1.00  0.00           O  
ATOM   2013  C1'   C    63      32.757  75.824  87.758  1.00  0.00           C  
ATOM   2014  C2'   C    63      31.451  75.176  87.298  1.00  0.00           C  
ATOM   2015  O2'   C    63      30.709  76.115  86.535  1.00  0.00           O  
ATOM   2016  N1    C    63      33.873  74.848  87.837  1.00  0.00           N  
ATOM   2017  C2    C    63      34.604  74.578  86.673  1.00  0.00           C  
ATOM   2018  O2    C    63      34.299  75.157  85.619  1.00  0.00           O  
ATOM   2019  N3    C    63      35.626  73.693  86.718  1.00  0.00           N  
ATOM   2020  C4    C    63      35.932  73.084  87.864  1.00  0.00           C  
ATOM   2021  N4    C    63      36.949  72.219  87.861  1.00  0.00           N  
ATOM   2022  C5    C    63      35.209  73.336  89.064  1.00  0.00           C  
ATOM   2023  C6    C    63      34.201  74.215  89.007  1.00  0.00           C  
ATOM   2024  H5'   C    63      31.319  76.834  91.357  1.00  0.00           H  
ATOM   2025 H5''   C    63      30.152  75.758  91.190  1.00  0.00           H  
ATOM   2026  H4'   C    63      30.598  76.877  89.164  1.00  0.00           H  
ATOM   2027  H3'   C    63      31.182  74.099  89.037  1.00  0.00           H  
ATOM   2028  H1'   C    63      32.996  76.543  87.137  1.00  0.00           H  
ATOM   2029  H2'   C    63      31.614  74.350  86.797  1.00  0.00           H  
ATOM   2030 HO2'   C    63      29.758  76.023  86.751  1.00  0.00           H  
ATOM   2031  H42   C    63      37.199  71.755  88.687  1.00  0.00           H  
ATOM   2032  H41   C    63      37.444  72.047  87.033  1.00  0.00           H  
ATOM   2033  H5    C    63      35.442  72.884  89.901  1.00  0.00           H  
ATOM   2034  H6    C    63      33.691  74.402  89.822  1.00  0.00           H  
ATOM   2035  P     C    64      28.730  73.258  88.759  1.00  0.00           P  
ATOM   2036  OP2   C    64      29.491  72.582  89.840  1.00  0.00           O  
ATOM   2037  OP1   C    64      27.260  73.424  88.891  1.00  0.00           O  
ATOM   2038  O5'   C    64      29.017  72.486  87.396  1.00  0.00           O  
ATOM   2039  C5'   C    64      28.432  72.916  86.176  1.00  0.00           C  
ATOM   2040  C4'   C    64      29.085  72.262  84.983  1.00  0.00           C  
ATOM   2041  O4'   C    64      30.482  72.662  84.931  1.00  0.00           O  
ATOM   2042  C3'   C    64      29.134  70.742  84.996  1.00  0.00           C  
ATOM   2043  O3'   C    64      27.948  70.147  84.497  1.00  0.00           O  
ATOM   2044  C1'   C    64      31.280  71.582  84.473  1.00  0.00           C  
ATOM   2045  C2'   C    64      30.321  70.453  84.085  1.00  0.00           C  
ATOM   2046  O2'   C    64      29.967  70.594  82.718  1.00  0.00           O  
ATOM   2047  N1    C    64      32.219  71.178  85.549  1.00  0.00           N  
ATOM   2048  C2    C    64      33.367  70.460  85.195  1.00  0.00           C  
ATOM   2049  O2    C    64      33.565  70.183  84.002  1.00  0.00           O  
ATOM   2050  N3    C    64      34.240  70.081  86.157  1.00  0.00           N  
ATOM   2051  C4    C    64      34.004  70.391  87.432  1.00  0.00           C  
ATOM   2052  N4    C    64      34.893  69.996  88.347  1.00  0.00           N  
ATOM   2053  C5    C    64      32.846  71.119  87.825  1.00  0.00           C  
ATOM   2054  C6    C    64      31.991  71.490  86.864  1.00  0.00           C  
ATOM   2055  H5'   C    64      28.530  73.888  86.101  1.00  0.00           H  
ATOM   2056 H5''   C    64      27.479  72.690  86.182  1.00  0.00           H  
ATOM   2057  H4'   C    64      28.631  72.564  84.170  1.00  0.00           H  
ATOM   2058  H3'   C    64      29.338  70.432  85.903  1.00  0.00           H  
ATOM   2059  H1'   C    64      31.789  71.857  83.683  1.00  0.00           H  
ATOM   2060  H2'   C    64      30.708  69.572  84.270  1.00  0.00           H  
ATOM   2061 HO2'   C    64      29.020  70.368  82.607  1.00  0.00           H  
ATOM   2062  H42   C    64      34.748  70.208  89.292  1.00  0.00           H  
ATOM   2063  H41   C    64      35.689  69.494  88.073  1.00  0.00           H  
ATOM   2064  H5    C    64      32.682  71.342  88.765  1.00  0.00           H  
ATOM   2065  H6    C    64      31.188  71.992  87.114  1.00  0.00           H  
ATOM   2066  P     U    65      27.345  68.833  85.200  1.00  0.00           P  
ATOM   2067  OP2   U    65      27.452  69.009  86.670  1.00  0.00           O  
ATOM   2068  OP1   U    65      26.022  68.550  84.589  1.00  0.00           O  
ATOM   2069  O5'   U    65      28.346  67.672  84.768  1.00  0.00           O  
ATOM   2070  C5'   U    65      28.439  67.255  83.414  1.00  0.00           C  
ATOM   2071  C4'   U    65      29.558  66.262  83.213  1.00  0.00           C  
ATOM   2072  O4'   U    65      30.837  66.888  83.484  1.00  0.00           O  
ATOM   2073  C3'   U    65      29.575  65.071  84.158  1.00  0.00           C  
ATOM   2074  O3'   U    65      28.611  64.088  83.829  1.00  0.00           O  
ATOM   2075  C1'   U    65      31.753  65.902  83.877  1.00  0.00           C  
ATOM   2076  C2'   U    65      31.000  64.576  83.930  1.00  0.00           C  
ATOM   2077  O2'   U    65      31.121  63.914  82.679  1.00  0.00           O  
ATOM   2078  N1    U    65      32.328  66.276  85.192  1.00  0.00           N  
ATOM   2079  C2    U    65      33.514  65.666  85.558  1.00  0.00           C  
ATOM   2080  O2    U    65      34.089  64.854  84.856  1.00  0.00           O  
ATOM   2081  N3    U    65      34.009  66.044  86.782  1.00  0.00           N  
ATOM   2082  C4    U    65      33.452  66.948  87.662  1.00  0.00           C  
ATOM   2083  O4    U    65      34.021  67.181  88.730  1.00  0.00           O  
ATOM   2084  C5    U    65      32.227  67.538  87.217  1.00  0.00           C  
ATOM   2085  C6    U    65      31.723  67.190  86.028  1.00  0.00           C  
ATOM   2086  H5'   U    65      28.603  68.039  82.849  1.00  0.00           H  
ATOM   2087 H5''   U    65      27.593  66.840  83.148  1.00  0.00           H  
ATOM   2088  H4'   U    65      29.547  65.960  82.281  1.00  0.00           H  
ATOM   2089  H3'   U    65      29.472  65.389  85.079  1.00  0.00           H  
ATOM   2090  H1'   U    65      32.473  65.838  83.214  1.00  0.00           H  
ATOM   2091  H2'   U    65      31.307  64.010  84.670  1.00  0.00           H  
ATOM   2092 HO2'   U    65      30.264  63.492  82.457  1.00  0.00           H  
ATOM   2093  H3    U    65      34.848  65.623  87.061  1.00  0.00           H  
ATOM   2094  H5    U    65      31.762  68.193  87.779  1.00  0.00           H  
ATOM   2095  H6    U    65      30.883  67.608  85.747  1.00  0.00           H  
ATOM   2096  P     U    66      27.966  63.169  84.978  1.00  0.00           P  
ATOM   2097  OP2   U    66      27.883  63.978  86.220  1.00  0.00           O  
ATOM   2098  OP1   U    66      26.739  62.538  84.429  1.00  0.00           O  
ATOM   2099  O5'   U    66      29.049  62.023  85.208  1.00  0.00           O  
ATOM   2100  C5'   U    66      29.354  61.091  84.182  1.00  0.00           C  
ATOM   2101  C4'   U    66      30.667  60.393  84.436  1.00  0.00           C  
ATOM   2102  O4'   U    66      31.725  61.380  84.554  1.00  0.00           O  
ATOM   2103  C3'   U    66      30.768  59.606  85.733  1.00  0.00           C  
ATOM   2104  O3'   U    66      30.138  58.339  85.663  1.00  0.00           O  
ATOM   2105  C1'   U    66      32.712  60.916  85.450  1.00  0.00           C  
ATOM   2106  C2'   U    66      32.270  59.536  85.951  1.00  0.00           C  
ATOM   2107  O2'   U    66      32.862  58.535  85.136  1.00  0.00           O  
ATOM   2108  N1    U    66      32.869  61.892  86.556  1.00  0.00           N  
ATOM   2109  C2    U    66      34.122  61.996  87.132  1.00  0.00           C  
ATOM   2110  O2    U    66      35.077  61.330  86.772  1.00  0.00           O  
ATOM   2111  N3    U    66      34.221  62.912  88.150  1.00  0.00           N  
ATOM   2112  C4    U    66      33.217  63.718  88.644  1.00  0.00           C  
ATOM   2113  O4    U    66      33.465  64.494  89.568  1.00  0.00           O  
ATOM   2114  C5    U    66      31.949  63.557  88.000  1.00  0.00           C  
ATOM   2115  C6    U    66      31.825  62.673  87.005  1.00  0.00           C  
ATOM   2116  H5'   U    66      29.405  61.565  83.325  1.00  0.00           H  
ATOM   2117 H5''   U    66      28.640  60.422  84.135  1.00  0.00           H  
ATOM   2118  H4'   U    66      30.863  59.803  83.678  1.00  0.00           H  
ATOM   2119  H3'   U    66      30.362  60.126  86.458  1.00  0.00           H  
ATOM   2120  H1'   U    66      33.562  60.828  84.971  1.00  0.00           H  
ATOM   2121  H2'   U    66      32.491  59.409  86.898  1.00  0.00           H  
ATOM   2122 HO2'   U    66      32.212  57.816  84.991  1.00  0.00           H  
ATOM   2123  H3    U    66      35.100  63.001  88.573  1.00  0.00           H  
ATOM   2124  H5    U    66      31.179  64.091  88.286  1.00  0.00           H  
ATOM   2125  H6    U    66      30.947  62.581  86.581  1.00  0.00           H  
ATOM   2126  P     G    67      29.236  57.815  86.885  1.00  0.00           P  
ATOM   2127  OP2   G    67      28.434  58.959  87.388  1.00  0.00           O  
ATOM   2128  OP1   G    67      28.549  56.571  86.451  1.00  0.00           O  
ATOM   2129  O5'   G    67      30.297  57.425  88.009  1.00  0.00           O  
ATOM   2130  C5'   G    67      31.222  56.368  87.802  1.00  0.00           C  
ATOM   2131  C4'   G    67      32.363  56.430  88.787  1.00  0.00           C  
ATOM   2132  O4'   G    67      33.071  57.681  88.607  1.00  0.00           O  
ATOM   2133  C3'   G    67      31.976  56.420  90.259  1.00  0.00           C  
ATOM   2134  O3'   G    67      31.815  55.112  90.780  1.00  0.00           O  
ATOM   2135  C1'   G    67      33.507  58.174  89.851  1.00  0.00           C  
ATOM   2136  C2'   G    67      33.184  57.103  90.889  1.00  0.00           C  
ATOM   2137  O2'   G    67      34.285  56.212  90.988  1.00  0.00           O  
ATOM   2138  N1    G    67      33.682  62.620  92.324  1.00  0.00           N  
ATOM   2139  C2    G    67      34.596  61.595  92.303  1.00  0.00           C  
ATOM   2140  N2    G    67      35.705  61.771  93.037  1.00  0.00           N  
ATOM   2141  N3    G    67      34.436  60.477  91.614  1.00  0.00           N  
ATOM   2142  C4    G    67      33.270  60.464  90.936  1.00  0.00           C  
ATOM   2143  C5    G    67      32.290  61.434  90.888  1.00  0.00           C  
ATOM   2144  C6    G    67      32.474  62.628  91.633  1.00  0.00           C  
ATOM   2145  O6    G    67      31.722  63.605  91.720  1.00  0.00           O  
ATOM   2146  N7    G    67      31.242  61.036  90.071  1.00  0.00           N  
ATOM   2147  C8    G    67      31.595  59.853  89.645  1.00  0.00           C  
ATOM   2148  N9    G    67      32.814  59.446  90.130  1.00  0.00           N  
ATOM   2149  H5'   G    67      31.581  56.430  86.893  1.00  0.00           H  
ATOM   2150 H5''   G    67      30.757  55.511  87.905  1.00  0.00           H  
ATOM   2151  H4'   G    67      32.974  55.683  88.612  1.00  0.00           H  
ATOM   2152  H3'   G    67      31.180  56.977  90.385  1.00  0.00           H  
ATOM   2153  H1'   G    67      34.475  58.327  89.830  1.00  0.00           H  
ATOM   2154  H2'   G    67      32.959  57.501  91.756  1.00  0.00           H  
ATOM   2155 HO2'   G    67      34.729  56.348  91.852  1.00  0.00           H  
ATOM   2156  H1    G    67      33.895  63.408  92.867  1.00  0.00           H  
ATOM   2157  H22   G    67      36.393  61.072  93.060  1.00  0.00           H  
ATOM   2158  H21   G    67      35.831  62.596  93.550  1.00  0.00           H  
ATOM   2159  H8    G    67      31.046  59.313  89.040  1.00  0.00           H  
ATOM   2160  P     C    68      30.573  54.774  91.743  1.00  0.00           P  
ATOM   2161  OP2   C    68      29.335  55.263  91.087  1.00  0.00           O  
ATOM   2162  OP1   C    68      30.677  53.347  92.142  1.00  0.00           O  
ATOM   2163  O5'   C    68      30.833  55.666  93.036  1.00  0.00           O  
ATOM   2164  C5'   C    68      29.762  56.051  93.885  1.00  0.00           C  
ATOM   2165  C4'   C    68      30.166  56.026  95.339  1.00  0.00           C  
ATOM   2166  O4'   C    68      30.674  54.711  95.682  1.00  0.00           O  
ATOM   2167  C3'   C    68      31.263  56.997  95.746  1.00  0.00           C  
ATOM   2168  O3'   C    68      30.766  58.278  96.094  1.00  0.00           O  
ATOM   2169  C1'   C    68      31.752  54.840  96.608  1.00  0.00           C  
ATOM   2170  C2'   C    68      31.879  56.323  96.968  1.00  0.00           C  
ATOM   2171  O2'   C    68      31.115  56.578  98.137  1.00  0.00           O  
ATOM   2172  N1    C    68      32.992  54.300  95.997  1.00  0.00           N  
ATOM   2173  C2    C    68      34.109  54.107  96.819  1.00  0.00           C  
ATOM   2174  O2    C    68      34.031  54.391  98.025  1.00  0.00           O  
ATOM   2175  N3    C    68      35.252  53.616  96.287  1.00  0.00           N  
ATOM   2176  C4    C    68      35.310  53.319  94.989  1.00  0.00           C  
ATOM   2177  N4    C    68      36.459  52.837  94.507  1.00  0.00           N  
ATOM   2178  C5    C    68      34.193  53.504  94.127  1.00  0.00           C  
ATOM   2179  C6    C    68      33.068  53.990  94.665  1.00  0.00           C  
ATOM   2180  H5'   C    68      29.011  55.436  93.750  1.00  0.00           H  
ATOM   2181 H5''   C    68      29.478  56.959  93.648  1.00  0.00           H  
ATOM   2182  H4'   C    68      29.377  56.216  95.888  1.00  0.00           H  
ATOM   2183  H3'   C    68      31.936  57.042  95.035  1.00  0.00           H  
ATOM   2184  H1'   C    68      31.539  54.329  97.417  1.00  0.00           H  
ATOM   2185  H2'   C    68      32.817  56.582  97.085  1.00  0.00           H  
ATOM   2186 HO2'   C    68      30.683  57.453  98.052  1.00  0.00           H  
ATOM   2187  H42   C    68      36.534  52.609  93.558  1.00  0.00           H  
ATOM   2188  H41   C    68      37.226  52.711  95.104  1.00  0.00           H  
ATOM   2189  H5    C    68      34.246  53.282  93.173  1.00  0.00           H  
ATOM   2190  H6    C    68      32.288  54.124  94.088  1.00  0.00           H  
ATOM   2191  P     A    69      31.393  59.597  95.424  1.00  0.00           P  
ATOM   2192  OP2   A    69      31.545  59.346  93.968  1.00  0.00           O  
ATOM   2193  OP1   A    69      30.608  60.768  95.888  1.00  0.00           O  
ATOM   2194  O5'   A    69      32.851  59.697  96.060  1.00  0.00           O  
ATOM   2195  C5'   A    69      33.027  60.027  97.430  1.00  0.00           C  
ATOM   2196  C4'   A    69      34.369  59.568  97.942  1.00  0.00           C  
ATOM   2197  O4'   A    69      34.525  58.139  97.732  1.00  0.00           O  
ATOM   2198  C3'   A    69      35.586  60.166  97.254  1.00  0.00           C  
ATOM   2199  O3'   A    69      35.927  61.451  97.746  1.00  0.00           O  
ATOM   2200  C1'   A    69      35.845  57.841  97.437  1.00  0.00           C  
ATOM   2201  C2'   A    69      36.641  59.140  97.643  1.00  0.00           C  
ATOM   2202  O2'   A    69      37.001  59.265  99.011  1.00  0.00           O  
ATOM   2203  N1    A    69      38.680  55.477  93.841  1.00  0.00           N  
ATOM   2204  C2    A    69      38.924  55.784  95.122  1.00  0.00           C  
ATOM   2205  N3    A    69      38.139  56.401  96.003  1.00  0.00           N  
ATOM   2206  C4    A    69      36.960  56.726  95.443  1.00  0.00           C  
ATOM   2207  C5    A    69      36.565  56.478  94.142  1.00  0.00           C  
ATOM   2208  C6    A    69      37.486  55.817  93.310  1.00  0.00           C  
ATOM   2209  N6    A    69      37.245  55.512  92.033  1.00  0.00           N  
ATOM   2210  N7    A    69      35.280  56.956  93.920  1.00  0.00           N  
ATOM   2211  C8    A    69      34.934  57.473  95.073  1.00  0.00           C  
ATOM   2212  N9    A    69      35.903  57.369  96.040  1.00  0.00           N  
ATOM   2213  H5'   A    69      32.320  59.597  97.956  1.00  0.00           H  
ATOM   2214 H5''   A    69      32.959  60.998  97.537  1.00  0.00           H  
ATOM   2215  H4'   A    69      34.422  59.752  98.904  1.00  0.00           H  
ATOM   2216  H3'   A    69      35.445  60.154  96.283  1.00  0.00           H  
ATOM   2217  H1'   A    69      36.196  57.145  98.032  1.00  0.00           H  
ATOM   2218  H2'   A    69      37.424  59.189  97.055  1.00  0.00           H  
ATOM   2219 HO2'   A    69      36.902  60.201  99.282  1.00  0.00           H  
ATOM   2220  H2    A    69      39.804  55.515  95.459  1.00  0.00           H  
ATOM   2221  H61   A    69      37.927  55.049  91.503  1.00  0.00           H  
ATOM   2222  H62   A    69      36.385  55.748  91.627  1.00  0.00           H  
ATOM   2223  H8    A    69      34.063  57.895  95.230  1.00  0.00           H  
ATOM   2224  P     A    70      36.389  62.608  96.731  1.00  0.00           P  
ATOM   2225  OP2   A    70      35.559  62.503  95.505  1.00  0.00           O  
ATOM   2226  OP1   A    70      36.431  63.888  97.481  1.00  0.00           O  
ATOM   2227  O5'   A    70      37.884  62.211  96.349  1.00  0.00           O  
ATOM   2228  C5'   A    70      38.920  62.254  97.319  1.00  0.00           C  
ATOM   2229  C4'   A    70      40.149  61.517  96.850  1.00  0.00           C  
ATOM   2230  O4'   A    70      39.813  60.129  96.596  1.00  0.00           O  
ATOM   2231  C3'   A    70      40.735  61.975  95.523  1.00  0.00           C  
ATOM   2232  O3'   A    70      41.583  63.103  95.650  1.00  0.00           O  
ATOM   2233  C1'   A    70      40.420  59.673  95.431  1.00  0.00           C  
ATOM   2234  C2'   A    70      41.454  60.720  95.058  1.00  0.00           C  
ATOM   2235  O2'   A    70      42.644  60.503  95.803  1.00  0.00           O  
ATOM   2236  N1    A    70      39.190  57.759  90.807  1.00  0.00           N  
ATOM   2237  C2    A    70      40.315  57.710  91.532  1.00  0.00           C  
ATOM   2238  N3    A    70      40.567  58.231  92.730  1.00  0.00           N  
ATOM   2239  C4    A    70      39.487  58.878  93.204  1.00  0.00           C  
ATOM   2240  C5    A    70      38.263  59.014  92.577  1.00  0.00           C  
ATOM   2241  C6    A    70      38.123  58.416  91.312  1.00  0.00           C  
ATOM   2242  N6    A    70      37.002  58.465  90.589  1.00  0.00           N  
ATOM   2243  N7    A    70      37.386  59.747  93.366  1.00  0.00           N  
ATOM   2244  C8    A    70      38.089  60.032  94.434  1.00  0.00           C  
ATOM   2245  N9    A    70      39.370  59.538  94.403  1.00  0.00           N  
ATOM   2246  H5'   A    70      38.599  61.843  98.149  1.00  0.00           H  
ATOM   2247 H5''   A    70      39.155  63.188  97.496  1.00  0.00           H  
ATOM   2248  H4'   A    70      40.832  61.559  97.552  1.00  0.00           H  
ATOM   2249  H3'   A    70      40.004  62.182  94.903  1.00  0.00           H  
ATOM   2250  H1'   A    70      40.863  58.808  95.560  1.00  0.00           H  
ATOM   2251  H2'   A    70      41.628  60.742  94.094  1.00  0.00           H  
ATOM   2252 HO2'   A    70      43.007  61.369  96.083  1.00  0.00           H  
ATOM   2253  H2    A    70      41.059  57.221  91.121  1.00  0.00           H  
ATOM   2254  H61   A    70      36.965  58.028  89.713  1.00  0.00           H  
ATOM   2255  H62   A    70      36.216  58.936  90.935  1.00  0.00           H  
ATOM   2256  H8    A    70      37.734  60.552  95.186  1.00  0.00           H  
ATOM   2257  P     A    71      41.565  64.259  94.533  1.00  0.00           P  
ATOM   2258  OP2   A    71      40.148  64.566  94.213  1.00  0.00           O  
ATOM   2259  OP1   A    71      42.469  65.347  94.981  1.00  0.00           O  
ATOM   2260  O5'   A    71      42.219  63.568  93.255  1.00  0.00           O  
ATOM   2261  C5'   A    71      43.571  63.136  93.272  1.00  0.00           C  
ATOM   2262  C4'   A    71      43.885  62.250  92.092  1.00  0.00           C  
ATOM   2263  O4'   A    71      42.961  61.131  92.081  1.00  0.00           O  
ATOM   2264  C3'   A    71      43.694  62.875  90.719  1.00  0.00           C  
ATOM   2265  O3'   A    71      44.807  63.646  90.301  1.00  0.00           O  
ATOM   2266  C1'   A    71      42.582  60.817  90.762  1.00  0.00           C  
ATOM   2267  C2'   A    71      43.444  61.666  89.829  1.00  0.00           C  
ATOM   2268  O2'   A    71      44.654  60.979  89.543  1.00  0.00           O  
ATOM   2269  N1    A    71      38.460  60.255  87.721  1.00  0.00           N  
ATOM   2270  C2    A    71      39.735  59.866  87.591  1.00  0.00           C  
ATOM   2271  N3    A    71      40.758  60.046  88.423  1.00  0.00           N  
ATOM   2272  C4    A    71      40.367  60.721  89.518  1.00  0.00           C  
ATOM   2273  C5    A    71      39.095  61.186  89.794  1.00  0.00           C  
ATOM   2274  C6    A    71      38.100  60.931  88.834  1.00  0.00           C  
ATOM   2275  N6    A    71      36.830  61.319  88.963  1.00  0.00           N  
ATOM   2276  N7    A    71      39.067  61.838  91.020  1.00  0.00           N  
ATOM   2277  C8    A    71      40.301  61.753  91.450  1.00  0.00           C  
ATOM   2278  N9    A    71      41.143  61.090  90.591  1.00  0.00           N  
ATOM   2279  H5'   A    71      43.738  62.637  94.099  1.00  0.00           H  
ATOM   2280 H5''   A    71      44.158  63.920  93.248  1.00  0.00           H  
ATOM   2281  H4'   A    71      44.801  61.913  92.183  1.00  0.00           H  
ATOM   2282  H3'   A    71      42.889  63.435  90.729  1.00  0.00           H  
ATOM   2283  H1'   A    71      42.757  59.867  90.592  1.00  0.00           H  
ATOM   2284  H2'   A    71      42.965  61.915  89.011  1.00  0.00           H  
ATOM   2285 HO2'   A    71      45.393  61.621  89.546  1.00  0.00           H  
ATOM   2286  H2    A    71      39.944  59.379  86.766  1.00  0.00           H  
ATOM   2287  H61   A    71      36.180  61.112  88.259  1.00  0.00           H  
ATOM   2288  H62   A    71      36.546  61.811  89.762  1.00  0.00           H  
ATOM   2289  H8    A    71      40.597  62.129  92.306  1.00  0.00           H  
ATOM   2290  P     G    72      44.583  65.020  89.498  1.00  0.00           P  
ATOM   2291  OP2   G    72      43.542  65.804  90.212  1.00  0.00           O  
ATOM   2292  OP1   G    72      45.914  65.628  89.244  1.00  0.00           O  
ATOM   2293  O5'   G    72      43.978  64.556  88.099  1.00  0.00           O  
ATOM   2294  C5'   G    72      44.738  63.756  87.206  1.00  0.00           C  
ATOM   2295  C4'   G    72      43.898  63.259  86.056  1.00  0.00           C  
ATOM   2296  O4'   G    72      42.766  62.499  86.558  1.00  0.00           O  
ATOM   2297  C3'   G    72      43.221  64.329  85.212  1.00  0.00           C  
ATOM   2298  O3'   G    72      44.099  64.934  84.278  1.00  0.00           O  
ATOM   2299  C1'   G    72      41.659  62.647  85.693  1.00  0.00           C  
ATOM   2300  C2'   G    72      42.101  63.540  84.549  1.00  0.00           C  
ATOM   2301  O2'   G    72      42.596  62.732  83.491  1.00  0.00           O  
ATOM   2302  N1    G    72      36.739  63.952  85.623  1.00  0.00           N  
ATOM   2303  C2    G    72      37.506  63.380  84.637  1.00  0.00           C  
ATOM   2304  N2    G    72      36.886  63.119  83.477  1.00  0.00           N  
ATOM   2305  N3    G    72      38.788  63.085  84.776  1.00  0.00           N  
ATOM   2306  C4    G    72      39.252  63.413  86.001  1.00  0.00           C  
ATOM   2307  C5    G    72      38.571  63.986  87.054  1.00  0.00           C  
ATOM   2308  C6    G    72      37.196  64.298  86.891  1.00  0.00           C  
ATOM   2309  O6    G    72      36.420  64.809  87.707  1.00  0.00           O  
ATOM   2310  N7    G    72      39.410  64.162  88.145  1.00  0.00           N  
ATOM   2311  C8    G    72      40.563  63.702  87.743  1.00  0.00           C  
ATOM   2312  N9    G    72      40.538  63.232  86.453  1.00  0.00           N  
ATOM   2313  H5'   G    72      45.099  62.987  87.694  1.00  0.00           H  
ATOM   2314 H5''   G    72      45.481  64.288  86.853  1.00  0.00           H  
ATOM   2315  H4'   G    72      44.446  62.672  85.493  1.00  0.00           H  
ATOM   2316  H3'   G    72      42.836  65.008  85.803  1.00  0.00           H  
ATOM   2317  H1'   G    72      41.394  61.772  85.341  1.00  0.00           H  
ATOM   2318  H2'   G    72      41.377  64.128  84.248  1.00  0.00           H  
ATOM   2319 HO2'   G    72      43.382  63.166  83.098  1.00  0.00           H  
ATOM   2320  H1    G    72      35.797  64.132  85.419  1.00  0.00           H  
ATOM   2321  H22   G    72      37.383  62.711  82.737  1.00  0.00           H  
ATOM   2322  H21   G    72      35.937  63.335  83.366  1.00  0.00           H  
ATOM   2323  H8    G    72      41.365  63.693  88.306  1.00  0.00           H  
ATOM   2324  P     G    73      43.982  66.505  83.961  1.00  0.00           P  
ATOM   2325  OP2   G    73      43.721  67.214  85.239  1.00  0.00           O  
ATOM   2326  OP1   G    73      45.151  66.895  83.130  1.00  0.00           O  
ATOM   2327  O5'   G    73      42.675  66.620  83.057  1.00  0.00           O  
ATOM   2328  C5'   G    73      42.638  66.059  81.753  1.00  0.00           C  
ATOM   2329  C4'   G    73      41.244  66.082  81.179  1.00  0.00           C  
ATOM   2330  O4'   G    73      40.338  65.379  82.072  1.00  0.00           O  
ATOM   2331  C3'   G    73      40.614  67.457  81.010  1.00  0.00           C  
ATOM   2332  O3'   G    73      40.934  68.063  79.769  1.00  0.00           O  
ATOM   2333  C1'   G    73      39.096  66.025  82.125  1.00  0.00           C  
ATOM   2334  C2'   G    73      39.125  67.140  81.076  1.00  0.00           C  
ATOM   2335  O2'   G    73      38.653  66.623  79.841  1.00  0.00           O  
ATOM   2336  N1    G    73      35.754  68.119  85.343  1.00  0.00           N  
ATOM   2337  C2    G    73      35.585  67.736  84.035  1.00  0.00           C  
ATOM   2338  N2    G    73      34.367  67.933  83.508  1.00  0.00           N  
ATOM   2339  N3    G    73      36.540  67.196  83.294  1.00  0.00           N  
ATOM   2340  C4    G    73      37.697  67.070  83.976  1.00  0.00           C  
ATOM   2341  C5    G    73      37.971  67.420  85.281  1.00  0.00           C  
ATOM   2342  C6    G    73      36.938  67.998  86.064  1.00  0.00           C  
ATOM   2343  O6    G    73      36.983  68.376  87.241  1.00  0.00           O  
ATOM   2344  N7    G    73      39.287  67.126  85.606  1.00  0.00           N  
ATOM   2345  C8    G    73      39.781  66.611  84.513  1.00  0.00           C  
ATOM   2346  N9    G    73      38.871  66.547  83.485  1.00  0.00           N  
ATOM   2347  H5'   G    73      42.952  65.131  81.795  1.00  0.00           H  
ATOM   2348 H5''   G    73      43.235  66.571  81.168  1.00  0.00           H  
ATOM   2349  H4'   G    73      41.251  65.628  80.310  1.00  0.00           H  
ATOM   2350  H3'   G    73      40.859  68.018  81.774  1.00  0.00           H  
ATOM   2351  H1'   G    73      38.389  65.384  81.900  1.00  0.00           H  
ATOM   2352  H2'   G    73      38.605  67.918  81.367  1.00  0.00           H  
ATOM   2353 HO2'   G    73      39.213  66.969  79.115  1.00  0.00           H  
ATOM   2354  H1    G    73      34.983  68.510  85.805  1.00  0.00           H  
ATOM   2355  H22   G    73      34.188  67.678  82.579  1.00  0.00           H  
ATOM   2356  H21   G    73      33.655  68.332  84.050  1.00  0.00           H  
ATOM   2357  H8    G    73      40.708  66.301  84.435  1.00  0.00           H  
ATOM   2358  P     G    74      42.301  68.635  79.264  1.00  0.00           P  
ATOM   2359  OP2   G    74      42.888  69.290  80.461  1.00  0.00           O  
ATOM   2360  OP1   G    74      42.987  67.465  78.658  1.00  0.00           O  
ATOM   2361  O5'   G    74      42.125  69.743  78.132  1.00  0.00           O  
ATOM   2362  C5'   G    74      42.861  70.956  78.179  1.00  0.00           C  
ATOM   2363  C4'   G    74      42.508  71.863  77.026  1.00  0.00           C  
ATOM   2364  O4'   G    74      42.605  71.189  75.752  1.00  0.00           O  
ATOM   2365  C3'   G    74      41.098  72.434  77.032  1.00  0.00           C  
ATOM   2366  O3'   G    74      40.961  73.561  77.881  1.00  0.00           O  
ATOM   2367  C1'   G    74      41.674  71.723  74.812  1.00  0.00           C  
ATOM   2368  C2'   G    74      40.868  72.797  75.557  1.00  0.00           C  
ATOM   2369  O2'   G    74      41.422  74.067  75.246  1.00  0.00           O  
ATOM   2370  N1    G    74      38.365  70.210  71.251  1.00  0.00           N  
ATOM   2371  C2    G    74      39.011  71.415  71.389  1.00  0.00           C  
ATOM   2372  N2    G    74      38.744  72.343  70.458  1.00  0.00           N  
ATOM   2373  N3    G    74      39.857  71.691  72.367  1.00  0.00           N  
ATOM   2374  C4    G    74      40.010  70.650  73.213  1.00  0.00           C  
ATOM   2375  C5    G    74      39.414  69.408  73.165  1.00  0.00           C  
ATOM   2376  C6    G    74      38.507  69.124  72.110  1.00  0.00           C  
ATOM   2377  O6    G    74      37.878  68.082  71.894  1.00  0.00           O  
ATOM   2378  N7    G    74      39.837  68.617  74.223  1.00  0.00           N  
ATOM   2379  C8    G    74      40.667  69.378  74.883  1.00  0.00           C  
ATOM   2380  N9    G    74      40.818  70.625  74.325  1.00  0.00           N  
ATOM   2381  H5'   G    74      43.818  70.752  78.145  1.00  0.00           H  
ATOM   2382 H5''   G    74      42.663  71.418  79.021  1.00  0.00           H  
ATOM   2383  H4'   G    74      43.151  72.603  77.045  1.00  0.00           H  
ATOM   2384  H3'   G    74      40.462  71.743  77.311  1.00  0.00           H  
ATOM   2385  H1'   G    74      42.141  72.133  74.054  1.00  0.00           H  
ATOM   2386  H2'   G    74      39.918  72.747  75.318  1.00  0.00           H  
ATOM   2387 HO2'   G    74      40.694  74.697  75.063  1.00  0.00           H  
ATOM   2388  H1    G    74      37.757  70.105  70.490  1.00  0.00           H  
ATOM   2389  H22   G    74      39.176  73.222  70.505  1.00  0.00           H  
ATOM   2390  H21   G    74      38.118  72.146  69.731  1.00  0.00           H  
ATOM   2391  H8    G    74      41.134  69.089  75.694  1.00  0.00           H  
ATOM   2392  P     U    75      39.518  73.963  78.463  1.00  0.00           P  
ATOM   2393  OP2   U    75      38.687  72.734  78.518  1.00  0.00           O  
ATOM   2394  OP1   U    75      39.725  74.766  79.695  1.00  0.00           O  
ATOM   2395  O5'   U    75      38.907  74.922  77.347  1.00  0.00           O  
ATOM   2396  C5'   U    75      39.496  76.182  77.066  1.00  0.00           C  
ATOM   2397  C4'   U    75      38.860  76.839  75.865  1.00  0.00           C  
ATOM   2398  O4'   U    75      39.067  76.026  74.699  1.00  0.00           O  
ATOM   2399  C3'   U    75      37.349  77.007  75.915  1.00  0.00           C  
ATOM   2400  O3'   U    75      36.941  78.124  76.685  1.00  0.00           O  
ATOM   2401  C1'   U    75      37.969  76.146  73.812  1.00  0.00           C  
ATOM   2402  C2'   U    75      36.988  77.117  74.440  1.00  0.00           C  
ATOM   2403  O2'   U    75      37.250  78.422  73.942  1.00  0.00           O  
ATOM   2404  N1    U    75      37.374  74.805  73.600  1.00  0.00           N  
ATOM   2405  C2    U    75      36.712  74.590  72.405  1.00  0.00           C  
ATOM   2406  O2    U    75      36.605  75.442  71.541  1.00  0.00           O  
ATOM   2407  N3    U    75      36.179  73.334  72.252  1.00  0.00           N  
ATOM   2408  C4    U    75      36.235  72.291  73.152  1.00  0.00           C  
ATOM   2409  O4    U    75      35.702  71.217  72.867  1.00  0.00           O  
ATOM   2410  C5    U    75      36.934  72.585  74.366  1.00  0.00           C  
ATOM   2411  C6    U    75      37.465  73.800  74.540  1.00  0.00           C  
ATOM   2412  H5'   U    75      40.452  76.056  76.891  1.00  0.00           H  
ATOM   2413 H5''   U    75      39.387  76.767  77.844  1.00  0.00           H  
ATOM   2414  H4'   U    75      39.271  77.716  75.721  1.00  0.00           H  
ATOM   2415  H3'   U    75      36.940  76.197  76.283  1.00  0.00           H  
ATOM   2416  H1'   U    75      38.273  76.506  72.952  1.00  0.00           H  
ATOM   2417  H2'   U    75      36.061  76.846  74.275  1.00  0.00           H  
ATOM   2418 HO2'   U    75      37.162  79.067  74.676  1.00  0.00           H  
ATOM   2419  H3    U    75      35.705  73.160  71.412  1.00  0.00           H  
ATOM   2420  H5    U    75      37.024  71.901  75.062  1.00  0.00           H  
ATOM   2421  H6    U    75      37.938  73.977  75.379  1.00  0.00           H  
ATOM   2422  P     A    76      35.424  78.241  77.199  1.00  0.00           P  
ATOM   2423  OP2   A    76      35.385  79.247  78.291  1.00  0.00           O  
ATOM   2424  OP1   A    76      34.547  78.411  76.014  1.00  0.00           O  
ATOM   2425  O5'   A    76      35.121  76.812  77.836  1.00  0.00           O  
ATOM   2426  C5'   A    76      35.782  76.387  79.019  1.00  0.00           C  
ATOM   2427  C4'   A    76      35.091  75.200  79.643  1.00  0.00           C  
ATOM   2428  O4'   A    76      36.076  74.441  80.413  1.00  0.00           O  
ATOM   2429  C3'   A    76      33.953  75.518  80.600  1.00  0.00           C  
ATOM   2430  O3'   A    76      32.911  74.558  80.562  1.00  0.00           O  
ATOM   2431  C1'   A    76      35.601  74.254  81.724  1.00  0.00           C  
ATOM   2432  C2'   A    76      34.630  75.402  81.964  1.00  0.00           C  
ATOM   2433  O2'   A    76      33.703  75.018  82.969  1.00  0.00           O  
ATOM   2434  N1    A    76      38.300  71.720  85.308  1.00  0.00           N  
ATOM   2435  C2    A    76      37.216  71.388  84.597  1.00  0.00           C  
ATOM   2436  N3    A    76      36.563  72.098  83.678  1.00  0.00           N  
ATOM   2437  C4    A    76      37.142  73.299  83.506  1.00  0.00           C  
ATOM   2438  C5    A    76      38.259  73.782  84.163  1.00  0.00           C  
ATOM   2439  C6    A    76      38.858  72.934  85.111  1.00  0.00           C  
ATOM   2440  N6    A    76      39.938  73.264  85.821  1.00  0.00           N  
ATOM   2441  N7    A    76      38.568  75.063  83.726  1.00  0.00           N  
ATOM   2442  C8    A    76      37.648  75.321  82.830  1.00  0.00           C  
ATOM   2443  N9    A    76      36.751  74.297  82.646  1.00  0.00           N  
ATOM   2444  H5'   A    76      35.792  77.126  79.663  1.00  0.00           H  
ATOM   2445 H5''   A    76      36.704  76.141  78.800  1.00  0.00           H  
ATOM   2446  H4'   A    76      34.752  74.620  78.930  1.00  0.00           H  
ATOM   2447  H3'   A    76      33.573  76.410  80.448  1.00  0.00           H  
ATOM   2448  H1'   A    76      35.129  73.401  81.831  1.00  0.00           H  
ATOM   2449  H2'   A    76      35.104  76.226  82.201  1.00  0.00           H  
ATOM   2450 HO2'   A    76      34.175  74.936  83.823  1.00  0.00           H  
ATOM   2451  H2    A    76      36.850  70.497  84.777  1.00  0.00           H  
ATOM   2452  H61   A    76      40.311  72.630  86.469  1.00  0.00           H  
ATOM   2453  H62   A    76      40.360  74.140  85.695  1.00  0.00           H  
ATOM   2454  H8    A    76      37.603  76.168  82.337  1.00  0.00           H  
ATOM   2455  P     U    77      31.512  74.911  79.855  1.00  0.00           P  
ATOM   2456  OP2   U    77      31.806  75.591  78.569  1.00  0.00           O  
ATOM   2457  OP1   U    77      30.670  73.687  79.863  1.00  0.00           O  
ATOM   2458  O5'   U    77      30.844  75.975  80.835  1.00  0.00           O  
ATOM   2459  C5'   U    77      30.457  75.613  82.152  1.00  0.00           C  
ATOM   2460  C4'   U    77      30.065  76.819  82.969  1.00  0.00           C  
ATOM   2461  O4'   U    77      31.182  77.733  83.097  1.00  0.00           O  
ATOM   2462  C3'   U    77      28.961  77.691  82.390  1.00  0.00           C  
ATOM   2463  O3'   U    77      27.670  77.134  82.559  1.00  0.00           O  
ATOM   2464  C1'   U    77      30.704  79.066  83.206  1.00  0.00           C  
ATOM   2465  C2'   U    77      29.173  79.013  83.118  1.00  0.00           C  
ATOM   2466  O2'   U    77      28.633  78.969  84.431  1.00  0.00           O  
ATOM   2467  N1    U    77      31.302  79.882  82.122  1.00  0.00           N  
ATOM   2468  C2    U    77      31.196  81.256  82.234  1.00  0.00           C  
ATOM   2469  O2    U    77      30.643  81.807  83.170  1.00  0.00           O  
ATOM   2470  N3    U    77      31.765  81.969  81.208  1.00  0.00           N  
ATOM   2471  C4    U    77      32.414  81.463  80.102  1.00  0.00           C  
ATOM   2472  O4    U    77      32.873  82.239  79.262  1.00  0.00           O  
ATOM   2473  C5    U    77      32.486  80.034  80.053  1.00  0.00           C  
ATOM   2474  C6    U    77      31.942  79.315  81.040  1.00  0.00           C  
ATOM   2475  H5'   U    77      31.207  75.160  82.591  1.00  0.00           H  
ATOM   2476 H5''   U    77      29.696  74.998  82.104  1.00  0.00           H  
ATOM   2477  H4'   U    77      29.794  76.517  83.861  1.00  0.00           H  
ATOM   2478  H3'   U    77      29.129  77.828  81.435  1.00  0.00           H  
ATOM   2479  H1'   U    77      30.964  79.440  84.075  1.00  0.00           H  
ATOM   2480  H2'   U    77      28.815  79.767  82.604  1.00  0.00           H  
ATOM   2481 HO2'   U    77      27.960  79.676  84.523  1.00  0.00           H  
ATOM   2482  H3    U    77      31.700  82.945  81.267  1.00  0.00           H  
ATOM   2483  H5    U    77      32.931  79.588  79.303  1.00  0.00           H  
ATOM   2484  H6    U    77      32.003  78.339  80.983  1.00  0.00           H  
ATOM   2485  P     G    78      26.491  77.496  81.529  1.00  0.00           P  
ATOM   2486  OP2   G    78      27.090  77.644  80.178  1.00  0.00           O  
ATOM   2487  OP1   G    78      25.382  76.530  81.739  1.00  0.00           O  
ATOM   2488  O5'   G    78      25.990  78.932  82.005  1.00  0.00           O  
ATOM   2489  C5'   G    78      25.443  79.120  83.301  1.00  0.00           C  
ATOM   2490  C4'   G    78      25.368  80.588  83.666  1.00  0.00           C  
ATOM   2491  O4'   G    78      26.693  81.191  83.600  1.00  0.00           O  
ATOM   2492  C3'   G    78      24.548  81.530  82.791  1.00  0.00           C  
ATOM   2493  O3'   G    78      23.137  81.429  83.018  1.00  0.00           O  
ATOM   2494  C1'   G    78      26.575  82.590  83.389  1.00  0.00           C  
ATOM   2495  C2'   G    78      25.077  82.883  83.259  1.00  0.00           C  
ATOM   2496  O2'   G    78      24.595  83.246  84.539  1.00  0.00           O  
ATOM   2497  N1    G    78      28.417  86.407  80.631  1.00  0.00           N  
ATOM   2498  C2    G    78      27.784  86.436  81.851  1.00  0.00           C  
ATOM   2499  N2    G    78      27.593  87.644  82.400  1.00  0.00           N  
ATOM   2500  N3    G    78      27.359  85.359  82.483  1.00  0.00           N  
ATOM   2501  C4    G    78      27.609  84.229  81.779  1.00  0.00           C  
ATOM   2502  C5    G    78      28.220  84.096  80.553  1.00  0.00           C  
ATOM   2503  C6    G    78      28.680  85.256  79.891  1.00  0.00           C  
ATOM   2504  O6    G    78      29.251  85.343  78.794  1.00  0.00           O  
ATOM   2505  N7    G    78      28.292  82.759  80.182  1.00  0.00           N  
ATOM   2506  C8    G    78      27.731  82.115  81.171  1.00  0.00           C  
ATOM   2507  N9    G    78      27.284  82.947  82.166  1.00  0.00           N  
ATOM   2508  H5'   G    78      26.005  78.656  83.956  1.00  0.00           H  
ATOM   2509 H5''   G    78      24.541  78.738  83.326  1.00  0.00           H  
ATOM   2510  H4'   G    78      24.910  80.594  84.665  1.00  0.00           H  
ATOM   2511  H3'   G    78      24.641  81.327  81.714  1.00  0.00           H  
ATOM   2512  H1'   G    78      26.957  83.233  84.195  1.00  0.00           H  
ATOM   2513  H2'   G    78      24.773  83.708  82.600  1.00  0.00           H  
ATOM   2514 HO2'   G    78      23.726  82.782  84.713  1.00  0.00           H  
ATOM   2515  H1    G    78      28.713  87.280  80.243  1.00  0.00           H  
ATOM   2516  H22   G    78      27.132  87.724  83.284  1.00  0.00           H  
ATOM   2517  H21   G    78      27.912  88.465  81.927  1.00  0.00           H  
ATOM   2518  H8    G    78      27.621  81.020  81.196  1.00  0.00           H  
ATOM   2519  P     G    79      22.121  81.558  81.772  1.00  0.00           P  
ATOM   2520  OP2   G    79      22.719  81.014  80.534  1.00  0.00           O  
ATOM   2521  OP1   G    79      20.847  80.997  82.259  1.00  0.00           O  
ATOM   2522  O5'   G    79      21.919  83.125  81.568  1.00  0.00           O  
ATOM   2523  C5'   G    79      21.298  83.932  82.594  1.00  0.00           C  
ATOM   2524  C4'   G    79      21.516  85.389  82.317  1.00  0.00           C  
ATOM   2525  O4'   G    79      22.935  85.684  82.295  1.00  0.00           O  
ATOM   2526  C3'   G    79      21.047  85.899  80.970  1.00  0.00           C  
ATOM   2527  O3'   G    79      19.649  86.101  80.946  1.00  0.00           O  
ATOM   2528  C1'   G    79      23.163  86.794  81.448  1.00  0.00           C  
ATOM   2529  C2'   G    79      21.813  87.208  80.867  1.00  0.00           C  
ATOM   2530  O2'   G    79      21.261  88.231  81.677  1.00  0.00           O  
ATOM   2531  N1    G    79      26.249  88.496  77.829  1.00  0.00           N  
ATOM   2532  C2    G    79      25.478  89.195  78.720  1.00  0.00           C  
ATOM   2533  N2    G    79      25.524  90.524  78.633  1.00  0.00           N  
ATOM   2534  N3    G    79      24.714  88.630  79.634  1.00  0.00           N  
ATOM   2535  C4    G    79      24.781  87.285  79.583  1.00  0.00           C  
ATOM   2536  C5    G    79      25.518  86.492  78.733  1.00  0.00           C  
ATOM   2537  C6    G    79      26.340  87.114  77.763  1.00  0.00           C  
ATOM   2538  O6    G    79      27.078  86.587  76.926  1.00  0.00           O  
ATOM   2539  N7    G    79      25.306  85.150  79.006  1.00  0.00           N  
ATOM   2540  C8    G    79      24.461  85.153  80.002  1.00  0.00           C  
ATOM   2541  N9    G    79      24.097  86.419  80.394  1.00  0.00           N  
ATOM   2542  H5'   G    79      21.714  83.677  83.579  1.00  0.00           H  
ATOM   2543 H5''   G    79      20.219  83.722  82.636  1.00  0.00           H  
ATOM   2544  H4'   G    79      20.952  85.900  83.110  1.00  0.00           H  
ATOM   2545  H3'   G    79      21.227  85.197  80.143  1.00  0.00           H  
ATOM   2546  H1'   G    79      23.577  87.677  81.956  1.00  0.00           H  
ATOM   2547  H2'   G    79      21.807  87.624  79.850  1.00  0.00           H  
ATOM   2548 HO2'   G    79      20.277  88.083  81.779  1.00  0.00           H  
ATOM   2549  H1    G    79      26.789  89.022  77.174  1.00  0.00           H  
ATOM   2550  H22   G    79      24.982  91.084  79.259  1.00  0.00           H  
ATOM   2551  H21   G    79      26.100  90.960  77.943  1.00  0.00           H  
ATOM   2552  H8    G    79      24.074  84.235  80.471  1.00  0.00           H  
ATOM   2553  P     U    80      18.833  85.794  79.603  1.00  0.00           P  
ATOM   2554  OP2   U    80      19.465  84.684  78.839  1.00  0.00           O  
ATOM   2555  OP1   U    80      17.415  85.680  80.030  1.00  0.00           O  
ATOM   2556  O5'   U    80      18.995  87.121  78.744  1.00  0.00           O  
ATOM   2557  C5'   U    80      18.321  88.318  79.129  1.00  0.00           C  
ATOM   2558  C4'   U    80      18.834  89.483  78.323  1.00  0.00           C  
ATOM   2559  O4'   U    80      20.268  89.622  78.516  1.00  0.00           O  
ATOM   2560  C3'   U    80      18.697  89.368  76.816  1.00  0.00           C  
ATOM   2561  O3'   U    80      17.370  89.652  76.384  1.00  0.00           O  
ATOM   2562  C1'   U    80      20.846  90.178  77.348  1.00  0.00           C  
ATOM   2563  C2'   U    80      19.709  90.404  76.346  1.00  0.00           C  
ATOM   2564  O2'   U    80      19.233  91.726  76.492  1.00  0.00           O  
ATOM   2565  N1    U    80      21.870  89.257  76.832  1.00  0.00           N  
ATOM   2566  C2    U    80      22.888  89.801  76.074  1.00  0.00           C  
ATOM   2567  O2    U    80      22.987  90.996  75.874  1.00  0.00           O  
ATOM   2568  N3    U    80      23.787  88.896  75.570  1.00  0.00           N  
ATOM   2569  C4    U    80      23.784  87.531  75.763  1.00  0.00           C  
ATOM   2570  O4    U    80      24.643  86.834  75.216  1.00  0.00           O  
ATOM   2571  C5    U    80      22.718  87.051  76.583  1.00  0.00           C  
ATOM   2572  C6    U    80      21.818  87.908  77.074  1.00  0.00           C  
ATOM   2573  H5'   U    80      18.476  88.511  80.200  1.00  0.00           H  
ATOM   2574 H5''   U    80      17.237  88.209  78.975  1.00  0.00           H  
ATOM   2575  H4'   U    80      18.236  90.337  78.674  1.00  0.00           H  
ATOM   2576  H3'   U    80      18.891  88.356  76.431  1.00  0.00           H  
ATOM   2577  H1'   U    80      21.336  91.151  77.499  1.00  0.00           H  
ATOM   2578  H2'   U    80      19.951  90.307  75.278  1.00  0.00           H  
ATOM   2579 HO2'   U    80      18.236  91.733  76.415  1.00  0.00           H  
ATOM   2580  H3    U    80      24.522  89.266  75.001  1.00  0.00           H  
ATOM   2581  H5    U    80      22.636  85.977  76.811  1.00  0.00           H  
ATOM   2582  H6    U    80      21.005  87.516  77.705  1.00  0.00           H  
ATOM   2583  P     A    81      16.743  88.872  75.127  1.00  0.00           P  
ATOM   2584  OP2   A    81      17.008  87.422  75.307  1.00  0.00           O  
ATOM   2585  OP1   A    81      15.349  89.345  74.940  1.00  0.00           O  
ATOM   2586  O5'   A    81      17.607  89.380  73.888  1.00  0.00           O  
ATOM   2587  C5'   A    81      17.567  90.739  73.480  1.00  0.00           C  
ATOM   2588  C4'   A    81      18.505  91.000  72.328  1.00  0.00           C  
ATOM   2589  O4'   A    81      19.880  90.749  72.736  1.00  0.00           O  
ATOM   2590  C3'   A    81      18.326  90.110  71.108  1.00  0.00           C  
ATOM   2591  O3'   A    81      17.222  90.487  70.303  1.00  0.00           O  
ATOM   2592  C1'   A    81      20.628  90.326  71.604  1.00  0.00           C  
ATOM   2593  C2'   A    81      19.672  90.251  70.408  1.00  0.00           C  
ATOM   2594  O2'   A    81      19.748  91.467  69.678  1.00  0.00           O  
ATOM   2595  N1    A    81      23.941  86.749  69.937  1.00  0.00           N  
ATOM   2596  C2    A    81      23.536  87.914  69.414  1.00  0.00           C  
ATOM   2597  N3    A    81      22.668  88.798  69.903  1.00  0.00           N  
ATOM   2598  C4    A    81      22.182  88.382  71.086  1.00  0.00           C  
ATOM   2599  C5    A    81      22.502  87.212  71.748  1.00  0.00           C  
ATOM   2600  C6    A    81      23.434  86.362  71.126  1.00  0.00           C  
ATOM   2601  N6    A    81      23.838  85.200  71.646  1.00  0.00           N  
ATOM   2602  N7    A    81      21.804  87.119  72.945  1.00  0.00           N  
ATOM   2603  C8    A    81      21.090  88.217  72.978  1.00  0.00           C  
ATOM   2604  N9    A    81      21.269  89.028  71.885  1.00  0.00           N  
ATOM   2605  H5'   A    81      17.823  91.308  74.236  1.00  0.00           H  
ATOM   2606 H5''   A    81      16.654  90.965  73.206  1.00  0.00           H  
ATOM   2607  H4'   A    81      18.422  91.939  72.058  1.00  0.00           H  
ATOM   2608  H3'   A    81      18.210  89.182  71.401  1.00  0.00           H  
ATOM   2609  H1'   A    81      21.318  91.000  71.428  1.00  0.00           H  
ATOM   2610  H2'   A    81      19.865  89.474  69.842  1.00  0.00           H  
ATOM   2611 HO2'   A    81      18.841  91.764  69.459  1.00  0.00           H  
ATOM   2612  H2    A    81      23.934  88.149  68.550  1.00  0.00           H  
ATOM   2613  H61   A    81      24.491  84.650  71.165  1.00  0.00           H  
ATOM   2614  H62   A    81      23.484  84.899  72.508  1.00  0.00           H  
ATOM   2615  H8    A    81      20.483  88.438  73.716  1.00  0.00           H  
ATOM   2616  P     A    82      16.357  89.366  69.542  1.00  0.00           P  
ATOM   2617  OP2   A    82      16.094  88.261  70.498  1.00  0.00           O  
ATOM   2618  OP1   A    82      15.220  90.041  68.869  1.00  0.00           O  
ATOM   2619  O5'   A    82      17.343  88.818  68.416  1.00  0.00           O  
ATOM   2620  C5'   A    82      17.762  89.651  67.346  1.00  0.00           C  
ATOM   2621  C4'   A    82      18.721  88.935  66.429  1.00  0.00           C  
ATOM   2622  O4'   A    82      19.955  88.654  67.125  1.00  0.00           O  
ATOM   2623  C3'   A    82      18.264  87.579  65.913  1.00  0.00           C  
ATOM   2624  O3'   A    82      17.385  87.674  64.806  1.00  0.00           O  
ATOM   2625  C1'   A    82      20.498  87.413  66.687  1.00  0.00           C  
ATOM   2626  C2'   A    82      19.575  86.875  65.588  1.00  0.00           C  
ATOM   2627  O2'   A    82      20.079  87.283  64.325  1.00  0.00           O  
ATOM   2628  N1    A    82      22.785  83.256  68.696  1.00  0.00           N  
ATOM   2629  C2    A    82      22.942  83.894  67.529  1.00  0.00           C  
ATOM   2630  N3    A    82      22.311  84.973  67.069  1.00  0.00           N  
ATOM   2631  C4    A    82      21.411  85.415  67.965  1.00  0.00           C  
ATOM   2632  C5    A    82      21.138  84.867  69.204  1.00  0.00           C  
ATOM   2633  C6    A    82      21.873  83.727  69.574  1.00  0.00           C  
ATOM   2634  N6    A    82      21.717  83.090  70.737  1.00  0.00           N  
ATOM   2635  N7    A    82      20.148  85.592  69.854  1.00  0.00           N  
ATOM   2636  C8    A    82      19.851  86.547  69.007  1.00  0.00           C  
ATOM   2637  N9    A    82      20.578  86.500  67.843  1.00  0.00           N  
ATOM   2638  H5'   A    82      18.204  90.446  67.713  1.00  0.00           H  
ATOM   2639 H5''   A    82      16.977  89.932  66.832  1.00  0.00           H  
ATOM   2640  H4'   A    82      18.916  89.512  65.660  1.00  0.00           H  
ATOM   2641  H3'   A    82      17.816  87.094  66.638  1.00  0.00           H  
ATOM   2642  H1'   A    82      21.396  87.553  66.318  1.00  0.00           H  
ATOM   2643  H2'   A    82      19.483  85.901  65.645  1.00  0.00           H  
ATOM   2644 HO2'   A    82      19.337  87.616  63.778  1.00  0.00           H  
ATOM   2645  H2    A    82      23.615  83.512  66.928  1.00  0.00           H  
ATOM   2646  H61   A    82      22.260  82.299  70.939  1.00  0.00           H  
ATOM   2647  H62   A    82      21.062  83.414  71.389  1.00  0.00           H  
ATOM   2648  H8    A    82      19.172  87.231  69.188  1.00  0.00           H  
ATOM   2649  P     U    83      16.300  86.520  64.554  1.00  0.00           P  
ATOM   2650  OP2   U    83      15.991  85.953  65.891  1.00  0.00           O  
ATOM   2651  OP1   U    83      15.217  87.147  63.754  1.00  0.00           O  
ATOM   2652  O5'   U    83      16.962  85.371  63.672  1.00  0.00           O  
ATOM   2653  C5'   U    83      16.276  84.152  63.426  1.00  0.00           C  
ATOM   2654  C4'   U    83      17.065  83.243  62.516  1.00  0.00           C  
ATOM   2655  O4'   U    83      18.408  83.065  63.061  1.00  0.00           O  
ATOM   2656  C3'   U    83      16.505  81.842  62.320  1.00  0.00           C  
ATOM   2657  O3'   U    83      16.788  81.307  61.039  1.00  0.00           O  
ATOM   2658  C1'   U    83      18.669  81.688  63.177  1.00  0.00           C  
ATOM   2659  C2'   U    83      17.297  81.043  63.338  1.00  0.00           C  
ATOM   2660  O2'   U    83      17.369  79.672  62.973  1.00  0.00           O  
ATOM   2661  N1    U    83      19.538  81.463  64.357  1.00  0.00           N  
ATOM   2662  C2    U    83      20.613  80.608  64.195  1.00  0.00           C  
ATOM   2663  O2    U    83      20.864  80.047  63.143  1.00  0.00           O  
ATOM   2664  N3    U    83      21.390  80.431  65.313  1.00  0.00           N  
ATOM   2665  C4    U    83      21.208  81.006  66.553  1.00  0.00           C  
ATOM   2666  O4    U    83      21.996  80.745  67.463  1.00  0.00           O  
ATOM   2667  C5    U    83      20.077  81.879  66.647  1.00  0.00           C  
ATOM   2668  C6    U    83      19.304  82.071  65.573  1.00  0.00           C  
ATOM   2669  H5'   U    83      15.413  84.351  63.007  1.00  0.00           H  
ATOM   2670 H5''   U    83      16.121  83.695  64.278  1.00  0.00           H  
ATOM   2671  H4'   U    83      17.148  83.675  61.642  1.00  0.00           H  
ATOM   2672  H3'   U    83      15.540  81.793  62.482  1.00  0.00           H  
ATOM   2673  H1'   U    83      19.105  81.324  62.378  1.00  0.00           H  
ATOM   2674  H2'   U    83      16.938  81.157  64.243  1.00  0.00           H  
ATOM   2675 HO2'   U    83      17.887  79.187  63.650  1.00  0.00           H  
ATOM   2676  H3    U    83      22.157  79.828  65.220  1.00  0.00           H  
ATOM   2677  H5    U    83      19.873  82.332  67.491  1.00  0.00           H  
ATOM   2678  H6    U    83      18.537  82.672  65.663  1.00  0.00           H  
ATOM   2679  P     A    84      15.898  81.730  59.770  1.00  0.00           P  
ATOM   2680  OP2   A    84      15.922  80.608  58.798  1.00  0.00           O  
ATOM   2681  OP1   A    84      14.597  82.240  60.270  1.00  0.00           O  
ATOM   2682  O5'   A    84      16.695  82.953  59.131  1.00  0.00           O  
ATOM   2683  C5'   A    84      18.016  82.783  58.637  1.00  0.00           C  
ATOM   2684  C4'   A    84      18.692  84.110  58.398  1.00  0.00           C  
ATOM   2685  O4'   A    84      18.743  84.866  59.642  1.00  0.00           O  
ATOM   2686  C3'   A    84      20.138  84.047  57.931  1.00  0.00           C  
ATOM   2687  O3'   A    84      20.261  83.835  56.535  1.00  0.00           O  
ATOM   2688  C1'   A    84      19.943  85.601  59.704  1.00  0.00           C  
ATOM   2689  C2'   A    84      20.688  85.394  58.382  1.00  0.00           C  
ATOM   2690  O2'   A    84      20.322  86.428  57.479  1.00  0.00           O  
ATOM   2691  N1    A    84      23.419  86.922  63.271  1.00  0.00           N  
ATOM   2692  C2    A    84      22.851  87.607  62.270  1.00  0.00           C  
ATOM   2693  N3    A    84      21.951  87.201  61.377  1.00  0.00           N  
ATOM   2694  C4    A    84      21.627  85.912  61.583  1.00  0.00           C  
ATOM   2695  C5    A    84      22.124  85.079  62.568  1.00  0.00           C  
ATOM   2696  C6    A    84      23.070  85.630  63.451  1.00  0.00           C  
ATOM   2697  N6    A    84      23.637  84.948  64.448  1.00  0.00           N  
ATOM   2698  N7    A    84      21.558  83.815  62.473  1.00  0.00           N  
ATOM   2699  C8    A    84      20.745  83.910  61.451  1.00  0.00           C  
ATOM   2700  N9    A    84      20.736  85.152  60.864  1.00  0.00           N  
ATOM   2701  H5'   A    84      17.980  82.286  57.793  1.00  0.00           H  
ATOM   2702 H5''   A    84      18.538  82.270  59.288  1.00  0.00           H  
ATOM   2703  H4'   A    84      18.169  84.617  57.742  1.00  0.00           H  
ATOM   2704  H3'   A    84      20.606  83.329  58.408  1.00  0.00           H  
ATOM   2705  H1'   A    84      19.721  86.550  59.807  1.00  0.00           H  
ATOM   2706  H2'   A    84      21.658  85.358  58.519  1.00  0.00           H  
ATOM   2707 HO2'   A    84      20.229  86.048  56.581  1.00  0.00           H  
ATOM   2708  H2    A    84      23.138  88.541  62.183  1.00  0.00           H  
ATOM   2709  H61   A    84      24.291  85.387  65.032  1.00  0.00           H  
ATOM   2710  H62   A    84      23.399  84.009  64.598  1.00  0.00           H  
ATOM   2711  H8    A    84      20.194  83.164  61.134  1.00  0.00           H  
ATOM   2712  P     A    85      21.223  82.675  55.976  1.00  0.00           P  
ATOM   2713  OP2   A    85      21.229  81.566  56.964  1.00  0.00           O  
ATOM   2714  OP1   A    85      20.844  82.401  54.568  1.00  0.00           O  
ATOM   2715  O5'   A    85      22.671  83.342  55.977  1.00  0.00           O  
ATOM   2716  C5'   A    85      23.003  84.362  55.047  1.00  0.00           C  
ATOM   2717  C4'   A    85      24.152  85.206  55.539  1.00  0.00           C  
ATOM   2718  O4'   A    85      23.841  85.715  56.858  1.00  0.00           O  
ATOM   2719  C3'   A    85      25.475  84.483  55.737  1.00  0.00           C  
ATOM   2720  O3'   A    85      26.219  84.349  54.538  1.00  0.00           O  
ATOM   2721  C1'   A    85      24.976  85.693  57.700  1.00  0.00           C  
ATOM   2722  C2'   A    85      26.157  85.303  56.832  1.00  0.00           C  
ATOM   2723  O2'   A    85      26.747  86.481  56.301  1.00  0.00           O  
ATOM   2724  N1    A    85      25.983  84.401  62.586  1.00  0.00           N  
ATOM   2725  C2    A    85      26.383  85.428  61.826  1.00  0.00           C  
ATOM   2726  N3    A    85      26.082  85.704  60.558  1.00  0.00           N  
ATOM   2727  C4    A    85      25.258  84.769  60.051  1.00  0.00           C  
ATOM   2728  C5    A    85      24.762  83.658  60.708  1.00  0.00           C  
ATOM   2729  C6    A    85      25.155  83.480  62.046  1.00  0.00           C  
ATOM   2730  N6    A    85      24.758  82.456  62.804  1.00  0.00           N  
ATOM   2731  N7    A    85      23.941  82.918  59.868  1.00  0.00           N  
ATOM   2732  C8    A    85      23.959  83.587  58.742  1.00  0.00           C  
ATOM   2733  N9    A    85      24.736  84.719  58.782  1.00  0.00           N  
ATOM   2734  H5'   A    85      22.221  84.936  54.909  1.00  0.00           H  
ATOM   2735 H5''   A    85      23.252  83.950  54.194  1.00  0.00           H  
ATOM   2736  H4'   A    85      24.291  85.960  54.928  1.00  0.00           H  
ATOM   2737  H3'   A    85      25.281  83.586  56.083  1.00  0.00           H  
ATOM   2738  H1'   A    85      25.135  86.579  58.088  1.00  0.00           H  
ATOM   2739  H2'   A    85      26.807  84.765  57.332  1.00  0.00           H  
ATOM   2740 HO2'   A    85      26.933  86.342  55.349  1.00  0.00           H  
ATOM   2741  H2    A    85      26.982  86.068  62.264  1.00  0.00           H  
ATOM   2742  H61   A    85      25.066  82.385  63.732  1.00  0.00           H  
ATOM   2743  H62   A    85      24.157  81.776  62.434  1.00  0.00           H  
ATOM   2744  H8    A    85      23.463  83.306  57.944  1.00  0.00           H  
ATOM   2745  P     G    86      26.484  82.893  53.929  1.00  0.00           P  
ATOM   2746  OP2   G    86      25.918  81.932  54.909  1.00  0.00           O  
ATOM   2747  OP1   G    86      25.952  82.928  52.543  1.00  0.00           O  
ATOM   2748  O5'   G    86      28.056  82.644  53.846  1.00  0.00           O  
ATOM   2749  C5'   G    86      28.730  81.898  54.849  1.00  0.00           C  
ATOM   2750  C4'   G    86      29.701  82.757  55.619  1.00  0.00           C  
ATOM   2751  O4'   G    86      28.973  83.501  56.614  1.00  0.00           O  
ATOM   2752  C3'   G    86      30.719  82.013  56.471  1.00  0.00           C  
ATOM   2753  O3'   G    86      31.802  81.497  55.715  1.00  0.00           O  
ATOM   2754  C1'   G    86      29.799  83.750  57.723  1.00  0.00           C  
ATOM   2755  C2'   G    86      31.136  83.078  57.449  1.00  0.00           C  
ATOM   2756  O2'   G    86      32.018  84.014  56.847  1.00  0.00           O  
ATOM   2757  N1    G    86      29.731  83.676  62.813  1.00  0.00           N  
ATOM   2758  C2    G    86      30.565  84.357  61.960  1.00  0.00           C  
ATOM   2759  N2    G    86      31.507  85.121  62.532  1.00  0.00           N  
ATOM   2760  N3    G    86      30.482  84.295  60.641  1.00  0.00           N  
ATOM   2761  C4    G    86      29.483  83.484  60.234  1.00  0.00           C  
ATOM   2762  C5    G    86      28.596  82.760  61.002  1.00  0.00           C  
ATOM   2763  C6    G    86      28.695  82.835  62.416  1.00  0.00           C  
ATOM   2764  O6    G    86      28.002  82.268  63.268  1.00  0.00           O  
ATOM   2765  N7    G    86      27.716  82.048  60.199  1.00  0.00           N  
ATOM   2766  C8    G    86      28.078  82.345  58.981  1.00  0.00           C  
ATOM   2767  N9    G    86      29.143  83.212  58.930  1.00  0.00           N  
ATOM   2768  H5'   G    86      29.219  81.162  54.426  1.00  0.00           H  
ATOM   2769 H5''   G    86      28.068  81.527  55.469  1.00  0.00           H  
ATOM   2770  H4'   G    86      30.175  83.373  55.023  1.00  0.00           H  
ATOM   2771  H3'   G    86      30.287  81.279  56.954  1.00  0.00           H  
ATOM   2772  H1'   G    86      29.935  84.715  57.828  1.00  0.00           H  
ATOM   2773  H2'   G    86      31.521  82.688  58.263  1.00  0.00           H  
ATOM   2774 HO2'   G    86      32.472  83.585  56.092  1.00  0.00           H  
ATOM   2775  H1    G    86      29.875  83.789  63.776  1.00  0.00           H  
ATOM   2776  H22   G    86      32.131  85.630  61.973  1.00  0.00           H  
ATOM   2777  H21   G    86      31.574  85.172  63.508  1.00  0.00           H  
ATOM   2778  H8    G    86      27.634  81.987  58.184  1.00  0.00           H  
ATOM   2779  P     C    87      32.248  79.963  55.887  1.00  0.00           P  
ATOM   2780  OP2   C    87      31.029  79.153  56.134  1.00  0.00           O  
ATOM   2781  OP1   C    87      33.143  79.615  54.754  1.00  0.00           O  
ATOM   2782  O5'   C    87      33.120  79.962  57.221  1.00  0.00           O  
ATOM   2783  C5'   C    87      34.386  80.601  57.265  1.00  0.00           C  
ATOM   2784  C4'   C    87      34.722  81.084  58.663  1.00  0.00           C  
ATOM   2785  O4'   C    87      33.581  81.799  59.201  1.00  0.00           O  
ATOM   2786  C3'   C    87      34.983  80.035  59.731  1.00  0.00           C  
ATOM   2787  O3'   C    87      36.311  79.550  59.721  1.00  0.00           O  
ATOM   2788  C1'   C    87      33.509  81.632  60.599  1.00  0.00           C  
ATOM   2789  C2'   C    87      34.742  80.830  60.998  1.00  0.00           C  
ATOM   2790  O2'   C    87      35.822  81.703  61.240  1.00  0.00           O  
ATOM   2791  N1    C    87      32.241  80.957  60.923  1.00  0.00           N  
ATOM   2792  C2    C    87      31.773  80.999  62.238  1.00  0.00           C  
ATOM   2793  O2    C    87      32.472  81.540  63.103  1.00  0.00           O  
ATOM   2794  N3    C    87      30.580  80.441  62.535  1.00  0.00           N  
ATOM   2795  C4    C    87      29.872  79.848  61.574  1.00  0.00           C  
ATOM   2796  N4    C    87      28.687  79.353  61.893  1.00  0.00           N  
ATOM   2797  C5    C    87      30.346  79.749  60.238  1.00  0.00           C  
ATOM   2798  C6    C    87      31.522  80.315  59.956  1.00  0.00           C  
ATOM   2799  H5'   C    87      34.378  81.369  56.655  1.00  0.00           H  
ATOM   2800 H5''   C    87      35.074  79.968  56.972  1.00  0.00           H  
ATOM   2801  H4'   C    87      35.632  81.687  58.528  1.00  0.00           H  
ATOM   2802  H3'   C    87      34.381  79.122  59.610  1.00  0.00           H  
ATOM   2803  H1'   C    87      33.526  82.560  61.188  1.00  0.00           H  
ATOM   2804  H2'   C    87      34.660  80.193  61.890  1.00  0.00           H  
ATOM   2805 HO2'   C    87      36.661  81.308  60.865  1.00  0.00           H  
ATOM   2806  H42   C    87      28.129  78.900  61.196  1.00  0.00           H  
ATOM   2807  H41   C    87      28.348  79.432  62.830  1.00  0.00           H  
ATOM   2808  H5    C    87      29.765  79.224  59.465  1.00  0.00           H  
ATOM   2809  H6    C    87      31.920  80.259  58.932  1.00  0.00           H  
ATOM   2810  P     U    88      36.586  78.038  60.161  1.00  0.00           P  
ATOM   2811  OP2   U    88      35.489  77.268  59.533  1.00  0.00           O  
ATOM   2812  OP1   U    88      37.998  77.745  59.823  1.00  0.00           O  
ATOM   2813  O5'   U    88      36.373  78.031  61.735  1.00  0.00           O  
ATOM   2814  C5'   U    88      37.314  78.670  62.572  1.00  0.00           C  
ATOM   2815  C4'   U    88      36.845  78.650  64.013  1.00  0.00           C  
ATOM   2816  O4'   U    88      35.578  79.350  64.148  1.00  0.00           O  
ATOM   2817  C3'   U    88      36.547  77.295  64.614  1.00  0.00           C  
ATOM   2818  O3'   U    88      37.745  76.659  65.012  1.00  0.00           O  
ATOM   2819  C1'   U    88      34.857  78.807  65.246  1.00  0.00           C  
ATOM   2820  C2'   U    88      35.712  77.678  65.824  1.00  0.00           C  
ATOM   2821  O2'   U    88      36.526  78.150  66.882  1.00  0.00           O  
ATOM   2822  N1    U    88      33.555  78.331  64.771  1.00  0.00           N  
ATOM   2823  C2    U    88      32.534  78.203  65.693  1.00  0.00           C  
ATOM   2824  O2    U    88      32.659  78.498  66.879  1.00  0.00           O  
ATOM   2825  N3    U    88      31.361  77.719  65.187  1.00  0.00           N  
ATOM   2826  C4    U    88      31.109  77.368  63.884  1.00  0.00           C  
ATOM   2827  O4    U    88      29.998  76.948  63.581  1.00  0.00           O  
ATOM   2828  C5    U    88      32.207  77.542  62.991  1.00  0.00           C  
ATOM   2829  C6    U    88      33.364  78.009  63.453  1.00  0.00           C  
ATOM   2830  H5'   U    88      37.463  79.710  62.249  1.00  0.00           H  
ATOM   2831 H5''   U    88      38.290  78.166  62.497  1.00  0.00           H  
ATOM   2832  H4'   U    88      37.677  79.103  64.573  1.00  0.00           H  
ATOM   2833  H3'   U    88      36.078  76.593  63.909  1.00  0.00           H  
ATOM   2834  H1'   U    88      34.661  79.512  66.067  1.00  0.00           H  
ATOM   2835  H2'   U    88      35.153  76.827  66.239  1.00  0.00           H  
ATOM   2836 HO2'   U    88      37.446  77.766  66.793  1.00  0.00           H  
ATOM   2837  H3    U    88      30.607  77.606  65.835  1.00  0.00           H  
ATOM   2838  H5    U    88      32.097  77.290  61.924  1.00  0.00           H  
ATOM   2839  H6    U    88      34.201  78.138  62.750  1.00  0.00           H  
ATOM   2840  P     G    89      37.873  75.070  64.876  1.00  0.00           P  
ATOM   2841  OP2   G    89      37.286  74.733  63.549  1.00  0.00           O  
ATOM   2842  OP1   G    89      39.279  74.692  65.187  1.00  0.00           O  
ATOM   2843  O5'   G    89      36.920  74.524  66.024  1.00  0.00           O  
ATOM   2844  C5'   G    89      37.287  74.678  67.383  1.00  0.00           C  
ATOM   2845  C4'   G    89      36.179  74.203  68.279  1.00  0.00           C  
ATOM   2846  O4'   G    89      35.014  75.028  68.041  1.00  0.00           O  
ATOM   2847  C3'   G    89      35.650  72.811  68.010  1.00  0.00           C  
ATOM   2848  O3'   G    89      36.459  71.824  68.617  1.00  0.00           O  
ATOM   2849  C1'   G    89      33.850  74.282  68.346  1.00  0.00           C  
ATOM   2850  C2'   G    89      34.290  72.860  68.683  1.00  0.00           C  
ATOM   2851  O2'   G    89      34.365  72.646  70.081  1.00  0.00           O  
ATOM   2852  N1    G    89      29.144  73.443  66.888  1.00  0.00           N  
ATOM   2853  C2    G    89      29.694  73.415  68.138  1.00  0.00           C  
ATOM   2854  N2    G    89      28.875  73.092  69.142  1.00  0.00           N  
ATOM   2855  N3    G    89      30.946  73.686  68.387  1.00  0.00           N  
ATOM   2856  C4    G    89      31.620  73.988  67.271  1.00  0.00           C  
ATOM   2857  C5    G    89      31.161  74.057  65.977  1.00  0.00           C  
ATOM   2858  C6    G    89      29.816  73.775  65.730  1.00  0.00           C  
ATOM   2859  O6    G    89      29.209  73.808  64.665  1.00  0.00           O  
ATOM   2860  N7    G    89      32.184  74.420  65.108  1.00  0.00           N  
ATOM   2861  C8    G    89      33.228  74.551  65.885  1.00  0.00           C  
ATOM   2862  N9    G    89      32.944  74.286  67.209  1.00  0.00           N  
ATOM   2863  H5'   G    89      37.510  75.733  67.597  1.00  0.00           H  
ATOM   2864 H5''   G    89      38.204  74.107  67.593  1.00  0.00           H  
ATOM   2865  H4'   G    89      36.605  74.266  69.290  1.00  0.00           H  
ATOM   2866  H3'   G    89      35.648  72.536  66.944  1.00  0.00           H  
ATOM   2867  H1'   G    89      33.293  74.659  69.216  1.00  0.00           H  
ATOM   2868  H2'   G    89      33.607  72.081  68.317  1.00  0.00           H  
ATOM   2869 HO2'   G    89      33.836  71.832  70.323  1.00  0.00           H  
ATOM   2870  H1    G    89      28.178  73.202  66.804  1.00  0.00           H  
ATOM   2871  H22   G    89      29.222  73.060  70.079  1.00  0.00           H  
ATOM   2872  H21   G    89      27.915  72.883  68.957  1.00  0.00           H  
ATOM   2873  H8    G    89      34.226  74.836  65.518  1.00  0.00           H  
ATOM   2874  P     A    90      36.503  70.334  68.016  1.00  0.00           P  
ATOM   2875  OP2   A    90      36.395  70.431  66.539  1.00  0.00           O  
ATOM   2876  OP1   A    90      37.658  69.626  68.623  1.00  0.00           O  
ATOM   2877  O5'   A    90      35.168  69.658  68.564  1.00  0.00           O  
ATOM   2878  C5'   A    90      35.072  69.221  69.911  1.00  0.00           C  
ATOM   2879  C4'   A    90      33.635  69.077  70.346  1.00  0.00           C  
ATOM   2880  O4'   A    90      32.876  70.168  69.801  1.00  0.00           O  
ATOM   2881  C3'   A    90      32.908  67.838  69.846  1.00  0.00           C  
ATOM   2882  O3'   A    90      33.144  66.694  70.649  1.00  0.00           O  
ATOM   2883  C1'   A    90      31.554  69.742  69.460  1.00  0.00           C  
ATOM   2884  C2'   A    90      31.443  68.276  69.841  1.00  0.00           C  
ATOM   2885  O2'   A    90      30.873  68.183  71.138  1.00  0.00           O  
ATOM   2886  N1    A    90      28.044  70.321  65.732  1.00  0.00           N  
ATOM   2887  C2    A    90      27.932  70.122  67.051  1.00  0.00           C  
ATOM   2888  N3    A    90      28.889  69.979  67.965  1.00  0.00           N  
ATOM   2889  C4    A    90      30.105  70.060  67.396  1.00  0.00           C  
ATOM   2890  C5    A    90      30.381  70.262  66.056  1.00  0.00           C  
ATOM   2891  C6    A    90      29.280  70.398  65.192  1.00  0.00           C  
ATOM   2892  N6    A    90      29.392  70.597  63.877  1.00  0.00           N  
ATOM   2893  N7    A    90      31.751  70.290  65.837  1.00  0.00           N  
ATOM   2894  C8    A    90      32.264  70.107  67.028  1.00  0.00           C  
ATOM   2895  N9    A    90      31.325  69.961  68.019  1.00  0.00           N  
ATOM   2896  H5'   A    90      35.517  69.873  70.492  1.00  0.00           H  
ATOM   2897 H5''   A    90      35.522  68.355  70.000  1.00  0.00           H  
ATOM   2898  H4'   A    90      33.578  69.105  71.324  1.00  0.00           H  
ATOM   2899  H3'   A    90      33.194  67.650  68.927  1.00  0.00           H  
ATOM   2900  H1'   A    90      30.904  70.263  69.977  1.00  0.00           H  
ATOM   2901  H2'   A    90      30.921  67.776  69.178  1.00  0.00           H  
ATOM   2902 HO2'   A    90      31.374  67.522  71.659  1.00  0.00           H  
ATOM   2903  H2    A    90      27.014  70.073  67.392  1.00  0.00           H  
ATOM   2904  H61   A    90      28.586  70.684  63.324  1.00  0.00           H  
ATOM   2905  H62   A    90      30.278  70.656  63.463  1.00  0.00           H  
ATOM   2906  H8    A    90      33.230  70.078  67.196  1.00  0.00           H  
ATOM   2907  P     C    91      33.245  65.240  69.973  1.00  0.00           P  
ATOM   2908  OP2   C    91      34.288  65.292  68.918  1.00  0.00           O  
ATOM   2909  OP1   C    91      33.351  64.234  71.060  1.00  0.00           O  
ATOM   2910  O5'   C    91      31.833  65.047  69.261  1.00  0.00           O  
ATOM   2911  C5'   C    91      30.649  64.867  70.024  1.00  0.00           C  
ATOM   2912  C4'   C    91      29.423  64.801  69.144  1.00  0.00           C  
ATOM   2913  O4'   C    91      29.263  66.069  68.453  1.00  0.00           O  
ATOM   2914  C3'   C    91      29.472  63.782  68.014  1.00  0.00           C  
ATOM   2915  O3'   C    91      29.161  62.459  68.426  1.00  0.00           O  
ATOM   2916  C1'   C    91      28.729  65.841  67.163  1.00  0.00           C  
ATOM   2917  C2'   C    91      28.452  64.342  67.036  1.00  0.00           C  
ATOM   2918  O2'   C    91      27.116  64.053  67.397  1.00  0.00           O  
ATOM   2919  N1    C    91      29.712  66.290  66.156  1.00  0.00           N  
ATOM   2920  C2    C    91      29.262  66.586  64.859  1.00  0.00           C  
ATOM   2921  O2    C    91      28.049  66.496  64.608  1.00  0.00           O  
ATOM   2922  N3    C    91      30.161  66.961  63.918  1.00  0.00           N  
ATOM   2923  C4    C    91      31.455  67.050  64.227  1.00  0.00           C  
ATOM   2924  N4    C    91      32.301  67.411  63.268  1.00  0.00           N  
ATOM   2925  C5    C    91      31.939  66.769  65.538  1.00  0.00           C  
ATOM   2926  C6    C    91      31.042  66.399  66.464  1.00  0.00           C  
ATOM   2927  H5'   C    91      30.555  65.617  70.648  1.00  0.00           H  
ATOM   2928 H5''   C    91      30.722  64.033  70.533  1.00  0.00           H  
ATOM   2929  H4'   C    91      28.610  64.540  69.837  1.00  0.00           H  
ATOM   2930  H3'   C    91      30.469  63.670  67.562  1.00  0.00           H  
ATOM   2931  H1'   C    91      27.782  66.359  66.952  1.00  0.00           H  
ATOM   2932  H2'   C    91      28.560  63.925  66.025  1.00  0.00           H  
ATOM   2933 HO2'   C    91      27.096  63.241  67.981  1.00  0.00           H  
ATOM   2934  H42   C    91      33.279  67.487  63.465  1.00  0.00           H  
ATOM   2935  H41   C    91      31.961  67.608  62.350  1.00  0.00           H  
ATOM   2936  H5    C    91      33.009  66.852  65.780  1.00  0.00           H  
ATOM   2937  H6    C    91      31.379  66.175  67.487  1.00  0.00           H  
ATOM   2938  P     G    92      30.043  61.228  67.878  1.00  0.00           P  
ATOM   2939  OP2   G    92      31.453  61.675  67.704  1.00  0.00           O  
ATOM   2940  OP1   G    92      29.747  60.067  68.758  1.00  0.00           O  
ATOM   2941  O5'   G    92      29.442  60.938  66.429  1.00  0.00           O  
ATOM   2942  C5'   G    92      28.070  60.531  66.258  1.00  0.00           C  
ATOM   2943  C4'   G    92      27.725  60.469  64.789  1.00  0.00           C  
ATOM   2944  O4'   G    92      27.863  61.797  64.216  1.00  0.00           O  
ATOM   2945  C3'   G    92      28.640  59.605  63.936  1.00  0.00           C  
ATOM   2946  O3'   G    92      28.315  58.219  64.000  1.00  0.00           O  
ATOM   2947  C1'   G    92      28.310  61.684  62.868  1.00  0.00           C  
ATOM   2948  C2'   G    92      28.440  60.193  62.545  1.00  0.00           C  
ATOM   2949  O2'   G    92      27.271  59.738  61.896  1.00  0.00           O  
ATOM   2950  N1    G    92      31.783  63.395  59.586  1.00  0.00           N  
ATOM   2951  C2    G    92      30.617  62.715  59.343  1.00  0.00           C  
ATOM   2952  N2    G    92      30.340  62.453  58.059  1.00  0.00           N  
ATOM   2953  N3    G    92      29.783  62.322  60.291  1.00  0.00           N  
ATOM   2954  C4    G    92      30.213  62.674  61.522  1.00  0.00           C  
ATOM   2955  C5    G    92      31.360  63.356  61.868  1.00  0.00           C  
ATOM   2956  C6    G    92      32.245  63.768  60.843  1.00  0.00           C  
ATOM   2957  O6    G    92      33.306  64.380  60.946  1.00  0.00           O  
ATOM   2958  N7    G    92      31.439  63.522  63.245  1.00  0.00           N  
ATOM   2959  C8    G    92      30.360  62.947  63.704  1.00  0.00           C  
ATOM   2960  N9    G    92      29.572  62.408  62.712  1.00  0.00           N  
ATOM   2961  H5'   G    92      27.400  61.239  66.767  1.00  0.00           H  
ATOM   2962 H5''   G    92      27.908  59.546  66.719  1.00  0.00           H  
ATOM   2963  H4'   G    92      26.708  60.053  64.770  1.00  0.00           H  
ATOM   2964  H3'   G    92      29.694  59.632  64.250  1.00  0.00           H  
ATOM   2965  H1'   G    92      27.608  62.110  62.137  1.00  0.00           H  
ATOM   2966  H2'   G    92      29.252  59.930  61.852  1.00  0.00           H  
ATOM   2967 HO2'   G    92      27.001  58.853  62.276  1.00  0.00           H  
ATOM   2968  H1    G    92      32.347  63.641  58.798  1.00  0.00           H  
ATOM   2969  H22   G    92      29.502  61.961  57.819  1.00  0.00           H  
ATOM   2970  H21   G    92      30.969  62.748  57.341  1.00  0.00           H  
ATOM   2971  H8    G    92      30.109  62.896  64.774  1.00  0.00           H  
ATOM   2972  P     G    93      29.499  57.130  63.989  1.00  0.00           P  
ATOM   2973  OP2   G    93      30.615  57.625  64.833  1.00  0.00           O  
ATOM   2974  OP1   G    93      28.885  55.801  64.282  1.00  0.00           O  
ATOM   2975  O5'   G    93      30.024  57.143  62.484  1.00  0.00           O  
ATOM   2976  C5'   G    93      29.206  56.655  61.408  1.00  0.00           C  
ATOM   2977  C4'   G    93      29.837  56.986  60.077  1.00  0.00           C  
ATOM   2978  O4'   G    93      30.054  58.416  59.968  1.00  0.00           O  
ATOM   2979  C3'   G    93      31.219  56.418  59.821  1.00  0.00           C  
ATOM   2980  O3'   G    93      31.200  55.041  59.492  1.00  0.00           O  
ATOM   2981  C1'   G    93      31.115  58.642  59.066  1.00  0.00           C  
ATOM   2982  C2'   G    93      31.696  57.286  58.668  1.00  0.00           C  
ATOM   2983  O2'   G    93      31.155  56.892  57.423  1.00  0.00           O  
ATOM   2984  N1    G    93      35.311  61.385  58.274  1.00  0.00           N  
ATOM   2985  C2    G    93      34.521  60.720  57.373  1.00  0.00           C  
ATOM   2986  N2    G    93      34.903  60.786  56.093  1.00  0.00           N  
ATOM   2987  N3    G    93      33.432  60.044  57.701  1.00  0.00           N  
ATOM   2988  C4    G    93      33.183  60.098  59.028  1.00  0.00           C  
ATOM   2989  C5    G    93      33.904  60.741  60.012  1.00  0.00           C  
ATOM   2990  C6    G    93      35.079  61.455  59.643  1.00  0.00           C  
ATOM   2991  O6    G    93      35.859  62.083  60.365  1.00  0.00           O  
ATOM   2992  N7    G    93      33.314  60.556  61.255  1.00  0.00           N  
ATOM   2993  C8    G    93      32.266  59.816  61.010  1.00  0.00           C  
ATOM   2994  N9    G    93      32.135  59.489  59.680  1.00  0.00           N  
ATOM   2995  H5'   G    93      28.204  57.103  61.463  1.00  0.00           H  
ATOM   2996 H5''   G    93      29.078  55.567  61.496  1.00  0.00           H  
ATOM   2997  H4'   G    93      29.139  56.570  59.338  1.00  0.00           H  
ATOM   2998  H3'   G    93      31.883  56.458  60.697  1.00  0.00           H  
ATOM   2999  H1'   G    93      30.790  59.135  58.139  1.00  0.00           H  
ATOM   3000  H2'   G    93      32.784  57.240  58.525  1.00  0.00           H  
ATOM   3001 HO2'   G    93      30.985  55.906  57.429  1.00  0.00           H  
ATOM   3002  H1    G    93      36.118  61.856  57.922  1.00  0.00           H  
ATOM   3003  H22   G    93      34.365  60.325  55.387  1.00  0.00           H  
ATOM   3004  H21   G    93      35.726  61.295  55.842  1.00  0.00           H  
ATOM   3005  H8    G    93      31.566  59.479  61.791  1.00  0.00           H  
ATOM   3006  P     A    94      32.363  54.068  60.026  1.00  0.00           P  
ATOM   3007  OP2   A    94      32.457  54.229  61.499  1.00  0.00           O  
ATOM   3008  OP1   A    94      32.137  52.720  59.448  1.00  0.00           O  
ATOM   3009  O5'   A    94      33.692  54.666  59.380  1.00  0.00           O  
ATOM   3010  C5'   A    94      33.937  54.557  57.986  1.00  0.00           C  
ATOM   3011  C4'   A    94      35.198  55.281  57.587  1.00  0.00           C  
ATOM   3012  O4'   A    94      35.051  56.720  57.784  1.00  0.00           O  
ATOM   3013  C3'   A    94      36.454  54.910  58.360  1.00  0.00           C  
ATOM   3014  O3'   A    94      37.072  53.728  57.881  1.00  0.00           O  
ATOM   3015  C1'   A    94      36.218  57.199  58.381  1.00  0.00           C  
ATOM   3016  C2'   A    94      37.318  56.153  58.180  1.00  0.00           C  
ATOM   3017  O2'   A    94      37.845  56.227  56.863  1.00  0.00           O  
ATOM   3018  N1    A    94      37.704  59.878  62.524  1.00  0.00           N  
ATOM   3019  C2    A    94      38.163  59.836  61.267  1.00  0.00           C  
ATOM   3020  N3    A    94      37.728  59.114  60.236  1.00  0.00           N  
ATOM   3021  C4    A    94      36.681  58.351  60.599  1.00  0.00           C  
ATOM   3022  C5    A    94      36.097  58.286  61.850  1.00  0.00           C  
ATOM   3023  C6    A    94      36.650  59.100  62.855  1.00  0.00           C  
ATOM   3024  N6    A    94      36.193  59.142  64.108  1.00  0.00           N  
ATOM   3025  N7    A    94      35.038  57.390  61.850  1.00  0.00           N  
ATOM   3026  C8    A    94      35.005  56.941  60.620  1.00  0.00           C  
ATOM   3027  N9    A    94      35.972  57.480  59.808  1.00  0.00           N  
ATOM   3028  H5'   A    94      33.179  54.942  57.496  1.00  0.00           H  
ATOM   3029 H5''   A    94      34.023  53.611  57.748  1.00  0.00           H  
ATOM   3030  H4'   A    94      35.351  55.110  56.634  1.00  0.00           H  
ATOM   3031  H3'   A    94      36.241  54.798  59.311  1.00  0.00           H  
ATOM   3032  H1'   A    94      36.469  58.029  57.923  1.00  0.00           H  
ATOM   3033  H2'   A    94      38.025  56.201  58.857  1.00  0.00           H  
ATOM   3034 HO2'   A    94      37.877  55.325  56.482  1.00  0.00           H  
ATOM   3035  H2    A    94      38.929  60.419  61.079  1.00  0.00           H  
ATOM   3036  H61   A    94      36.620  59.730  64.766  1.00  0.00           H  
ATOM   3037  H62   A    94      35.430  58.587  64.371  1.00  0.00           H  
ATOM   3038  H8    A    94      34.351  56.280  60.309  1.00  0.00           H  
ATOM   3039  P     C    95      37.898  52.784  58.885  1.00  0.00           P  
ATOM   3040  OP2   C    95      37.358  52.983  60.254  1.00  0.00           O  
ATOM   3041  OP1   C    95      37.936  51.418  58.304  1.00  0.00           O  
ATOM   3042  O5'   C    95      39.376  53.376  58.846  1.00  0.00           O  
ATOM   3043  C5'   C    95      40.178  53.259  57.681  1.00  0.00           C  
ATOM   3044  C4'   C    95      41.605  53.677  57.943  1.00  0.00           C  
ATOM   3045  O4'   C    95      41.668  55.112  58.136  1.00  0.00           O  
ATOM   3046  C3'   C    95      42.253  53.102  59.193  1.00  0.00           C  
ATOM   3047  O3'   C    95      42.758  51.792  59.001  1.00  0.00           O  
ATOM   3048  C1'   C    95      42.659  55.440  59.090  1.00  0.00           C  
ATOM   3049  C2'   C    95      43.336  54.128  59.518  1.00  0.00           C  
ATOM   3050  O2'   C    95      44.493  53.925  58.720  1.00  0.00           O  
ATOM   3051  N1    C    95      41.996  56.127  60.226  1.00  0.00           N  
ATOM   3052  C2    C    95      42.785  56.894  61.092  1.00  0.00           C  
ATOM   3053  O2    C    95      44.006  56.975  60.887  1.00  0.00           O  
ATOM   3054  N3    C    95      42.205  57.532  62.134  1.00  0.00           N  
ATOM   3055  C4    C    95      40.891  57.429  62.333  1.00  0.00           C  
ATOM   3056  N4    C    95      40.362  58.075  63.374  1.00  0.00           N  
ATOM   3057  C5    C    95      40.061  56.657  61.471  1.00  0.00           C  
ATOM   3058  C6    C    95      40.646  56.032  60.443  1.00  0.00           C  
ATOM   3059  H5'   C    95      39.803  53.828  56.977  1.00  0.00           H  
ATOM   3060 H5''   C    95      40.169  52.327  57.380  1.00  0.00           H  
ATOM   3061  H4'   C    95      42.151  53.440  57.165  1.00  0.00           H  
ATOM   3062  H3'   C    95      41.594  53.089  59.918  1.00  0.00           H  
ATOM   3063  H1'   C    95      43.330  56.035  58.696  1.00  0.00           H  
ATOM   3064  H2'   C    95      43.551  54.131  60.474  1.00  0.00           H  
ATOM   3065 HO2'   C    95      45.247  53.700  59.302  1.00  0.00           H  
ATOM   3066  H42   C    95      39.399  58.019  63.547  1.00  0.00           H  
ATOM   3067  H41   C    95      40.936  58.605  63.966  1.00  0.00           H  
ATOM   3068  H5    C    95      39.096  56.587  61.625  1.00  0.00           H  
ATOM   3069  H6    C    95      40.092  55.496  59.838  1.00  0.00           H  
ATOM   3070  P     A    96      42.694  50.718  60.196  1.00  0.00           P  
ATOM   3071  OP2   A    96      41.437  50.946  60.952  1.00  0.00           O  
ATOM   3072  OP1   A    96      42.974  49.377  59.624  1.00  0.00           O  
ATOM   3073  O5'   A    96      43.915  51.118  61.138  1.00  0.00           O  
ATOM   3074  C5'   A    96      45.254  51.019  60.677  1.00  0.00           C  
ATOM   3075  C4'   A    96      46.185  51.886  61.488  1.00  0.00           C  
ATOM   3076  O4'   A    96      45.740  53.264  61.437  1.00  0.00           O  
ATOM   3077  C3'   A    96      46.243  51.589  62.979  1.00  0.00           C  
ATOM   3078  O3'   A    96      47.087  50.495  63.294  1.00  0.00           O  
ATOM   3079  C1'   A    96      45.954  53.909  62.684  1.00  0.00           C  
ATOM   3080  C2'   A    96      46.728  52.917  63.547  1.00  0.00           C  
ATOM   3081  O2'   A    96      48.119  53.095  63.325  1.00  0.00           O  
ATOM   3082  N1    A    96      43.407  57.060  65.868  1.00  0.00           N  
ATOM   3083  C2    A    96      44.696  56.989  65.512  1.00  0.00           C  
ATOM   3084  N3    A    96      45.293  56.142  64.676  1.00  0.00           N  
ATOM   3085  C4    A    96      44.403  55.272  64.166  1.00  0.00           C  
ATOM   3086  C5    A    96      43.048  55.220  64.436  1.00  0.00           C  
ATOM   3087  C6    A    96      42.539  56.172  65.337  1.00  0.00           C  
ATOM   3088  N6    A    96      41.255  56.243  65.693  1.00  0.00           N  
ATOM   3089  N7    A    96      42.446  54.189  63.726  1.00  0.00           N  
ATOM   3090  C8    A    96      43.434  53.652  63.054  1.00  0.00           C  
ATOM   3091  N9    A    96      44.647  54.257  63.273  1.00  0.00           N  
ATOM   3092  H5'   A    96      45.292  51.302  59.739  1.00  0.00           H  
ATOM   3093 H5''   A    96      45.548  50.087  60.741  1.00  0.00           H  
ATOM   3094  H4'   A    96      47.090  51.825  61.117  1.00  0.00           H  
ATOM   3095  H3'   A    96      45.341  51.406  63.316  1.00  0.00           H  
ATOM   3096  H1'   A    96      46.487  54.724  62.566  1.00  0.00           H  
ATOM   3097  H2'   A    96      46.497  53.007  64.496  1.00  0.00           H  
ATOM   3098 HO2'   A    96      48.553  52.217  63.298  1.00  0.00           H  
ATOM   3099  H2    A    96      45.284  57.656  65.926  1.00  0.00           H  
ATOM   3100  H61   A    96      40.959  56.930  66.326  1.00  0.00           H  
ATOM   3101  H62   A    96      40.607  55.609  65.320  1.00  0.00           H  
ATOM   3102  H8    A    96      43.318  52.887  62.451  1.00  0.00           H  
ATOM   3103  P     U    97      46.662  49.450  64.439  1.00  0.00           P  
ATOM   3104  OP2   U    97      45.224  49.129  64.257  1.00  0.00           O  
ATOM   3105  OP1   U    97      47.663  48.353  64.455  1.00  0.00           O  
ATOM   3106  O5'   U    97      46.816  50.278  65.791  1.00  0.00           O  
ATOM   3107  C5'   U    97      48.078  50.786  66.196  1.00  0.00           C  
ATOM   3108  C4'   U    97      47.964  51.632  67.447  1.00  0.00           C  
ATOM   3109  O4'   U    97      47.146  52.795  67.154  1.00  0.00           O  
ATOM   3110  C3'   U    97      47.279  50.999  68.652  1.00  0.00           C  
ATOM   3111  O3'   U    97      48.138  50.123  69.388  1.00  0.00           O  
ATOM   3112  C1'   U    97      46.419  53.171  68.333  1.00  0.00           C  
ATOM   3113  C2'   U    97      46.854  52.224  69.453  1.00  0.00           C  
ATOM   3114  O2'   U    97      47.913  52.828  70.175  1.00  0.00           O  
ATOM   3115  N1    U    97      44.975  53.114  68.046  1.00  0.00           N  
ATOM   3116  C2    U    97      44.118  53.721  68.948  1.00  0.00           C  
ATOM   3117  O2    U    97      44.503  54.261  69.971  1.00  0.00           O  
ATOM   3118  N3    U    97      42.790  53.665  68.615  1.00  0.00           N  
ATOM   3119  C4    U    97      42.235  53.068  67.506  1.00  0.00           C  
ATOM   3120  O4    U    97      41.015  53.134  67.333  1.00  0.00           O  
ATOM   3121  C5    U    97      43.179  52.441  66.630  1.00  0.00           C  
ATOM   3122  C6    U    97      44.483  52.486  66.921  1.00  0.00           C  
ATOM   3123  H5'   U    97      48.448  51.333  65.473  1.00  0.00           H  
ATOM   3124 H5''   U    97      48.683  50.036  66.373  1.00  0.00           H  
ATOM   3125  H4'   U    97      49.007  51.850  67.720  1.00  0.00           H  
ATOM   3126  H3'   U    97      46.427  50.354  68.387  1.00  0.00           H  
ATOM   3127  H1'   U    97      46.627  54.194  68.681  1.00  0.00           H  
ATOM   3128  H2'   U    97      46.104  51.989  70.222  1.00  0.00           H  
ATOM   3129 HO2'   U    97      48.625  52.148  70.356  1.00  0.00           H  
ATOM   3130  H3    U    97      42.152  54.104  69.249  1.00  0.00           H  
ATOM   3131  H5    U    97      42.832  51.923  65.722  1.00  0.00           H  
ATOM   3132  H6    U    97      45.194  51.999  66.236  1.00  0.00           H  
ATOM   3133  P     G    98      47.563  48.719  69.938  1.00  0.00           P  
ATOM   3134  OP2   G    98      46.476  48.238  69.053  1.00  0.00           O  
ATOM   3135  OP1   G    98      48.725  47.830  70.224  1.00  0.00           O  
ATOM   3136  O5'   G    98      46.888  49.095  71.328  1.00  0.00           O  
ATOM   3137  C5'   G    98      47.676  49.274  72.507  1.00  0.00           C  
ATOM   3138  C4'   G    98      46.853  49.943  73.581  1.00  0.00           C  
ATOM   3139  O4'   G    98      46.161  51.091  73.026  1.00  0.00           O  
ATOM   3140  C3'   G    98      45.742  49.100  74.191  1.00  0.00           C  
ATOM   3141  O3'   G    98      46.207  48.215  75.196  1.00  0.00           O  
ATOM   3142  C1'   G    98      44.846  51.204  73.596  1.00  0.00           C  
ATOM   3143  C2'   G    98      44.771  50.153  74.706  1.00  0.00           C  
ATOM   3144  O2'   G    98      45.232  50.730  75.919  1.00  0.00           O  
ATOM   3145  N1    G    98      39.881  51.531  72.527  1.00  0.00           N  
ATOM   3146  C2    G    98      40.544  51.826  73.693  1.00  0.00           C  
ATOM   3147  N2    G    98      39.791  52.265  74.712  1.00  0.00           N  
ATOM   3148  N3    G    98      41.852  51.698  73.850  1.00  0.00           N  
ATOM   3149  C4    G    98      42.454  51.246  72.730  1.00  0.00           C  
ATOM   3150  C5    G    98      41.884  50.923  71.516  1.00  0.00           C  
ATOM   3151  C6    G    98      40.480  51.063  71.361  1.00  0.00           C  
ATOM   3152  O6    G    98      39.788  50.829  70.364  1.00  0.00           O  
ATOM   3153  N7    G    98      42.849  50.494  70.618  1.00  0.00           N  
ATOM   3154  C8    G    98      43.968  50.561  71.287  1.00  0.00           C  
ATOM   3155  N9    G    98      43.799  51.009  72.575  1.00  0.00           N  
ATOM   3156  H5'   G    98      48.561  49.886  72.280  1.00  0.00           H  
ATOM   3157 H5''   G    98      48.041  48.301  72.867  1.00  0.00           H  
ATOM   3158  H4'   G    98      47.450  50.246  74.296  1.00  0.00           H  
ATOM   3159  H3'   G    98      45.307  48.581  73.483  1.00  0.00           H  
ATOM   3160  H1'   G    98      44.758  52.098  73.988  1.00  0.00           H  
ATOM   3161  H2'   G    98      43.865  49.792  74.797  1.00  0.00           H  
ATOM   3162 HO2'   G    98      45.887  50.128  76.330  1.00  0.00           H  
ATOM   3163  H1    G    98      38.908  51.660  72.512  1.00  0.00           H  
ATOM   3164  H22   G    98      40.211  52.491  75.569  1.00  0.00           H  
ATOM   3165  H21   G    98      38.823  52.362  74.603  1.00  0.00           H  
ATOM   3166  H8    G    98      44.838  50.317  70.909  1.00  0.00           H  
ATOM   3167  P     G    99      45.375  46.887  75.550  1.00  0.00           P  
ATOM   3168  OP2   G    99      44.888  46.297  74.278  1.00  0.00           O  
ATOM   3169  OP1   G    99      46.193  46.063  76.476  1.00  0.00           O  
ATOM   3170  O5'   G    99      44.111  47.426  76.359  1.00  0.00           O  
ATOM   3171  C5'   G    99      44.267  48.039  77.630  1.00  0.00           C  
ATOM   3172  C4'   G    99      42.934  48.402  78.236  1.00  0.00           C  
ATOM   3173  O4'   G    99      42.293  49.428  77.435  1.00  0.00           O  
ATOM   3174  C3'   G    99      41.904  47.284  78.300  1.00  0.00           C  
ATOM   3175  O3'   G    99      42.115  46.397  79.386  1.00  0.00           O  
ATOM   3176  C1'   G    99      40.865  49.231  77.453  1.00  0.00           C  
ATOM   3177  C2'   G    99      40.590  48.049  78.384  1.00  0.00           C  
ATOM   3178  O2'   G    99      40.362  48.540  79.696  1.00  0.00           O  
ATOM   3179  N1    G    99      36.760  48.886  74.461  1.00  0.00           N  
ATOM   3180  C2    G    99      36.841  49.149  75.808  1.00  0.00           C  
ATOM   3181  N2    G    99      35.678  49.346  76.446  1.00  0.00           N  
ATOM   3182  N3    G    99      37.979  49.213  76.480  1.00  0.00           N  
ATOM   3183  C4    G    99      39.047  48.989  75.687  1.00  0.00           C  
ATOM   3184  C5    G    99      39.076  48.720  74.335  1.00  0.00           C  
ATOM   3185  C6    G    99      37.848  48.653  73.626  1.00  0.00           C  
ATOM   3186  O6    G    99      37.664  48.425  72.424  1.00  0.00           O  
ATOM   3187  N7    G    99      40.379  48.552  73.893  1.00  0.00           N  
ATOM   3188  C8    G    99      41.108  48.720  74.963  1.00  0.00           C  
ATOM   3189  N9    G    99      40.364  48.989  76.087  1.00  0.00           N  
ATOM   3190  H5'   G    99      44.804  48.852  77.530  1.00  0.00           H  
ATOM   3191 H5''   G    99      44.733  47.419  78.228  1.00  0.00           H  
ATOM   3192  H4'   G    99      43.082  48.750  79.141  1.00  0.00           H  
ATOM   3193  H3'   G    99      41.927  46.778  77.461  1.00  0.00           H  
ATOM   3194  H1'   G    99      40.444  50.037  77.816  1.00  0.00           H  
ATOM   3195  H2'   G    99      39.837  47.508  78.064  1.00  0.00           H  
ATOM   3196 HO2'   G    99      40.910  48.031  80.328  1.00  0.00           H  
ATOM   3197  H1    G    99      35.868  48.860  74.056  1.00  0.00           H  
ATOM   3198  H22   G    99      35.675  49.538  77.408  1.00  0.00           H  
ATOM   3199  H21   G    99      34.833  49.300  75.956  1.00  0.00           H  
ATOM   3200  H8    G    99      42.086  48.661  74.964  1.00  0.00           H  
ATOM   3201  P     U   100      41.857  44.821  79.201  1.00  0.00           P  
ATOM   3202  OP2   U   100      42.465  44.404  77.913  1.00  0.00           O  
ATOM   3203  OP1   U   100      42.260  44.140  80.458  1.00  0.00           O  
ATOM   3204  O5'   U   100      40.275  44.704  79.062  1.00  0.00           O  
ATOM   3205  C5'   U   100      39.421  45.028  80.148  1.00  0.00           C  
ATOM   3206  C4'   U   100      37.974  45.074  79.723  1.00  0.00           C  
ATOM   3207  O4'   U   100      37.780  46.126  78.742  1.00  0.00           O  
ATOM   3208  C3'   U   100      37.434  43.827  79.041  1.00  0.00           C  
ATOM   3209  O3'   U   100      37.032  42.824  79.957  1.00  0.00           O  
ATOM   3210  C1'   U   100      36.873  45.713  77.732  1.00  0.00           C  
ATOM   3211  C2'   U   100      36.293  44.377  78.197  1.00  0.00           C  
ATOM   3212  O2'   U   100      35.140  44.626  78.990  1.00  0.00           O  
ATOM   3213  N1    U   100      37.577  45.598  76.431  1.00  0.00           N  
ATOM   3214  C2    U   100      36.794  45.550  75.293  1.00  0.00           C  
ATOM   3215  O2    U   100      35.577  45.598  75.320  1.00  0.00           O  
ATOM   3216  N3    U   100      37.489  45.445  74.112  1.00  0.00           N  
ATOM   3217  C4    U   100      38.857  45.383  73.955  1.00  0.00           C  
ATOM   3218  O4    U   100      39.331  45.288  72.822  1.00  0.00           O  
ATOM   3219  C5    U   100      39.602  45.438  75.176  1.00  0.00           C  
ATOM   3220  C6    U   100      38.951  45.542  76.339  1.00  0.00           C  
ATOM   3221  H5'   U   100      39.677  45.904  80.505  1.00  0.00           H  
ATOM   3222 H5''   U   100      39.526  44.353  80.849  1.00  0.00           H  
ATOM   3223  H4'   U   100      37.422  45.269  80.511  1.00  0.00           H  
ATOM   3224  H3'   U   100      38.124  43.462  78.447  1.00  0.00           H  
ATOM   3225  H1'   U   100      36.152  46.371  77.652  1.00  0.00           H  
ATOM   3226  H2'   U   100      36.091  43.790  77.438  1.00  0.00           H  
ATOM   3227 HO2'   U   100      35.206  44.108  79.819  1.00  0.00           H  
ATOM   3228  H3    U   100      36.953  45.409  73.294  1.00  0.00           H  
ATOM   3229  H5    U   100      40.581  45.401  75.158  1.00  0.00           H  
ATOM   3230  H6    U   100      39.485  45.576  77.159  1.00  0.00           H  
ATOM   3231  P     C   101      37.199  41.270  79.581  1.00  0.00           P  
ATOM   3232  OP2   C   101      38.412  41.127  78.740  1.00  0.00           O  
ATOM   3233  OP1   C   101      37.077  40.479  80.833  1.00  0.00           O  
ATOM   3234  O5'   C   101      35.928  40.953  78.675  1.00  0.00           O  
ATOM   3235  C5'   C   101      34.628  40.882  79.239  1.00  0.00           C  
ATOM   3236  C4'   C   101      33.561  40.806  78.175  1.00  0.00           C  
ATOM   3237  O4'   C   101      33.629  41.978  77.323  1.00  0.00           O  
ATOM   3238  C3'   C   101      33.663  39.638  77.206  1.00  0.00           C  
ATOM   3239  O3'   C   101      33.107  38.440  77.720  1.00  0.00           O  
ATOM   3240  C1'   C   101      33.384  41.630  75.965  1.00  0.00           C  
ATOM   3241  C2'   C   101      32.943  40.165  75.972  1.00  0.00           C  
ATOM   3242  O2'   C   101      31.533  40.108  76.136  1.00  0.00           O  
ATOM   3243  N1    C   101      34.593  41.849  75.135  1.00  0.00           N  
ATOM   3244  C2    C   101      34.440  41.934  73.745  1.00  0.00           C  
ATOM   3245  O2    C   101      33.307  41.823  73.252  1.00  0.00           O  
ATOM   3246  N3    C   101      35.527  42.135  72.966  1.00  0.00           N  
ATOM   3247  C4    C   101      36.734  42.251  73.520  1.00  0.00           C  
ATOM   3248  N4    C   101      37.779  42.448  72.711  1.00  0.00           N  
ATOM   3249  C5    C   101      36.924  42.169  74.928  1.00  0.00           C  
ATOM   3250  C6    C   101      35.841  41.971  75.689  1.00  0.00           C  
ATOM   3251  H5'   C   101      34.474  41.679  79.789  1.00  0.00           H  
ATOM   3252 H5''   C   101      34.570  40.086  79.808  1.00  0.00           H  
ATOM   3253  H4'   C   101      32.683  40.779  78.611  1.00  0.00           H  
ATOM   3254  H3'   C   101      34.607  39.485  76.985  1.00  0.00           H  
ATOM   3255  H1'   C   101      32.652  42.188  75.627  1.00  0.00           H  
ATOM   3256  H2'   C   101      33.233  39.699  75.160  1.00  0.00           H  
ATOM   3257 HO2'   C   101      31.319  39.467  76.845  1.00  0.00           H  
ATOM   3258  H42   C   101      38.679  42.537  73.087  1.00  0.00           H  
ATOM   3259  H41   C   101      37.644  42.503  71.741  1.00  0.00           H  
ATOM   3260  H5    C   101      37.815  42.256  75.325  1.00  0.00           H  
ATOM   3261  H6    C   101      35.950  41.912  76.660  1.00  0.00           H  
ATOM   3262  P     C   102      33.744  37.019  77.316  1.00  0.00           P  
ATOM   3263  OP2   C   102      35.220  37.123  77.240  1.00  0.00           O  
ATOM   3264  OP1   C   102      33.118  35.992  78.193  1.00  0.00           O  
ATOM   3265  O5'   C   102      33.210  36.788  75.838  1.00  0.00           O  
ATOM   3266  C5'   C   102      31.809  36.614  75.578  1.00  0.00           C  
ATOM   3267  C4'   C   102      31.571  36.590  74.093  1.00  0.00           C  
ATOM   3268  O4'   C   102      32.035  37.833  73.500  1.00  0.00           O  
ATOM   3269  C3'   C   102      32.349  35.520  73.337  1.00  0.00           C  
ATOM   3270  O3'   C   102      31.697  34.265  73.408  1.00  0.00           O  
ATOM   3271  C1'   C   102      32.500  37.567  72.177  1.00  0.00           C  
ATOM   3272  C2'   C   102      32.346  36.064  71.922  1.00  0.00           C  
ATOM   3273  O2'   C   102      31.104  35.830  71.303  1.00  0.00           O  
ATOM   3274  N1    C   102      33.880  38.071  72.016  1.00  0.00           N  
ATOM   3275  C2    C   102      34.341  38.359  70.719  1.00  0.00           C  
ATOM   3276  O2    C   102      33.596  38.139  69.753  1.00  0.00           O  
ATOM   3277  N3    C   102      35.581  38.870  70.554  1.00  0.00           N  
ATOM   3278  C4    C   102      36.353  39.102  71.617  1.00  0.00           C  
ATOM   3279  N4    C   102      37.544  39.660  71.406  1.00  0.00           N  
ATOM   3280  C5    C   102      35.929  38.785  72.943  1.00  0.00           C  
ATOM   3281  C6    C   102      34.697  38.274  73.096  1.00  0.00           C  
ATOM   3282  H5'   C   102      31.234  37.430  76.038  1.00  0.00           H  
ATOM   3283 H5''   C   102      31.455  35.676  76.031  1.00  0.00           H  
ATOM   3284  H4'   C   102      30.490  36.406  73.997  1.00  0.00           H  
ATOM   3285  H3'   C   102      33.350  35.328  73.751  1.00  0.00           H  
ATOM   3286  H1'   C   102      31.897  38.084  71.416  1.00  0.00           H  
ATOM   3287  H2'   C   102      33.097  35.583  71.281  1.00  0.00           H  
ATOM   3288 HO2'   C   102      30.698  34.994  71.674  1.00  0.00           H  
ATOM   3289  H42   C   102      38.153  39.848  72.178  1.00  0.00           H  
ATOM   3290  H41   C   102      37.830  39.891  70.477  1.00  0.00           H  
ATOM   3291  H5    C   102      36.589  38.951  73.807  1.00  0.00           H  
ATOM   3292  H6    C   102      34.337  38.018  74.103  1.00  0.00           H  
ATOM   3293  P     U   103      32.558  32.912  73.525  1.00  0.00           P  
ATOM   3294  OP2   U   103      33.616  33.128  74.543  1.00  0.00           O  
ATOM   3295  OP1   U   103      31.612  31.777  73.677  1.00  0.00           O  
ATOM   3296  O5'   U   103      33.262  32.780  72.102  1.00  0.00           O  
ATOM   3297  C5'   U   103      32.500  32.519  70.933  1.00  0.00           C  
ATOM   3298  C4'   U   103      33.342  32.622  69.685  1.00  0.00           C  
ATOM   3299  O4'   U   103      33.749  33.987  69.429  1.00  0.00           O  
ATOM   3300  C3'   U   103      34.663  31.868  69.703  1.00  0.00           C  
ATOM   3301  O3'   U   103      34.508  30.474  69.506  1.00  0.00           O  
ATOM   3302  C1'   U   103      34.991  33.992  68.762  1.00  0.00           C  
ATOM   3303  C2'   U   103      35.410  32.537  68.567  1.00  0.00           C  
ATOM   3304  O2'   U   103      34.943  32.080  67.305  1.00  0.00           O  
ATOM   3305  N1    U   103      35.974  34.757  69.567  1.00  0.00           N  
ATOM   3306  C2    U   103      37.008  35.370  68.885  1.00  0.00           C  
ATOM   3307  O2    U   103      37.137  35.306  67.674  1.00  0.00           O  
ATOM   3308  N3    U   103      37.893  36.067  69.670  1.00  0.00           N  
ATOM   3309  C4    U   103      37.853  36.212  71.041  1.00  0.00           C  
ATOM   3310  O4    U   103      38.726  36.872  71.605  1.00  0.00           O  
ATOM   3311  C5    U   103      36.756  35.551  71.680  1.00  0.00           C  
ATOM   3312  C6    U   103      35.879  34.867  70.939  1.00  0.00           C  
ATOM   3313  H5'   U   103      31.767  33.167  70.878  1.00  0.00           H  
ATOM   3314 H5''   U   103      32.125  31.616  70.990  1.00  0.00           H  
ATOM   3315  H4'   U   103      32.813  32.315  68.921  1.00  0.00           H  
ATOM   3316  H3'   U   103      35.126  32.049  70.548  1.00  0.00           H  
ATOM   3317  H1'   U   103      34.888  34.419  67.885  1.00  0.00           H  
ATOM   3318  H2'   U   103      36.379  32.422  68.657  1.00  0.00           H  
ATOM   3319 HO2'   U   103      34.536  31.195  67.417  1.00  0.00           H  
ATOM   3320  H3    U   103      38.634  36.509  69.206  1.00  0.00           H  
ATOM   3321  H5    U   103      36.648  35.602  72.653  1.00  0.00           H  
ATOM   3322  H6    U   103      35.138  34.423  71.400  1.00  0.00           H  
ATOM   3323  P     A   104      35.601  29.448  70.085  1.00  0.00           P  
ATOM   3324  OP2   A   104      36.666  29.287  69.063  1.00  0.00           O  
ATOM   3325  OP1   A   104      35.961  29.884  71.457  1.00  0.00           O  
ATOM   3326  O5'   A   104      34.813  28.068  70.196  1.00  0.00           O  
ATOM   3327  C5'   A   104      35.509  26.844  70.376  1.00  0.00           C  
ATOM   3328  C4'   A   104      34.853  25.716  69.619  1.00  0.00           C  
ATOM   3329  O4'   A   104      34.926  26.044  68.215  1.00  0.00           O  
ATOM   3330  C3'   A   104      35.512  24.352  69.750  1.00  0.00           C  
ATOM   3331  O3'   A   104      34.958  23.566  70.791  1.00  0.00           O  
ATOM   3332  C1'   A   104      35.404  24.917  67.448  1.00  0.00           C  
ATOM   3333  C2'   A   104      35.399  23.711  68.377  1.00  0.00           C  
ATOM   3334  O2'   A   104      34.162  23.032  68.226  1.00  0.00           O  
ATOM   3335  N1    A   104      39.306  23.403  64.443  1.00  0.00           N  
ATOM   3336  C2    A   104      38.112  22.859  64.709  1.00  0.00           C  
ATOM   3337  N3    A   104      37.142  23.308  65.503  1.00  0.00           N  
ATOM   3338  C4    A   104      37.497  24.472  66.076  1.00  0.00           C  
ATOM   3339  C5    A   104      38.687  25.153  65.900  1.00  0.00           C  
ATOM   3340  C6    A   104      39.631  24.573  65.033  1.00  0.00           C  
ATOM   3341  N6    A   104      40.822  25.115  64.768  1.00  0.00           N  
ATOM   3342  N7    A   104      38.700  26.321  66.651  1.00  0.00           N  
ATOM   3343  C8    A   104      37.536  26.320  67.253  1.00  0.00           C  
ATOM   3344  N9    A   104      36.757  25.230  66.950  1.00  0.00           N  
ATOM   3345  H5'   A   104      35.522  26.621  71.331  1.00  0.00           H  
ATOM   3346 H5''   A   104      36.430  26.948  70.060  1.00  0.00           H  
ATOM   3347  H4'   A   104      33.917  25.647  69.901  1.00  0.00           H  
ATOM   3348  H3'   A   104      36.465  24.473  69.947  1.00  0.00           H  
ATOM   3349  H1'   A   104      34.808  24.745  66.689  1.00  0.00           H  
ATOM   3350  H2'   A   104      36.162  23.123  68.191  1.00  0.00           H  
ATOM   3351 HO2'   A   104      33.854  22.731  69.106  1.00  0.00           H  
ATOM   3352  H2    A   104      37.925  22.011  64.255  1.00  0.00           H  
ATOM   3353  H61   A   104      41.439  24.663  64.154  1.00  0.00           H  
ATOM   3354  H62   A   104      41.079  25.963  65.184  1.00  0.00           H  
ATOM   3355  H8    A   104      37.249  27.031  67.864  1.00  0.00           H  
ATOM   3356  P     A   105      35.921  22.812  71.834  1.00  0.00           P  
ATOM   3357  OP2   A   105      36.989  23.758  72.241  1.00  0.00           O  
ATOM   3358  OP1   A   105      35.069  22.176  72.870  1.00  0.00           O  
ATOM   3359  O5'   A   105      36.592  21.654  70.970  1.00  0.00           O  
ATOM   3360  C5'   A   105      35.815  20.580  70.461  1.00  0.00           C  
ATOM   3361  C4'   A   105      36.547  19.833  69.374  1.00  0.00           C  
ATOM   3362  O4'   A   105      36.877  20.733  68.276  1.00  0.00           O  
ATOM   3363  C3'   A   105      37.907  19.267  69.752  1.00  0.00           C  
ATOM   3364  O3'   A   105      37.819  18.087  70.532  1.00  0.00           O  
ATOM   3365  C1'   A   105      38.059  20.306  67.668  1.00  0.00           C  
ATOM   3366  C2'   A   105      38.493  19.039  68.383  1.00  0.00           C  
ATOM   3367  O2'   A   105      37.897  17.917  67.747  1.00  0.00           O  
ATOM   3368  N1    A   105      42.584  22.101  65.977  1.00  0.00           N  
ATOM   3369  C2    A   105      41.873  21.011  65.661  1.00  0.00           C  
ATOM   3370  N3    A   105      40.700  20.604  66.141  1.00  0.00           N  
ATOM   3371  C4    A   105      40.240  21.465  67.066  1.00  0.00           C  
ATOM   3372  C5    A   105      40.856  22.626  67.496  1.00  0.00           C  
ATOM   3373  C6    A   105      42.093  22.946  66.910  1.00  0.00           C  
ATOM   3374  N6    A   105      42.803  24.032  67.225  1.00  0.00           N  
ATOM   3375  N7    A   105      40.086  23.261  68.461  1.00  0.00           N  
ATOM   3376  C8    A   105      39.040  22.484  68.590  1.00  0.00           C  
ATOM   3377  N9    A   105      39.067  21.378  67.776  1.00  0.00           N  
ATOM   3378  H5'   A   105      34.978  20.935  70.097  1.00  0.00           H  
ATOM   3379 H5''   A   105      35.608  19.960  71.191  1.00  0.00           H  
ATOM   3380  H4'   A   105      35.966  19.121  69.032  1.00  0.00           H  
ATOM   3381  H3'   A   105      38.420  19.954  70.227  1.00  0.00           H  
ATOM   3382  H1'   A   105      37.894  20.107  66.722  1.00  0.00           H  
ATOM   3383  H2'   A   105      39.470  18.959  68.419  1.00  0.00           H  
ATOM   3384 HO2'   A   105      37.622  17.272  68.432  1.00  0.00           H  
ATOM   3385  H2    A   105      42.273  20.431  64.980  1.00  0.00           H  
ATOM   3386  H61   A   105      43.661  24.202  66.781  1.00  0.00           H  
ATOM   3387  H62   A   105      42.467  24.659  67.898  1.00  0.00           H  
ATOM   3388  H8    A   105      38.306  22.673  69.212  1.00  0.00           H  
ATOM   3389  P     C   106      38.915  17.787  71.669  1.00  0.00           P  
ATOM   3390  OP2   C   106      39.042  18.998  72.518  1.00  0.00           O  
ATOM   3391  OP1   C   106      38.581  16.483  72.296  1.00  0.00           O  
ATOM   3392  O5'   C   106      40.274  17.608  70.857  1.00  0.00           O  
ATOM   3393  C5'   C   106      40.456  16.516  69.970  1.00  0.00           C  
ATOM   3394  C4'   C   106      41.766  16.613  69.227  1.00  0.00           C  
ATOM   3395  O4'   C   106      41.813  17.862  68.500  1.00  0.00           O  
ATOM   3396  C3'   C   106      43.020  16.672  70.085  1.00  0.00           C  
ATOM   3397  O3'   C   106      43.420  15.402  70.569  1.00  0.00           O  
ATOM   3398  C1'   C   106      43.150  18.339  68.446  1.00  0.00           C  
ATOM   3399  C2'   C   106      44.025  17.325  69.147  1.00  0.00           C  
ATOM   3400  O2'   C   106      44.518  16.395  68.194  1.00  0.00           O  
ATOM   3401  N1    C   106      43.216  19.677  69.085  1.00  0.00           N  
ATOM   3402  C2    C   106      44.379  20.438  68.915  1.00  0.00           C  
ATOM   3403  O2    C   106      45.314  19.975  68.243  1.00  0.00           O  
ATOM   3404  N3    C   106      44.465  21.661  69.487  1.00  0.00           N  
ATOM   3405  C4    C   106      43.447  22.135  70.205  1.00  0.00           C  
ATOM   3406  N4    C   106      43.576  23.348  70.750  1.00  0.00           N  
ATOM   3407  C5    C   106      42.252  21.387  70.397  1.00  0.00           C  
ATOM   3408  C6    C   106      42.178  20.178  69.826  1.00  0.00           C  
ATOM   3409  H5'   C   106      39.721  16.505  69.321  1.00  0.00           H  
ATOM   3410 H5''   C   106      40.441  15.681  70.483  1.00  0.00           H  
ATOM   3411  H4'   C   106      41.824  15.869  68.591  1.00  0.00           H  
ATOM   3412  H3'   C   106      42.861  17.265  70.849  1.00  0.00           H  
ATOM   3413  H1'   C   106      43.428  18.410  67.510  1.00  0.00           H  
ATOM   3414  H2'   C   106      44.751  17.755  69.644  1.00  0.00           H  
ATOM   3415 HO2'   C   106      44.427  15.489  68.555  1.00  0.00           H  
ATOM   3416  H42   C   106      42.846  23.724  71.284  1.00  0.00           H  
ATOM   3417  H41   C   106      44.401  23.860  70.617  1.00  0.00           H  
ATOM   3418  H5    C   106      41.509  21.744  70.926  1.00  0.00           H  
ATOM   3419  H6    C   106      41.364  19.648  69.946  1.00  0.00           H  
ATOM   3420  P     A   107      44.547  15.304  71.705  1.00  0.00           P  
ATOM   3421  OP2   A   107      43.868  14.751  72.904  1.00  0.00           O  
ATOM   3422  OP1   A   107      45.677  14.562  71.093  1.00  0.00           O  
ATOM   3423  O5'   A   107      45.055  16.772  72.061  1.00  0.00           O  
ATOM   3424  C5'   A   107      45.983  16.987  73.114  1.00  0.00           C  
ATOM   3425  C4'   A   107      47.402  17.012  72.605  1.00  0.00           C  
ATOM   3426  O4'   A   107      47.633  18.167  71.759  1.00  0.00           O  
ATOM   3427  C3'   A   107      48.487  17.163  73.660  1.00  0.00           C  
ATOM   3428  O3'   A   107      48.731  15.967  74.380  1.00  0.00           O  
ATOM   3429  C1'   A   107      49.010  18.461  71.758  1.00  0.00           C  
ATOM   3430  C2'   A   107      49.680  17.544  72.792  1.00  0.00           C  
ATOM   3431  O2'   A   107      50.217  16.408  72.129  1.00  0.00           O  
ATOM   3432  N1    A   107      52.437  22.276  72.261  1.00  0.00           N  
ATOM   3433  C2    A   107      52.571  20.982  71.945  1.00  0.00           C  
ATOM   3434  N3    A   107      51.634  20.043  71.832  1.00  0.00           N  
ATOM   3435  C4    A   107      50.417  20.553  72.088  1.00  0.00           C  
ATOM   3436  C5    A   107      50.121  21.860  72.425  1.00  0.00           C  
ATOM   3437  C6    A   107      51.201  22.757  72.511  1.00  0.00           C  
ATOM   3438  N6    A   107      51.068  24.047  72.827  1.00  0.00           N  
ATOM   3439  N7    A   107      48.755  22.020  72.615  1.00  0.00           N  
ATOM   3440  C8    A   107      48.264  20.826  72.392  1.00  0.00           C  
ATOM   3441  N9    A   107      49.214  19.889  72.068  1.00  0.00           N  
ATOM   3442  H5'   A   107      45.893  16.266  73.772  1.00  0.00           H  
ATOM   3443 H5''   A   107      45.784  17.842  73.547  1.00  0.00           H  
ATOM   3444  H4'   A   107      47.568  16.191  72.096  1.00  0.00           H  
ATOM   3445  H3'   A   107      48.286  17.884  74.293  1.00  0.00           H  
ATOM   3446  H1'   A   107      49.370  18.265  70.867  1.00  0.00           H  
ATOM   3447  H2'   A   107      50.364  18.020  73.309  1.00  0.00           H  
ATOM   3448 HO2'   A   107      50.067  15.615  72.683  1.00  0.00           H  
ATOM   3449  H2    A   107      53.489  20.683  71.772  1.00  0.00           H  
ATOM   3450  H61   A   107      51.859  24.624  72.871  1.00  0.00           H  
ATOM   3451  H62   A   107      50.180  24.418  73.012  1.00  0.00           H  
ATOM   3452  H8    A   107      47.307  20.621  72.452  1.00  0.00           H  
ATOM   3453  P     C   108      48.792  15.990  75.986  1.00  0.00           P  
ATOM   3454  OP2   C   108      47.520  16.567  76.487  1.00  0.00           O  
ATOM   3455  OP1   C   108      49.220  14.645  76.448  1.00  0.00           O  
ATOM   3456  O5'   C   108      49.964  17.018  76.314  1.00  0.00           O  
ATOM   3457  C5'   C   108      51.314  16.708  76.004  1.00  0.00           C  
ATOM   3458  C4'   C   108      52.216  17.907  76.182  1.00  0.00           C  
ATOM   3459  O4'   C   108      51.829  18.951  75.251  1.00  0.00           O  
ATOM   3460  C3'   C   108      52.140  18.594  77.535  1.00  0.00           C  
ATOM   3461  O3'   C   108      52.913  17.942  78.521  1.00  0.00           O  
ATOM   3462  C1'   C   108      52.027  20.214  75.846  1.00  0.00           C  
ATOM   3463  C2'   C   108      52.665  19.982  77.215  1.00  0.00           C  
ATOM   3464  O2'   C   108      54.073  20.025  77.102  1.00  0.00           O  
ATOM   3465  N1    C   108      50.724  20.888  75.971  1.00  0.00           N  
ATOM   3466  C2    C   108      50.699  22.274  76.109  1.00  0.00           C  
ATOM   3467  O2    C   108      51.778  22.891  76.154  1.00  0.00           O  
ATOM   3468  N3    C   108      49.505  22.911  76.202  1.00  0.00           N  
ATOM   3469  C4    C   108      48.368  22.208  76.172  1.00  0.00           C  
ATOM   3470  N4    C   108      47.217  22.874  76.237  1.00  0.00           N  
ATOM   3471  C5    C   108      48.364  20.788  76.062  1.00  0.00           C  
ATOM   3472  C6    C   108      49.553  20.175  75.960  1.00  0.00           C  
ATOM   3473  H5'   C   108      51.366  16.404  75.075  1.00  0.00           H  
ATOM   3474 H5''   C   108      51.620  15.989  76.595  1.00  0.00           H  
ATOM   3475  H4'   C   108      53.229  17.505  76.033  1.00  0.00           H  
ATOM   3476  H3'   C   108      51.129  18.604  77.969  1.00  0.00           H  
ATOM   3477  H1'   C   108      52.696  20.890  75.293  1.00  0.00           H  
ATOM   3478  H2'   C   108      52.426  20.716  77.997  1.00  0.00           H  
ATOM   3479 HO2'   C   108      54.476  19.303  77.666  1.00  0.00           H  
ATOM   3480  H42   C   108      46.349  22.376  76.218  1.00  0.00           H  
ATOM   3481  H41   C   108      47.220  23.871  76.305  1.00  0.00           H  
ATOM   3482  H5    C   108      47.422  20.219  76.063  1.00  0.00           H  
ATOM   3483  H6    C   108      49.593  19.079  75.873  1.00  0.00           H  
ATOM   3484  P     G   109      52.376  17.883  80.029  1.00  0.00           P  
ATOM   3485  OP2   G   109      50.924  17.580  80.005  1.00  0.00           O  
ATOM   3486  OP1   G   109      53.311  16.973  80.735  1.00  0.00           O  
ATOM   3487  O5'   G   109      52.564  19.368  80.591  1.00  0.00           O  
ATOM   3488  C5'   G   109      53.874  19.941  80.735  1.00  0.00           C  
ATOM   3489  C4'   G   109      53.783  21.361  81.235  1.00  0.00           C  
ATOM   3490  O4'   G   109      53.180  22.216  80.227  1.00  0.00           O  
ATOM   3491  C3'   G   109      52.922  21.602  82.460  1.00  0.00           C  
ATOM   3492  O3'   G   109      53.582  21.217  83.659  1.00  0.00           O  
ATOM   3493  C1'   G   109      52.525  23.291  80.862  1.00  0.00           C  
ATOM   3494  C2'   G   109      52.681  23.102  82.371  1.00  0.00           C  
ATOM   3495  O2'   G   109      53.775  23.869  82.822  1.00  0.00           O  
ATOM   3496  N1    G   109      48.257  26.005  80.743  1.00  0.00           N  
ATOM   3497  C2    G   109      49.515  26.369  81.152  1.00  0.00           C  
ATOM   3498  N2    G   109      49.653  27.616  81.613  1.00  0.00           N  
ATOM   3499  N3    G   109      50.562  25.567  81.114  1.00  0.00           N  
ATOM   3500  C4    G   109      50.250  24.351  80.623  1.00  0.00           C  
ATOM   3501  C5    G   109      49.029  23.886  80.185  1.00  0.00           C  
ATOM   3502  C6    G   109      47.909  24.757  80.236  1.00  0.00           C  
ATOM   3503  O6    G   109      46.741  24.532  79.906  1.00  0.00           O  
ATOM   3504  N7    G   109      49.130  22.568  79.755  1.00  0.00           N  
ATOM   3505  C8    G   109      50.385  22.261  79.943  1.00  0.00           C  
ATOM   3506  N9    G   109      51.118  23.296  80.480  1.00  0.00           N  
ATOM   3507  H5'   G   109      54.400  19.925  79.770  1.00  0.00           H  
ATOM   3508 H5''   G   109      54.472  19.342  81.437  1.00  0.00           H  
ATOM   3509  H4'   G   109      54.818  21.621  81.496  1.00  0.00           H  
ATOM   3510  H3'   G   109      51.993  21.011  82.472  1.00  0.00           H  
ATOM   3511  H1'   G   109      52.938  24.281  80.620  1.00  0.00           H  
ATOM   3512  H2'   G   109      51.838  23.434  82.994  1.00  0.00           H  
ATOM   3513 HO2'   G   109      54.278  23.357  83.518  1.00  0.00           H  
ATOM   3514  H1    G   109      47.532  26.690  80.814  1.00  0.00           H  
ATOM   3515  H22   G   109      50.548  27.937  81.926  1.00  0.00           H  
ATOM   3516  H21   G   109      48.864  28.228  81.645  1.00  0.00           H  
ATOM   3517  H8    G   109      50.810  21.274  79.704  1.00  0.00           H  
ATOM   3518  P     C   110      52.718  20.887  84.977  1.00  0.00           P  
ATOM   3519  OP2   C   110      51.387  20.352  84.573  1.00  0.00           O  
ATOM   3520  OP1   C   110      53.586  20.081  85.874  1.00  0.00           O  
ATOM   3521  O5'   C   110      52.517  22.323  85.636  1.00  0.00           O  
ATOM   3522  C5'   C   110      51.476  22.574  86.583  1.00  0.00           C  
ATOM   3523  C4'   C   110      51.219  24.056  86.669  1.00  0.00           C  
ATOM   3524  O4'   C   110      50.996  24.603  85.343  1.00  0.00           O  
ATOM   3525  C3'   C   110      49.987  24.447  87.455  1.00  0.00           C  
ATOM   3526  O3'   C   110      50.319  24.527  88.828  1.00  0.00           O  
ATOM   3527  C1'   C   110      49.973  25.576  85.378  1.00  0.00           C  
ATOM   3528  C2'   C   110      49.633  25.801  86.856  1.00  0.00           C  
ATOM   3529  O2'   C   110      50.416  26.859  87.359  1.00  0.00           O  
ATOM   3530  N1    C   110      48.827  25.061  84.594  1.00  0.00           N  
ATOM   3531  C2    C   110      47.755  25.927  84.301  1.00  0.00           C  
ATOM   3532  O2    C   110      47.814  27.112  84.669  1.00  0.00           O  
ATOM   3533  N3    C   110      46.688  25.448  83.622  1.00  0.00           N  
ATOM   3534  C4    C   110      46.662  24.173  83.229  1.00  0.00           C  
ATOM   3535  N4    C   110      45.581  23.743  82.572  1.00  0.00           N  
ATOM   3536  C5    C   110      47.742  23.280  83.493  1.00  0.00           C  
ATOM   3537  C6    C   110      48.793  23.760  84.170  1.00  0.00           C  
ATOM   3538  H5'   C   110      51.760  22.182  87.570  1.00  0.00           H  
ATOM   3539 H5''   C   110      50.557  22.049  86.281  1.00  0.00           H  
ATOM   3540  H4'   C   110      52.105  24.452  87.187  1.00  0.00           H  
ATOM   3541  H3'   C   110      49.173  23.710  87.394  1.00  0.00           H  
ATOM   3542  H1'   C   110      50.229  26.558  84.956  1.00  0.00           H  
ATOM   3543  H2'   C   110      48.597  26.101  87.071  1.00  0.00           H  
ATOM   3544 HO2'   C   110      50.759  26.618  88.267  1.00  0.00           H  
ATOM   3545  H42   C   110      45.528  22.792  82.263  1.00  0.00           H  
ATOM   3546  H41   C   110      44.826  24.371  82.388  1.00  0.00           H  
ATOM   3547  H5    C   110      47.711  22.233  83.155  1.00  0.00           H  
ATOM   3548  H6    C   110      49.644  23.098  84.391  1.00  0.00           H  
ATOM   3549  P     A   111      49.279  24.000  89.934  1.00  0.00           P  
ATOM   3550  OP2   A   111      48.613  22.759  89.466  1.00  0.00           O  
ATOM   3551  OP1   A   111      50.027  23.992  91.215  1.00  0.00           O  
ATOM   3552  O5'   A   111      48.187  25.156  90.003  1.00  0.00           O  
ATOM   3553  C5'   A   111      48.518  26.454  90.545  1.00  0.00           C  
ATOM   3554  C4'   A   111      47.447  27.458  90.195  1.00  0.00           C  
ATOM   3555  O4'   A   111      47.220  27.447  88.763  1.00  0.00           O  
ATOM   3556  C3'   A   111      46.076  27.180  90.781  1.00  0.00           C  
ATOM   3557  O3'   A   111      45.995  27.599  92.138  1.00  0.00           O  
ATOM   3558  C1'   A   111      45.858  27.744  88.502  1.00  0.00           C  
ATOM   3559  C2'   A   111      45.162  27.962  89.848  1.00  0.00           C  
ATOM   3560  O2'   A   111      45.132  29.348  90.127  1.00  0.00           O  
ATOM   3561  N1    A   111      41.929  26.361  85.481  1.00  0.00           N  
ATOM   3562  C2    A   111      42.218  27.503  86.111  1.00  0.00           C  
ATOM   3563  N3    A   111      43.263  27.801  86.879  1.00  0.00           N  
ATOM   3564  C4    A   111      44.093  26.747  86.984  1.00  0.00           C  
ATOM   3565  C5    A   111      43.934  25.507  86.392  1.00  0.00           C  
ATOM   3566  C6    A   111      42.784  25.322  85.601  1.00  0.00           C  
ATOM   3567  N6    A   111      42.497  24.183  84.969  1.00  0.00           N  
ATOM   3568  N7    A   111      44.987  24.667  86.722  1.00  0.00           N  
ATOM   3569  C8    A   111      45.749  25.403  87.494  1.00  0.00           C  
ATOM   3570  N9    A   111      45.267  26.674  87.697  1.00  0.00           N  
ATOM   3571  H5'   A   111      49.486  26.794  90.148  1.00  0.00           H  
ATOM   3572 H5''   A   111      48.623  26.392  91.638  1.00  0.00           H  
ATOM   3573  H4'   A   111      47.827  28.409  90.597  1.00  0.00           H  
ATOM   3574  H3'   A   111      45.818  26.111  90.815  1.00  0.00           H  
ATOM   3575  H1'   A   111      45.731  28.670  87.923  1.00  0.00           H  
ATOM   3576  H2'   A   111      44.112  27.645  89.918  1.00  0.00           H  
ATOM   3577 HO2'   A   111      44.433  29.788  89.562  1.00  0.00           H  
ATOM   3578  H2    A   111      41.487  28.313  85.977  1.00  0.00           H  
ATOM   3579  H61   A   111      41.663  24.112  84.420  1.00  0.00           H  
ATOM   3580  H62   A   111      43.113  23.401  85.043  1.00  0.00           H  
ATOM   3581  H8    A   111      46.687  25.037  87.939  1.00  0.00           H  
ATOM   3582  P     G   112      45.227  26.692  93.220  1.00  0.00           P  
ATOM   3583  OP2   G   112      45.894  25.365  93.264  1.00  0.00           O  
ATOM   3584  OP1   G   112      45.085  27.484  94.468  1.00  0.00           O  
ATOM   3585  O5'   G   112      43.774  26.493  92.595  1.00  0.00           O  
ATOM   3586  C5'   G   112      42.809  27.533  92.649  1.00  0.00           C  
ATOM   3587  C4'   G   112      41.592  27.198  91.836  1.00  0.00           C  
ATOM   3588  O4'   G   112      40.607  26.578  92.693  1.00  0.00           O  
ATOM   3589  C3'   G   112      40.843  28.382  91.257  1.00  0.00           C  
ATOM   3590  O3'   G   112      41.461  28.835  90.064  1.00  0.00           O  
ATOM   3591  C1'   G   112      39.306  26.864  92.208  1.00  0.00           C  
ATOM   3592  C2'   G   112      39.466  27.784  90.997  1.00  0.00           C  
ATOM   3593  O2'   G   112      39.388  27.020  89.808  1.00  0.00           O  
ATOM   3594  N1    G   112      34.949  29.088  93.380  1.00  0.00           N  
ATOM   3595  C2    G   112      35.341  28.496  92.207  1.00  0.00           C  
ATOM   3596  N2    G   112      34.456  28.521  91.201  1.00  0.00           N  
ATOM   3597  N3    G   112      36.511  27.923  92.032  1.00  0.00           N  
ATOM   3598  C4    G   112      37.271  27.992  93.139  1.00  0.00           C  
ATOM   3599  C5    G   112      36.973  28.558  94.356  1.00  0.00           C  
ATOM   3600  C6    G   112      35.720  29.169  94.531  1.00  0.00           C  
ATOM   3601  O6    G   112      35.273  29.733  95.536  1.00  0.00           O  
ATOM   3602  N7    G   112      38.036  28.417  95.240  1.00  0.00           N  
ATOM   3603  C8    G   112      38.946  27.784  94.547  1.00  0.00           C  
ATOM   3604  N9    G   112      38.543  27.510  93.263  1.00  0.00           N  
ATOM   3605  H5'   G   112      43.208  28.358  92.303  1.00  0.00           H  
ATOM   3606 H5''   G   112      42.543  27.673  93.582  1.00  0.00           H  
ATOM   3607  H4'   G   112      41.977  26.560  91.027  1.00  0.00           H  
ATOM   3608  H3'   G   112      40.835  29.265  91.914  1.00  0.00           H  
ATOM   3609  H1'   G   112      38.728  25.991  91.872  1.00  0.00           H  
ATOM   3610  H2'   G   112      38.688  28.550  90.875  1.00  0.00           H  
ATOM   3611 HO2'   G   112      40.052  27.366  89.144  1.00  0.00           H  
ATOM   3612  H1    G   112      34.037  29.495  93.410  1.00  0.00           H  
ATOM   3613  H22   G   112      34.688  28.104  90.322  1.00  0.00           H  
ATOM   3614  H21   G   112      33.566  28.956  91.328  1.00  0.00           H  
ATOM   3615  H8    G   112      39.932  27.508  94.951  1.00  0.00           H  
ATOM   3616  P     C   113      41.744  30.400  89.860  1.00  0.00           P  
ATOM   3617  OP2   C   113      41.969  31.008  91.195  1.00  0.00           O  
ATOM   3618  OP1   C   113      42.783  30.507  88.816  1.00  0.00           O  
ATOM   3619  O5'   C   113      40.390  30.968  89.244  1.00  0.00           O  
ATOM   3620  C5'   C   113      39.915  30.493  87.985  1.00  0.00           C  
ATOM   3621  C4'   C   113      38.476  30.899  87.774  1.00  0.00           C  
ATOM   3622  O4'   C   113      37.643  30.207  88.742  1.00  0.00           O  
ATOM   3623  C3'   C   113      38.162  32.367  88.012  1.00  0.00           C  
ATOM   3624  O3'   C   113      38.398  33.141  86.848  1.00  0.00           O  
ATOM   3625  C1'   C   113      36.587  31.030  89.148  1.00  0.00           C  
ATOM   3626  C2'   C   113      36.676  32.320  88.329  1.00  0.00           C  
ATOM   3627  O2'   C   113      35.869  32.245  87.172  1.00  0.00           O  
ATOM   3628  N1    C   113      36.754  31.321  90.574  1.00  0.00           N  
ATOM   3629  C2    C   113      35.640  31.731  91.296  1.00  0.00           C  
ATOM   3630  O2    C   113      34.547  31.791  90.718  1.00  0.00           O  
ATOM   3631  N3    C   113      35.777  32.054  92.599  1.00  0.00           N  
ATOM   3632  C4    C   113      36.978  31.977  93.181  1.00  0.00           C  
ATOM   3633  N4    C   113      37.070  32.332  94.462  1.00  0.00           N  
ATOM   3634  C5    C   113      38.132  31.539  92.472  1.00  0.00           C  
ATOM   3635  C6    C   113      37.976  31.221  91.182  1.00  0.00           C  
ATOM   3636  H5'   C   113      39.999  29.397  87.938  1.00  0.00           H  
ATOM   3637 H5''   C   113      40.534  30.898  87.171  1.00  0.00           H  
ATOM   3638  H4'   C   113      38.278  30.650  86.721  1.00  0.00           H  
ATOM   3639  H3'   C   113      38.796  32.835  88.780  1.00  0.00           H  
ATOM   3640  H1'   C   113      35.573  30.629  89.002  1.00  0.00           H  
ATOM   3641  H2'   C   113      36.325  33.220  88.854  1.00  0.00           H  
ATOM   3642 HO2'   C   113      36.335  32.694  86.409  1.00  0.00           H  
ATOM   3643  H42   C   113      37.953  32.289  94.932  1.00  0.00           H  
ATOM   3644  H41   C   113      36.258  32.642  94.955  1.00  0.00           H  
ATOM   3645  H5    C   113      39.112  31.469  92.968  1.00  0.00           H  
ATOM   3646  H6    C   113      38.843  30.877  90.599  1.00  0.00           H  
ATOM   3647  P     C   114      39.091  34.587  86.965  1.00  0.00           P  
ATOM   3648  OP2   C   114      40.275  34.460  87.851  1.00  0.00           O  
ATOM   3649  OP1   C   114      39.256  35.129  85.592  1.00  0.00           O  
ATOM   3650  O5'   C   114      38.004  35.476  87.717  1.00  0.00           O  
ATOM   3651  C5'   C   114      36.762  35.785  87.102  1.00  0.00           C  
ATOM   3652  C4'   C   114      35.882  36.612  88.008  1.00  0.00           C  
ATOM   3653  O4'   C   114      35.469  35.822  89.153  1.00  0.00           O  
ATOM   3654  C3'   C   114      36.532  37.833  88.640  1.00  0.00           C  
ATOM   3655  O3'   C   114      36.576  38.950  87.768  1.00  0.00           O  
ATOM   3656  C1'   C   114      35.355  36.646  90.297  1.00  0.00           C  
ATOM   3657  C2'   C   114      35.658  38.075  89.865  1.00  0.00           C  
ATOM   3658  O2'   C   114      34.445  38.724  89.512  1.00  0.00           O  
ATOM   3659  N1    C   114      36.299  36.158  91.332  1.00  0.00           N  
ATOM   3660  C2    C   114      36.062  36.509  92.667  1.00  0.00           C  
ATOM   3661  O2    C   114      35.078  37.213  92.943  1.00  0.00           O  
ATOM   3662  N3    C   114      36.907  36.076  93.630  1.00  0.00           N  
ATOM   3663  C4    C   114      37.957  35.321  93.308  1.00  0.00           C  
ATOM   3664  N4    C   114      38.765  34.917  94.292  1.00  0.00           N  
ATOM   3665  C5    C   114      38.226  34.948  91.961  1.00  0.00           C  
ATOM   3666  C6    C   114      37.382  35.380  91.016  1.00  0.00           C  
ATOM   3667  H5'   C   114      36.298  34.950  86.882  1.00  0.00           H  
ATOM   3668 H5''   C   114      36.931  36.286  86.277  1.00  0.00           H  
ATOM   3669  H4'   C   114      35.086  36.886  87.509  1.00  0.00           H  
ATOM   3670  H3'   C   114      37.438  37.602  88.934  1.00  0.00           H  
ATOM   3671  H1'   C   114      34.439  36.602  90.643  1.00  0.00           H  
ATOM   3672  H2'   C   114      36.143  38.568  90.559  1.00  0.00           H  
ATOM   3673 HO2'   C   114      34.496  39.665  89.779  1.00  0.00           H  
ATOM   3674  H42   C   114      39.545  34.361  94.087  1.00  0.00           H  
ATOM   3675  H41   C   114      38.577  35.177  95.218  1.00  0.00           H  
ATOM   3676  H5    C   114      39.001  34.391  91.733  1.00  0.00           H  
ATOM   3677  H6    C   114      37.550  35.134  90.084  1.00  0.00           H  
ATOM   3678  P     A   115      37.720  40.065  87.940  1.00  0.00           P  
ATOM   3679  OP2   A   115      38.882  39.432  88.613  1.00  0.00           O  
ATOM   3680  OP1   A   115      37.908  40.738  86.630  1.00  0.00           O  
ATOM   3681  O5'   A   115      37.082  41.120  88.949  1.00  0.00           O  
ATOM   3682  C5'   A   115      36.013  41.962  88.544  1.00  0.00           C  
ATOM   3683  C4'   A   115      35.494  42.791  89.692  1.00  0.00           C  
ATOM   3684  O4'   A   115      34.883  41.944  90.695  1.00  0.00           O  
ATOM   3685  C3'   A   115      36.534  43.594  90.459  1.00  0.00           C  
ATOM   3686  O3'   A   115      36.857  44.824  89.834  1.00  0.00           O  
ATOM   3687  C1'   A   115      35.062  42.530  91.981  1.00  0.00           C  
ATOM   3688  C2'   A   115      35.851  43.826  91.801  1.00  0.00           C  
ATOM   3689  O2'   A   115      34.938  44.911  91.733  1.00  0.00           O  
ATOM   3690  N1    A   115      35.780  40.902  96.817  1.00  0.00           N  
ATOM   3691  C2    A   115      35.019  41.875  96.298  1.00  0.00           C  
ATOM   3692  N3    A   115      34.880  42.246  95.027  1.00  0.00           N  
ATOM   3693  C4    A   115      35.645  41.485  94.224  1.00  0.00           C  
ATOM   3694  C5    A   115      36.476  40.450  94.609  1.00  0.00           C  
ATOM   3695  C6    A   115      36.535  40.156  95.983  1.00  0.00           C  
ATOM   3696  N6    A   115      37.293  39.187  96.501  1.00  0.00           N  
ATOM   3697  N7    A   115      37.108  39.892  93.506  1.00  0.00           N  
ATOM   3698  C8    A   115      36.651  40.590  92.496  1.00  0.00           C  
ATOM   3699  N9    A   115      35.761  41.571  92.857  1.00  0.00           N  
ATOM   3700  H5'   A   115      35.283  41.408  88.195  1.00  0.00           H  
ATOM   3701 H5''   A   115      36.327  42.560  87.834  1.00  0.00           H  
ATOM   3702  H4'   A   115      34.817  43.413  89.354  1.00  0.00           H  
ATOM   3703  H3'   A   115      37.331  43.039  90.597  1.00  0.00           H  
ATOM   3704  H1'   A   115      34.181  42.734  92.358  1.00  0.00           H  
ATOM   3705  H2'   A   115      36.506  43.946  92.521  1.00  0.00           H  
ATOM   3706 HO2'   A   115      35.224  45.524  91.024  1.00  0.00           H  
ATOM   3707  H2    A   115      34.491  42.387  96.946  1.00  0.00           H  
ATOM   3708  H61   A   115      37.292  39.029  97.469  1.00  0.00           H  
ATOM   3709  H62   A   115      37.849  38.633  95.915  1.00  0.00           H  
ATOM   3710  H8    A   115      36.921  40.427  91.567  1.00  0.00           H  
ATOM   3711  P     A   116      38.253  45.536  90.159  1.00  0.00           P  
ATOM   3712  OP2   A   116      38.857  44.759  91.270  1.00  0.00           O  
ATOM   3713  OP1   A   116      38.968  45.641  88.863  1.00  0.00           O  
ATOM   3714  O5'   A   116      37.973  47.013  90.688  1.00  0.00           O  
ATOM   3715  C5'   A   116      38.963  47.729  91.412  1.00  0.00           C  
ATOM   3716  C4'   A   116      39.203  49.095  90.821  1.00  0.00           C  
ATOM   3717  O4'   A   116      38.264  49.260  89.728  1.00  0.00           O  
ATOM   3718  C3'   A   116      38.948  50.276  91.745  1.00  0.00           C  
ATOM   3719  O3'   A   116      39.647  51.446  91.356  1.00  0.00           O  
ATOM   3720  C1'   A   116      37.328  50.263  90.035  1.00  0.00           C  
ATOM   3721  C2'   A   116      37.452  50.498  91.542  1.00  0.00           C  
ATOM   3722  O2'   A   116      37.086  51.838  91.838  1.00  0.00           O  
ATOM   3723  N1    A   116      32.550  51.617  88.660  1.00  0.00           N  
ATOM   3724  C2    A   116      33.637  52.337  88.965  1.00  0.00           C  
ATOM   3725  N3    A   116      34.851  51.919  89.315  1.00  0.00           N  
ATOM   3726  C4    A   116      34.903  50.575  89.341  1.00  0.00           C  
ATOM   3727  C5    A   116      33.871  49.701  89.054  1.00  0.00           C  
ATOM   3728  C6    A   116      32.635  50.269  88.695  1.00  0.00           C  
ATOM   3729  N6    A   116      31.551  49.552  88.392  1.00  0.00           N  
ATOM   3730  N7    A   116      34.292  48.385  89.184  1.00  0.00           N  
ATOM   3731  C8    A   116      35.548  48.491  89.542  1.00  0.00           C  
ATOM   3732  N9    A   116      35.984  49.788  89.656  1.00  0.00           N  
ATOM   3733  H5'   A   116      39.802  47.221  91.394  1.00  0.00           H  
ATOM   3734 H5''   A   116      38.671  47.829  92.341  1.00  0.00           H  
ATOM   3735  H4'   A   116      40.112  49.164  90.462  1.00  0.00           H  
ATOM   3736  H3'   A   116      39.157  50.074  92.682  1.00  0.00           H  
ATOM   3737  H1'   A   116      37.527  51.096  89.558  1.00  0.00           H  
ATOM   3738  H2'   A   116      36.920  49.854  92.055  1.00  0.00           H  
ATOM   3739 HO2'   A   116      36.126  51.950  91.672  1.00  0.00           H  
ATOM   3740  H2    A   116      33.522  53.310  88.925  1.00  0.00           H  
ATOM   3741  H61   A   116      30.716  50.005  88.150  1.00  0.00           H  
ATOM   3742  H62   A   116      31.589  48.573  88.411  1.00  0.00           H  
ATOM   3743  H8    A   116      36.123  47.716  89.712  1.00  0.00           H  
ATOM   3744  P     G   117      41.122  51.734  91.927  1.00  0.00           P  
ATOM   3745  OP2   G   117      42.019  50.653  91.447  1.00  0.00           O  
ATOM   3746  OP1   G   117      41.459  53.151  91.638  1.00  0.00           O  
ATOM   3747  O5'   G   117      40.962  51.578  93.505  1.00  0.00           O  
ATOM   3748  C5'   G   117      40.064  52.403  94.232  1.00  0.00           C  
ATOM   3749  C4'   G   117      40.127  52.121  95.710  1.00  0.00           C  
ATOM   3750  O4'   G   117      39.798  50.728  95.969  1.00  0.00           O  
ATOM   3751  C3'   G   117      41.494  52.293  96.345  1.00  0.00           C  
ATOM   3752  O3'   G   117      41.762  53.656  96.636  1.00  0.00           O  
ATOM   3753  C1'   G   117      40.545  50.255  97.063  1.00  0.00           C  
ATOM   3754  C2'   G   117      41.365  51.436  97.595  1.00  0.00           C  
ATOM   3755  O2'   G   117      40.635  52.086  98.612  1.00  0.00           O  
ATOM   3756  N1    G   117      43.999  46.706  98.305  1.00  0.00           N  
ATOM   3757  C2    G   117      43.331  47.581  99.123  1.00  0.00           C  
ATOM   3758  N2    G   117      43.636  47.513 100.434  1.00  0.00           N  
ATOM   3759  N3    G   117      42.428  48.458  98.692  1.00  0.00           N  
ATOM   3760  C4    G   117      42.247  48.380  97.354  1.00  0.00           C  
ATOM   3761  C5    G   117      42.862  47.534  96.454  1.00  0.00           C  
ATOM   3762  C6    G   117      43.824  46.605  96.928  1.00  0.00           C  
ATOM   3763  O6    G   117      44.480  45.775  96.281  1.00  0.00           O  
ATOM   3764  N7    G   117      42.399  47.763  95.168  1.00  0.00           N  
ATOM   3765  C8    G   117      41.528  48.726  95.299  1.00  0.00           C  
ATOM   3766  N9    G   117      41.395  49.162  96.595  1.00  0.00           N  
ATOM   3767  H5'   G   117      39.152  52.241  93.914  1.00  0.00           H  
ATOM   3768 H5''   G   117      40.295  53.342  94.075  1.00  0.00           H  
ATOM   3769  H4'   G   117      39.431  52.847  96.152  1.00  0.00           H  
ATOM   3770  H3'   G   117      42.326  51.990  95.692  1.00  0.00           H  
ATOM   3771  H1'   G   117      39.959  49.867  97.909  1.00  0.00           H  
ATOM   3772  H2'   G   117      42.338  51.199  98.048  1.00  0.00           H  
ATOM   3773 HO2'   G   117      40.739  53.076  98.518  1.00  0.00           H  
ATOM   3774  H1    G   117      44.664  46.092  98.730  1.00  0.00           H  
ATOM   3775  H22   G   117      43.182  48.123 101.084  1.00  0.00           H  
ATOM   3776  H21   G   117      44.315  46.855 100.756  1.00  0.00           H  
ATOM   3777  H8    G   117      40.967  49.155  94.454  1.00  0.00           H  
ATOM   3778  P     U   118      43.221  54.263  96.338  1.00  0.00           P  
ATOM   3779  OP2   U   118      43.732  53.720  95.050  1.00  0.00           O  
ATOM   3780  OP1   U   118      43.083  55.728  96.514  1.00  0.00           O  
ATOM   3781  O5'   U   118      44.146  53.707  97.510  1.00  0.00           O  
ATOM   3782  C5'   U   118      43.851  54.000  98.887  1.00  0.00           C  
ATOM   3783  C4'   U   118      44.730  53.175  99.802  1.00  0.00           C  
ATOM   3784  O4'   U   118      44.386  51.772  99.674  1.00  0.00           O  
ATOM   3785  C3'   U   118      46.221  53.230  99.509  1.00  0.00           C  
ATOM   3786  O3'   U   118      46.836  54.356 100.126  1.00  0.00           O  
ATOM   3787  C1'   U   118      45.556  50.979  99.752  1.00  0.00           C  
ATOM   3788  C2'   U   118      46.719  51.915 100.088  1.00  0.00           C  
ATOM   3789  O2'   U   118      46.897  51.944 101.485  1.00  0.00           O  
ATOM   3790  N1    U   118      45.738  50.276  98.469  1.00  0.00           N  
ATOM   3791  C2    U   118      46.481  49.105  98.480  1.00  0.00           C  
ATOM   3792  O2    U   118      46.985  48.650  99.494  1.00  0.00           O  
ATOM   3793  N3    U   118      46.608  48.489  97.261  1.00  0.00           N  
ATOM   3794  C4    U   118      46.073  48.906  96.057  1.00  0.00           C  
ATOM   3795  O4    U   118      46.199  48.193  95.058  1.00  0.00           O  
ATOM   3796  C5    U   118      45.327  50.129  96.127  1.00  0.00           C  
ATOM   3797  C6    U   118      45.190  50.756  97.297  1.00  0.00           C  
ATOM   3798  H5'   U   118      42.795  53.787  99.101  1.00  0.00           H  
ATOM   3799 H5''   U   118      44.012  55.069  99.089  1.00  0.00           H  
ATOM   3800  H4'   U   118      44.557  53.604 100.800  1.00  0.00           H  
ATOM   3801  H3'   U   118      46.456  53.348  98.441  1.00  0.00           H  
ATOM   3802  H1'   U   118      45.531  50.206 100.534  1.00  0.00           H  
ATOM   3803  H2'   U   118      47.704  51.625  99.696  1.00  0.00           H  
ATOM   3804 HO2'   U   118      47.873  51.884 101.699  1.00  0.00           H  
ATOM   3805  H3    U   118      47.149  47.647  97.240  1.00  0.00           H  
ATOM   3806  H5    U   118      44.869  50.549  95.219  1.00  0.00           H  
ATOM   3807  H6    U   118      44.613  51.692  97.329  1.00  0.00           H  
ATOM   3808  P     C   119      48.084  55.080  99.414  1.00  0.00           P  
ATOM   3809  OP2   C   119      47.900  55.048  97.942  1.00  0.00           O  
ATOM   3810  OP1   C   119      48.248  56.381 100.111  1.00  0.00           O  
ATOM   3811  O5'   C   119      49.344  54.160  99.750  1.00  0.00           O  
ATOM   3812  C5'   C   119      49.859  54.070 101.091  1.00  0.00           C  
ATOM   3813  C4'   C   119      50.785  52.881 101.220  1.00  0.00           C  
ATOM   3814  O4'   C   119      50.082  51.670 100.829  1.00  0.00           O  
ATOM   3815  C3'   C   119      52.007  52.879 100.316  1.00  0.00           C  
ATOM   3816  O3'   C   119      53.065  53.673 100.823  1.00  0.00           O  
ATOM   3817  C1'   C   119      50.990  50.765 100.220  1.00  0.00           C  
ATOM   3818  C2'   C   119      52.377  51.409 100.290  1.00  0.00           C  
ATOM   3819  O2'   C   119      53.023  51.011 101.480  1.00  0.00           O  
ATOM   3820  N1    C   119      50.561  50.498  98.831  1.00  0.00           N  
ATOM   3821  C2    C   119      50.926  49.272  98.237  1.00  0.00           C  
ATOM   3822  O2    C   119      51.627  48.471  98.880  1.00  0.00           O  
ATOM   3823  N3    C   119      50.516  49.000  96.977  1.00  0.00           N  
ATOM   3824  C4    C   119      49.794  49.898  96.302  1.00  0.00           C  
ATOM   3825  N4    C   119      49.415  49.582  95.061  1.00  0.00           N  
ATOM   3826  C5    C   119      49.427  51.158  96.869  1.00  0.00           C  
ATOM   3827  C6    C   119      49.824  51.411  98.126  1.00  0.00           C  
ATOM   3828  H5'   C   119      49.032  53.975 101.809  1.00  0.00           H  
ATOM   3829 H5''   C   119      50.403  54.991 101.348  1.00  0.00           H  
ATOM   3830  H4'   C   119      51.112  52.910 102.270  1.00  0.00           H  
ATOM   3831  H3'   C   119      51.821  53.309  99.320  1.00  0.00           H  
ATOM   3832  H1'   C   119      51.064  49.791 100.724  1.00  0.00           H  
ATOM   3833  H2'   C   119      53.081  51.162  99.482  1.00  0.00           H  
ATOM   3834 HO2'   C   119      53.305  50.054 101.404  1.00  0.00           H  
ATOM   3835  H42   C   119      48.874  50.229  94.522  1.00  0.00           H  
ATOM   3836  H41   C   119      49.671  48.699  94.670  1.00  0.00           H  
ATOM   3837  H5    C   119      48.844  51.893  96.296  1.00  0.00           H  
ATOM   3838  H6    C   119      49.560  52.370  98.596  1.00  0.00           H  
ATOM   3839  P     C   120      54.311  53.405 101.628  1.00  0.00           P  
ATOM   3840  OP2   C   120      55.210  54.592 101.633  1.00  0.00           O  
ATOM   3841  OP1   C   120      53.929  52.765 102.908  1.00  0.00           O  
ATOM   3842  O5'   C   120      54.984  52.279 100.736  1.00  0.00           O  
ATOM   3843  C5'   C   120      55.924  52.632  99.713  1.00  0.00           C  
ATOM   3844  C4'   C   120      56.564  51.392  99.149  1.00  0.00           C  
ATOM   3845  O4'   C   120      55.551  50.407  98.820  1.00  0.00           O  
ATOM   3846  C3'   C   120      57.308  51.586  97.844  1.00  0.00           C  
ATOM   3847  O3'   C   120      58.603  52.086  98.083  1.00  0.00           O  
ATOM   3848  C1'   C   120      55.945  49.679  97.676  1.00  0.00           C  
ATOM   3849  C2'   C   120      57.337  50.176  97.286  1.00  0.00           C  
ATOM   3850  O2'   C   120      58.298  49.368  97.936  1.00  0.00           O  
ATOM   3851  N1    C   120      54.935  49.860  96.620  1.00  0.00           N  
ATOM   3852  C2    C   120      54.887  48.934  95.575  1.00  0.00           C  
ATOM   3853  O2    C   120      55.718  48.016  95.546  1.00  0.00           O  
ATOM   3854  N3    C   120      53.939  49.065  94.620  1.00  0.00           N  
ATOM   3855  C4    C   120      53.069  50.073  94.681  1.00  0.00           C  
ATOM   3856  N4    C   120      52.143  50.155  93.726  1.00  0.00           N  
ATOM   3857  C5    C   120      53.108  51.038  95.722  1.00  0.00           C  
ATOM   3858  C6    C   120      54.047  50.898  96.661  1.00  0.00           C  
ATOM   3859  H5'   C   120      56.699  53.296 100.124  1.00  0.00           H  
ATOM   3860 H5''   C   120      55.417  53.187  98.910  1.00  0.00           H  
ATOM   3861  H4'   C   120      57.274  51.078  99.928  1.00  0.00           H  
ATOM   3862  H3'   C   120      56.843  52.328  97.177  1.00  0.00           H  
ATOM   3863  H1'   C   120      56.027  48.595  97.841  1.00  0.00           H  
ATOM   3864  H2'   C   120      57.610  50.146  96.222  1.00  0.00           H  
ATOM   3865 HO2'   C   120      59.060  49.937  98.244  1.00  0.00           H  
ATOM   3866  H42   C   120      51.474  50.900  93.739  1.00  0.00           H  
ATOM   3867  H41   C   120      52.116  49.473  92.996  1.00  0.00           H  
ATOM   3868  H5    C   120      52.390  51.872  95.753  1.00  0.00           H  
ATOM   3869  H6    C   120      54.106  51.627  97.483  1.00  0.00           H  
ATOM   3870  P     U   121      59.259  53.147  97.069  1.00  0.00           P  
ATOM   3871  OP2   U   121      58.263  54.218  96.817  1.00  0.00           O  
ATOM   3872  OP1   U   121      60.606  53.502  97.584  1.00  0.00           O  
ATOM   3873  O5'   U   121      59.450  52.323  95.719  1.00  0.00           O  
ATOM   3874  C5'   U   121      60.442  51.313  95.614  1.00  0.00           C  
ATOM   3875  C4'   U   121      60.330  50.556  94.314  1.00  0.00           C  
ATOM   3876  O4'   U   121      59.027  49.924  94.230  1.00  0.00           O  
ATOM   3877  C3'   U   121      60.412  51.388  93.044  1.00  0.00           C  
ATOM   3878  O3'   U   121      61.741  51.718  92.682  1.00  0.00           O  
ATOM   3879  C1'   U   121      58.594  49.892  92.876  1.00  0.00           C  
ATOM   3880  C2'   U   121      59.708  50.500  92.029  1.00  0.00           C  
ATOM   3881  O2'   U   121      60.562  49.460  91.575  1.00  0.00           O  
ATOM   3882  N1    U   121      57.321  50.644  92.755  1.00  0.00           N  
ATOM   3883  C2    U   121      56.553  50.407  91.630  1.00  0.00           C  
ATOM   3884  O2    U   121      56.876  49.620  90.757  1.00  0.00           O  
ATOM   3885  N3    U   121      55.383  51.124  91.561  1.00  0.00           N  
ATOM   3886  C4    U   121      54.912  52.037  92.481  1.00  0.00           C  
ATOM   3887  O4    U   121      53.838  52.603  92.275  1.00  0.00           O  
ATOM   3888  C5    U   121      55.759  52.231  93.618  1.00  0.00           C  
ATOM   3889  C6    U   121      56.902  51.545  93.711  1.00  0.00           C  
ATOM   3890  H5'   U   121      60.338  50.685  96.359  1.00  0.00           H  
ATOM   3891 H5''   U   121      61.328  51.728  95.666  1.00  0.00           H  
ATOM   3892  H4'   U   121      61.022  49.863  94.292  1.00  0.00           H  
ATOM   3893  H3'   U   121      59.894  52.211  93.164  1.00  0.00           H  
ATOM   3894  H1'   U   121      58.449  48.963  92.600  1.00  0.00           H  
ATOM   3895  H2'   U   121      59.347  51.024  91.283  1.00  0.00           H  
ATOM   3896 HO2'   U   121      61.493  49.706  91.763  1.00  0.00           H  
ATOM   3897  H3    U   121      54.824  50.971  90.772  1.00  0.00           H  
ATOM   3898  H5    U   121      55.501  52.862  94.323  1.00  0.00           H  
ATOM   3899  H6    U   121      57.464  51.696  94.499  1.00  0.00           H  
ATOM   3900  P     A   122      61.992  52.719  91.451  1.00  0.00           P  
ATOM   3901  OP2   A   122      60.747  53.515  91.314  1.00  0.00           O  
ATOM   3902  OP1   A   122      63.275  53.407  91.741  1.00  0.00           O  
ATOM   3903  O5'   A   122      62.181  51.867  90.117  1.00  0.00           O  
ATOM   3904  C5'   A   122      63.207  50.892  90.015  1.00  0.00           C  
ATOM   3905  C4'   A   122      63.300  50.331  88.618  1.00  0.00           C  
ATOM   3906  O4'   A   122      62.148  49.499  88.326  1.00  0.00           O  
ATOM   3907  C3'   A   122      63.335  51.350  87.490  1.00  0.00           C  
ATOM   3908  O3'   A   122      64.603  51.963  87.335  1.00  0.00           O  
ATOM   3909  C1'   A   122      61.903  49.606  86.950  1.00  0.00           C  
ATOM   3910  C2'   A   122      63.003  50.433  86.330  1.00  0.00           C  
ATOM   3911  O2'   A   122      64.102  49.594  86.007  1.00  0.00           O  
ATOM   3912  N1    A   122      58.168  50.397  83.489  1.00  0.00           N  
ATOM   3913  C2    A   122      59.360  49.793  83.405  1.00  0.00           C  
ATOM   3914  N3    A   122      60.285  49.622  84.347  1.00  0.00           N  
ATOM   3915  C4    A   122      59.883  50.163  85.511  1.00  0.00           C  
ATOM   3916  C5    A   122      58.688  50.815  85.752  1.00  0.00           C  
ATOM   3917  C6    A   122      57.794  50.929  84.673  1.00  0.00           C  
ATOM   3918  N6    A   122      56.606  51.532  84.756  1.00  0.00           N  
ATOM   3919  N7    A   122      58.619  51.240  87.072  1.00  0.00           N  
ATOM   3920  C8    A   122      59.754  50.841  87.591  1.00  0.00           C  
ATOM   3921  N9    A   122      60.568  50.182  86.702  1.00  0.00           N  
ATOM   3922  H5'   A   122      63.019  50.161  90.640  1.00  0.00           H  
ATOM   3923 H5''   A   122      64.064  51.302  90.252  1.00  0.00           H  
ATOM   3924  H4'   A   122      64.107  49.777  88.569  1.00  0.00           H  
ATOM   3925  H3'   A   122      62.650  52.047  87.572  1.00  0.00           H  
ATOM   3926  H1'   A   122      61.937  48.695  86.590  1.00  0.00           H  
ATOM   3927  H2'   A   122      62.689  50.937  85.551  1.00  0.00           H  
ATOM   3928 HO2'   A   122      64.935  50.058  86.233  1.00  0.00           H  
ATOM   3929  H2    A   122      59.583  49.423  82.525  1.00  0.00           H  
ATOM   3930  H61   A   122      56.025  51.581  83.967  1.00  0.00           H  
ATOM   3931  H62   A   122      56.314  51.926  85.604  1.00  0.00           H  
ATOM   3932  H8    A   122      60.000  50.999  88.527  1.00  0.00           H  
ATOM   3933  P     A   123      64.707  53.500  86.876  1.00  0.00           P  
ATOM   3934  OP2   A   123      63.581  54.243  87.497  1.00  0.00           O  
ATOM   3935  OP1   A   123      66.101  53.956  87.104  1.00  0.00           O  
ATOM   3936  O5'   A   123      64.456  53.450  85.303  1.00  0.00           O  
ATOM   3937  C5'   A   123      65.279  52.660  84.458  1.00  0.00           C  
ATOM   3938  C4'   A   123      64.686  52.521  83.079  1.00  0.00           C  
ATOM   3939  O4'   A   123      63.436  51.816  83.140  1.00  0.00           O  
ATOM   3940  C3'   A   123      64.306  53.819  82.382  1.00  0.00           C  
ATOM   3941  O3'   A   123      65.422  54.508  81.846  1.00  0.00           O  
ATOM   3942  C1'   A   123      62.596  52.246  82.089  1.00  0.00           C  
ATOM   3943  C2'   A   123      63.336  53.327  81.323  1.00  0.00           C  
ATOM   3944  O2'   A   123      64.023  52.738  80.229  1.00  0.00           O  
ATOM   3945  N1    A   123      57.677  53.448  81.134  1.00  0.00           N  
ATOM   3946  C2    A   123      58.661  52.992  80.348  1.00  0.00           C  
ATOM   3947  N3    A   123      59.922  52.700  80.663  1.00  0.00           N  
ATOM   3948  C4    A   123      60.149  52.923  81.970  1.00  0.00           C  
ATOM   3949  C5    A   123      59.240  53.388  82.901  1.00  0.00           C  
ATOM   3950  C6    A   123      57.939  53.660  82.442  1.00  0.00           C  
ATOM   3951  N6    A   123      56.958  54.115  83.224  1.00  0.00           N  
ATOM   3952  N7    A   123      59.831  53.494  84.153  1.00  0.00           N  
ATOM   3953  C8    A   123      61.063  53.096  83.953  1.00  0.00           C  
ATOM   3954  N9    A   123      61.325  52.735  82.655  1.00  0.00           N  
ATOM   3955  H5'   A   123      65.381  51.769  84.853  1.00  0.00           H  
ATOM   3956 H5''   A   123      66.161  53.080  84.386  1.00  0.00           H  
ATOM   3957  H4'   A   123      65.313  52.027  82.510  1.00  0.00           H  
ATOM   3958  H3'   A   123      63.832  54.410  83.004  1.00  0.00           H  
ATOM   3959  H1'   A   123      62.418  51.488  81.492  1.00  0.00           H  
ATOM   3960  H2'   A   123      62.731  54.041  81.030  1.00  0.00           H  
ATOM   3961 HO2'   A   123      64.907  53.152  80.147  1.00  0.00           H  
ATOM   3962  H2    A   123      58.420  52.855  79.408  1.00  0.00           H  
ATOM   3963  H61   A   123      56.069  54.286  82.846  1.00  0.00           H  
ATOM   3964  H62   A   123      57.124  54.276  84.176  1.00  0.00           H  
ATOM   3965  H8    A   123      61.736  53.060  84.666  1.00  0.00           H  
ATOM   3966  P     G   124      65.397  56.110  81.719  1.00  0.00           P  
ATOM   3967  OP2   G   124      65.024  56.670  83.043  1.00  0.00           O  
ATOM   3968  OP1   G   124      66.662  56.540  81.070  1.00  0.00           O  
ATOM   3969  O5'   G   124      64.201  56.398  80.706  1.00  0.00           O  
ATOM   3970  C5'   G   124      63.444  57.596  80.794  1.00  0.00           C  
ATOM   3971  C4'   G   124      62.095  57.447  80.142  1.00  0.00           C  
ATOM   3972  O4'   G   124      61.339  56.389  80.792  1.00  0.00           O  
ATOM   3973  C3'   G   124      61.188  58.657  80.248  1.00  0.00           C  
ATOM   3974  O3'   G   124      61.509  59.635  79.269  1.00  0.00           O  
ATOM   3975  C1'   G   124      59.969  56.709  80.787  1.00  0.00           C  
ATOM   3976  C2'   G   124      59.816  58.036  80.033  1.00  0.00           C  
ATOM   3977  O2'   G   124      59.562  57.767  78.672  1.00  0.00           O  
ATOM   3978  N1    G   124      56.011  57.406  83.936  1.00  0.00           N  
ATOM   3979  C2    G   124      56.016  57.306  82.568  1.00  0.00           C  
ATOM   3980  N2    G   124      54.818  57.424  81.964  1.00  0.00           N  
ATOM   3981  N3    G   124      57.113  57.102  81.843  1.00  0.00           N  
ATOM   3982  C4    G   124      58.218  57.002  82.615  1.00  0.00           C  
ATOM   3983  C5    G   124      58.312  57.081  83.990  1.00  0.00           C  
ATOM   3984  C6    G   124      57.134  57.301  84.750  1.00  0.00           C  
ATOM   3985  O6    G   124      57.019  57.405  85.980  1.00  0.00           O  
ATOM   3986  N7    G   124      59.626  56.925  84.402  1.00  0.00           N  
ATOM   3987  C8    G   124      60.300  56.758  83.298  1.00  0.00           C  
ATOM   3988  N9    G   124      59.514  56.809  82.172  1.00  0.00           N  
ATOM   3989  H5'   G   124      63.936  58.319  80.352  1.00  0.00           H  
ATOM   3990 H5''   G   124      63.320  57.827  81.739  1.00  0.00           H  
ATOM   3991  H4'   G   124      62.328  57.263  79.084  1.00  0.00           H  
ATOM   3992  H3'   G   124      61.277  59.196  81.203  1.00  0.00           H  
ATOM   3993  H1'   G   124      59.316  55.980  80.285  1.00  0.00           H  
ATOM   3994  H2'   G   124      58.997  58.695  80.353  1.00  0.00           H  
ATOM   3995 HO2'   G   124      60.047  58.432  78.103  1.00  0.00           H  
ATOM   3996  H1    G   124      55.133  57.567  84.384  1.00  0.00           H  
ATOM   3997  H22   G   124      54.752  57.359  80.968  1.00  0.00           H  
ATOM   3998  H21   G   124      53.995  57.578  82.509  1.00  0.00           H  
ATOM   3999  H8    G   124      61.390  56.605  83.270  1.00  0.00           H  
ATOM   4000  P     U   125      61.549  61.189  79.678  1.00  0.00           P  
ATOM   4001  OP2   U   125      62.175  61.335  81.021  1.00  0.00           O  
ATOM   4002  OP1   U   125      62.140  61.889  78.513  1.00  0.00           O  
ATOM   4003  O5'   U   125      60.021  61.623  79.795  1.00  0.00           O  
ATOM   4004  C5'   U   125      59.149  61.579  78.653  1.00  0.00           C  
ATOM   4005  C4'   U   125      57.718  61.805  79.072  1.00  0.00           C  
ATOM   4006  O4'   U   125      57.266  60.704  79.904  1.00  0.00           O  
ATOM   4007  C3'   U   125      57.454  63.040  79.920  1.00  0.00           C  
ATOM   4008  O3'   U   125      57.357  64.228  79.153  1.00  0.00           O  
ATOM   4009  C1'   U   125      56.383  61.186  80.922  1.00  0.00           C  
ATOM   4010  C2'   U   125      56.167  62.676  80.647  1.00  0.00           C  
ATOM   4011  O2'   U   125      55.036  62.829  79.800  1.00  0.00           O  
ATOM   4012  N1    U   125      56.956  60.941  82.267  1.00  0.00           N  
ATOM   4013  C2    U   125      56.098  61.040  83.347  1.00  0.00           C  
ATOM   4014  O2    U   125      54.916  61.315  83.234  1.00  0.00           O  
ATOM   4015  N3    U   125      56.672  60.804  84.570  1.00  0.00           N  
ATOM   4016  C4    U   125      57.990  60.485  84.824  1.00  0.00           C  
ATOM   4017  O4    U   125      58.355  60.302  85.986  1.00  0.00           O  
ATOM   4018  C5    U   125      58.819  60.399  83.660  1.00  0.00           C  
ATOM   4019  C6    U   125      58.285  60.624  82.455  1.00  0.00           C  
ATOM   4020  H5'   U   125      59.236  60.607  78.148  1.00  0.00           H  
ATOM   4021 H5''   U   125      59.444  62.348  77.923  1.00  0.00           H  
ATOM   4022  H4'   U   125      57.155  61.845  78.270  1.00  0.00           H  
ATOM   4023  H3'   U   125      58.175  63.139  80.577  1.00  0.00           H  
ATOM   4024  H1'   U   125      55.528  60.713  80.844  1.00  0.00           H  
ATOM   4025  H2'   U   125      56.068  63.182  81.479  1.00  0.00           H  
ATOM   4026 HO2'   U   125      55.272  63.424  79.059  1.00  0.00           H  
ATOM   4027  H3    U   125      56.082  60.869  85.350  1.00  0.00           H  
ATOM   4028  H5    U   125      59.769  60.178  83.748  1.00  0.00           H  
ATOM   4029  H6    U   125      58.873  60.560  81.675  1.00  0.00           H  
ATOM   4030  P     C   126      57.722  65.648  79.811  1.00  0.00           P  
ATOM   4031  OP2   C   126      58.993  65.495  80.562  1.00  0.00           O  
ATOM   4032  OP1   C   126      57.613  66.685  78.755  1.00  0.00           O  
ATOM   4033  O5'   C   126      56.553  65.896  80.865  1.00  0.00           O  
ATOM   4034  C5'   C   126      55.263  66.311  80.441  1.00  0.00           C  
ATOM   4035  C4'   C   126      54.333  66.521  81.611  1.00  0.00           C  
ATOM   4036  O4'   C   126      54.200  65.288  82.365  1.00  0.00           O  
ATOM   4037  C3'   C   126      54.777  67.541  82.647  1.00  0.00           C  
ATOM   4038  O3'   C   126      54.523  68.879  82.251  1.00  0.00           O  
ATOM   4039  C1'   C   126      54.057  65.590  83.768  1.00  0.00           C  
ATOM   4040  C2'   C   126      54.007  67.114  83.887  1.00  0.00           C  
ATOM   4041  O2'   C   126      52.652  67.536  83.823  1.00  0.00           O  
ATOM   4042  N1    C   126      55.170  65.000  84.553  1.00  0.00           N  
ATOM   4043  C2    C   126      55.015  64.880  85.940  1.00  0.00           C  
ATOM   4044  O2    C   126      53.961  65.268  86.467  1.00  0.00           O  
ATOM   4045  N3    C   126      56.014  64.346  86.679  1.00  0.00           N  
ATOM   4046  C4    C   126      57.137  63.936  86.087  1.00  0.00           C  
ATOM   4047  N4    C   126      58.095  63.416  86.857  1.00  0.00           N  
ATOM   4048  C5    C   126      57.325  64.045  84.681  1.00  0.00           C  
ATOM   4049  C6    C   126      56.330  64.574  83.961  1.00  0.00           C  
ATOM   4050  H5'   C   126      54.886  65.626  79.851  1.00  0.00           H  
ATOM   4051 H5''   C   126      55.346  67.151  79.944  1.00  0.00           H  
ATOM   4052  H4'   C   126      53.450  66.779  81.269  1.00  0.00           H  
ATOM   4053  H3'   C   126      55.738  67.432  82.813  1.00  0.00           H  
ATOM   4054  H1'   C   126      53.208  65.210  84.074  1.00  0.00           H  
ATOM   4055  H2'   C   126      54.445  67.424  84.708  1.00  0.00           H  
ATOM   4056 HO2'   C   126      52.576  68.267  83.175  1.00  0.00           H  
ATOM   4057  H42   C   126      58.933  63.105  86.453  1.00  0.00           H  
ATOM   4058  H41   C   126      57.962  63.342  87.825  1.00  0.00           H  
ATOM   4059  H5    C   126      58.154  63.741  84.255  1.00  0.00           H  
ATOM   4060  H6    C   126      56.441  64.657  82.991  1.00  0.00           H  
ATOM   4061  P     A   127      55.409  70.080  82.848  1.00  0.00           P  
ATOM   4062  OP2   A   127      56.831  69.652  82.838  1.00  0.00           O  
ATOM   4063  OP1   A   127      55.016  71.331  82.155  1.00  0.00           O  
ATOM   4064  O5'   A   127      54.940  70.188  84.367  1.00  0.00           O  
ATOM   4065  C5'   A   127      53.626  70.617  84.694  1.00  0.00           C  
ATOM   4066  C4'   A   127      53.361  70.511  86.176  1.00  0.00           C  
ATOM   4067  O4'   A   127      53.479  69.127  86.598  1.00  0.00           O  
ATOM   4068  C3'   A   127      54.328  71.258  87.081  1.00  0.00           C  
ATOM   4069  O3'   A   127      54.051  72.646  87.162  1.00  0.00           O  
ATOM   4070  C1'   A   127      54.016  69.079  87.939  1.00  0.00           C  
ATOM   4071  C2'   A   127      54.175  70.527  88.407  1.00  0.00           C  
ATOM   4072  O2'   A   127      52.990  70.925  89.081  1.00  0.00           O  
ATOM   4073  N1    A   127      57.469  66.686  90.923  1.00  0.00           N  
ATOM   4074  C2    A   127      56.318  67.312  91.202  1.00  0.00           C  
ATOM   4075  N3    A   127      55.467  67.914  90.375  1.00  0.00           N  
ATOM   4076  C4    A   127      55.902  67.835  89.105  1.00  0.00           C  
ATOM   4077  C5    A   127      57.061  67.226  88.662  1.00  0.00           C  
ATOM   4078  C6    A   127      57.876  66.624  89.637  1.00  0.00           C  
ATOM   4079  N6    A   127      59.024  66.000  89.360  1.00  0.00           N  
ATOM   4080  N7    A   127      57.182  67.342  87.284  1.00  0.00           N  
ATOM   4081  C8    A   127      56.111  68.007  86.930  1.00  0.00           C  
ATOM   4082  N9    A   127      55.291  68.338  87.981  1.00  0.00           N  
ATOM   4083  H5'   A   127      52.979  70.060  84.213  1.00  0.00           H  
ATOM   4084 H5''   A   127      53.514  71.549  84.415  1.00  0.00           H  
ATOM   4085  H4'   A   127      52.451  70.823  86.357  1.00  0.00           H  
ATOM   4086  H3'   A   127      55.242  71.132  86.750  1.00  0.00           H  
ATOM   4087  H1'   A   127      53.356  68.624  88.503  1.00  0.00           H  
ATOM   4088  H2'   A   127      54.968  70.635  88.973  1.00  0.00           H  
ATOM   4089 HO2'   A   127      52.696  71.789  88.726  1.00  0.00           H  
ATOM   4090  H2    A   127      56.067  67.329  92.149  1.00  0.00           H  
ATOM   4091  H61   A   127      59.550  65.599  90.083  1.00  0.00           H  
ATOM   4092  H62   A   127      59.339  65.942  88.434  1.00  0.00           H  
ATOM   4093  H8    A   127      55.912  68.247  86.000  1.00  0.00           H  
ATOM   4094  P     A   128      55.230  73.688  87.488  1.00  0.00           P  
ATOM   4095  OP2   A   128      56.418  73.306  86.682  1.00  0.00           O  
ATOM   4096  OP1   A   128      54.677  75.061  87.376  1.00  0.00           O  
ATOM   4097  O5'   A   128      55.570  73.416  89.022  1.00  0.00           O  
ATOM   4098  C5'   A   128      54.631  73.726  90.042  1.00  0.00           C  
ATOM   4099  C4'   A   128      55.097  73.236  91.390  1.00  0.00           C  
ATOM   4100  O4'   A   128      55.261  71.794  91.359  1.00  0.00           O  
ATOM   4101  C3'   A   128      56.450  73.753  91.857  1.00  0.00           C  
ATOM   4102  O3'   A   128      56.387  75.065  92.390  1.00  0.00           O  
ATOM   4103  C1'   A   128      56.367  71.418  92.211  1.00  0.00           C  
ATOM   4104  C2'   A   128      56.876  72.701  92.870  1.00  0.00           C  
ATOM   4105  O2'   A   128      56.206  72.879  94.110  1.00  0.00           O  
ATOM   4106  N1    A   128      60.564  68.439  92.455  1.00  0.00           N  
ATOM   4107  C2    A   128      59.758  68.937  93.400  1.00  0.00           C  
ATOM   4108  N3    A   128      58.680  69.708  93.267  1.00  0.00           N  
ATOM   4109  C4    A   128      58.443  69.972  91.969  1.00  0.00           C  
ATOM   4110  C5    A   128      59.182  69.532  90.887  1.00  0.00           C  
ATOM   4111  C6    A   128      60.297  68.723  91.162  1.00  0.00           C  
ATOM   4112  N6    A   128      61.103  68.225  90.220  1.00  0.00           N  
ATOM   4113  N7    A   128      58.638  70.003  89.700  1.00  0.00           N  
ATOM   4114  C8    A   128      57.602  70.706  90.085  1.00  0.00           C  
ATOM   4115  N9    A   128      57.424  70.730  91.446  1.00  0.00           N  
ATOM   4116  H5'   A   128      53.775  73.301  89.826  1.00  0.00           H  
ATOM   4117 H5''   A   128      54.507  74.696  90.079  1.00  0.00           H  
ATOM   4118  H4'   A   128      54.421  73.466  92.061  1.00  0.00           H  
ATOM   4119  H3'   A   128      57.076  73.744  91.101  1.00  0.00           H  
ATOM   4120  H1'   A   128      56.016  70.815  92.898  1.00  0.00           H  
ATOM   4121  H2'   A   128      57.850  72.684  92.983  1.00  0.00           H  
ATOM   4122 HO2'   A   128      55.868  73.796  94.163  1.00  0.00           H  
ATOM   4123  H2    A   128      59.994  68.702  94.323  1.00  0.00           H  
ATOM   4124  H61   A   128      61.867  67.667  90.473  1.00  0.00           H  
ATOM   4125  H62   A   128      60.929  68.418  89.275  1.00  0.00           H  
ATOM   4126  H8    A   128      57.009  71.172  89.459  1.00  0.00           H  
ATOM   4127  P     C   129      57.670  76.030  92.317  1.00  0.00           P  
ATOM   4128  OP2   C   129      58.259  75.911  90.959  1.00  0.00           O  
ATOM   4129  OP1   C   129      57.271  77.365  92.829  1.00  0.00           O  
ATOM   4130  O5'   C   129      58.694  75.390  93.356  1.00  0.00           O  
ATOM   4131  C5'   C   129      58.433  75.420  94.751  1.00  0.00           C  
ATOM   4132  C4'   C   129      59.487  74.673  95.531  1.00  0.00           C  
ATOM   4133  O4'   C   129      59.501  73.277  95.132  1.00  0.00           O  
ATOM   4134  C3'   C   129      60.923  75.129  95.327  1.00  0.00           C  
ATOM   4135  O3'   C   129      61.246  76.291  96.073  1.00  0.00           O  
ATOM   4136  C1'   C   129      60.849  72.772  95.184  1.00  0.00           C  
ATOM   4137  C2'   C   129      61.724  73.901  95.733  1.00  0.00           C  
ATOM   4138  O2'   C   129      61.800  73.778  97.146  1.00  0.00           O  
ATOM   4139  N1    C   129      61.297  72.312  93.846  1.00  0.00           N  
ATOM   4140  C2    C   129      62.402  71.455  93.773  1.00  0.00           C  
ATOM   4141  O2    C   129      62.970  71.108  94.820  1.00  0.00           O  
ATOM   4142  N3    C   129      62.831  71.020  92.566  1.00  0.00           N  
ATOM   4143  C4    C   129      62.204  71.408  91.455  1.00  0.00           C  
ATOM   4144  N4    C   129      62.662  70.954  90.286  1.00  0.00           N  
ATOM   4145  C5    C   129      61.079  72.279  91.495  1.00  0.00           C  
ATOM   4146  C6    C   129      60.663  72.701  92.695  1.00  0.00           C  
ATOM   4147  H5'   C   129      57.559  75.012  94.921  1.00  0.00           H  
ATOM   4148 H5''   C   129      58.414  76.352  95.052  1.00  0.00           H  
ATOM   4149  H4'   C   129      59.269  74.726  96.486  1.00  0.00           H  
ATOM   4150  H3'   C   129      61.070  75.308  94.374  1.00  0.00           H  
ATOM   4151  H1'   C   129      60.863  72.017  95.808  1.00  0.00           H  
ATOM   4152  H2'   C   129      62.613  73.898  95.319  1.00  0.00           H  
ATOM   4153 HO2'   C   129      61.609  74.648  97.552  1.00  0.00           H  
ATOM   4154  H42   C   129      62.222  71.220  89.452  1.00  0.00           H  
ATOM   4155  H41   C   129      63.438  70.354  90.262  1.00  0.00           H  
ATOM   4156  H5    C   129      60.623  72.558  90.673  1.00  0.00           H  
ATOM   4157  H6    C   129      59.891  73.301  92.744  1.00  0.00           H  
ATOM   4158  P     A   130      62.417  77.273  95.572  1.00  0.00           P  
ATOM   4159  OP2   A   130      62.270  77.453  94.106  1.00  0.00           O  
ATOM   4160  OP1   A   130      62.431  78.463  96.460  1.00  0.00           O  
ATOM   4161  O5'   A   130      63.753  76.445  95.836  1.00  0.00           O  
ATOM   4162  C5'   A   130      64.174  76.143  97.157  1.00  0.00           C  
ATOM   4163  C4'   A   130      65.376  75.232  97.161  1.00  0.00           C  
ATOM   4164  O4'   A   130      65.040  73.972  96.522  1.00  0.00           O  
ATOM   4165  C3'   A   130      66.590  75.726  96.388  1.00  0.00           C  
ATOM   4166  O3'   A   130      67.351  76.684  97.105  1.00  0.00           O  
ATOM   4167  C1'   A   130      66.200  73.465  95.823  1.00  0.00           C  
ATOM   4168  C2'   A   130      67.348  74.438  96.100  1.00  0.00           C  
ATOM   4169  O2'   A   130      68.063  73.992  97.244  1.00  0.00           O  
ATOM   4170  N1    A   130      67.764  71.360  91.387  1.00  0.00           N  
ATOM   4171  C2    A   130      68.256  71.307  92.632  1.00  0.00           C  
ATOM   4172  N3    A   130      67.797  71.880  93.741  1.00  0.00           N  
ATOM   4173  C4    A   130      66.685  72.591  93.485  1.00  0.00           C  
ATOM   4174  C5    A   130      66.061  72.740  92.261  1.00  0.00           C  
ATOM   4175  C6    A   130      66.645  72.083  91.164  1.00  0.00           C  
ATOM   4176  N6    A   130      66.156  72.135  89.923  1.00  0.00           N  
ATOM   4177  N7    A   130      64.936  73.544  92.378  1.00  0.00           N  
ATOM   4178  C8    A   130      64.906  73.859  93.649  1.00  0.00           C  
ATOM   4179  N9    A   130      65.934  73.316  94.379  1.00  0.00           N  
ATOM   4180  H5'   A   130      63.440  75.704  97.635  1.00  0.00           H  
ATOM   4181 H5''   A   130      64.403  76.976  97.619  1.00  0.00           H  
ATOM   4182  H4'   A   130      65.640  75.058  98.089  1.00  0.00           H  
ATOM   4183  H3'   A   130      66.294  76.120  95.541  1.00  0.00           H  
ATOM   4184  H1'   A   130      66.414  72.590  96.207  1.00  0.00           H  
ATOM   4185  H2'   A   130      67.934  74.532  95.320  1.00  0.00           H  
ATOM   4186 HO2'   A   130      68.182  74.744  97.859  1.00  0.00           H  
ATOM   4187  H2    A   130      69.069  70.770  92.740  1.00  0.00           H  
ATOM   4188  H61   A   130      66.608  71.654  89.197  1.00  0.00           H  
ATOM   4189  H62   A   130      65.344  72.652  89.737  1.00  0.00           H  
ATOM   4190  H8    A   130      64.212  74.430  94.043  1.00  0.00           H  
ATOM   4191  P     G   131      68.092  77.860  96.313  1.00  0.00           P  
ATOM   4192  OP2   G   131      67.173  78.423  95.285  1.00  0.00           O  
ATOM   4193  OP1   G   131      68.685  78.751  97.338  1.00  0.00           O  
ATOM   4194  O5'   G   131      69.299  77.125  95.592  1.00  0.00           O  
ATOM   4195  C5'   G   131      70.338  76.551  96.362  1.00  0.00           C  
ATOM   4196  C4'   G   131      71.283  75.816  95.467  1.00  0.00           C  
ATOM   4197  O4'   G   131      70.546  74.792  94.764  1.00  0.00           O  
ATOM   4198  C3'   G   131      71.848  76.642  94.334  1.00  0.00           C  
ATOM   4199  O3'   G   131      72.923  77.443  94.787  1.00  0.00           O  
ATOM   4200  C1'   G   131      71.152  74.556  93.516  1.00  0.00           C  
ATOM   4201  C2'   G   131      72.293  75.556  93.368  1.00  0.00           C  
ATOM   4202  O2'   G   131      73.482  74.930  93.797  1.00  0.00           O  
ATOM   4203  N1    G   131      69.815  73.357  88.748  1.00  0.00           N  
ATOM   4204  C2    G   131      70.941  73.008  89.450  1.00  0.00           C  
ATOM   4205  N2    G   131      71.833  72.278  88.794  1.00  0.00           N  
ATOM   4206  N3    G   131      71.175  73.363  90.707  1.00  0.00           N  
ATOM   4207  C4    G   131      70.177  74.120  91.213  1.00  0.00           C  
ATOM   4208  C5    G   131      69.017  74.523  90.601  1.00  0.00           C  
ATOM   4209  C6    G   131      68.774  74.132  89.258  1.00  0.00           C  
ATOM   4210  O6    G   131      67.800  74.396  88.550  1.00  0.00           O  
ATOM   4211  N7    G   131      68.248  75.290  91.461  1.00  0.00           N  
ATOM   4212  C8    G   131      68.949  75.349  92.559  1.00  0.00           C  
ATOM   4213  N9    G   131      70.132  74.669  92.476  1.00  0.00           N  
ATOM   4214  H5'   G   131      69.918  75.863  97.110  1.00  0.00           H  
ATOM   4215 H5''   G   131      70.877  77.336  96.913  1.00  0.00           H  
ATOM   4216  H4'   G   131      72.067  75.451  96.146  1.00  0.00           H  
ATOM   4217  H3'   G   131      71.131  77.359  93.908  1.00  0.00           H  
ATOM   4218  H1'   G   131      71.590  73.553  93.410  1.00  0.00           H  
ATOM   4219  H2'   G   131      72.516  75.946  92.365  1.00  0.00           H  
ATOM   4220 HO2'   G   131      74.025  75.576  94.335  1.00  0.00           H  
ATOM   4221  H1    G   131      69.739  73.032  87.806  1.00  0.00           H  
ATOM   4222  H22   G   131      72.678  71.996  89.248  1.00  0.00           H  
ATOM   4223  H21   G   131      71.660  72.010  87.847  1.00  0.00           H  
ATOM   4224  H8    G   131      68.622  75.892  93.459  1.00  0.00           H  
ATOM   4225  P     A   132      73.256  78.835  94.057  1.00  0.00           P  
ATOM   4226  OP2   A   132      71.999  79.356  93.464  1.00  0.00           O  
ATOM   4227  OP1   A   132      74.026  79.679  95.005  1.00  0.00           O  
ATOM   4228  O5'   A   132      74.228  78.421  92.864  1.00  0.00           O  
ATOM   4229  C5'   A   132      74.275  79.180  91.665  1.00  0.00           C  
ATOM   4230  C4'   A   132      75.024  78.452  90.577  1.00  0.00           C  
ATOM   4231  O4'   A   132      74.440  77.132  90.430  1.00  0.00           O  
ATOM   4232  C3'   A   132      74.935  79.059  89.185  1.00  0.00           C  
ATOM   4233  O3'   A   132      75.871  80.102  88.974  1.00  0.00           O  
ATOM   4234  C1'   A   132      74.347  76.792  89.062  1.00  0.00           C  
ATOM   4235  C2'   A   132      75.096  77.853  88.269  1.00  0.00           C  
ATOM   4236  O2'   A   132      76.459  77.474  88.150  1.00  0.00           O  
ATOM   4237  N1    A   132      70.937  75.437  85.444  1.00  0.00           N  
ATOM   4238  C2    A   132      72.274  75.371  85.491  1.00  0.00           C  
ATOM   4239  N3    A   132      73.100  75.742  86.466  1.00  0.00           N  
ATOM   4240  C4    A   132      72.412  76.241  87.508  1.00  0.00           C  
ATOM   4241  C5    A   132      71.039  76.374  87.607  1.00  0.00           C  
ATOM   4242  C6    A   132      70.276  75.943  86.507  1.00  0.00           C  
ATOM   4243  N6    A   132      68.944  76.010  86.459  1.00  0.00           N  
ATOM   4244  N7    A   132      70.687  76.929  88.830  1.00  0.00           N  
ATOM   4245  C8    A   132      71.835  77.116  89.432  1.00  0.00           C  
ATOM   4246  N9    A   132      72.921  76.723  88.690  1.00  0.00           N  
ATOM   4247  H5'   A   132      74.722  80.034  91.844  1.00  0.00           H  
ATOM   4248 H5''   A   132      73.361  79.356  91.361  1.00  0.00           H  
ATOM   4249  H4'   A   132      75.965  78.370  90.841  1.00  0.00           H  
ATOM   4250  H3'   A   132      74.040  79.437  89.056  1.00  0.00           H  
ATOM   4251  H1'   A   132      74.766  75.917  88.914  1.00  0.00           H  
ATOM   4252  H2'   A   132      74.684  78.010  87.393  1.00  0.00           H  
ATOM   4253 HO2'   A   132      77.022  78.267  88.273  1.00  0.00           H  
ATOM   4254  H2    A   132      72.705  74.996  84.694  1.00  0.00           H  
ATOM   4255  H61   A   132      68.466  75.693  85.663  1.00  0.00           H  
ATOM   4256  H62   A   132      68.443  76.373  87.219  1.00  0.00           H  
ATOM   4257  H8    A   132      71.911  77.503  90.330  1.00  0.00           H  
ATOM   4258  P     U   133      75.486  81.356  88.046  1.00  0.00           P  
ATOM   4259  OP2   U   133      74.140  81.833  88.453  1.00  0.00           O  
ATOM   4260  OP1   U   133      76.632  82.301  88.050  1.00  0.00           O  
ATOM   4261  O5'   U   133      75.366  80.732  86.585  1.00  0.00           O  
ATOM   4262  C5'   U   133      74.546  81.338  85.597  1.00  0.00           C  
ATOM   4263  C4'   U   133      74.348  80.433  84.406  1.00  0.00           C  
ATOM   4264  O4'   U   133      73.734  79.201  84.860  1.00  0.00           O  
ATOM   4265  C3'   U   133      73.415  80.948  83.321  1.00  0.00           C  
ATOM   4266  O3'   U   133      74.068  81.779  82.378  1.00  0.00           O  
ATOM   4267  C1'   U   133      72.748  78.766  83.933  1.00  0.00           C  
ATOM   4268  C2'   U   133      72.869  79.670  82.703  1.00  0.00           C  
ATOM   4269  O2'   U   133      73.802  79.097  81.798  1.00  0.00           O  
ATOM   4270  N1    U   133      71.418  78.874  84.581  1.00  0.00           N  
ATOM   4271  C2    U   133      70.339  78.346  83.897  1.00  0.00           C  
ATOM   4272  O2    U   133      70.439  77.808  82.809  1.00  0.00           O  
ATOM   4273  N3    U   133      69.129  78.468  84.536  1.00  0.00           N  
ATOM   4274  C4    U   133      68.890  79.052  85.762  1.00  0.00           C  
ATOM   4275  O4    U   133      67.740  79.084  86.202  1.00  0.00           O  
ATOM   4276  C5    U   133      70.053  79.576  86.411  1.00  0.00           C  
ATOM   4277  C6    U   133      71.244  79.470  85.812  1.00  0.00           C  
ATOM   4278  H5'   U   133      74.968  82.171  85.299  1.00  0.00           H  
ATOM   4279 H5''   U   133      73.672  81.544  85.990  1.00  0.00           H  
ATOM   4280  H4'   U   133      75.222  80.236  84.011  1.00  0.00           H  
ATOM   4281  H3'   U   133      72.676  81.439  83.737  1.00  0.00           H  
ATOM   4282  H1'   U   133      72.905  77.836  83.666  1.00  0.00           H  
ATOM   4283  H2'   U   133      71.999  79.819  82.280  1.00  0.00           H  
ATOM   4284 HO2'   U   133      73.414  78.283  81.413  1.00  0.00           H  
ATOM   4285  H3    U   133      68.350  78.100  84.069  1.00  0.00           H  
ATOM   4286  H5    U   133      69.977  80.008  87.287  1.00  0.00           H  
ATOM   4287  H6    U   133      72.024  79.837  86.276  1.00  0.00           H  
ATOM   4288  P     C   134      73.304  83.045  81.748  1.00  0.00           P  
ATOM   4289  OP2   C   134      72.704  83.822  82.861  1.00  0.00           O  
ATOM   4290  OP1   C   134      74.230  83.716  80.801  1.00  0.00           O  
ATOM   4291  O5'   C   134      72.119  82.398  80.902  1.00  0.00           O  
ATOM   4292  C5'   C   134      70.930  83.127  80.636  1.00  0.00           C  
ATOM   4293  C4'   C   134      70.516  83.008  79.189  1.00  0.00           C  
ATOM   4294  O4'   C   134      71.693  83.030  78.340  1.00  0.00           O  
ATOM   4295  C3'   C   134      69.772  81.738  78.808  1.00  0.00           C  
ATOM   4296  O3'   C   134      68.372  81.840  78.996  1.00  0.00           O  
ATOM   4297  C1'   C   134      71.525  82.125  77.254  1.00  0.00           C  
ATOM   4298  C2'   C   134      70.093  81.587  77.324  1.00  0.00           C  
ATOM   4299  O2'   C   134      69.254  82.411  76.529  1.00  0.00           O  
ATOM   4300  N1    C   134      72.539  81.046  77.356  1.00  0.00           N  
ATOM   4301  C2    C   134      72.742  80.217  76.246  1.00  0.00           C  
ATOM   4302  O2    C   134      72.073  80.407  75.218  1.00  0.00           O  
ATOM   4303  N3    C   134      73.660  79.226  76.313  1.00  0.00           N  
ATOM   4304  C4    C   134      74.365  79.043  77.429  1.00  0.00           C  
ATOM   4305  N4    C   134      75.261  78.053  77.449  1.00  0.00           N  
ATOM   4306  C5    C   134      74.182  79.868  78.574  1.00  0.00           C  
ATOM   4307  C6    C   134      73.272  80.846  78.496  1.00  0.00           C  
ATOM   4308  H5'   C   134      71.081  84.072  80.849  1.00  0.00           H  
ATOM   4309 H5''   C   134      70.210  82.782  81.204  1.00  0.00           H  
ATOM   4310  H4'   C   134      69.945  83.771  78.962  1.00  0.00           H  
ATOM   4311  H3'   C   134      70.157  80.980  79.295  1.00  0.00           H  
ATOM   4312  H1'   C   134      71.647  82.608  76.410  1.00  0.00           H  
ATOM   4313  H2'   C   134      70.052  80.649  77.043  1.00  0.00           H  
ATOM   4314 HO2'   C   134      68.396  82.529  76.986  1.00  0.00           H  
ATOM   4315  H42   C   134      75.795  77.892  78.255  1.00  0.00           H  
ATOM   4316  H41   C   134      75.383  77.486  76.659  1.00  0.00           H  
ATOM   4317  H5    C   134      74.706  79.726  79.391  1.00  0.00           H  
ATOM   4318  H6    C   134      73.131  81.424  79.274  1.00  0.00           H  
ATOM   4319  P     U   135      67.539  80.587  79.563  1.00  0.00           P  
ATOM   4320  OP2   U   135      68.186  80.136  80.820  1.00  0.00           O  
ATOM   4321  OP1   U   135      66.100  80.955  79.569  1.00  0.00           O  
ATOM   4322  O5'   U   135      67.753  79.454  78.464  1.00  0.00           O  
ATOM   4323  C5'   U   135      67.148  79.555  77.184  1.00  0.00           C  
ATOM   4324  C4'   U   135      67.664  78.498  76.239  1.00  0.00           C  
ATOM   4325  O4'   U   135      69.093  78.664  76.048  1.00  0.00           O  
ATOM   4326  C3'   U   135      67.529  77.057  76.706  1.00  0.00           C  
ATOM   4327  O3'   U   135      66.240  76.517  76.471  1.00  0.00           O  
ATOM   4328  C1'   U   135      69.740  77.415  76.006  1.00  0.00           C  
ATOM   4329  C2'   U   135      68.646  76.353  75.949  1.00  0.00           C  
ATOM   4330  O2'   U   135      68.284  76.123  74.594  1.00  0.00           O  
ATOM   4331  N1    U   135      70.590  77.282  77.214  1.00  0.00           N  
ATOM   4332  C2    U   135      71.635  76.378  77.153  1.00  0.00           C  
ATOM   4333  O2    U   135      71.877  75.705  76.166  1.00  0.00           O  
ATOM   4334  N3    U   135      72.395  76.290  78.293  1.00  0.00           N  
ATOM   4335  C4    U   135      72.223  76.995  79.465  1.00  0.00           C  
ATOM   4336  O4    U   135      72.993  76.800  80.407  1.00  0.00           O  
ATOM   4337  C5    U   135      71.123  77.910  79.456  1.00  0.00           C  
ATOM   4338  C6    U   135      70.367  78.018  78.358  1.00  0.00           C  
ATOM   4339  H5'   U   135      67.340  80.439  76.809  1.00  0.00           H  
ATOM   4340 H5''   U   135      66.179  79.451  77.279  1.00  0.00           H  
ATOM   4341  H4'   U   135      67.215  78.601  75.374  1.00  0.00           H  
ATOM   4342  H3'   U   135      67.717  77.010  77.666  1.00  0.00           H  
ATOM   4343  H1'   U   135      70.300  77.344  75.205  1.00  0.00           H  
ATOM   4344  H2'   U   135      68.917  75.525  76.396  1.00  0.00           H  
ATOM   4345 HO2'   U   135      67.306  76.099  74.525  1.00  0.00           H  
ATOM   4346  H3    U   135      73.141  75.655  78.271  1.00  0.00           H  
ATOM   4347  H5    U   135      70.926  78.454  80.247  1.00  0.00           H  
ATOM   4348  H6    U   135      69.620  78.650  78.377  1.00  0.00           H  
ATOM   4349  P     U   136      65.717  75.296  77.362  1.00  0.00           P  
ATOM   4350  OP2   U   136      66.092  75.625  78.761  1.00  0.00           O  
ATOM   4351  OP1   U   136      64.286  75.118  77.008  1.00  0.00           O  
ATOM   4352  O5'   U   136      66.499  73.974  76.940  1.00  0.00           O  
ATOM   4353  C5'   U   136      66.751  72.943  77.883  1.00  0.00           C  
ATOM   4354  C4'   U   136      68.225  72.802  78.172  1.00  0.00           C  
ATOM   4355  O4'   U   136      68.788  74.093  78.530  1.00  0.00           O  
ATOM   4356  C3'   U   136      68.595  71.908  79.345  1.00  0.00           C  
ATOM   4357  O3'   U   136      68.590  70.530  79.015  1.00  0.00           O  
ATOM   4358  C1'   U   136      69.738  73.951  79.561  1.00  0.00           C  
ATOM   4359  C2'   U   136      69.956  72.451  79.750  1.00  0.00           C  
ATOM   4360  O2'   U   136      70.971  72.011  78.859  1.00  0.00           O  
ATOM   4361  N1    U   136      69.182  74.595  80.776  1.00  0.00           N  
ATOM   4362  C2    U   136      70.027  74.731  81.861  1.00  0.00           C  
ATOM   4363  O2    U   136      71.185  74.350  81.855  1.00  0.00           O  
ATOM   4364  N3    U   136      69.470  75.334  82.962  1.00  0.00           N  
ATOM   4365  C4    U   136      68.180  75.804  83.090  1.00  0.00           C  
ATOM   4366  O4    U   136      67.828  76.323  84.150  1.00  0.00           O  
ATOM   4367  C5    U   136      67.363  75.630  81.928  1.00  0.00           C  
ATOM   4368  C6    U   136      67.881  75.048  80.841  1.00  0.00           C  
ATOM   4369  H5'   U   136      66.414  72.095  77.526  1.00  0.00           H  
ATOM   4370 H5''   U   136      66.281  73.150  78.717  1.00  0.00           H  
ATOM   4371  H4'   U   136      68.676  72.471  77.368  1.00  0.00           H  
ATOM   4372  H3'   U   136      67.966  72.064  80.080  1.00  0.00           H  
ATOM   4373  H1'   U   136      70.591  74.375  79.331  1.00  0.00           H  
ATOM   4374  H2'   U   136      70.170  72.229  80.680  1.00  0.00           H  
ATOM   4375 HO2'   U   136      70.722  71.134  78.499  1.00  0.00           H  
ATOM   4376  H3    U   136      70.052  75.439  83.743  1.00  0.00           H  
ATOM   4377  H5    U   136      66.432  75.937  81.929  1.00  0.00           H  
ATOM   4378  H6    U   136      67.301  74.940  80.060  1.00  0.00           H  
ATOM   4379  P     C   137      68.021  69.450  80.059  1.00  0.00           P  
ATOM   4380  OP2   C   137      66.823  70.030  80.716  1.00  0.00           O  
ATOM   4381  OP1   C   137      67.914  68.145  79.357  1.00  0.00           O  
ATOM   4382  O5'   C   137      69.172  69.326  81.153  1.00  0.00           O  
ATOM   4383  C5'   C   137      70.462  68.848  80.804  1.00  0.00           C  
ATOM   4384  C4'   C   137      71.480  69.145  81.884  1.00  0.00           C  
ATOM   4385  O4'   C   137      71.512  70.567  82.171  1.00  0.00           O  
ATOM   4386  C3'   C   137      71.217  68.522  83.240  1.00  0.00           C  
ATOM   4387  O3'   C   137      71.647  67.176  83.261  1.00  0.00           O  
ATOM   4388  C1'   C   137      71.794  70.781  83.547  1.00  0.00           C  
ATOM   4389  C2'   C   137      72.068  69.400  84.142  1.00  0.00           C  
ATOM   4390  O2'   C   137      73.441  69.111  83.996  1.00  0.00           O  
ATOM   4391  N1    C   137      70.631  71.456  84.152  1.00  0.00           N  
ATOM   4392  C2    C   137      70.758  72.023  85.441  1.00  0.00           C  
ATOM   4393  O2    C   137      71.838  71.936  86.042  1.00  0.00           O  
ATOM   4394  N3    C   137      69.705  72.644  85.995  1.00  0.00           N  
ATOM   4395  C4    C   137      68.552  72.712  85.329  1.00  0.00           C  
ATOM   4396  N4    C   137      67.525  73.321  85.933  1.00  0.00           N  
ATOM   4397  C5    C   137      68.394  72.153  84.018  1.00  0.00           C  
ATOM   4398  C6    C   137      69.446  71.539  83.477  1.00  0.00           C  
ATOM   4399  H5'   C   137      70.747  69.277  79.970  1.00  0.00           H  
ATOM   4400 H5''   C   137      70.417  67.879  80.666  1.00  0.00           H  
ATOM   4401  H4'   C   137      72.421  68.737  81.485  1.00  0.00           H  
ATOM   4402  H3'   C   137      70.150  68.475  83.505  1.00  0.00           H  
ATOM   4403  H1'   C   137      72.670  71.406  83.774  1.00  0.00           H  
ATOM   4404  H2'   C   137      71.850  69.250  85.209  1.00  0.00           H  
ATOM   4405 HO2'   C   137      73.555  68.149  83.748  1.00  0.00           H  
ATOM   4406  H42   C   137      66.642  73.393  85.468  1.00  0.00           H  
ATOM   4407  H41   C   137      67.640  73.705  86.848  1.00  0.00           H  
ATOM   4408  H5    C   137      67.437  72.227  83.480  1.00  0.00           H  
ATOM   4409  H6    C   137      69.360  71.098  82.473  1.00  0.00           H  
ATOM   4410  P     U   138      70.738  66.067  83.975  1.00  0.00           P  
ATOM   4411  OP2   U   138      69.326  66.517  83.901  1.00  0.00           O  
ATOM   4412  OP1   U   138      71.124  64.738  83.420  1.00  0.00           O  
ATOM   4413  O5'   U   138      71.167  66.131  85.507  1.00  0.00           O  
ATOM   4414  C5'   U   138      72.423  65.633  85.937  1.00  0.00           C  
ATOM   4415  C4'   U   138      72.657  65.989  87.384  1.00  0.00           C  
ATOM   4416  O4'   U   138      72.669  67.431  87.543  1.00  0.00           O  
ATOM   4417  C3'   U   138      71.599  65.517  88.370  1.00  0.00           C  
ATOM   4418  O3'   U   138      71.769  64.164  88.760  1.00  0.00           O  
ATOM   4419  C1'   U   138      72.028  67.807  88.763  1.00  0.00           C  
ATOM   4420  C2'   U   138      71.749  66.506  89.517  1.00  0.00           C  
ATOM   4421  O2'   U   138      72.874  66.192  90.326  1.00  0.00           O  
ATOM   4422  N1    U   138      70.787  68.565  88.472  1.00  0.00           N  
ATOM   4423  C2    U   138      70.231  69.291  89.510  1.00  0.00           C  
ATOM   4424  O2    U   138      70.716  69.329  90.628  1.00  0.00           O  
ATOM   4425  N3    U   138      69.085  69.977  89.194  1.00  0.00           N  
ATOM   4426  C4    U   138      68.446  70.011  87.972  1.00  0.00           C  
ATOM   4427  O4    U   138      67.417  70.677  87.847  1.00  0.00           O  
ATOM   4428  C5    U   138      69.076  69.238  86.946  1.00  0.00           C  
ATOM   4429  C6    U   138      70.195  68.561  87.226  1.00  0.00           C  
ATOM   4430  H5'   U   138      73.228  66.052  85.318  1.00  0.00           H  
ATOM   4431 H5''   U   138      72.458  64.540  85.815  1.00  0.00           H  
ATOM   4432  H4'   U   138      73.528  65.631  87.659  1.00  0.00           H  
ATOM   4433  H3'   U   138      70.712  65.626  87.967  1.00  0.00           H  
ATOM   4434  H1'   U   138      72.631  68.369  89.293  1.00  0.00           H  
ATOM   4435  H2'   U   138      70.928  66.568  90.049  1.00  0.00           H  
ATOM   4436 HO2'   U   138      73.121  65.256  90.178  1.00  0.00           H  
ATOM   4437  H3    U   138      68.675  70.497  89.916  1.00  0.00           H  
ATOM   4438  H5    U   138      68.691  69.205  86.046  1.00  0.00           H  
ATOM   4439  H6    U   138      70.606  68.038  86.507  1.00  0.00           H  
ATOM   4440  P     G   139      70.493  63.268  89.150  1.00  0.00           P  
ATOM   4441  OP2   G   139      69.396  63.595  88.204  1.00  0.00           O  
ATOM   4442  OP1   G   139      70.945  61.860  89.291  1.00  0.00           O  
ATOM   4443  O5'   G   139      70.075  63.798  90.593  1.00  0.00           O  
ATOM   4444  C5'   G   139      70.911  63.581  91.720  1.00  0.00           C  
ATOM   4445  C4'   G   139      70.401  64.313  92.937  1.00  0.00           C  
ATOM   4446  O4'   G   139      70.373  65.741  92.675  1.00  0.00           O  
ATOM   4447  C3'   G   139      68.978  63.987  93.365  1.00  0.00           C  
ATOM   4448  O3'   G   139      68.888  62.792  94.124  1.00  0.00           O  
ATOM   4449  C1'   G   139      69.229  66.335  93.305  1.00  0.00           C  
ATOM   4450  C2'   G   139      68.569  65.233  94.136  1.00  0.00           C  
ATOM   4451  O2'   G   139      69.132  65.240  95.440  1.00  0.00           O  
ATOM   4452  N1    G   139      65.168  69.296  92.493  1.00  0.00           N  
ATOM   4453  C2    G   139      65.794  68.975  93.673  1.00  0.00           C  
ATOM   4454  N2    G   139      65.274  69.512  94.788  1.00  0.00           N  
ATOM   4455  N3    G   139      66.853  68.187  93.757  1.00  0.00           N  
ATOM   4456  C4    G   139      67.244  67.736  92.546  1.00  0.00           C  
ATOM   4457  C5    G   139      66.689  67.994  91.310  1.00  0.00           C  
ATOM   4458  C6    G   139      65.552  68.841  91.235  1.00  0.00           C  
ATOM   4459  O6    G   139      64.918  69.191  90.234  1.00  0.00           O  
ATOM   4460  N7    G   139      67.388  67.337  90.309  1.00  0.00           N  
ATOM   4461  C8    G   139      68.336  66.702  90.941  1.00  0.00           C  
ATOM   4462  N9    G   139      68.308  66.899  92.300  1.00  0.00           N  
ATOM   4463  H5'   G   139      71.815  63.896  91.513  1.00  0.00           H  
ATOM   4464 H5''   G   139      70.943  62.621  91.914  1.00  0.00           H  
ATOM   4465  H4'   G   139      71.006  64.138  93.688  1.00  0.00           H  
ATOM   4466  H3'   G   139      68.414  63.903  92.567  1.00  0.00           H  
ATOM   4467  H1'   G   139      69.541  67.050  93.900  1.00  0.00           H  
ATOM   4468  H2'   G   139      67.595  65.337  94.160  1.00  0.00           H  
ATOM   4469 HO2'   G   139      69.389  64.325  95.681  1.00  0.00           H  
ATOM   4470  H1    G   139      64.388  69.889  92.539  1.00  0.00           H  
ATOM   4471  H22   G   139      65.681  69.319  95.659  1.00  0.00           H  
ATOM   4472  H21   G   139      64.490  70.096  94.734  1.00  0.00           H  
ATOM   4473  H8    G   139      69.003  66.142  90.491  1.00  0.00           H  
ATOM   4474  P     U   140      67.551  61.903  94.073  1.00  0.00           P  
ATOM   4475  OP2   U   140      67.051  61.904  92.675  1.00  0.00           O  
ATOM   4476  OP1   U   140      67.831  60.613  94.752  1.00  0.00           O  
ATOM   4477  O5'   U   140      66.514  62.717  94.967  1.00  0.00           O  
ATOM   4478  C5'   U   140      66.703  62.847  96.369  1.00  0.00           C  
ATOM   4479  C4'   U   140      65.656  63.737  96.993  1.00  0.00           C  
ATOM   4480  O4'   U   140      65.753  65.075  96.441  1.00  0.00           O  
ATOM   4481  C3'   U   140      64.209  63.339  96.750  1.00  0.00           C  
ATOM   4482  O3'   U   140      63.758  62.322  97.629  1.00  0.00           O  
ATOM   4483  C1'   U   140      64.453  65.640  96.271  1.00  0.00           C  
ATOM   4484  C2'   U   140      63.470  64.660  96.913  1.00  0.00           C  
ATOM   4485  O2'   U   140      63.312  64.996  98.284  1.00  0.00           O  
ATOM   4486  N1    U   140      64.172  65.855  94.830  1.00  0.00           N  
ATOM   4487  C2    U   140      63.119  66.691  94.511  1.00  0.00           C  
ATOM   4488  O2    U   140      62.430  67.245  95.349  1.00  0.00           O  
ATOM   4489  N3    U   140      62.897  66.861  93.165  1.00  0.00           N  
ATOM   4490  C4    U   140      63.604  66.292  92.128  1.00  0.00           C  
ATOM   4491  O4    U   140      63.280  66.543  90.966  1.00  0.00           O  
ATOM   4492  C5    U   140      64.680  65.439  92.533  1.00  0.00           C  
ATOM   4493  C6    U   140      64.918  65.257  93.837  1.00  0.00           C  
ATOM   4494  H5'   U   140      67.589  63.230  96.538  1.00  0.00           H  
ATOM   4495 H5''   U   140      66.655  61.959  96.782  1.00  0.00           H  
ATOM   4496  H4'   U   140      65.815  63.778  97.959  1.00  0.00           H  
ATOM   4497  H3'   U   140      64.111  63.029  95.825  1.00  0.00           H  
ATOM   4498  H1'   U   140      64.409  66.499  96.739  1.00  0.00           H  
ATOM   4499  H2'   U   140      62.611  64.652  96.440  1.00  0.00           H  
ATOM   4500 HO2'   U   140      63.416  64.186  98.825  1.00  0.00           H  
ATOM   4501  H3    U   140      62.155  67.449  92.917  1.00  0.00           H  
ATOM   4502  H5    U   140      65.236  64.993  91.861  1.00  0.00           H  
ATOM   4503  H6    U   140      65.659  64.668  94.089  1.00  0.00           H  
ATOM   4504  P     U   141      62.629  61.282  97.154  1.00  0.00           P  
ATOM   4505  OP2   U   141      62.889  60.941  95.733  1.00  0.00           O  
ATOM   4506  OP1   U   141      62.546  60.198  98.166  1.00  0.00           O  
ATOM   4507  O5'   U   141      61.277  62.123  97.220  1.00  0.00           O  
ATOM   4508  C5'   U   141      60.732  62.529  98.466  1.00  0.00           C  
ATOM   4509  C4'   U   141      59.509  63.394  98.282  1.00  0.00           C  
ATOM   4510  O4'   U   141      59.867  64.616  97.584  1.00  0.00           O  
ATOM   4511  C3'   U   141      58.389  62.802  97.441  1.00  0.00           C  
ATOM   4512  O3'   U   141      57.561  61.911  98.168  1.00  0.00           O  
ATOM   4513  C1'   U   141      58.827  64.994  96.676  1.00  0.00           C  
ATOM   4514  C2'   U   141      57.661  64.040  96.937  1.00  0.00           C  
ATOM   4515  O2'   U   141      56.829  64.595  97.946  1.00  0.00           O  
ATOM   4516  N1    U   141      59.318  64.913  95.278  1.00  0.00           N  
ATOM   4517  C2    U   141      58.583  65.574  94.312  1.00  0.00           C  
ATOM   4518  O2    U   141      57.571  66.206  94.562  1.00  0.00           O  
ATOM   4519  N3    U   141      59.075  65.472  93.034  1.00  0.00           N  
ATOM   4520  C4    U   141      60.203  64.790  92.628  1.00  0.00           C  
ATOM   4521  O4    U   141      60.514  64.791  91.437  1.00  0.00           O  
ATOM   4522  C5    U   141      60.913  64.130  93.682  1.00  0.00           C  
ATOM   4523  C6    U   141      60.457  64.214  94.935  1.00  0.00           C  
ATOM   4524  H5'   U   141      61.408  63.035  98.962  1.00  0.00           H  
ATOM   4525 H5''   U   141      60.485  61.734  98.982  1.00  0.00           H  
ATOM   4526  H4'   U   141      59.153  63.625  99.166  1.00  0.00           H  
ATOM   4527  H3'   U   141      58.778  62.326  96.676  1.00  0.00           H  
ATOM   4528  H1'   U   141      58.546  65.913  96.866  1.00  0.00           H  
ATOM   4529  H2'   U   141      57.160  63.854  96.115  1.00  0.00           H  
ATOM   4530 HO2'   U   141      56.651  63.911  98.624  1.00  0.00           H  
ATOM   4531  H3    U   141      58.568  65.932  92.334  1.00  0.00           H  
ATOM   4532  H5    U   141      61.728  63.622  93.484  1.00  0.00           H  
ATOM   4533  H6    U   141      60.960  63.754  95.638  1.00  0.00           H  
ATOM   4534  P     G   142      56.854  60.673  97.426  1.00  0.00           P  
ATOM   4535  OP2   G   142      57.817  60.117  96.443  1.00  0.00           O  
ATOM   4536  OP1   G   142      56.269  59.787  98.464  1.00  0.00           O  
ATOM   4537  O5'   G   142      55.654  61.342  96.618  1.00  0.00           O  
ATOM   4538  C5'   G   142      54.542  61.905  97.296  1.00  0.00           C  
ATOM   4539  C4'   G   142      53.627  62.638  96.347  1.00  0.00           C  
ATOM   4540  O4'   G   142      54.351  63.718  95.702  1.00  0.00           O  
ATOM   4541  C3'   G   142      53.073  61.821  95.189  1.00  0.00           C  
ATOM   4542  O3'   G   142      51.952  61.032  95.554  1.00  0.00           O  
ATOM   4543  C1'   G   142      53.929  63.851  94.337  1.00  0.00           C  
ATOM   4544  C2'   G   142      52.756  62.888  94.151  1.00  0.00           C  
ATOM   4545  O2'   G   142      51.548  63.568  94.461  1.00  0.00           O  
ATOM   4546  N1    G   142      55.594  64.095  89.532  1.00  0.00           N  
ATOM   4547  C2    G   142      54.395  64.504  90.064  1.00  0.00           C  
ATOM   4548  N2    G   142      53.519  65.050  89.207  1.00  0.00           N  
ATOM   4549  N3    G   142      54.076  64.386  91.342  1.00  0.00           N  
ATOM   4550  C4    G   142      55.066  63.818  92.060  1.00  0.00           C  
ATOM   4551  C5    G   142      56.299  63.376  91.627  1.00  0.00           C  
ATOM   4552  C6    G   142      56.629  63.508  90.253  1.00  0.00           C  
ATOM   4553  O6    G   142      57.670  63.176  89.676  1.00  0.00           O  
ATOM   4554  N7    G   142      57.033  62.851  92.682  1.00  0.00           N  
ATOM   4555  C8    G   142      56.248  62.980  93.717  1.00  0.00           C  
ATOM   4556  N9    G   142      55.040  63.559  93.411  1.00  0.00           N  
ATOM   4557  H5'   G   142      54.865  62.531  97.976  1.00  0.00           H  
ATOM   4558 H5''   G   142      54.039  61.188  97.736  1.00  0.00           H  
ATOM   4559  H4'   G   142      52.878  63.016  96.855  1.00  0.00           H  
ATOM   4560  H3'   G   142      53.778  61.235  94.842  1.00  0.00           H  
ATOM   4561  H1'   G   142      53.621  64.772  94.197  1.00  0.00           H  
ATOM   4562  H2'   G   142      52.740  62.515  93.244  1.00  0.00           H  
ATOM   4563 HO2'   G   142      51.020  63.017  95.073  1.00  0.00           H  
ATOM   4564  H1    G   142      55.734  64.227  88.571  1.00  0.00           H  
ATOM   4565  H22   G   142      52.647  65.360  89.529  1.00  0.00           H  
ATOM   4566  H21   G   142      53.749  65.140  88.259  1.00  0.00           H  
ATOM   4567  H8    G   142      56.496  62.695  94.621  1.00  0.00           H  
ATOM   4568  P     A   143      51.646  59.657  94.780  1.00  0.00           P  
ATOM   4569  OP2   A   143      52.936  58.953  94.567  1.00  0.00           O  
ATOM   4570  OP1   A   143      50.540  58.967  95.487  1.00  0.00           O  
ATOM   4571  O5'   A   143      51.105  60.129  93.357  1.00  0.00           O  
ATOM   4572  C5'   A   143      49.868  60.818  93.240  1.00  0.00           C  
ATOM   4573  C4'   A   143      49.620  61.273  91.824  1.00  0.00           C  
ATOM   4574  O4'   A   143      50.655  62.205  91.418  1.00  0.00           O  
ATOM   4575  C3'   A   143      49.658  60.188  90.759  1.00  0.00           C  
ATOM   4576  O3'   A   143      48.445  59.460  90.665  1.00  0.00           O  
ATOM   4577  C1'   A   143      50.987  62.006  90.040  1.00  0.00           C  
ATOM   4578  C2'   A   143      49.998  60.973  89.498  1.00  0.00           C  
ATOM   4579  O2'   A   143      48.858  61.650  88.990  1.00  0.00           O  
ATOM   4580  N1    A   143      54.919  61.259  86.793  1.00  0.00           N  
ATOM   4581  C2    A   143      53.670  61.708  86.607  1.00  0.00           C  
ATOM   4582  N3    A   143      52.697  61.877  87.499  1.00  0.00           N  
ATOM   4583  C4    A   143      53.111  61.524  88.729  1.00  0.00           C  
ATOM   4584  C5    A   143      54.361  61.046  89.075  1.00  0.00           C  
ATOM   4585  C6    A   143      55.303  60.913  88.040  1.00  0.00           C  
ATOM   4586  N6    A   143      56.547  60.465  88.224  1.00  0.00           N  
ATOM   4587  N7    A   143      54.427  60.787  90.438  1.00  0.00           N  
ATOM   4588  C8    A   143      53.235  61.108  90.876  1.00  0.00           C  
ATOM   4589  N9    A   143      52.387  61.563  89.896  1.00  0.00           N  
ATOM   4590  H5'   A   143      49.882  61.602  93.830  1.00  0.00           H  
ATOM   4591 H5''   A   143      49.142  60.223  93.517  1.00  0.00           H  
ATOM   4592  H4'   A   143      48.751  61.726  91.784  1.00  0.00           H  
ATOM   4593  H3'   A   143      50.391  59.568  90.958  1.00  0.00           H  
ATOM   4594  H1'   A   143      50.864  62.855  89.567  1.00  0.00           H  
ATOM   4595  H2'   A   143      50.413  60.400  88.819  1.00  0.00           H  
ATOM   4596 HO2'   A   143      48.050  61.228  89.351  1.00  0.00           H  
ATOM   4597  H2    A   143      53.442  61.946  85.684  1.00  0.00           H  
ATOM   4598  H61   A   143      57.160  60.394  87.462  1.00  0.00           H  
ATOM   4599  H62   A   143      56.848  60.209  89.120  1.00  0.00           H  
ATOM   4600  H8    A   143      52.972  61.032  91.818  1.00  0.00           H  
ATOM   4601  P     U   144      48.491  57.877  90.396  1.00  0.00           P  
ATOM   4602  OP2   U   144      49.594  57.259  91.177  1.00  0.00           O  
ATOM   4603  OP1   U   144      47.094  57.380  90.557  1.00  0.00           O  
ATOM   4604  O5'   U   144      48.907  57.759  88.862  1.00  0.00           O  
ATOM   4605  C5'   U   144      48.062  58.263  87.811  1.00  0.00           C  
ATOM   4606  C4'   U   144      48.834  58.300  86.517  1.00  0.00           C  
ATOM   4607  O4'   U   144      50.016  59.129  86.702  1.00  0.00           O  
ATOM   4608  C3'   U   144      49.393  56.956  86.071  1.00  0.00           C  
ATOM   4609  O3'   U   144      48.436  56.172  85.363  1.00  0.00           O  
ATOM   4610  C1'   U   144      51.087  58.585  85.955  1.00  0.00           C  
ATOM   4611  C2'   U   144      50.560  57.370  85.190  1.00  0.00           C  
ATOM   4612  O2'   U   144      50.137  57.778  83.909  1.00  0.00           O  
ATOM   4613  N1    U   144      52.201  58.242  86.855  1.00  0.00           N  
ATOM   4614  C2    U   144      53.463  58.151  86.294  1.00  0.00           C  
ATOM   4615  O2    U   144      53.671  58.334  85.114  1.00  0.00           O  
ATOM   4616  N3    U   144      54.470  57.834  87.169  1.00  0.00           N  
ATOM   4617  C4    U   144      54.348  57.600  88.521  1.00  0.00           C  
ATOM   4618  O4    U   144      55.356  57.354  89.181  1.00  0.00           O  
ATOM   4619  C5    U   144      53.011  57.705  89.029  1.00  0.00           C  
ATOM   4620  C6    U   144      52.011  58.016  88.202  1.00  0.00           C  
ATOM   4621  H5'   U   144      47.704  59.271  88.064  1.00  0.00           H  
ATOM   4622 H5''   U   144      47.174  57.623  87.700  1.00  0.00           H  
ATOM   4623  H4'   U   144      48.107  58.676  85.781  1.00  0.00           H  
ATOM   4624  H3'   U   144      49.693  56.304  86.904  1.00  0.00           H  
ATOM   4625  H1'   U   144      51.486  59.285  85.207  1.00  0.00           H  
ATOM   4626  H2'   U   144      51.269  56.550  85.011  1.00  0.00           H  
ATOM   4627 HO2'   U   144      49.297  57.292  83.664  1.00  0.00           H  
ATOM   4628  H3    U   144      55.391  57.763  86.783  1.00  0.00           H  
ATOM   4629  H5    U   144      52.810  57.529  90.097  1.00  0.00           H  
ATOM   4630  H6    U   144      50.993  58.092  88.610  1.00  0.00           H  
ATOM   4631  P     A   145      48.393  54.577  85.556  1.00  0.00           P  
ATOM   4632  OP2   A   145      48.430  54.290  87.012  1.00  0.00           O  
ATOM   4633  OP1   A   145      47.282  54.043  84.730  1.00  0.00           O  
ATOM   4634  O5'   A   145      49.766  54.076  84.921  1.00  0.00           O  
ATOM   4635  C5'   A   145      49.981  54.126  83.518  1.00  0.00           C  
ATOM   4636  C4'   A   145      51.416  53.822  83.167  1.00  0.00           C  
ATOM   4637  O4'   A   145      52.316  54.742  83.833  1.00  0.00           O  
ATOM   4638  C3'   A   145      51.931  52.454  83.588  1.00  0.00           C  
ATOM   4639  O3'   A   145      51.504  51.412  82.728  1.00  0.00           O  
ATOM   4640  C1'   A   145      53.509  54.095  84.173  1.00  0.00           C  
ATOM   4641  C2'   A   145      53.437  52.675  83.619  1.00  0.00           C  
ATOM   4642  O2'   A   145      53.988  52.654  82.310  1.00  0.00           O  
ATOM   4643  N1    A   145      56.830  53.970  88.110  1.00  0.00           N  
ATOM   4644  C2    A   145      57.006  53.934  86.783  1.00  0.00           C  
ATOM   4645  N3    A   145      56.094  53.970  85.813  1.00  0.00           N  
ATOM   4646  C4    A   145      54.855  54.054  86.328  1.00  0.00           C  
ATOM   4647  C5    A   145      54.516  54.100  87.668  1.00  0.00           C  
ATOM   4648  C6    A   145      55.573  54.055  88.595  1.00  0.00           C  
ATOM   4649  N6    A   145      55.399  54.090  89.918  1.00  0.00           N  
ATOM   4650  N7    A   145      53.139  54.187  87.823  1.00  0.00           N  
ATOM   4651  C8    A   145      52.684  54.191  86.594  1.00  0.00           C  
ATOM   4652  N9    A   145      53.668  54.113  85.639  1.00  0.00           N  
ATOM   4653  H5'   A   145      49.755  55.022  83.191  1.00  0.00           H  
ATOM   4654 H5''   A   145      49.399  53.470  83.081  1.00  0.00           H  
ATOM   4655  H4'   A   145      51.520  53.914  82.197  1.00  0.00           H  
ATOM   4656  H3'   A   145      51.625  52.263  84.500  1.00  0.00           H  
ATOM   4657  H1'   A   145      54.259  54.570  83.757  1.00  0.00           H  
ATOM   4658  H2'   A   145      53.883  52.032  84.211  1.00  0.00           H  
ATOM   4659 HO2'   A   145      53.445  52.066  81.746  1.00  0.00           H  
ATOM   4660  H2    A   145      57.937  53.872  86.483  1.00  0.00           H  
ATOM   4661  H61   A   145      56.175  54.055  90.515  1.00  0.00           H  
ATOM   4662  H62   A   145      54.495  54.152  90.292  1.00  0.00           H  
ATOM   4663  H8    A   145      51.730  54.244  86.377  1.00  0.00           H  
ATOM   4664  P     U   146      50.730  50.136  83.326  1.00  0.00           P  
ATOM   4665  OP2   U   146      50.134  50.530  84.627  1.00  0.00           O  
ATOM   4666  OP1   U   146      49.861  49.583  82.257  1.00  0.00           O  
ATOM   4667  O5'   U   146      51.890  49.083  83.614  1.00  0.00           O  
ATOM   4668  C5'   U   146      52.616  48.488  82.549  1.00  0.00           C  
ATOM   4669  C4'   U   146      53.901  47.862  83.032  1.00  0.00           C  
ATOM   4670  O4'   U   146      54.802  48.849  83.607  1.00  0.00           O  
ATOM   4671  C3'   U   146      53.768  46.820  84.132  1.00  0.00           C  
ATOM   4672  O3'   U   146      53.365  45.552  83.647  1.00  0.00           O  
ATOM   4673  C1'   U   146      55.531  48.320  84.691  1.00  0.00           C  
ATOM   4674  C2'   U   146      55.166  46.826  84.753  1.00  0.00           C  
ATOM   4675  O2'   U   146      56.086  46.096  83.954  1.00  0.00           O  
ATOM   4676  N1    U   146      55.100  49.054  85.906  1.00  0.00           N  
ATOM   4677  C2    U   146      55.927  48.983  87.012  1.00  0.00           C  
ATOM   4678  O2    U   146      56.971  48.355  87.023  1.00  0.00           O  
ATOM   4679  N3    U   146      55.489  49.679  88.112  1.00  0.00           N  
ATOM   4680  C4    U   146      54.333  50.422  88.220  1.00  0.00           C  
ATOM   4681  O4    U   146      54.078  50.991  89.283  1.00  0.00           O  
ATOM   4682  C5    U   146      53.528  50.451  87.038  1.00  0.00           C  
ATOM   4683  C6    U   146      53.931  49.783  85.952  1.00  0.00           C  
ATOM   4684  H5'   U   146      52.827  49.175  81.883  1.00  0.00           H  
ATOM   4685 H5''   U   146      52.062  47.796  82.131  1.00  0.00           H  
ATOM   4686  H4'   U   146      54.333  47.449  82.256  1.00  0.00           H  
ATOM   4687  H3'   U   146      53.122  47.128  84.801  1.00  0.00           H  
ATOM   4688  H1'   U   146      56.501  48.411  84.583  1.00  0.00           H  
ATOM   4689  H2'   U   146      55.150  46.500  85.677  1.00  0.00           H  
ATOM   4690 HO2'   U   146      55.607  45.378  83.490  1.00  0.00           H  
ATOM   4691  H3    U   146      56.061  49.642  88.907  1.00  0.00           H  
ATOM   4692  H5    U   146      52.688  50.956  87.025  1.00  0.00           H  
ATOM   4693  H6    U   146      53.362  49.818  85.156  1.00  0.00           H  
ATOM   4694  P     G   147      52.342  44.649  84.495  1.00  0.00           P  
ATOM   4695  OP2   G   147      51.273  45.535  85.021  1.00  0.00           O  
ATOM   4696  OP1   G   147      51.977  43.468  83.671  1.00  0.00           O  
ATOM   4697  O5'   G   147      53.210  44.138  85.730  1.00  0.00           O  
ATOM   4698  C5'   G   147      54.299  43.248  85.537  1.00  0.00           C  
ATOM   4699  C4'   G   147      55.221  43.233  86.730  1.00  0.00           C  
ATOM   4700  O4'   G   147      55.706  44.575  86.991  1.00  0.00           O  
ATOM   4701  C3'   G   147      54.589  42.822  88.045  1.00  0.00           C  
ATOM   4702  O3'   G   147      54.492  41.418  88.185  1.00  0.00           O  
ATOM   4703  C1'   G   147      55.849  44.775  88.378  1.00  0.00           C  
ATOM   4704  C2'   G   147      55.546  43.436  89.051  1.00  0.00           C  
ATOM   4705  O2'   G   147      56.742  42.704  89.202  1.00  0.00           O  
ATOM   4706  N1    G   147      54.498  47.877  92.155  1.00  0.00           N  
ATOM   4707  C2    G   147      55.596  47.058  92.046  1.00  0.00           C  
ATOM   4708  N2    G   147      56.432  47.041  93.093  1.00  0.00           N  
ATOM   4709  N3    G   147      55.856  46.309  90.989  1.00  0.00           N  
ATOM   4710  C4    G   147      54.917  46.447  90.031  1.00  0.00           C  
ATOM   4711  C5    G   147      53.789  47.238  90.039  1.00  0.00           C  
ATOM   4712  C6    G   147      53.519  48.033  91.182  1.00  0.00           C  
ATOM   4713  O6    G   147      52.569  48.791  91.384  1.00  0.00           O  
ATOM   4714  N7    G   147      53.075  47.091  88.857  1.00  0.00           N  
ATOM   4715  C8    G   147      53.767  46.227  88.165  1.00  0.00           C  
ATOM   4716  N9    G   147      54.889  45.782  88.825  1.00  0.00           N  
ATOM   4717  H5'   G   147      54.805  43.528  84.746  1.00  0.00           H  
ATOM   4718 H5''   G   147      53.951  42.344  85.390  1.00  0.00           H  
ATOM   4719  H4'   G   147      55.998  42.504  86.460  1.00  0.00           H  
ATOM   4720  H3'   G   147      53.550  43.163  88.163  1.00  0.00           H  
ATOM   4721  H1'   G   147      56.849  45.083  88.715  1.00  0.00           H  
ATOM   4722  H2'   G   147      55.123  43.483  90.064  1.00  0.00           H  
ATOM   4723 HO2'   G   147      57.301  43.121  89.919  1.00  0.00           H  
ATOM   4724  H1    G   147      54.395  48.401  93.000  1.00  0.00           H  
ATOM   4725  H22   G   147      57.248  46.463  93.071  1.00  0.00           H  
ATOM   4726  H21   G   147      56.241  47.605  93.895  1.00  0.00           H  
ATOM   4727  H8    G   147      53.476  45.881  87.161  1.00  0.00           H  
ATOM   4728  P     G   148      53.266  40.788  89.004  1.00  0.00           P  
ATOM   4729  OP2   G   148      52.041  41.549  88.622  1.00  0.00           O  
ATOM   4730  OP1   G   148      53.288  39.317  88.826  1.00  0.00           O  
ATOM   4731  O5'   G   148      53.634  41.105  90.519  1.00  0.00           O  
ATOM   4732  C5'   G   148      54.803  40.534  91.120  1.00  0.00           C  
ATOM   4733  C4'   G   148      55.042  41.135  92.486  1.00  0.00           C  
ATOM   4734  O4'   G   148      55.197  42.578  92.379  1.00  0.00           O  
ATOM   4735  C3'   G   148      53.932  40.989  93.514  1.00  0.00           C  
ATOM   4736  O3'   G   148      53.879  39.701  94.103  1.00  0.00           O  
ATOM   4737  C1'   G   148      54.776  43.178  93.586  1.00  0.00           C  
ATOM   4738  C2'   G   148      54.312  42.061  94.521  1.00  0.00           C  
ATOM   4739  O2'   G   148      55.386  41.666  95.350  1.00  0.00           O  
ATOM   4740  N1    G   148      51.852  46.869  95.471  1.00  0.00           N  
ATOM   4741  C2    G   148      52.912  46.217  96.047  1.00  0.00           C  
ATOM   4742  N2    G   148      53.218  46.573  97.301  1.00  0.00           N  
ATOM   4743  N3    G   148      53.619  45.278  95.439  1.00  0.00           N  
ATOM   4744  C4    G   148      53.162  45.030  94.193  1.00  0.00           C  
ATOM   4745  C5    G   148      52.110  45.621  93.529  1.00  0.00           C  
ATOM   4746  C6    G   148      51.368  46.634  94.188  1.00  0.00           C  
ATOM   4747  O6    G   148      50.405  47.283  93.765  1.00  0.00           O  
ATOM   4748  N7    G   148      51.963  45.077  92.256  1.00  0.00           N  
ATOM   4749  C8    G   148      52.909  44.181  92.173  1.00  0.00           C  
ATOM   4750  N9    G   148      53.670  44.093  93.317  1.00  0.00           N  
ATOM   4751  H5'   G   148      55.680  40.709  90.481  1.00  0.00           H  
ATOM   4752 H5''   G   148      54.685  39.444  91.212  1.00  0.00           H  
ATOM   4753  H4'   G   148      55.928  40.604  92.862  1.00  0.00           H  
ATOM   4754  H3'   G   148      52.922  41.113  93.095  1.00  0.00           H  
ATOM   4755  H1'   G   148      55.558  43.737  94.120  1.00  0.00           H  
ATOM   4756  H2'   G   148      53.493  42.301  95.214  1.00  0.00           H  
ATOM   4757 HO2'   G   148      55.406  40.668  95.418  1.00  0.00           H  
ATOM   4758  H1    G   148      51.389  47.568  96.015  1.00  0.00           H  
ATOM   4759  H22   G   148      53.979  46.130  97.774  1.00  0.00           H  
ATOM   4760  H21   G   148      52.686  47.282  97.763  1.00  0.00           H  
ATOM   4761  H8    G   148      53.076  43.556  91.282  1.00  0.00           H  
ATOM   4762  P     A   149      52.458  39.096  94.567  1.00  0.00           P  
ATOM   4763  OP2   A   149      51.389  39.533  93.627  1.00  0.00           O  
ATOM   4764  OP1   A   149      52.673  37.643  94.813  1.00  0.00           O  
ATOM   4765  O5'   A   149      52.177  39.794  95.968  1.00  0.00           O  
ATOM   4766  C5'   A   149      53.065  39.595  97.074  1.00  0.00           C  
ATOM   4767  C4'   A   149      52.779  40.622  98.148  1.00  0.00           C  
ATOM   4768  O4'   A   149      52.912  41.969  97.610  1.00  0.00           O  
ATOM   4769  C3'   A   149      51.384  40.633  98.746  1.00  0.00           C  
ATOM   4770  O3'   A   149      51.208  39.626  99.727  1.00  0.00           O  
ATOM   4771  C1'   A   149      52.031  42.842  98.275  1.00  0.00           C  
ATOM   4772  C2'   A   149      51.339  42.022  99.362  1.00  0.00           C  
ATOM   4773  O2'   A   149      52.106  42.095 100.547  1.00  0.00           O  
ATOM   4774  N1    A   149      48.467  46.409  97.292  1.00  0.00           N  
ATOM   4775  C2    A   149      49.266  46.204  98.348  1.00  0.00           C  
ATOM   4776  N3    A   149      50.181  45.255  98.538  1.00  0.00           N  
ATOM   4777  C4    A   149      50.244  44.435  97.470  1.00  0.00           C  
ATOM   4778  C5    A   149      49.489  44.521  96.311  1.00  0.00           C  
ATOM   4779  C6    A   149      48.559  45.571  96.234  1.00  0.00           C  
ATOM   4780  N6    A   149      47.773  45.784  95.178  1.00  0.00           N  
ATOM   4781  N7    A   149      49.822  43.501  95.428  1.00  0.00           N  
ATOM   4782  C8    A   149      50.757  42.833  96.061  1.00  0.00           C  
ATOM   4783  N9    A   149      51.061  43.341  97.302  1.00  0.00           N  
ATOM   4784  H5'   A   149      54.110  39.681  96.740  1.00  0.00           H  
ATOM   4785 H5''   A   149      52.940  38.581  97.481  1.00  0.00           H  
ATOM   4786  H4'   A   149      53.491  40.377  98.950  1.00  0.00           H  
ATOM   4787  H3'   A   149      50.588  40.425  98.016  1.00  0.00           H  
ATOM   4788  H1'   A   149      52.482  43.714  98.771  1.00  0.00           H  
ATOM   4789  H2'   A   149      50.323  42.323  99.656  1.00  0.00           H  
ATOM   4790 HO2'   A   149      52.146  41.192 100.976  1.00  0.00           H  
ATOM   4791  H2    A   149      49.150  46.917  99.176  1.00  0.00           H  
ATOM   4792  H61   A   149      47.131  46.552  95.178  1.00  0.00           H  
ATOM   4793  H62   A   149      47.824  45.177  94.386  1.00  0.00           H  
ATOM   4794  H8    A   149      51.252  41.945  95.639  1.00  0.00           H  
ATOM   4795  P     U   150      49.801  38.858  99.827  1.00  0.00           P  
ATOM   4796  OP2   U   150      49.238  38.646  98.468  1.00  0.00           O  
ATOM   4797  OP1   U   150      50.018  37.694 100.734  1.00  0.00           O  
ATOM   4798  O5'   U   150      48.842  39.904 100.552  1.00  0.00           O  
ATOM   4799  C5'   U   150      49.084  40.339 101.902  1.00  0.00           C  
ATOM   4800  C4'   U   150      48.220  41.534 102.211  1.00  0.00           C  
ATOM   4801  O4'   U   150      48.531  42.594 101.263  1.00  0.00           O  
ATOM   4802  C3'   U   150      46.726  41.302 102.027  1.00  0.00           C  
ATOM   4803  O3'   U   150      46.117  40.712 103.172  1.00  0.00           O  
ATOM   4804  C1'   U   150      47.345  43.280 100.910  1.00  0.00           C  
ATOM   4805  C2'   U   150      46.213  42.709 101.765  1.00  0.00           C  
ATOM   4806  O2'   U   150      46.105  43.461 102.953  1.00  0.00           O  
ATOM   4807  N1    U   150      47.093  43.123  99.467  1.00  0.00           N  
ATOM   4808  C2    U   150      46.318  44.091  98.852  1.00  0.00           C  
ATOM   4809  O2    U   150      45.848  45.034  99.451  1.00  0.00           O  
ATOM   4810  N3    U   150      46.113  43.908  97.509  1.00  0.00           N  
ATOM   4811  C4    U   150      46.590  42.876  96.732  1.00  0.00           C  
ATOM   4812  O4    U   150      46.342  42.866  95.527  1.00  0.00           O  
ATOM   4813  C5    U   150      47.378  41.909  97.440  1.00  0.00           C  
ATOM   4814  C6    U   150      47.597  42.062  98.747  1.00  0.00           C  
ATOM   4815  H5'   U   150      50.144  40.599 102.032  1.00  0.00           H  
ATOM   4816 H5''   U   150      48.864  39.524 102.608  1.00  0.00           H  
ATOM   4817  H4'   U   150      48.444  41.764 103.263  1.00  0.00           H  
ATOM   4818  H3'   U   150      46.484  40.600 101.216  1.00  0.00           H  
ATOM   4819  H1'   U   150      47.385  44.360 101.112  1.00  0.00           H  
ATOM   4820  H2'   U   150      45.205  42.719 101.327  1.00  0.00           H  
ATOM   4821 HO2'   U   150      45.151  43.725 103.096  1.00  0.00           H  
ATOM   4822  H3    U   150      45.554  44.597  97.045  1.00  0.00           H  
ATOM   4823  H5    U   150      47.799  41.042  96.907  1.00  0.00           H  
ATOM   4824  H6    U   150      48.205  41.310  99.272  1.00  0.00           H  
ATOM   4825  P     G   151      44.801  39.803 103.012  1.00  0.00           P  
ATOM   4826  OP2   G   151      44.908  39.062 101.729  1.00  0.00           O  
ATOM   4827  OP1   G   151      44.602  39.054 104.279  1.00  0.00           O  
ATOM   4828  O5'   G   151      43.617  40.860 102.872  1.00  0.00           O  
ATOM   4829  C5'   G   151      43.310  41.754 103.932  1.00  0.00           C  
ATOM   4830  C4'   G   151      42.326  42.812 103.496  1.00  0.00           C  
ATOM   4831  O4'   G   151      42.904  43.603 102.425  1.00  0.00           O  
ATOM   4832  C3'   G   151      41.018  42.305 102.907  1.00  0.00           C  
ATOM   4833  O3'   G   151      40.100  41.866 103.894  1.00  0.00           O  
ATOM   4834  C1'   G   151      41.847  44.089 101.615  1.00  0.00           C  
ATOM   4835  C2'   G   151      40.532  43.551 102.175  1.00  0.00           C  
ATOM   4836  O2'   G   151      39.986  44.500 103.079  1.00  0.00           O  
ATOM   4837  N1    G   151      40.697  45.075  96.755  1.00  0.00           N  
ATOM   4838  C2    G   151      40.276  45.709  97.899  1.00  0.00           C  
ATOM   4839  N2    G   151      39.438  46.743  97.733  1.00  0.00           N  
ATOM   4840  N3    G   151      40.649  45.357  99.119  1.00  0.00           N  
ATOM   4841  C4    G   151      41.490  44.301  99.104  1.00  0.00           C  
ATOM   4842  C5    G   151      41.971  43.598  98.020  1.00  0.00           C  
ATOM   4843  C6    G   151      41.562  43.987  96.717  1.00  0.00           C  
ATOM   4844  O6    G   151      41.879  43.489  95.631  1.00  0.00           O  
ATOM   4845  N7    G   151      42.817  42.578  98.430  1.00  0.00           N  
ATOM   4846  C8    G   151      42.834  42.676  99.732  1.00  0.00           C  
ATOM   4847  N9    G   151      42.052  43.701 100.207  1.00  0.00           N  
ATOM   4848  H5'   G   151      44.134  42.189 104.233  1.00  0.00           H  
ATOM   4849 H5''   G   151      42.925  41.246 104.677  1.00  0.00           H  
ATOM   4850  H4'   G   151      42.127  43.399 104.256  1.00  0.00           H  
ATOM   4851  H3'   G   151      41.170  41.581 102.265  1.00  0.00           H  
ATOM   4852  H1'   G   151      41.859  45.066 101.689  1.00  0.00           H  
ATOM   4853  H2'   G   151      39.899  43.325 101.461  1.00  0.00           H  
ATOM   4854 HO2'   G   151      39.612  44.027 103.852  1.00  0.00           H  
ATOM   4855  H1    G   151      40.362  45.414  95.899  1.00  0.00           H  
ATOM   4856  H22   G   151      39.104  47.234  98.514  1.00  0.00           H  
ATOM   4857  H21   G   151      39.157  47.010  96.833  1.00  0.00           H  
ATOM   4858  H8    G   151      43.354  42.080 100.310  1.00  0.00           H  
ATOM   4859  P     C   152      39.097  40.651 103.579  1.00  0.00           P  
ATOM   4860  OP2   C   152      39.801  39.688 102.695  1.00  0.00           O  
ATOM   4861  OP1   C   152      38.526  40.181 104.867  1.00  0.00           O  
ATOM   4862  O5'   C   152      37.924  41.326 102.738  1.00  0.00           O  
ATOM   4863  C5'   C   152      37.091  42.319 103.316  1.00  0.00           C  
ATOM   4864  C4'   C   152      36.346  43.103 102.263  1.00  0.00           C  
ATOM   4865  O4'   C   152      37.285  43.723 101.347  1.00  0.00           O  
ATOM   4866  C3'   C   152      35.438  42.300 101.345  1.00  0.00           C  
ATOM   4867  O3'   C   152      34.209  41.946 101.956  1.00  0.00           O  
ATOM   4868  C1'   C   152      36.688  43.833 100.081  1.00  0.00           C  
ATOM   4869  C2'   C   152      35.277  43.238 100.168  1.00  0.00           C  
ATOM   4870  O2'   C   152      34.347  44.272 100.456  1.00  0.00           O  
ATOM   4871  N1    C   152      37.530  43.141  99.074  1.00  0.00           N  
ATOM   4872  C2    C   152      37.503  43.604  97.753  1.00  0.00           C  
ATOM   4873  O2    C   152      36.781  44.570  97.464  1.00  0.00           O  
ATOM   4874  N3    C   152      38.262  42.990  96.816  1.00  0.00           N  
ATOM   4875  C4    C   152      39.029  41.953  97.151  1.00  0.00           C  
ATOM   4876  N4    C   152      39.761  41.379  96.193  1.00  0.00           N  
ATOM   4877  C5    C   152      39.078  41.458  98.485  1.00  0.00           C  
ATOM   4878  C6    C   152      38.324  42.074  99.404  1.00  0.00           C  
ATOM   4879  H5'   C   152      37.644  42.934 103.841  1.00  0.00           H  
ATOM   4880 H5''   C   152      36.442  41.886 103.909  1.00  0.00           H  
ATOM   4881  H4'   C   152      35.817  43.802 102.701  1.00  0.00           H  
ATOM   4882  H3'   C   152      35.895  41.485 101.048  1.00  0.00           H  
ATOM   4883  H1'   C   152      36.623  44.784  99.853  1.00  0.00           H  
ATOM   4884  H2'   C   152      35.036  42.751  99.352  1.00  0.00           H  
ATOM   4885 HO2'   C   152      33.683  43.936 101.094  1.00  0.00           H  
ATOM   4886  H42   C   152      40.335  40.615  96.408  1.00  0.00           H  
ATOM   4887  H41   C   152      39.724  41.722  95.276  1.00  0.00           H  
ATOM   4888  H5    C   152      39.646  40.695  98.723  1.00  0.00           H  
ATOM   4889  H6    C   152      38.344  41.748 100.327  1.00  0.00           H  
ATOM   4890  P     A   153      33.689  40.426 101.905  1.00  0.00           P  
ATOM   4891  OP2   A   153      34.591  39.603 102.749  1.00  0.00           O  
ATOM   4892  OP1   A   153      32.230  40.429 102.176  1.00  0.00           O  
ATOM   4893  O5'   A   153      33.907  39.995 100.387  1.00  0.00           O  
ATOM   4894  C5'   A   153      32.868  39.367  99.650  1.00  0.00           C  
ATOM   4895  C4'   A   153      31.894  40.376  99.096  1.00  0.00           C  
ATOM   4896  O4'   A   153      32.537  41.131  98.042  1.00  0.00           O  
ATOM   4897  C3'   A   153      30.645  39.808  98.439  1.00  0.00           C  
ATOM   4898  O3'   A   153      29.608  39.534  99.365  1.00  0.00           O  
ATOM   4899  C1'   A   153      31.673  41.313  96.931  1.00  0.00           C  
ATOM   4900  C2'   A   153      30.292  40.855  97.391  1.00  0.00           C  
ATOM   4901  O2'   A   153      29.614  41.959  97.974  1.00  0.00           O  
ATOM   4902  N1    A   153      31.706  40.504  91.842  1.00  0.00           N  
ATOM   4903  C2    A   153      31.083  41.411  92.605  1.00  0.00           C  
ATOM   4904  N3    A   153      31.119  41.564  93.927  1.00  0.00           N  
ATOM   4905  C4    A   153      31.913  40.638  94.492  1.00  0.00           C  
ATOM   4906  C5    A   153      32.619  39.644  93.840  1.00  0.00           C  
ATOM   4907  C6    A   153      32.498  39.588  92.440  1.00  0.00           C  
ATOM   4908  N6    A   153      33.118  38.684  91.679  1.00  0.00           N  
ATOM   4909  N7    A   153      33.333  38.873  94.748  1.00  0.00           N  
ATOM   4910  C8    A   153      33.048  39.411  95.909  1.00  0.00           C  
ATOM   4911  N9    A   153      32.194  40.483  95.828  1.00  0.00           N  
ATOM   4912  H5'   A   153      32.387  38.749 100.239  1.00  0.00           H  
ATOM   4913 H5''   A   153      33.261  38.861  98.909  1.00  0.00           H  
ATOM   4914  H4'   A   153      31.624  40.993  99.809  1.00  0.00           H  
ATOM   4915  H3'   A   153      30.895  38.977  97.982  1.00  0.00           H  
ATOM   4916  H1'   A   153      31.626  42.249  96.642  1.00  0.00           H  
ATOM   4917  H2'   A   153      29.781  40.464  96.651  1.00  0.00           H  
ATOM   4918 HO2'   A   153      29.122  41.649  98.763  1.00  0.00           H  
ATOM   4919  H2    A   153      30.521  42.052  92.122  1.00  0.00           H  
ATOM   4920  H61   A   153      32.995  38.695  90.706  1.00  0.00           H  
ATOM   4921  H62   A   153      33.698  38.010  92.091  1.00  0.00           H  
ATOM   4922  H8    A   153      33.410  39.077  96.757  1.00  0.00           H  
ATOM   4923  P     G   154      29.183  38.016  99.676  1.00  0.00           P  
ATOM   4924  OP2   G   154      30.342  37.334 100.305  1.00  0.00           O  
ATOM   4925  OP1   G   154      27.874  38.038 100.378  1.00  0.00           O  
ATOM   4926  O5'   G   154      28.957  37.375  98.235  1.00  0.00           O  
ATOM   4927  C5'   G   154      27.950  37.871  97.366  1.00  0.00           C  
ATOM   4928  C4'   G   154      28.232  37.514  95.932  1.00  0.00           C  
ATOM   4929  O4'   G   154      29.600  37.861  95.606  1.00  0.00           O
[truncated: 9,812 more chars]
