# Supplementary material for: Chemical reversible crosslinking enables measurement of RNA 3D distances and alternative conformations in cells
Source: Nat Commun. 2022 Feb 17;13:911. doi: 10.1038/s41467-022-28602-3 (PMC8854666; doi:10.1038/s41467-022-28602-3)
Supplement: Supplementary file 3 — Source Data [file 41467_2022_28602_MOESM3_ESM.zip › Source Data/Source Data SI/sfig10o/S10o Cluster 4 Source Data.pdb]

HEADER                                            11-SEP-21   XXXX              
EXPDTA    THEORETICAL MODEL                                                     
REMARK 220                                                                      
REMARK 220 EXPERIMENTAL DETAILS                                                 
REMARK 220  EXPERIMENT TYPE                : THEORETICAL MODELLING              
REMARK 220  DATE OF DATA COLLECTION        : 11-SEP-21                          
REMARK 220                                                                      
REMARK 220 REMARK: MODEL GENERATED BY ROSETTA                                   
REMARK 220  VERSION 2020.08+release.cb1caba                                     
ATOM      1  C5'   G     1      50.696  16.737  89.747  1.00  0.00           C  
ATOM      2  C4'   G     1      49.531  15.787  89.620  1.00  0.00           C  
ATOM      3  O4'   G     1      49.150  15.338  90.948  1.00  0.00           O  
ATOM      4  C3'   G     1      48.251  16.375  89.045  1.00  0.00           C  
ATOM      5  O3'   G     1      48.254  16.426  87.628  1.00  0.00           O  
ATOM      6  C1'   G     1      47.745  15.191  91.019  1.00  0.00           C  
ATOM      7  C2'   G     1      47.175  15.471  89.627  1.00  0.00           C  
ATOM      8  O2'   G     1      47.084  14.250  88.907  1.00  0.00           O  
ATOM      9  N1    G     1      43.666  16.674  93.679  1.00  0.00           N  
ATOM     10  C2    G     1      43.782  15.678  92.740  1.00  0.00           C  
ATOM     11  N2    G     1      42.668  14.981  92.470  1.00  0.00           N  
ATOM     12  N3    G     1      44.908  15.384  92.111  1.00  0.00           N  
ATOM     13  C4    G     1      45.927  16.179  92.500  1.00  0.00           C  
ATOM     14  C5    G     1      45.917  17.200  93.427  1.00  0.00           C  
ATOM     15  C6    G     1      44.702  17.505  94.095  1.00  0.00           C  
ATOM     16  O6    G     1      44.489  18.373  94.949  1.00  0.00           O  
ATOM     17  N7    G     1      47.174  17.775  93.541  1.00  0.00           N  
ATOM     18  C8    G     1      47.912  17.107  92.697  1.00  0.00           C  
ATOM     19  N9    G     1      47.219  16.124  92.032  1.00  0.00           N  
ATOM     20  H4'   G     1      49.792  15.009  89.085  1.00  0.00           H  
ATOM     21  H3'   G     1      48.132  17.280  89.399  1.00  0.00           H  
ATOM     22  H1'   G     1      47.530  14.271  91.280  1.00  0.00           H  
ATOM     23  H2'   G     1      46.310  15.929  89.677  1.00  0.00           H  
ATOM     24 HO2'   G     1      47.336  14.410  87.974  1.00  0.00           H  
ATOM     25  H1    G     1      42.786  16.812  94.088  1.00  0.00           H  
ATOM     26  H22   G     1      42.692  14.257  91.809  1.00  0.00           H  
ATOM     27  H21   G     1      41.831  15.192  92.932  1.00  0.00           H  
ATOM     28  H8    G     1      48.864  17.288  92.553  1.00  0.00           H  
ATOM     29  P     A     2      47.605  17.683  86.865  1.00  0.00           P  
ATOM     30  OP2   A     2      48.041  18.919  87.562  1.00  0.00           O  
ATOM     31  OP1   A     2      47.870  17.527  85.413  1.00  0.00           O  
ATOM     32  O5'   A     2      46.039  17.511  87.102  1.00  0.00           O  
ATOM     33  C5'   A     2      45.343  16.385  86.587  1.00  0.00           C  
ATOM     34  C4'   A     2      43.901  16.376  87.027  1.00  0.00           C  
ATOM     35  O4'   A     2      43.809  16.133  88.469  1.00  0.00           O  
ATOM     36  C3'   A     2      43.141  17.682  86.850  1.00  0.00           C  
ATOM     37  O3'   A     2      42.666  17.872  85.528  1.00  0.00           O  
ATOM     38  C1'   A     2      42.679  16.787  88.962  1.00  0.00           C  
ATOM     39  C2'   A     2      41.954  17.426  87.770  1.00  0.00           C  
ATOM     40  O2'   A     2      41.052  16.489  87.200  1.00  0.00           O  
ATOM     41  N1    A     2      41.264  19.692  92.976  1.00  0.00           N  
ATOM     42  C2    A     2      40.596  18.808  92.225  1.00  0.00           C  
ATOM     43  N3    A     2      41.026  18.086  91.193  1.00  0.00           N  
ATOM     44  C4    A     2      42.322  18.344  90.940  1.00  0.00           C  
ATOM     45  C5    A     2      43.140  19.224  91.623  1.00  0.00           C  
ATOM     46  C6    A     2      42.564  19.928  92.696  1.00  0.00           C  
ATOM     47  N6    A     2      43.230  20.810  93.445  1.00  0.00           N  
ATOM     48  N7    A     2      44.418  19.228  91.081  1.00  0.00           N  
ATOM     49  C8    A     2      44.345  18.364  90.099  1.00  0.00           C  
ATOM     50  N9    A     2      43.105  17.790  89.956  1.00  0.00           N  
ATOM     51  H5'   A     2      45.779  15.567  86.905  1.00  0.00           H  
ATOM     52 H5''   A     2      45.379  16.406  85.609  1.00  0.00           H  
ATOM     53  H4'   A     2      43.427  15.666  86.547  1.00  0.00           H  
ATOM     54  H3'   A     2      43.646  18.475  87.127  1.00  0.00           H  
ATOM     55  H1'   A     2      42.087  16.133  89.391  1.00  0.00           H  
ATOM     56  H2'   A     2      41.503  18.261  88.015  1.00  0.00           H  
ATOM     57 HO2'   A     2      41.077  16.577  86.224  1.00  0.00           H  
ATOM     58  H2    A     2      39.656  18.674  92.469  1.00  0.00           H  
ATOM     59  H61   A     2      42.774  21.270  94.181  1.00  0.00           H  
ATOM     60  H62   A     2      44.174  20.996  93.261  1.00  0.00           H  
ATOM     61  H8    A     2      45.105  18.147  89.519  1.00  0.00           H  
ATOM     62  P     A     3      42.305  19.348  85.003  1.00  0.00           P  
ATOM     63  OP2   A     3      43.152  20.318  85.741  1.00  0.00           O  
ATOM     64  OP1   A     3      42.333  19.328  83.520  1.00  0.00           O  
ATOM     65  O5'   A     3      40.795  19.562  85.466  1.00  0.00           O  
ATOM     66  C5'   A     3      40.262  20.867  85.633  1.00  0.00           C  
ATOM     67  C4'   A     3      39.113  20.875  86.609  1.00  0.00           C  
ATOM     68  O4'   A     3      39.538  20.280  87.863  1.00  0.00           O  
ATOM     69  C3'   A     3      38.592  22.246  87.014  1.00  0.00           C  
ATOM     70  O3'   A     3      37.702  22.804  86.064  1.00  0.00           O  
ATOM     71  C1'   A     3      38.911  20.921  88.947  1.00  0.00           C  
ATOM     72  C2'   A     3      37.944  21.948  88.365  1.00  0.00           C  
ATOM     73  O2'   A     3      36.670  21.341  88.202  1.00  0.00           O  
ATOM     74  N1    A     3      39.957  23.341  93.374  1.00  0.00           N  
ATOM     75  C2    A     3      38.819  22.854  92.861  1.00  0.00           C  
ATOM     76  N3    A     3      38.618  22.235  91.700  1.00  0.00           N  
ATOM     77  C4    A     3      39.769  22.127  91.013  1.00  0.00           C  
ATOM     78  C5    A     3      41.015  22.578  91.409  1.00  0.00           C  
ATOM     79  C6    A     3      41.095  23.216  92.659  1.00  0.00           C  
ATOM     80  N6    A     3      42.228  23.702  93.170  1.00  0.00           N  
ATOM     81  N7    A     3      41.970  22.290  90.442  1.00  0.00           N  
ATOM     82  C8    A     3      41.291  21.683  89.501  1.00  0.00           C  
ATOM     83  N9    A     3      39.953  21.549  89.780  1.00  0.00           N  
ATOM     84  H5'   A     3      39.947  21.198  84.766  1.00  0.00           H  
ATOM     85 H5''   A     3      40.967  21.461  85.964  1.00  0.00           H  
ATOM     86  H4'   A     3      38.371  20.351  86.241  1.00  0.00           H  
ATOM     87  H3'   A     3      39.344  22.860  87.150  1.00  0.00           H  
ATOM     88  H1'   A     3      38.411  20.271  89.484  1.00  0.00           H  
ATOM     89  H2'   A     3      37.895  22.751  88.925  1.00  0.00           H  
ATOM     90 HO2'   A     3      36.258  21.682  87.382  1.00  0.00           H  
ATOM     91  H2    A     3      38.022  22.970  93.420  1.00  0.00           H  
ATOM     92  H61   A     3      42.222  24.138  94.049  1.00  0.00           H  
ATOM     93  H62   A     3      43.066  23.623  92.669  1.00  0.00           H  
ATOM     94  H8    A     3      41.701  21.354  88.673  1.00  0.00           H  
ATOM     95  P     U     4      37.867  24.335  85.604  1.00  0.00           P  
ATOM     96  OP2   U     4      39.311  24.593  85.376  1.00  0.00           O  
ATOM     97  OP1   U     4      36.893  24.596  84.513  1.00  0.00           O  
ATOM     98  O5'   U     4      37.412  25.172  86.881  1.00  0.00           O  
ATOM     99  C5'   U     4      36.086  25.079  87.380  1.00  0.00           C  
ATOM    100  C4'   U     4      35.968  25.675  88.761  1.00  0.00           C  
ATOM    101  O4'   U     4      36.849  24.970  89.644  1.00  0.00           O  
ATOM    102  C3'   U     4      36.413  27.121  88.908  1.00  0.00           C  
ATOM    103  O3'   U     4      35.399  28.050  88.570  1.00  0.00           O  
ATOM    104  C1'   U     4      37.389  25.841  90.632  1.00  0.00           C  
ATOM    105  C2'   U     4      36.818  27.217  90.370  1.00  0.00           C  
ATOM    106  O2'   U     4      35.685  27.408  91.206  1.00  0.00           O  
ATOM    107  N1    U     4      38.868  25.816  90.525  1.00  0.00           N  
ATOM    108  C2    U     4      39.586  26.321  91.592  1.00  0.00           C  
ATOM    109  O2    U     4      39.061  26.774  92.594  1.00  0.00           O  
ATOM    110  N3    U     4      40.952  26.276  91.449  1.00  0.00           N  
ATOM    111  C4    U     4      41.659  25.790  90.370  1.00  0.00           C  
ATOM    112  O4    U     4      42.890  25.820  90.391  1.00  0.00           O  
ATOM    113  C5    U     4      40.850  25.284  89.304  1.00  0.00           C  
ATOM    114  C6    U     4      39.518  25.314  89.418  1.00  0.00           C  
ATOM    115  H5'   U     4      35.824  24.136  87.416  1.00  0.00           H  
ATOM    116 H5''   U     4      35.483  25.557  86.774  1.00  0.00           H  
ATOM    117  H4'   U     4      35.049  25.592  89.090  1.00  0.00           H  
ATOM    118  H3'   U     4      37.195  27.277  88.338  1.00  0.00           H  
ATOM    119  H1'   U     4      37.123  25.547  91.529  1.00  0.00           H  
ATOM    120  H2'   U     4      37.493  27.914  90.511  1.00  0.00           H  
ATOM    121 HO2'   U     4      35.009  27.920  90.715  1.00  0.00           H  
ATOM    122  H3    U     4      41.480  26.630  92.194  1.00  0.00           H  
ATOM    123  H5    U     4      41.270  24.917  88.497  1.00  0.00           H  
ATOM    124  H6    U     4      38.987  24.963  88.674  1.00  0.00           H  
ATOM    125  P     U     5      35.741  29.323  87.650  1.00  0.00           P  
ATOM    126  OP2   U     5      36.576  28.857  86.515  1.00  0.00           O  
ATOM    127  OP1   U     5      34.474  30.049  87.381  1.00  0.00           O  
ATOM    128  O5'   U     5      36.646  30.241  88.585  1.00  0.00           O  
ATOM    129  C5'   U     5      36.134  30.783  89.793  1.00  0.00           C  
ATOM    130  C4'   U     5      37.228  31.349  90.655  1.00  0.00           C  
ATOM    131  O4'   U     5      38.109  30.272  91.066  1.00  0.00           O  
ATOM    132  C3'   U     5      38.143  32.340  89.955  1.00  0.00           C  
ATOM    133  O3'   U     5      37.565  33.644  90.014  1.00  0.00           O  
ATOM    134  C1'   U     5      39.457  30.692  91.019  1.00  0.00           C  
ATOM    135  C2'   U     5      39.444  32.195  90.739  1.00  0.00           C  
ATOM    136  O2'   U     5      39.422  32.842  91.990  1.00  0.00           O  
ATOM    137  N1    U     5      40.164  29.872  90.024  1.00  0.00           N  
ATOM    138  C2    U     5      41.494  29.618  90.250  1.00  0.00           C  
ATOM    139  O2    U     5      42.103  30.081  91.194  1.00  0.00           O  
ATOM    140  N3    U     5      42.094  28.804  89.333  1.00  0.00           N  
ATOM    141  C4    U     5      41.518  28.235  88.223  1.00  0.00           C  
ATOM    142  O4    U     5      42.209  27.531  87.483  1.00  0.00           O  
ATOM    143  C5    U     5      40.138  28.563  88.036  1.00  0.00           C  
ATOM    144  C6    U     5      39.524  29.355  88.918  1.00  0.00           C  
ATOM    145  H5'   U     5      35.671  30.076  90.288  1.00  0.00           H  
ATOM    146 H5''   U     5      35.496  31.495  89.579  1.00  0.00           H  
ATOM    147  H4'   U     5      36.692  31.854  91.473  1.00  0.00           H  
ATOM    148  H3'   U     5      38.282  32.133  88.884  1.00  0.00           H  
ATOM    149  H1'   U     5      40.004  30.547  91.962  1.00  0.00           H  
ATOM    150  H2'   U     5      40.305  32.638  90.218  1.00  0.00           H  
ATOM    151 HO2'   U     5      38.833  33.649  91.939  1.00  0.00           H  
ATOM    152  H3    U     5      43.062  28.599  89.482  1.00  0.00           H  
ATOM    153  H5    U     5      39.587  28.165  87.170  1.00  0.00           H  
ATOM    154  H6    U     5      38.462  29.598  88.761  1.00  0.00           H  
ATOM    155  P     G     6      37.846  34.709  88.841  1.00  0.00           P  
ATOM    156  OP2   G     6      37.828  34.046  87.513  1.00  0.00           O  
ATOM    157  OP1   G     6      36.904  35.818  89.118  1.00  0.00           O  
ATOM    158  O5'   G     6      39.330  35.196  89.145  1.00  0.00           O  
ATOM    159  C5'   G     6      40.191  35.654  88.102  1.00  0.00           C  
ATOM    160  C4'   G     6      41.617  35.657  88.588  1.00  0.00           C  
ATOM    161  O4'   G     6      41.943  34.369  89.184  1.00  0.00           O  
ATOM    162  C3'   G     6      42.660  35.829  87.501  1.00  0.00           C  
ATOM    163  O3'   G     6      42.854  37.205  87.216  1.00  0.00           O  
ATOM    164  C1'   G     6      43.264  34.006  88.861  1.00  0.00           C  
ATOM    165  C2'   G     6      43.887  35.206  88.145  1.00  0.00           C  
ATOM    166  O2'   G     6      44.455  36.073  89.099  1.00  0.00           O  
ATOM    167  N1    G     6      45.969  30.483  86.418  1.00  0.00           N  
ATOM    168  C2    G     6      46.393  31.523  87.195  1.00  0.00           C  
ATOM    169  N2    G     6      47.715  31.648  87.349  1.00  0.00           N  
ATOM    170  N3    G     6      45.585  32.380  87.784  1.00  0.00           N  
ATOM    171  C4    G     6      44.292  32.110  87.531  1.00  0.00           C  
ATOM    172  C5    G     6      43.761  31.095  86.768  1.00  0.00           C  
ATOM    173  C6    G     6      44.647  30.180  86.141  1.00  0.00           C  
ATOM    174  O6    G     6      44.378  29.206  85.423  1.00  0.00           O  
ATOM    175  N7    G     6      42.374  31.161  86.757  1.00  0.00           N  
ATOM    176  C8    G     6      42.092  32.197  87.500  1.00  0.00           C  
ATOM    177  N9    G     6      43.211  32.821  88.003  1.00  0.00           N  
ATOM    178  H5'   G     6      39.899  36.666  87.788  1.00  0.00           H  
ATOM    179 H5''   G     6      40.095  35.003  87.221  1.00  0.00           H  
ATOM    180  H4'   G     6      41.664  36.510  89.280  1.00  0.00           H  
ATOM    181  H3'   G     6      42.372  35.383  86.537  1.00  0.00           H  
ATOM    182  H1'   G     6      43.922  33.762  89.708  1.00  0.00           H  
ATOM    183  H2'   G     6      44.687  34.998  87.421  1.00  0.00           H  
ATOM    184 HO2'   G     6      44.172  37.013  88.907  1.00  0.00           H  
ATOM    185  H1    G     6      46.668  29.893  86.016  1.00  0.00           H  
ATOM    186  H22   G     6      48.084  32.390  87.909  1.00  0.00           H  
ATOM    187  H21   G     6      48.333  31.001  86.905  1.00  0.00           H  
ATOM    188  H8    G     6      41.064  32.537  87.702  1.00  0.00           H  
ATOM    189  P     C     7      43.024  37.673  85.696  1.00  0.00           P  
ATOM    190  OP2   C     7      42.172  36.798  84.850  1.00  0.00           O  
ATOM    191  OP1   C     7      42.809  39.140  85.700  1.00  0.00           O  
ATOM    192  O5'   C     7      44.545  37.349  85.340  1.00  0.00           O  
ATOM    193  C5'   C     7      45.617  38.040  85.972  1.00  0.00           C  
ATOM    194  C4'   C     7      46.915  37.317  85.744  1.00  0.00           C  
ATOM    195  O4'   C     7      46.801  35.956  86.243  1.00  0.00           O  
ATOM    196  C3'   C     7      47.303  37.117  84.289  1.00  0.00           C  
ATOM    197  O3'   C     7      47.897  38.261  83.703  1.00  0.00           O  
ATOM    198  C1'   C     7      47.549  35.080  85.423  1.00  0.00           C  
ATOM    199  C2'   C     7      48.265  35.947  84.390  1.00  0.00           C  
ATOM    200  O2'   C     7      49.516  36.339  84.916  1.00  0.00           O  
ATOM    201  N1    C     7      46.624  34.118  84.790  1.00  0.00           N  
ATOM    202  C2    C     7      47.148  32.912  84.305  1.00  0.00           C  
ATOM    203  O2    C     7      48.368  32.701  84.409  1.00  0.00           O  
ATOM    204  N3    C     7      46.319  32.011  83.730  1.00  0.00           N  
ATOM    205  C4    C     7      45.017  32.280  83.624  1.00  0.00           C  
ATOM    206  N4    C     7      44.235  31.362  83.047  1.00  0.00           N  
ATOM    207  C5    C     7      44.456  33.504  84.102  1.00  0.00           C  
ATOM    208  C6    C     7      45.287  34.384  84.673  1.00  0.00           C  
ATOM    209  H5'   C     7      45.427  38.126  87.052  1.00  0.00           H  
ATOM    210 H5''   C     7      45.691  39.063  85.576  1.00  0.00           H  
ATOM    211  H4'   C     7      47.663  37.940  86.256  1.00  0.00           H  
ATOM    212  H3'   C     7      46.446  36.915  83.628  1.00  0.00           H  
ATOM    213  H1'   C     7      48.322  34.493  85.939  1.00  0.00           H  
ATOM    214  H2'   C     7      48.491  35.499  83.412  1.00  0.00           H  
ATOM    215 HO2'   C     7      49.702  37.289  84.664  1.00  0.00           H  
ATOM    216  H42   C     7      43.254  31.530  82.950  1.00  0.00           H  
ATOM    217  H41   C     7      44.631  30.507  82.713  1.00  0.00           H  
ATOM    218  H5    C     7      43.381  33.715  84.002  1.00  0.00           H  
ATOM    219  H6    C     7      44.891  35.337  85.053  1.00  0.00           H  
ATOM    220  P     G     8      47.583  38.602  82.170  1.00  0.00           P  
ATOM    221  OP2   G     8      46.157  38.304  81.892  1.00  0.00           O  
ATOM    222  OP1   G     8      48.121  39.959  81.902  1.00  0.00           O  
ATOM    223  O5'   G     8      48.461  37.547  81.364  1.00  0.00           O  
ATOM    224  C5'   G     8      49.896  37.568  81.449  1.00  0.00           C  
ATOM    225  C4'   G     8      50.478  36.390  80.713  1.00  0.00           C  
ATOM    226  O4'   G     8      50.054  35.154  81.342  1.00  0.00           O  
ATOM    227  C3'   G     8      50.017  36.214  79.277  1.00  0.00           C  
ATOM    228  O3'   G     8      50.649  37.097  78.369  1.00  0.00           O  
ATOM    229  C1'   G     8      49.990  34.136  80.357  1.00  0.00           C  
ATOM    230  C2'   G     8      50.380  34.765  79.021  1.00  0.00           C  
ATOM    231  O2'   G     8      51.766  34.591  78.809  1.00  0.00           O  
ATOM    232  N1    G     8      47.047  30.451  78.527  1.00  0.00           N  
ATOM    233  C2    G     8      48.406  30.611  78.437  1.00  0.00           C  
ATOM    234  N2    G     8      49.076  29.676  77.744  1.00  0.00           N  
ATOM    235  N3    G     8      49.067  31.617  78.983  1.00  0.00           N  
ATOM    236  C4    G     8      48.250  32.461  79.643  1.00  0.00           C  
ATOM    237  C5    G     8      46.882  32.390  79.797  1.00  0.00           C  
ATOM    238  C6    G     8      46.182  31.315  79.194  1.00  0.00           C  
ATOM    239  O6    G     8      44.971  31.092  79.193  1.00  0.00           O  
ATOM    240  N7    G     8      46.418  33.454  80.558  1.00  0.00           N  
ATOM    241  C8    G     8      47.491  34.145  80.835  1.00  0.00           C  
ATOM    242  N9    G     8      48.633  33.604  80.294  1.00  0.00           N  
ATOM    243  H5'   G     8      50.212  37.541  82.501  1.00  0.00           H  
ATOM    244 H5''   G     8      50.285  38.503  81.020  1.00  0.00           H  
ATOM    245  H4'   G     8      51.562  36.570  80.734  1.00  0.00           H  
ATOM    246  H3'   G     8      48.948  36.428  79.126  1.00  0.00           H  
ATOM    247  H1'   G     8      50.674  33.291  80.524  1.00  0.00           H  
ATOM    248  H2'   G     8      49.900  34.360  78.119  1.00  0.00           H  
ATOM    249 HO2'   G     8      52.174  35.462  78.534  1.00  0.00           H  
ATOM    250  H1    G     8      46.645  29.653  78.080  1.00  0.00           H  
ATOM    251  H22   G     8      50.069  29.744  77.646  1.00  0.00           H  
ATOM    252  H21   G     8      48.583  28.913  77.328  1.00  0.00           H  
ATOM    253  H8    G     8      47.479  35.070  81.432  1.00  0.00           H  
ATOM    254  P     G     9      49.885  37.564  77.034  1.00  0.00           P  
ATOM    255  OP2   G     9      48.440  37.688  77.351  1.00  0.00           O  
ATOM    256  OP1   G     9      50.615  38.728  76.470  1.00  0.00           O  
ATOM    257  O5'   G     9      50.068  36.337  76.035  1.00  0.00           O  
ATOM    258  C5'   G     9      51.359  35.937  75.600  1.00  0.00           C  
ATOM    259  C4'   G     9      51.297  34.694  74.748  1.00  0.00           C  
ATOM    260  O4'   G     9      50.780  33.579  75.522  1.00  0.00           O  
ATOM    261  C3'   G     9      50.375  34.758  73.539  1.00  0.00           C  
ATOM    262  O3'   G     9      50.933  35.480  72.455  1.00  0.00           O  
ATOM    263  C1'   G     9      50.050  32.709  74.666  1.00  0.00           C  
ATOM    264  C2'   G     9      50.109  33.282  73.250  1.00  0.00           C  
ATOM    265  O2'   G     9      51.196  32.689  72.554  1.00  0.00           O  
ATOM    266  N1    G     9      45.746  30.007  74.359  1.00  0.00           N  
ATOM    267  C2    G     9      46.938  29.831  73.699  1.00  0.00           C  
ATOM    268  N2    G     9      46.997  28.800  72.843  1.00  0.00           N  
ATOM    269  N3    G     9      47.996  30.607  73.865  1.00  0.00           N  
ATOM    270  C4    G     9      47.765  31.592  74.759  1.00  0.00           C  
ATOM    271  C5    G     9      46.614  31.855  75.472  1.00  0.00           C  
ATOM    272  C6    G     9      45.486  31.015  75.283  1.00  0.00           C  
ATOM    273  O6    G     9      44.376  31.084  75.822  1.00  0.00           O  
ATOM    274  N7    G     9      46.784  32.962  76.290  1.00  0.00           N  
ATOM    275  C8    G     9      48.011  33.346  76.065  1.00  0.00           C  
ATOM    276  N9    G     9      48.663  32.559  75.147  1.00  0.00           N  
ATOM    277  H5'   G     9      51.921  35.761  76.383  1.00  0.00           H  
ATOM    278 H5''   G     9      51.759  36.664  75.077  1.00  0.00           H  
ATOM    279  H4'   G     9      52.204  34.478  74.445  1.00  0.00           H  
ATOM    280  H3'   G     9      49.533  35.181  73.806  1.00  0.00           H  
ATOM    281  H1'   G     9      50.498  31.838  74.685  1.00  0.00           H  
ATOM    282  H2'   G     9      49.261  33.156  72.774  1.00  0.00           H  
ATOM    283 HO2'   G     9      51.619  33.367  71.987  1.00  0.00           H  
ATOM    284  H1    G     9      45.022  29.376  74.166  1.00  0.00           H  
ATOM    285  H22   G     9      47.823  28.626  72.343  1.00  0.00           H  
ATOM    286  H21   G     9      46.218  28.221  72.714  1.00  0.00           H  
ATOM    287  H8    G     9      48.424  34.117  76.506  1.00  0.00           H  
ATOM    288  P     G    10      49.982  36.071  71.303  1.00  0.00           P  
ATOM    289  OP2   G    10      48.874  36.813  71.958  1.00  0.00           O  
ATOM    290  OP1   G    10      50.839  36.762  70.306  1.00  0.00           O  
ATOM    291  O5'   G    10      49.365  34.776  70.609  1.00  0.00           O  
ATOM    292  C5'   G    10      48.113  34.834  69.941  1.00  0.00           C  
ATOM    293  C4'   G    10      47.672  33.469  69.472  1.00  0.00           C  
ATOM    294  O4'   G    10      47.434  32.626  70.624  1.00  0.00           O  
ATOM    295  C3'   G    10      46.371  33.422  68.684  1.00  0.00           C  
ATOM    296  O3'   G    10      46.554  33.667  67.300  1.00  0.00           O  
ATOM    297  C1'   G    10      46.319  31.781  70.396  1.00  0.00           C  
ATOM    298  C2'   G    10      45.831  32.026  68.971  1.00  0.00           C  
ATOM    299  O2'   G    10      46.421  31.064  68.108  1.00  0.00           O  
ATOM    300  N1    G    10      41.934  30.348  72.547  1.00  0.00           N  
ATOM    301  C2    G    10      42.658  29.740  71.551  1.00  0.00           C  
ATOM    302  N2    G    10      42.153  28.599  71.059  1.00  0.00           N  
ATOM    303  N3    G    10      43.797  30.214  71.071  1.00  0.00           N  
ATOM    304  C4    G    10      44.159  31.365  71.675  1.00  0.00           C  
ATOM    305  C5    G    10      43.509  32.053  72.678  1.00  0.00           C  
ATOM    306  C6    G    10      42.289  31.533  73.183  1.00  0.00           C  
ATOM    307  O6    G    10      41.563  31.997  74.071  1.00  0.00           O  
ATOM    308  N7    G    10      44.211  33.197  73.027  1.00  0.00           N  
ATOM    309  C8    G    10      45.257  33.185  72.244  1.00  0.00           C  
ATOM    310  N9    G    10      45.288  32.101  71.400  1.00  0.00           N  
ATOM    311  H5'   G    10      48.190  35.429  69.167  1.00  0.00           H  
ATOM    312 H5''   G    10      47.439  35.194  70.555  1.00  0.00           H  
ATOM    313  H4'   G    10      48.386  33.068  68.932  1.00  0.00           H  
ATOM    314  H3'   G    10      45.757  34.087  69.057  1.00  0.00           H  
ATOM    315  H1'   G    10      46.588  30.843  70.492  1.00  0.00           H  
ATOM    316  H2'   G    10      44.852  32.008  68.919  1.00  0.00           H  
ATOM    317 HO2'   G    10      46.658  31.497  67.262  1.00  0.00           H  
ATOM    318  H1    G    10      41.102  29.915  72.833  1.00  0.00           H  
ATOM    319  H22   G    10      42.627  28.120  70.346  1.00  0.00           H  
ATOM    320  H21   G    10      41.311  28.241  71.409  1.00  0.00           H  
ATOM    321  H8    G    10      45.949  33.878  72.260  1.00  0.00           H  
ATOM    322  P     A    11      45.590  34.696  66.528  1.00  0.00           P  
ATOM    323  OP2   A    11      45.009  35.623  67.532  1.00  0.00           O  
ATOM    324  OP1   A    11      46.336  35.243  65.368  1.00  0.00           O  
ATOM    325  O5'   A    11      44.414  33.776  65.970  1.00  0.00           O  
ATOM    326  C5'   A    11      44.697  32.631  65.180  1.00  0.00           C  
ATOM    327  C4'   A    11      43.481  31.752  65.023  1.00  0.00           C  
ATOM    328  O4'   A    11      42.958  31.470  66.347  1.00  0.00           O  
ATOM    329  C3'   A    11      42.327  32.347  64.230  1.00  0.00           C  
ATOM    330  O3'   A    11      41.520  31.365  63.604  1.00  0.00           O  
ATOM    331  C1'   A    11      41.663  32.039  66.470  1.00  0.00           C  
ATOM    332  C2'   A    11      41.484  33.006  65.308  1.00  0.00           C  
ATOM    333  O2'   A    11      40.112  33.039  64.943  1.00  0.00           O  
ATOM    334  N1    A    11      39.740  31.920  71.250  1.00  0.00           N  
ATOM    335  C2    A    11      39.612  31.089  70.207  1.00  0.00           C  
ATOM    336  N3    A    11      40.142  31.181  68.989  1.00  0.00           N  
ATOM    337  C4    A    11      40.892  32.292  68.879  1.00  0.00           C  
ATOM    338  C5    A    11      41.118  33.239  69.860  1.00  0.00           C  
ATOM    339  C6    A    11      40.501  33.026  71.106  1.00  0.00           C  
ATOM    340  N6    A    11      40.627  33.854  72.146  1.00  0.00           N  
ATOM    341  N7    A    11      41.945  34.248  69.387  1.00  0.00           N  
ATOM    342  C8    A    11      42.197  33.894  68.151  1.00  0.00           C  
ATOM    343  N9    A    11      41.592  32.719  67.777  1.00  0.00           N  
ATOM    344  H5'   A    11      45.410  32.114  65.610  1.00  0.00           H  
ATOM    345 H5''   A    11      45.000  32.918  64.295  1.00  0.00           H  
ATOM    346  H4'   A    11      43.748  30.917  64.585  1.00  0.00           H  
ATOM    347  H3'   A    11      42.673  33.039  63.628  1.00  0.00           H  
ATOM    348  H1'   A    11      40.971  31.345  66.425  1.00  0.00           H  
ATOM    349  H2'   A    11      41.822  33.899  65.532  1.00  0.00           H  
ATOM    350 HO2'   A    11      40.044  33.179  63.975  1.00  0.00           H  
ATOM    351  H2    A    11      39.050  30.302  70.363  1.00  0.00           H  
ATOM    352  H61   A    11      40.173  33.652  72.991  1.00  0.00           H  
ATOM    353  H62   A    11      41.175  34.663  72.065  1.00  0.00           H  
ATOM    354  H8    A    11      42.764  34.420  67.548  1.00  0.00           H  
ATOM    355  P     A    12      41.031  31.568  62.087  1.00  0.00           P  
ATOM    356  OP2   A    12      40.436  32.924  61.973  1.00  0.00           O  
ATOM    357  OP1   A    12      42.145  31.178  61.187  1.00  0.00           O  
ATOM    358  O5'   A    12      39.860  30.502  61.913  1.00  0.00           O  
ATOM    359  C5'   A    12      40.041  29.344  61.112  1.00  0.00           C  
ATOM    360  C4'   A    12      38.892  28.379  61.262  1.00  0.00           C  
ATOM    361  O4'   A    12      39.078  27.594  62.470  1.00  0.00           O  
ATOM    362  C3'   A    12      37.510  29.003  61.384  1.00  0.00           C  
ATOM    363  O3'   A    12      36.865  29.172  60.134  1.00  0.00           O  
ATOM    364  C1'   A    12      37.867  27.503  63.184  1.00  0.00           C  
ATOM    365  C2'   A    12      36.762  27.985  62.240  1.00  0.00           C  
ATOM    366  O2'   A    12      36.314  26.887  61.459  1.00  0.00           O  
ATOM    367  N1    A    12      35.748  28.911  67.665  1.00  0.00           N  
ATOM    368  C2    A    12      35.366  28.039  66.724  1.00  0.00           C  
ATOM    369  N3    A    12      35.967  27.720  65.579  1.00  0.00           N  
ATOM    370  C4    A    12      37.106  28.419  65.430  1.00  0.00           C  
ATOM    371  C5    A    12      37.628  29.350  66.309  1.00  0.00           C  
ATOM    372  C6    A    12      36.897  29.596  67.485  1.00  0.00           C  
ATOM    373  N6    A    12      37.277  30.466  68.423  1.00  0.00           N  
ATOM    374  N7    A    12      38.821  29.868  65.823  1.00  0.00           N  
ATOM    375  C8    A    12      38.990  29.250  64.680  1.00  0.00           C  
ATOM    376  N9    A    12      37.990  28.359  64.379  1.00  0.00           N  
ATOM    377  H5'   A    12      40.871  28.896  61.380  1.00  0.00           H  
ATOM    378 H5''   A    12      40.113  29.612  60.173  1.00  0.00           H  
ATOM    379  H4'   A    12      38.877  27.780  60.487  1.00  0.00           H  
ATOM    380  H3'   A    12      37.580  29.847  61.879  1.00  0.00           H  
ATOM    381  H1'   A    12      37.680  26.581  63.460  1.00  0.00           H  
ATOM    382  H2'   A    12      36.027  28.404  62.735  1.00  0.00           H  
ATOM    383 HO2'   A    12      36.129  27.198  60.548  1.00  0.00           H  
ATOM    384  H2    A    12      34.525  27.567  66.903  1.00  0.00           H  
ATOM    385  H61   A    12      36.725  30.596  69.223  1.00  0.00           H  
ATOM    386  H62   A    12      38.107  30.975  68.314  1.00  0.00           H  
ATOM    387  H8    A    12      39.759  29.410  64.094  1.00  0.00           H  
ATOM    388  P     A    13      36.050  30.521  59.820  1.00  0.00           P  
ATOM    389  OP2   A    13      36.865  31.670  60.291  1.00  0.00           O  
ATOM    390  OP1   A    13      35.601  30.470  58.407  1.00  0.00           O  
ATOM    391  O5'   A    13      34.761  30.418  60.752  1.00  0.00           O  
ATOM    392  C5'   A    13      33.832  29.356  60.595  1.00  0.00           C  
ATOM    393  C4'   A    13      32.809  29.347  61.703  1.00  0.00           C  
ATOM    394  O4'   A    13      33.411  29.026  62.979  1.00  0.00           O  
ATOM    395  C3'   A    13      32.142  30.680  62.007  1.00  0.00           C  
ATOM    396  O3'   A    13      31.136  31.023  61.069  1.00  0.00           O  
ATOM    397  C1'   A    13      32.599  29.552  63.987  1.00  0.00           C  
ATOM    398  C2'   A    13      31.483  30.342  63.317  1.00  0.00           C  
ATOM    399  O2'   A    13      30.356  29.499  63.125  1.00  0.00           O  
ATOM    400  N1    A    13      32.975  31.688  68.661  1.00  0.00           N  
ATOM    401  C2    A    13      32.039  30.915  68.097  1.00  0.00           C  
ATOM    402  N3    A    13      32.004  30.392  66.873  1.00  0.00           N  
ATOM    403  C4    A    13      33.100  30.742  66.176  1.00  0.00           C  
ATOM    404  C5    A    13      34.147  31.529  66.619  1.00  0.00           C  
ATOM    405  C6    A    13      34.064  32.020  67.934  1.00  0.00           C  
ATOM    406  N6    A    13      34.997  32.792  68.496  1.00  0.00           N  
ATOM    407  N7    A    13      35.105  31.675  65.624  1.00  0.00           N  
ATOM    408  C8    A    13      34.624  30.985  64.621  1.00  0.00           C  
ATOM    409  N9    A    13      33.413  30.392  64.885  1.00  0.00           N  
ATOM    410  H5'   A    13      34.316  28.504  60.600  1.00  0.00           H  
ATOM    411 H5''   A    13      33.372  29.457  59.736  1.00  0.00           H  
ATOM    412  H4'   A    13      32.133  28.665  61.506  1.00  0.00           H  
ATOM    413  H3'   A    13      32.833  31.363  62.140  1.00  0.00           H  
ATOM    414  H1'   A    13      32.212  28.809  64.496  1.00  0.00           H  
ATOM    415  H2'   A    13      31.251  31.149  63.822  1.00  0.00           H  
ATOM    416 HO2'   A    13      29.950  29.704  62.257  1.00  0.00           H  
ATOM    417  H2    A    13      31.269  30.703  68.667  1.00  0.00           H  
ATOM    418  H61   A    13      34.884  33.104  69.418  1.00  0.00           H  
ATOM    419  H62   A    13      35.795  33.045  67.988  1.00  0.00           H  
ATOM    420  H8    A    13      35.085  30.899  63.760  1.00  0.00           H  
ATOM    421  P     G    14      30.663  32.546  60.935  1.00  0.00           P  
ATOM    422  OP2   G    14      31.891  33.368  61.089  1.00  0.00           O  
ATOM    423  OP1   G    14      29.884  32.621  59.673  1.00  0.00           O  
ATOM    424  O5'   G    14      29.682  32.894  62.141  1.00  0.00           O  
ATOM    425  C5'   G    14      29.615  34.210  62.670  1.00  0.00           C  
ATOM    426  C4'   G    14      28.919  34.234  64.008  1.00  0.00           C  
ATOM    427  O4'   G    14      29.640  33.390  64.952  1.00  0.00           O  
ATOM    428  C3'   G    14      28.843  35.589  64.696  1.00  0.00           C  
ATOM    429  O3'   G    14      27.742  36.370  64.262  1.00  0.00           O  
ATOM    430  C1'   G    14      29.722  33.997  66.223  1.00  0.00           C  
ATOM    431  C2'   G    14      28.776  35.203  66.175  1.00  0.00           C  
ATOM    432  O2'   G    14      27.471  34.777  66.538  1.00  0.00           O  
ATOM    433  N1    G    14      33.044  36.210  69.383  1.00  0.00           N  
ATOM    434  C2    G    14      31.696  35.996  69.541  1.00  0.00           C  
ATOM    435  N2    G    14      31.155  36.427  70.691  1.00  0.00           N  
ATOM    436  N3    G    14      30.931  35.403  68.639  1.00  0.00           N  
ATOM    437  C4    G    14      31.632  35.035  67.546  1.00  0.00           C  
ATOM    438  C5    G    14      32.977  35.201  67.290  1.00  0.00           C  
ATOM    439  C6    G    14      33.785  35.839  68.266  1.00  0.00           C  
ATOM    440  O6    G    14      34.998  36.078  68.225  1.00  0.00           O  
ATOM    441  N7    G    14      33.309  34.681  66.047  1.00  0.00           N  
ATOM    442  C8    G    14      32.182  34.218  65.578  1.00  0.00           C  
ATOM    443  N9    G    14      31.125  34.400  66.437  1.00  0.00           N  
ATOM    444  H5'   G    14      29.125  34.782  62.044  1.00  0.00           H  
ATOM    445 H5''   G    14      30.525  34.559  62.776  1.00  0.00           H  
ATOM    446  H4'   G    14      28.010  33.882  63.899  1.00  0.00           H  
ATOM    447  H3'   G    14      29.672  36.084  64.531  1.00  0.00           H  
ATOM    448  H1'   G    14      29.443  33.392  66.942  1.00  0.00           H  
ATOM    449  H2'   G    14      29.095  35.929  66.751  1.00  0.00           H  
ATOM    450 HO2'   G    14      26.827  35.139  65.894  1.00  0.00           H  
ATOM    451  H1    G    14      33.521  36.658  70.112  1.00  0.00           H  
ATOM    452  H22   G    14      30.198  36.301  70.859  1.00  0.00           H  
ATOM    453  H21   G    14      31.715  36.867  71.364  1.00  0.00           H  
ATOM    454  H8    G    14      32.100  33.785  64.704  1.00  0.00           H  
ATOM    455  P     G    15      27.927  37.941  63.981  1.00  0.00           P  
ATOM    456  OP2   G    15      29.264  38.144  63.367  1.00  0.00           O  
ATOM    457  OP1   G    15      26.714  38.429  63.276  1.00  0.00           O  
ATOM    458  O5'   G    15      27.948  38.593  65.435  1.00  0.00           O  
ATOM    459  C5'   G    15      26.816  38.508  66.288  1.00  0.00           C  
ATOM    460  C4'   G    15      27.125  39.016  67.664  1.00  0.00           C  
ATOM    461  O4'   G    15      28.163  38.192  68.247  1.00  0.00           O  
ATOM    462  C3'   G    15      27.693  40.422  67.726  1.00  0.00           C  
ATOM    463  O3'   G    15      26.657  41.388  67.659  1.00  0.00           O  
ATOM    464  C1'   G    15      28.998  39.002  69.068  1.00  0.00           C  
ATOM    465  C2'   G    15      28.390  40.407  69.076  1.00  0.00           C  
ATOM    466  O2'   G    15      27.474  40.520  70.149  1.00  0.00           O  
ATOM    467  N1    G    15      33.806  40.486  69.687  1.00  0.00           N  
ATOM    468  C2    G    15      32.742  40.613  70.546  1.00  0.00           C  
ATOM    469  N2    G    15      32.977  41.257  71.698  1.00  0.00           N  
ATOM    470  N3    G    15      31.532  40.146  70.292  1.00  0.00           N  
ATOM    471  C4    G    15      31.471  39.544  69.088  1.00  0.00           C  
ATOM    472  C5    G    15      32.475  39.363  68.164  1.00  0.00           C  
ATOM    473  C6    G    15      33.760  39.862  68.445  1.00  0.00           C  
ATOM    474  O6    G    15      34.774  39.808  67.743  1.00  0.00           O  
ATOM    475  N7    G    15      32.002  38.694  67.048  1.00  0.00           N  
ATOM    476  C8    G    15      30.739  38.495  67.303  1.00  0.00           C  
ATOM    477  N9    G    15      30.347  39.003  68.515  1.00  0.00           N  
ATOM    478  H5'   G    15      26.531  37.573  66.349  1.00  0.00           H  
ATOM    479 H5''   G    15      26.087  39.040  65.906  1.00  0.00           H  
ATOM    480  H4'   G    15      26.157  38.988  68.184  1.00  0.00           H  
ATOM    481  H3'   G    15      28.354  40.670  66.881  1.00  0.00           H  
ATOM    482  H1'   G    15      29.076  38.682  70.118  1.00  0.00           H  
ATOM    483  H2'   G    15      29.086  41.248  69.203  1.00  0.00           H  
ATOM    484 HO2'   G    15      26.620  40.923  69.818  1.00  0.00           H  
ATOM    485  H1    G    15      34.681  40.872  69.976  1.00  0.00           H  
ATOM    486  H22   G    15      32.238  41.382  72.360  1.00  0.00           H  
ATOM    487  H21   G    15      33.890  41.612  71.895  1.00  0.00           H  
ATOM    488  H8    G    15      30.055  37.981  66.610  1.00  0.00           H  
ATOM    489  P     G    16      26.923  42.798  66.940  1.00  0.00           P  
ATOM    490  OP2   G    16      27.748  42.569  65.731  1.00  0.00           O  
ATOM    491  OP1   G    16      25.603  43.452  66.814  1.00  0.00           O  
ATOM    492  O5'   G    16      27.779  43.621  68.000  1.00  0.00           O  
ATOM    493  C5'   G    16      27.206  44.031  69.262  1.00  0.00           C  
ATOM    494  C4'   G    16      28.276  44.592  70.165  1.00  0.00           C  
ATOM    495  O4'   G    16      29.318  43.601  70.366  1.00  0.00           O  
ATOM    496  C3'   G    16      29.020  45.811  69.643  1.00  0.00           C  
ATOM    497  O3'   G    16      28.302  47.020  69.827  1.00  0.00           O  
ATOM    498  C1'   G    16      30.599  44.251  70.452  1.00  0.00           C  
ATOM    499  C2'   G    16      30.332  45.757  70.413  1.00  0.00           C  
ATOM    500  O2'   G    16      30.170  46.231  71.742  1.00  0.00           O  
ATOM    501  N1    G    16      35.347  44.253  68.616  1.00  0.00           N  
ATOM    502  C2    G    16      34.857  44.812  69.771  1.00  0.00           C  
ATOM    503  N2    G    16      35.743  45.459  70.542  1.00  0.00           N  
ATOM    504  N3    G    16      33.589  44.744  70.144  1.00  0.00           N  
ATOM    505  C4    G    16      32.837  44.060  69.255  1.00  0.00           C  
ATOM    506  C5    G    16      33.229  43.462  68.076  1.00  0.00           C  
ATOM    507  C6    G    16      34.591  43.544  67.688  1.00  0.00           C  
ATOM    508  O6    G    16      35.133  43.079  66.679  1.00  0.00           O  
ATOM    509  N7    G    16      32.150  42.856  67.449  1.00  0.00           N  
ATOM    510  C8    G    16      31.141  43.091  68.243  1.00  0.00           C  
ATOM    511  N9    G    16      31.487  43.816  69.358  1.00  0.00           N  
ATOM    512  H5'   G    16      26.720  43.176  69.752  1.00  0.00           H  
ATOM    513 H5''   G    16      26.428  44.791  69.095  1.00  0.00           H  
ATOM    514  H4'   G    16      27.876  44.812  71.033  1.00  0.00           H  
ATOM    515  H3'   G    16      29.204  45.690  68.686  1.00  0.00           H  
ATOM    516  H1'   G    16      31.002  44.014  71.314  1.00  0.00           H  
ATOM    517  H2'   G    16      31.047  46.235  69.942  1.00  0.00           H  
ATOM    518 HO2'   G    16      29.359  46.778  71.789  1.00  0.00           H  
ATOM    519  H1    G    16      36.304  44.359  68.430  1.00  0.00           H  
ATOM    520  H22   G    16      35.449  45.879  71.378  1.00  0.00           H  
ATOM    521  H21   G    16      36.683  45.515  70.273  1.00  0.00           H  
ATOM    522  H8    G    16      30.229  42.781  68.062  1.00  0.00           H  
ATOM    523  P     G    17      28.611  48.293  68.895  1.00  0.00           P  
ATOM    524  OP2   G    17      28.730  47.818  67.493  1.00  0.00           O  
ATOM    525  OP1   G    17      27.629  49.356  69.229  1.00  0.00           O  
ATOM    526  O5'   G    17      30.049  48.783  69.374  1.00  0.00           O  
ATOM    527  C5'   G    17      30.219  49.433  70.625  1.00  0.00           C  
ATOM    528  C4'   G    17      31.643  49.886  70.826  1.00  0.00           C  
ATOM    529  O4'   G    17      32.528  48.736  70.831  1.00  0.00           O  
ATOM    530  C3'   G    17      32.216  50.788  69.742  1.00  0.00           C  
ATOM    531  O3'   G    17      31.788  52.135  69.859  1.00  0.00           O  
ATOM    532  C1'   G    17      33.805  49.118  70.260  1.00  0.00           C  
ATOM    533  C2'   G    17      33.717  50.606  69.918  1.00  0.00           C  
ATOM    534  O2'   G    17      34.203  51.362  71.018  1.00  0.00           O  
ATOM    535  N1    G    17      37.445  47.677  67.005  1.00  0.00           N  
ATOM    536  C2    G    17      37.518  48.537  68.073  1.00  0.00           C  
ATOM    537  N2    G    17      38.717  49.089  68.312  1.00  0.00           N  
ATOM    538  N3    G    17      36.492  48.835  68.854  1.00  0.00           N  
ATOM    539  C4    G    17      35.367  48.195  68.475  1.00  0.00           C  
ATOM    540  C5    G    17      35.187  47.317  67.426  1.00  0.00           C  
ATOM    541  C6    G    17      36.295  47.007  66.596  1.00  0.00           C  
ATOM    542  O6    G    17      36.338  46.253  65.618  1.00  0.00           O  
ATOM    543  N7    G    17      33.873  46.876  67.373  1.00  0.00           N  
ATOM    544  C8    G    17      33.288  47.481  68.371  1.00  0.00           C  
ATOM    545  N9    G    17      34.136  48.296  69.081  1.00  0.00           N  
ATOM    546  H5'   G    17      29.975  48.814  71.343  1.00  0.00           H  
ATOM    547 H5''   G    17      29.626  50.214  70.661  1.00  0.00           H  
ATOM    548  H4'   G    17      31.713  50.344  71.690  1.00  0.00           H  
ATOM    549  H3'   G    17      31.952  50.443  68.863  1.00  0.00           H  
ATOM    550  H1'   G    17      34.485  48.983  70.954  1.00  0.00           H  
ATOM    551  H2'   G    17      34.204  50.813  69.092  1.00  0.00           H  
ATOM    552 HO2'   G    17      33.559  52.070  71.228  1.00  0.00           H  
ATOM    553  H1    G    17      38.264  47.522  66.489  1.00  0.00           H  
ATOM    554  H22   G    17      38.830  49.711  69.062  1.00  0.00           H  
ATOM    555  H21   G    17      39.482  48.873  67.739  1.00  0.00           H  
ATOM    556  H8    G    17      32.341  47.364  68.591  1.00  0.00           H  
ATOM    557  P     U    18      31.516  53.013  68.541  1.00  0.00           P  
ATOM    558  OP2   U    18      30.628  52.231  67.645  1.00  0.00           O  
ATOM    559  OP1   U    18      31.112  54.375  68.972  1.00  0.00           O  
ATOM    560  O5'   U    18      32.946  53.120  67.848  1.00  0.00           O  
ATOM    561  C5'   U    18      34.011  53.821  68.474  1.00  0.00           C  
ATOM    562  C4'   U    18      35.317  53.616  67.747  1.00  0.00           C  
ATOM    563  O4'   U    18      35.697  52.216  67.798  1.00  0.00           O  
ATOM    564  C3'   U    18      35.317  53.944  66.261  1.00  0.00           C  
ATOM    565  O3'   U    18      35.450  55.331  66.001  1.00  0.00           O  
ATOM    566  C1'   U    18      36.340  51.837  66.575  1.00  0.00           C  
ATOM    567  C2'   U    18      36.476  53.109  65.737  1.00  0.00           C  
ATOM    568  O2'   U    18      37.724  53.721  66.027  1.00  0.00           O  
ATOM    569  N1    U    18      35.555  50.787  65.882  1.00  0.00           N  
ATOM    570  C2    U    18      36.202  50.058  64.903  1.00  0.00           C  
ATOM    571  O2    U    18      37.368  50.242  64.597  1.00  0.00           O  
ATOM    572  N3    U    18      35.436  49.098  64.288  1.00  0.00           N  
ATOM    573  C4    U    18      34.116  48.797  64.545  1.00  0.00           C  
ATOM    574  O4    U    18      33.564  47.902  63.904  1.00  0.00           O  
ATOM    575  C5    U    18      33.510  49.591  65.570  1.00  0.00           C  
ATOM    576  C6    U    18      34.234  50.533  66.186  1.00  0.00           C  
ATOM    577  H5'   U    18      34.104  53.502  69.396  1.00  0.00           H  
ATOM    578 H5''   U    18      33.800  54.778  68.487  1.00  0.00           H  
ATOM    579  H4'   U    18      36.011  54.149  68.189  1.00  0.00           H  
ATOM    580  H3'   U    18      34.482  53.621  65.862  1.00  0.00           H  
ATOM    581  H1'   U    18      37.232  51.487  66.784  1.00  0.00           H  
ATOM    582  H2'   U    18      36.379  52.919  64.780  1.00  0.00           H  
ATOM    583 HO2'   U    18      37.579  54.673  66.209  1.00  0.00           H  
ATOM    584  H3    U    18      35.877  48.569  63.591  1.00  0.00           H  
ATOM    585  H5    U    18      32.574  49.446  65.819  1.00  0.00           H  
ATOM    586  H6    U    18      33.796  51.064  66.883  1.00  0.00           H  
ATOM    587  P     C    19      34.861  55.959  64.644  1.00  0.00           P  
ATOM    588  OP2   C    19      33.560  55.302  64.359  1.00  0.00           O  
ATOM    589  OP1   C    19      34.926  57.438  64.757  1.00  0.00           O  
ATOM    590  O5'   C    19      35.899  55.505  63.525  1.00  0.00           O  
ATOM    591  C5'   C    19      37.197  56.076  63.459  1.00  0.00           C  
ATOM    592  C4'   C    19      38.049  55.405  62.410  1.00  0.00           C  
ATOM    593  O4'   C    19      38.185  53.992  62.713  1.00  0.00           O  
ATOM    594  C3'   C    19      37.504  55.426  60.990  1.00  0.00           C  
ATOM    595  O3'   C    19      37.739  56.656  60.325  1.00  0.00           O  
ATOM    596  C1'   C    19      38.215  53.230  61.495  1.00  0.00           C  
ATOM    597  C2'   C    19      38.208  54.240  60.346  1.00  0.00           C  
ATOM    598  O2'   C    19      39.550  54.560  60.005  1.00  0.00           O  
ATOM    599  N1    C    19      37.073  52.284  61.420  1.00  0.00           N  
ATOM    600  C2    C    19      37.163  51.202  60.536  1.00  0.00           C  
ATOM    601  O2    C    19      38.184  51.066  59.845  1.00  0.00           O  
ATOM    602  N3    C    19      36.135  50.326  60.449  1.00  0.00           N  
ATOM    603  C4    C    19      35.049  50.494  61.201  1.00  0.00           C  
ATOM    604  N4    C    19      34.059  49.605  61.082  1.00  0.00           N  
ATOM    605  C5    C    19      34.927  51.584  62.109  1.00  0.00           C  
ATOM    606  C6    C    19      35.949  52.444  62.187  1.00  0.00           C  
ATOM    607  H5'   C    19      37.631  55.982  64.332  1.00  0.00           H  
ATOM    608 H5''   C    19      37.116  57.029  63.242  1.00  0.00           H  
ATOM    609  H4'   C    19      38.939  55.817  62.415  1.00  0.00           H  
ATOM    610  H3'   C    19      36.540  55.252  61.013  1.00  0.00           H  
ATOM    611  H1'   C    19      39.055  52.725  61.480  1.00  0.00           H  
ATOM    612  H2'   C    19      37.709  53.901  59.573  1.00  0.00           H  
ATOM    613 HO2'   C    19      39.761  54.161  59.136  1.00  0.00           H  
ATOM    614  H42   C    19      33.247  49.701  61.620  1.00  0.00           H  
ATOM    615  H41   C    19      34.147  48.857  60.455  1.00  0.00           H  
ATOM    616  H5    C    19      34.123  51.699  62.658  1.00  0.00           H  
ATOM    617  H6    C    19      35.885  53.201  62.805  1.00  0.00           H  
ATOM    618  P     A    20      36.789  57.085  59.102  1.00  0.00           P  
ATOM    619  OP2   A    20      35.443  56.521  59.306  1.00  0.00           O  
ATOM    620  OP1   A    20      36.956  58.543  58.944  1.00  0.00           O  
ATOM    621  O5'   A    20      37.359  56.320  57.825  1.00  0.00           O  
ATOM    622  C5'   A    20      38.712  56.485  57.379  1.00  0.00           C  
ATOM    623  C4'   A    20      39.115  55.311  56.504  1.00  0.00           C  
ATOM    624  O4'   A    20      38.814  54.081  57.215  1.00  0.00           O  
ATOM    625  C3'   A    20      38.404  55.154  55.165  1.00  0.00           C  
ATOM    626  O3'   A    20      39.016  55.978  54.155  1.00  0.00           O  
ATOM    627  C1'   A    20      38.414  53.071  56.296  1.00  0.00           C  
ATOM    628  C2'   A    20      38.568  53.661  54.889  1.00  0.00           C  
ATOM    629  O2'   A    20      39.853  53.320  54.414  1.00  0.00           O  
ATOM    630  N1    A    20      34.783  49.464  55.712  1.00  0.00           N  
ATOM    631  C2    A    20      36.052  49.541  55.298  1.00  0.00           C  
ATOM    632  N3    A    20      36.950  50.502  55.499  1.00  0.00           N  
ATOM    633  C4    A    20      36.426  51.499  56.227  1.00  0.00           C  
ATOM    634  C5    A    20      35.138  51.568  56.730  1.00  0.00           C  
ATOM    635  C6    A    20      34.283  50.482  56.451  1.00  0.00           C  
ATOM    636  N6    A    20      33.019  50.401  56.878  1.00  0.00           N  
ATOM    637  N7    A    20      34.952  52.743  57.440  1.00  0.00           N  
ATOM    638  C8    A    20      36.107  53.354  57.347  1.00  0.00           C  
ATOM    639  N9    A    20      37.045  52.662  56.618  1.00  0.00           N  
ATOM    640  H5'   A    20      39.389  56.557  58.243  1.00  0.00           H  
ATOM    641 H5''   A    20      38.812  57.424  56.814  1.00  0.00           H  
ATOM    642  H4'   A    20      40.181  55.486  56.294  1.00  0.00           H  
ATOM    643  H3'   A    20      37.353  55.480  55.182  1.00  0.00           H  
ATOM    644  H1'   A    20      39.024  52.157  56.327  1.00  0.00           H  
ATOM    645  H2'   A    20      37.882  53.295  54.112  1.00  0.00           H  
ATOM    646 HO2'   A    20      40.293  54.132  54.028  1.00  0.00           H  
ATOM    647  H2    A    20      36.403  48.686  54.704  1.00  0.00           H  
ATOM    648  H61   A    20      32.464  49.600  56.649  1.00  0.00           H  
ATOM    649  H62   A    20      32.628  51.140  57.424  1.00  0.00           H  
ATOM    650  H8    A    20      36.308  54.333  57.808  1.00  0.00           H  
ATOM    651  P     A    21      38.131  56.572  52.952  1.00  0.00           P  
ATOM    652  OP2   A    21      36.819  56.989  53.508  1.00  0.00           O  
ATOM    653  OP1   A    21      38.961  57.555  52.212  1.00  0.00           O  
ATOM    654  O5'   A    21      37.885  55.318  52.000  1.00  0.00           O  
ATOM    655  C5'   A    21      38.968  54.682  51.338  1.00  0.00           C  
ATOM    656  C4'   A    21      38.504  53.498  50.527  1.00  0.00           C  
ATOM    657  O4'   A    21      38.076  52.432  51.407  1.00  0.00           O  
ATOM    658  C3'   A    21      37.304  53.738  49.623  1.00  0.00           C  
ATOM    659  O3'   A    21      37.647  54.366  48.401  1.00  0.00           O  
ATOM    660  C1'   A    21      37.017  51.712  50.794  1.00  0.00           C  
ATOM    661  C2'   A    21      36.770  52.335  49.418  1.00  0.00           C  
ATOM    662  O2'   A    21      37.531  51.630  48.449  1.00  0.00           O  
ATOM    663  N1    A    21      32.616  49.408  52.165  1.00  0.00           N  
ATOM    664  C2    A    21      33.567  49.079  51.282  1.00  0.00           C  
ATOM    665  N3    A    21      34.689  49.726  50.974  1.00  0.00           N  
ATOM    666  C4    A    21      34.801  50.854  51.698  1.00  0.00           C  
ATOM    667  C5    A    21      33.908  51.323  52.643  1.00  0.00           C  
ATOM    668  C6    A    21      32.759  50.546  52.877  1.00  0.00           C  
ATOM    669  N6    A    21      31.811  50.874  53.757  1.00  0.00           N  
ATOM    670  N7    A    21      34.354  52.520  53.188  1.00  0.00           N  
ATOM    671  C8    A    21      35.489  52.742  52.571  1.00  0.00           C  
ATOM    672  N9    A    21      35.821  51.774  51.656  1.00  0.00           N  
ATOM    673  H5'   A    21      39.617  54.377  52.006  1.00  0.00           H  
ATOM    674 H5''   A    21      39.403  55.327  50.742  1.00  0.00           H  
ATOM    675  H4'   A    21      39.250  53.176  49.980  1.00  0.00           H  
ATOM    676  H3'   A    21      36.637  54.269  50.108  1.00  0.00           H  
ATOM    677  H1'   A    21      37.291  50.777  50.684  1.00  0.00           H  
ATOM    678  H2'   A    21      35.815  52.343  49.195  1.00  0.00           H  
ATOM    679 HO2'   A    21      38.002  52.277  47.883  1.00  0.00           H  
ATOM    680  H2    A    21      33.415  48.243  50.791  1.00  0.00           H  
ATOM    681  H61   A    21      31.031  50.291  53.877  1.00  0.00           H  
ATOM    682  H62   A    21      31.894  51.695  54.285  1.00  0.00           H  
ATOM    683  H8    A    21      36.048  53.528  52.746  1.00  0.00           H  
ATOM    684  P     C    22      36.519  55.090  47.532  1.00  0.00           P  
ATOM    685  OP2   C    22      37.238  56.038  46.643  1.00  0.00           O  
ATOM    686  OP1   C    22      35.705  54.000  46.937  1.00  0.00           O  
ATOM    687  O5'   C    22      35.576  55.937  48.497  1.00  0.00           O  
ATOM    688  C5'   C    22      34.193  56.091  48.215  1.00  0.00           C  
ATOM    689  C4'   C    22      33.717  55.085  47.195  1.00  0.00           C  
ATOM    690  O4'   C    22      33.580  53.795  47.828  1.00  0.00           O  
ATOM    691  C3'   C    22      32.345  55.342  46.591  1.00  0.00           C  
ATOM    692  O3'   C    22      32.376  56.281  45.530  1.00  0.00           O  
ATOM    693  C1'   C    22      32.478  53.105  47.267  1.00  0.00           C  
ATOM    694  C2'   C    22      31.934  53.961  46.131  1.00  0.00           C  
ATOM    695  O2'   C    22      32.587  53.606  44.921  1.00  0.00           O  
ATOM    696  N1    C    22      31.466  52.864  48.325  1.00  0.00           N  
ATOM    697  C2    C    22      30.412  51.984  48.049  1.00  0.00           C  
ATOM    698  O2    C    22      30.355  51.437  46.937  1.00  0.00           O  
ATOM    699  N3    C    22      29.476  51.746  48.996  1.00  0.00           N  
ATOM    700  C4    C    22      29.560  52.347  50.183  1.00  0.00           C  
ATOM    701  N4    C    22      28.613  52.082  51.088  1.00  0.00           N  
ATOM    702  C5    C    22      30.617  53.247  50.495  1.00  0.00           C  
ATOM    703  C6    C    22      31.538  53.473  49.550  1.00  0.00           C  
ATOM    704  H5'   C    22      34.036  56.995  47.870  1.00  0.00           H  
ATOM    705 H5''   C    22      33.684  55.971  49.044  1.00  0.00           H  
ATOM    706  H4'   C    22      34.374  55.016  46.472  1.00  0.00           H  
ATOM    707  H3'   C    22      31.726  55.658  47.281  1.00  0.00           H  
ATOM    708  H1'   C    22      32.783  52.248  46.906  1.00  0.00           H  
ATOM    709  H2'   C    22      30.960  53.885  46.052  1.00  0.00           H  
ATOM    710 HO2'   C    22      32.735  54.414  44.388  1.00  0.00           H  
ATOM    711  H42   C    22      28.647  52.507  51.969  1.00  0.00           H  
ATOM    712  H41   C    22      27.886  51.462  50.869  1.00  0.00           H  
ATOM    713  H5    C    22      30.671  53.683  51.371  1.00  0.00           H  
ATOM    714  H6    C    22      32.274  54.089  49.745  1.00  0.00           H  
ATOM    715  P     A    23      31.195  57.362  45.373  1.00  0.00           P  
ATOM    716  OP2   A    23      30.864  57.881  46.724  1.00  0.00           O  
ATOM    717  OP1   A    23      31.578  58.308  44.296  1.00  0.00           O  
ATOM    718  O5'   A    23      29.955  56.504  44.858  1.00  0.00           O  
ATOM    719  C5'   A    23      30.000  55.836  43.606  1.00  0.00           C  
ATOM    720  C4'   A    23      28.871  54.847  43.464  1.00  0.00           C  
ATOM    721  O4'   A    23      28.985  53.820  44.485  1.00  0.00           O  
ATOM    722  C3'   A    23      27.468  55.404  43.656  1.00  0.00           C  
ATOM    723  O3'   A    23      26.969  56.059  42.503  1.00  0.00           O  
ATOM    724  C1'   A    23      27.695  53.443  44.911  1.00  0.00           C  
ATOM    725  C2'   A    23      26.682  54.160  44.036  1.00  0.00           C  
ATOM    726  O2'   A    23      26.398  53.362  42.896  1.00  0.00           O  
ATOM    727  N1    A    23      25.010  52.522  49.213  1.00  0.00           N  
ATOM    728  C2    A    23      24.918  52.029  47.971  1.00  0.00           C  
ATOM    729  N3    A    23      25.651  52.314  46.897  1.00  0.00           N  
ATOM    730  C4    A    23      26.588  53.232  47.190  1.00  0.00           C  
ATOM    731  C5    A    23      26.806  53.830  48.417  1.00  0.00           C  
ATOM    732  C6    A    23      25.963  53.443  49.474  1.00  0.00           C  
ATOM    733  N6    A    23      26.054  53.934  50.712  1.00  0.00           N  
ATOM    734  N7    A    23      27.861  54.730  48.344  1.00  0.00           N  
ATOM    735  C8    A    23      28.251  54.656  47.096  1.00  0.00           C  
ATOM    736  N9    A    23      27.525  53.769  46.340  1.00  0.00           N  
ATOM    737  H5'   A    23      30.853  55.360  43.528  1.00  0.00           H  
ATOM    738 H5''   A    23      29.937  56.498  42.887  1.00  0.00           H  
ATOM    739  H4'   A    23      28.926  54.425  42.581  1.00  0.00           H  
ATOM    740  H3'   A    23      27.461  56.030  44.410  1.00  0.00           H  
ATOM    741  H1'   A    23      27.607  52.474  44.785  1.00  0.00           H  
ATOM    742  H2'   A    23      25.868  54.388  44.533  1.00  0.00           H  
ATOM    743 HO2'   A    23      26.306  53.945  42.114  1.00  0.00           H  
ATOM    744  H2    A    23      24.211  51.364  47.834  1.00  0.00           H  
ATOM    745  H61   A    23      25.437  53.625  51.408  1.00  0.00           H  
ATOM    746  H62   A    23      26.738  54.603  50.925  1.00  0.00           H  
ATOM    747  H8    A    23      28.993  55.185  46.735  1.00  0.00           H  
ATOM    748  P     G    24      26.097  57.401  42.650  1.00  0.00           P  
ATOM    749  OP2   G    24      26.724  58.244  43.699  1.00  0.00           O  
ATOM    750  OP1   G    24      25.879  57.960  41.291  1.00  0.00           O  
ATOM    751  O5'   G    24      24.693  56.889  43.203  1.00  0.00           O  
ATOM    752  C5'   G    24      23.886  56.006  42.439  1.00  0.00           C  
ATOM    753  C4'   G    24      22.739  55.460  43.252  1.00  0.00           C  
ATOM    754  O4'   G    24      23.232  54.635  44.344  1.00  0.00           O  
ATOM    755  C3'   G    24      21.873  56.491  43.961  1.00  0.00           C  
ATOM    756  O3'   G    24      20.956  57.134  43.092  1.00  0.00           O  
ATOM    757  C1'   G    24      22.391  54.766  45.460  1.00  0.00           C  
ATOM    758  C2'   G    24      21.222  55.650  45.043  1.00  0.00           C  
ATOM    759  O2'   G    24      20.186  54.837  44.511  1.00  0.00           O  
ATOM    760  N1    G    24      22.727  55.379  50.503  1.00  0.00           N  
ATOM    761  C2    G    24      21.782  54.709  49.765  1.00  0.00           C  
ATOM    762  N2    G    24      20.793  54.123  50.455  1.00  0.00           N  
ATOM    763  N3    G    24      21.803  54.619  48.445  1.00  0.00           N  
ATOM    764  C4    G    24      22.862  55.264  47.911  1.00  0.00           C  
ATOM    765  C5    G    24      23.861  55.961  48.558  1.00  0.00           C  
ATOM    766  C6    G    24      23.825  56.050  49.974  1.00  0.00           C  
ATOM    767  O6    G    24      24.619  56.623  50.729  1.00  0.00           O  
ATOM    768  N7    G    24      24.770  56.478  47.647  1.00  0.00           N  
ATOM    769  C8    G    24      24.316  56.094  46.484  1.00  0.00           C  
ATOM    770  N9    G    24      23.162  55.353  46.572  1.00  0.00           N  
ATOM    771  H5'   G    24      24.438  55.260  42.124  1.00  0.00           H  
ATOM    772 H5''   G    24      23.528  56.488  41.664  1.00  0.00           H  
ATOM    773  H4'   G    24      22.171  54.916  42.667  1.00  0.00           H  
ATOM    774  H3'   G    24      22.441  57.166  44.385  1.00  0.00           H  
ATOM    775  H1'   G    24      22.055  53.885  45.726  1.00  0.00           H  
ATOM    776  H2'   G    24      20.903  56.205  45.785  1.00  0.00           H  
ATOM    777 HO2'   G    24      19.388  54.930  45.071  1.00  0.00           H  
ATOM    778  H1    G    24      22.621  55.387  51.477  1.00  0.00           H  
ATOM    779  H22   G    24      20.090  53.630  49.982  1.00  0.00           H  
ATOM    780  H21   G    24      20.770  54.185  51.433  1.00  0.00           H  
ATOM    781  H8    G    24      24.756  56.312  45.636  1.00  0.00           H  
ATOM    782  P     C    25      20.449  58.625  43.414  1.00  0.00           P  
ATOM    783  OP2   C    25      21.567  59.365  44.051  1.00  0.00           O  
ATOM    784  OP1   C    25      19.813  59.169  42.187  1.00  0.00           O  
ATOM    785  O5'   C    25      19.309  58.417  44.508  1.00  0.00           O  
ATOM    786  C5'   C    25      18.174  57.610  44.234  1.00  0.00           C  
ATOM    787  C4'   C    25      17.495  57.153  45.504  1.00  0.00           C  
ATOM    788  O4'   C    25      18.411  56.366  46.317  1.00  0.00           O  
ATOM    789  C3'   C    25      17.010  58.206  46.481  1.00  0.00           C  
ATOM    790  O3'   C    25      15.811  58.838  46.052  1.00  0.00           O  
ATOM    791  C1'   C    25      18.039  56.458  47.666  1.00  0.00           C  
ATOM    792  C2'   C    25      16.800  57.347  47.723  1.00  0.00           C  
ATOM    793  O2'   C    25      15.670  56.504  47.622  1.00  0.00           O  
ATOM    794  N1    C    25      19.148  57.063  48.429  1.00  0.00           N  
ATOM    795  C2    C    25      19.241  56.788  49.791  1.00  0.00           C  
ATOM    796  O2    C    25      18.388  56.050  50.305  1.00  0.00           O  
ATOM    797  N3    C    25      20.253  57.336  50.514  1.00  0.00           N  
ATOM    798  C4    C    25      21.145  58.130  49.914  1.00  0.00           C  
ATOM    799  N4    C    25      22.141  58.639  50.650  1.00  0.00           N  
ATOM    800  C5    C    25      21.062  58.437  48.526  1.00  0.00           C  
ATOM    801  C6    C    25      20.062  57.886  47.828  1.00  0.00           C  
ATOM    802  H5'   C    25      18.458  56.823  43.723  1.00  0.00           H  
ATOM    803 H5''   C    25      17.536  58.126  43.699  1.00  0.00           H  
ATOM    804  H4'   C    25      16.609  56.605  45.152  1.00  0.00           H  
ATOM    805  H3'   C    25      17.710  59.046  46.610  1.00  0.00           H  
ATOM    806  H1'   C    25      17.774  55.510  48.156  1.00  0.00           H  
ATOM    807  H2'   C    25      16.621  57.945  48.628  1.00  0.00           H  
ATOM    808 HO2'   C    25      14.965  56.955  47.073  1.00  0.00           H  
ATOM    809  H42   C    25      22.822  59.237  50.227  1.00  0.00           H  
ATOM    810  H41   C    25      22.204  58.420  51.623  1.00  0.00           H  
ATOM    811  H5    C    25      21.793  59.104  48.045  1.00  0.00           H  
ATOM    812  H6    C    25      19.967  58.101  46.753  1.00  0.00           H  
ATOM    813  P     C    26      15.595  60.416  46.324  1.00  0.00           P  
ATOM    814  OP2   C    26      16.894  61.118  46.238  1.00  0.00           O  
ATOM    815  OP1   C    26      14.487  60.827  45.440  1.00  0.00           O  
ATOM    816  O5'   C    26      15.108  60.494  47.839  1.00  0.00           O  
ATOM    817  C5'   C    26      13.867  59.893  48.249  1.00  0.00           C  
ATOM    818  C4'   C    26      13.817  59.750  49.760  1.00  0.00           C  
ATOM    819  O4'   C    26      14.907  58.908  50.231  1.00  0.00           O  
ATOM    820  C3'   C    26      14.014  61.015  50.578  1.00  0.00           C  
ATOM    821  O3'   C    26      12.853  61.822  50.643  1.00  0.00           O  
ATOM    822  C1'   C    26      15.256  59.275  51.544  1.00  0.00           C  
ATOM    823  C2'   C    26      14.365  60.442  51.940  1.00  0.00           C  
ATOM    824  O2'   C    26      13.239  59.933  52.612  1.00  0.00           O  
ATOM    825  N1    C    26      16.680  59.679  51.554  1.00  0.00           N  
ATOM    826  C2    C    26      17.387  59.620  52.769  1.00  0.00           C  
ATOM    827  O2    C    26      16.816  59.186  53.782  1.00  0.00           O  
ATOM    828  N3    C    26      18.671  60.028  52.807  1.00  0.00           N  
ATOM    829  C4    C    26      19.265  60.468  51.693  1.00  0.00           C  
ATOM    830  N4    C    26      20.538  60.872  51.780  1.00  0.00           N  
ATOM    831  C5    C    26      18.581  60.520  50.442  1.00  0.00           C  
ATOM    832  C6    C    26      17.302  60.121  50.420  1.00  0.00           C  
ATOM    833  H5'   C    26      13.753  58.904  47.782  1.00  0.00           H  
ATOM    834 H5''   C    26      13.020  60.508  47.911  1.00  0.00           H  
ATOM    835  H4'   C    26      12.811  59.349  49.958  1.00  0.00           H  
ATOM    836  H3'   C    26      14.771  61.696  50.161  1.00  0.00           H  
ATOM    837  H1'   C    26      15.124  58.497  52.311  1.00  0.00           H  
ATOM    838  H2'   C    26      14.785  61.196  52.621  1.00  0.00           H  
ATOM    839 HO2'   C    26      12.422  60.432  52.321  1.00  0.00           H  
ATOM    840  H42   C    26      21.013  61.209  50.967  1.00  0.00           H  
ATOM    841  H41   C    26      21.014  60.837  52.658  1.00  0.00           H  
ATOM    842  H5    C    26      19.086  60.875  49.532  1.00  0.00           H  
ATOM    843  H6    C    26      16.742  60.146  49.473  1.00  0.00           H  
ATOM    844  P     G    27      13.003  63.420  50.581  1.00  0.00           P  
ATOM    845  OP2   G    27      14.036  63.753  49.566  1.00  0.00           O  
ATOM    846  OP1   G    27      11.619  63.956  50.430  1.00  0.00           O  
ATOM    847  O5'   G    27      13.570  63.822  52.021  1.00  0.00           O  
ATOM    848  C5'   G    27      12.776  63.580  53.190  1.00  0.00           C  
ATOM    849  C4'   G    27      13.586  63.744  54.456  1.00  0.00           C  
ATOM    850  O4'   G    27      14.730  62.858  54.453  1.00  0.00           O  
ATOM    851  C3'   G    27      14.232  65.086  54.741  1.00  0.00           C  
ATOM    852  O3'   G    27      13.283  66.024  55.240  1.00  0.00           O  
ATOM    853  C1'   G    27      15.738  63.357  55.303  1.00  0.00           C  
ATOM    854  C2'   G    27      15.222  64.695  55.833  1.00  0.00           C  
ATOM    855  O2'   G    27      14.579  64.448  57.069  1.00  0.00           O  
ATOM    856  N1    G    27      20.691  64.530  55.404  1.00  0.00           N  
ATOM    857  C2    G    27      19.776  64.542  56.430  1.00  0.00           C  
ATOM    858  N2    G    27      20.247  64.927  57.639  1.00  0.00           N  
ATOM    859  N3    G    27      18.499  64.211  56.283  1.00  0.00           N  
ATOM    860  C4    G    27      18.207  63.868  55.008  1.00  0.00           C  
ATOM    861  C5    G    27      19.048  63.829  53.915  1.00  0.00           C  
ATOM    862  C6    G    27      20.413  64.183  54.087  1.00  0.00           C  
ATOM    863  O6    G    27      21.314  64.213  53.243  1.00  0.00           O  
ATOM    864  N7    G    27      18.359  63.428  52.776  1.00  0.00           N  
ATOM    865  C8    G    27      17.136  63.235  53.187  1.00  0.00           C  
ATOM    866  N9    G    27      16.971  63.481  54.529  1.00  0.00           N  
ATOM    867  H5'   G    27      12.360  62.563  53.160  1.00  0.00           H  
ATOM    868 H5''   G    27      11.924  64.275  53.217  1.00  0.00           H  
ATOM    869  H4'   G    27      12.864  63.553  55.263  1.00  0.00           H  
ATOM    870  H3'   G    27      14.648  65.576  53.848  1.00  0.00           H  
ATOM    871  H1'   G    27      15.980  62.738  56.179  1.00  0.00           H  
ATOM    872  H2'   G    27      15.956  65.486  56.043  1.00  0.00           H  
ATOM    873 HO2'   G    27      13.690  64.908  57.081  1.00  0.00           H  
ATOM    874  H1    G    27      21.631  64.791  55.621  1.00  0.00           H  
ATOM    875  H22   G    27      19.631  64.963  58.426  1.00  0.00           H  
ATOM    876  H21   G    27      21.209  65.176  57.746  1.00  0.00           H  
ATOM    877  H8    G    27      16.319  62.907  52.526  1.00  0.00           H  
ATOM    878  P     U    28      13.369  67.569  54.805  1.00  0.00           P  
ATOM    879  OP2   U    28      13.392  67.627  53.322  1.00  0.00           O  
ATOM    880  OP1   U    28      12.326  68.317  55.553  1.00  0.00           O  
ATOM    881  O5'   U    28      14.793  68.040  55.339  1.00  0.00           O  
ATOM    882  C5'   U    28      15.023  68.240  56.726  1.00  0.00           C  
ATOM    883  C4'   U    28      16.491  68.417  57.028  1.00  0.00           C  
ATOM    884  O4'   U    28      17.228  67.496  56.170  1.00  0.00           O  
ATOM    885  C3'   U    28      17.068  69.799  56.765  1.00  0.00           C  
ATOM    886  O3'   U    28      18.147  70.121  57.625  1.00  0.00           O  
ATOM    887  C1'   U    28      18.148  68.230  55.378  1.00  0.00           C  
ATOM    888  C2'   U    28      17.643  69.665  55.369  1.00  0.00           C  
ATOM    889  O2'   U    28      18.747  70.540  55.181  1.00  0.00           O  
ATOM    890  N1    U    28      18.169  67.632  54.022  1.00  0.00           N  
ATOM    891  C2    U    28      19.408  67.372  53.465  1.00  0.00           C  
ATOM    892  O2    U    28      20.457  67.611  54.037  1.00  0.00           O  
ATOM    893  N3    U    28      19.377  66.818  52.209  1.00  0.00           N  
ATOM    894  C4    U    28      18.260  66.504  51.465  1.00  0.00           C  
ATOM    895  O4    U    28      18.399  66.009  50.346  1.00  0.00           O  
ATOM    896  C5    U    28      17.014  66.800  52.104  1.00  0.00           C  
ATOM    897  C6    U    28      17.014  67.338  53.327  1.00  0.00           C  
ATOM    898  H5'   U    28      14.686  67.464  57.220  1.00  0.00           H  
ATOM    899 H5''   U    28      14.539  69.041  57.018  1.00  0.00           H  
ATOM    900  H4'   U    28      16.648  68.196  57.969  1.00  0.00           H  
ATOM    901  H3'   U    28      16.340  70.454  56.747  1.00  0.00           H  
ATOM    902  H1'   U    28      19.053  68.209  55.756  1.00  0.00           H  
ATOM    903  H2'   U    28      16.956  69.797  54.683  1.00  0.00           H  
ATOM    904 HO2'   U    28      19.089  70.430  54.269  1.00  0.00           H  
ATOM    905  H3    U    28      20.245  66.626  51.796  1.00  0.00           H  
ATOM    906  H5    U    28      16.168  66.608  51.648  1.00  0.00           H  
ATOM    907  H6    U    28      16.149  67.532  53.742  1.00  0.00           H  
ATOM    908  P     U    29      17.918  71.097  58.880  1.00  0.00           P  
ATOM    909  OP2   U    29      18.464  72.432  58.529  1.00  0.00           O  
ATOM    910  OP1   U    29      16.501  70.973  59.307  1.00  0.00           O  
ATOM    911  O5'   U    29      18.834  70.474  60.025  1.00  0.00           O  
ATOM    912  C5'   U    29      18.549  69.196  60.572  1.00  0.00           C  
ATOM    913  C4'   U    29      19.737  68.629  61.310  1.00  0.00           C  
ATOM    914  O4'   U    29      20.796  68.319  60.363  1.00  0.00           O  
ATOM    915  C3'   U    29      20.415  69.559  62.304  1.00  0.00           C  
ATOM    916  O3'   U    29      19.719  69.657  63.534  1.00  0.00           O  
ATOM    917  C1'   U    29      22.060  68.500  60.986  1.00  0.00           C  
ATOM    918  C2'   U    29      21.813  68.954  62.419  1.00  0.00           C  
ATOM    919  O2'   U    29      21.813  67.819  63.272  1.00  0.00           O  
ATOM    920  N1    U    29      22.856  69.484  60.213  1.00  0.00           N  
ATOM    921  C2    U    29      24.225  69.476  60.403  1.00  0.00           C  
ATOM    922  O2    U    29      24.788  68.707  61.163  1.00  0.00           O  
ATOM    923  N3    U    29      24.921  70.403  59.667  1.00  0.00           N  
ATOM    924  C4    U    29      24.401  71.321  58.779  1.00  0.00           C  
ATOM    925  O4    U    29      25.161  72.092  58.191  1.00  0.00           O  
ATOM    926  C5    U    29      22.978  71.271  58.633  1.00  0.00           C  
ATOM    927  C6    U    29      22.276  70.377  59.337  1.00  0.00           C  
ATOM    928  H5'   U    29      18.304  68.585  59.846  1.00  0.00           H  
ATOM    929 H5''   U    29      17.796  69.274  61.193  1.00  0.00           H  
ATOM    930  H4'   U    29      19.463  67.805  61.763  1.00  0.00           H  
ATOM    931  H3'   U    29      20.485  70.454  61.912  1.00  0.00           H  
ATOM    932  H1'   U    29      22.530  67.639  60.997  1.00  0.00           H  
ATOM    933  H2'   U    29      22.471  69.622  62.704  1.00  0.00           H  
ATOM    934 HO2'   U    29      22.561  67.893  63.902  1.00  0.00           H  
ATOM    935  H3    U    29      25.893  70.415  59.786  1.00  0.00           H  
ATOM    936  H5    U    29      22.523  71.887  58.021  1.00  0.00           H  
ATOM    937  H6    U    29      21.304  70.364  59.220  1.00  0.00           H  
ATOM    938  P     C    30      19.803  71.004  64.406  1.00  0.00           P  
ATOM    939  OP2   C    30      19.781  72.159  63.473  1.00  0.00           O  
ATOM    940  OP1   C    30      18.789  70.915  65.487  1.00  0.00           O  
ATOM    941  O5'   C    30      21.246  70.940  65.078  1.00  0.00           O  
ATOM    942  C5'   C    30      21.547  69.968  66.068  1.00  0.00           C  
ATOM    943  C4'   C    30      23.017  69.671  66.125  1.00  0.00           C  
ATOM    944  O4'   C    30      23.527  69.499  64.782  1.00  0.00           O  
ATOM    945  C3'   C    30      23.859  70.798  66.693  1.00  0.00           C  
ATOM    946  O3'   C    30      23.902  70.724  68.116  1.00  0.00           O  
ATOM    947  C1'   C    30      24.825  70.051  64.662  1.00  0.00           C  
ATOM    948  C2'   C    30      25.221  70.536  66.058  1.00  0.00           C  
ATOM    949  O2'   C    30      25.941  69.525  66.728  1.00  0.00           O  
ATOM    950  N1    C    30      24.810  71.112  63.652  1.00  0.00           N  
ATOM    951  C2    C    30      25.960  71.319  62.890  1.00  0.00           C  
ATOM    952  O2    C    30      26.955  70.610  63.116  1.00  0.00           O  
ATOM    953  N3    C    30      25.963  72.283  61.933  1.00  0.00           N  
ATOM    954  C4    C    30      24.872  73.027  61.741  1.00  0.00           C  
ATOM    955  N4    C    30      24.915  73.963  60.795  1.00  0.00           N  
ATOM    956  C5    C    30      23.688  72.844  62.513  1.00  0.00           C  
ATOM    957  C6    C    30      23.699  71.884  63.450  1.00  0.00           C  
ATOM    958  H5'   C    30      21.062  69.142  65.862  1.00  0.00           H  
ATOM    959 H5''   C    30      21.254  70.301  66.942  1.00  0.00           H  
ATOM    960  H4'   C    30      23.086  68.781  66.767  1.00  0.00           H  
ATOM    961  H3'   C    30      23.458  71.800  66.480  1.00  0.00           H  
ATOM    962  H1'   C    30      25.595  69.333  64.344  1.00  0.00           H  
ATOM    963  H2'   C    30      25.878  71.417  66.085  1.00  0.00           H  
ATOM    964 HO2'   C    30      25.703  69.534  67.700  1.00  0.00           H  
ATOM    965  H42   C    30      24.115  74.540  60.625  1.00  0.00           H  
ATOM    966  H41   C    30      25.746  74.089  60.255  1.00  0.00           H  
ATOM    967  H5    C    30      22.798  73.470  62.347  1.00  0.00           H  
ATOM    968  H6    C    30      22.802  71.714  64.064  1.00  0.00           H  
ATOM    969  P     A    31      24.331  72.019  68.967  1.00  0.00           P  
ATOM    970  OP2   A    31      23.862  73.262  68.289  1.00  0.00           O  
ATOM    971  OP1   A    31      23.978  71.778  70.392  1.00  0.00           O  
ATOM    972  O5'   A    31      25.909  72.009  68.843  1.00  0.00           O  
ATOM    973  C5'   A    31      26.644  73.207  68.957  1.00  0.00           C  
ATOM    974  C4'   A    31      28.033  72.990  68.443  1.00  0.00           C  
ATOM    975  O4'   A    31      27.961  72.398  67.124  1.00  0.00           O  
ATOM    976  C3'   A    31      28.843  74.249  68.247  1.00  0.00           C  
ATOM    977  O3'   A    31      29.453  74.565  69.478  1.00  0.00           O  
ATOM    978  C1'   A    31      28.954  72.957  66.297  1.00  0.00           C  
ATOM    979  C2'   A    31      29.849  73.804  67.203  1.00  0.00           C  
ATOM    980  O2'   A    31      30.845  72.978  67.770  1.00  0.00           O  
ATOM    981  N1    A    31      29.593  75.733  62.041  1.00  0.00           N  
ATOM    982  C2    A    31      30.446  75.028  62.793  1.00  0.00           C  
ATOM    983  N3    A    31      30.209  74.312  63.887  1.00  0.00           N  
ATOM    984  C4    A    31      28.910  74.356  64.201  1.00  0.00           C  
ATOM    985  C5    A    31      27.914  75.030  63.529  1.00  0.00           C  
ATOM    986  C6    A    31      28.290  75.760  62.403  1.00  0.00           C  
ATOM    987  N6    A    31      27.433  76.484  61.678  1.00  0.00           N  
ATOM    988  N7    A    31      26.684  74.831  64.141  1.00  0.00           N  
ATOM    989  C8    A    31      26.967  74.063  65.165  1.00  0.00           C  
ATOM    990  N9    A    31      28.299  73.751  65.265  1.00  0.00           N  
ATOM    991  H5'   A    31      26.676  73.531  70.008  1.00  0.00           H  
ATOM    992 H5''   A    31      26.150  74.008  68.388  1.00  0.00           H  
ATOM    993  H4'   A    31      28.510  72.364  69.211  1.00  0.00           H  
ATOM    994  H3'   A    31      28.237  75.125  67.973  1.00  0.00           H  
ATOM    995  H1'   A    31      29.610  72.241  65.781  1.00  0.00           H  
ATOM    996  H2'   A    31      30.388  74.647  66.749  1.00  0.00           H  
ATOM    997 HO2'   A    31      31.001  73.248  68.721  1.00  0.00           H  
ATOM    998  H2    A    31      31.492  75.043  62.458  1.00  0.00           H  
ATOM    999  H61   A    31      27.759  76.994  60.881  1.00  0.00           H  
ATOM   1000  H62   A    31      26.467  76.516  61.930  1.00  0.00           H  
ATOM   1001  H8    A    31      26.208  73.706  65.877  1.00  0.00           H  
ATOM   1002  P     G    32      29.590  76.096  69.936  1.00  0.00           P  
ATOM   1003  OP2   G    32      28.328  76.841  69.685  1.00  0.00           O  
ATOM   1004  OP1   G    32      30.152  76.053  71.300  1.00  0.00           O  
ATOM   1005  O5'   G    32      30.706  76.684  68.970  1.00  0.00           O  
ATOM   1006  C5'   G    32      32.042  76.207  69.038  1.00  0.00           C  
ATOM   1007  C4'   G    32      32.815  76.694  67.842  1.00  0.00           C  
ATOM   1008  O4'   G    32      32.109  76.298  66.640  1.00  0.00           O  
ATOM   1009  C3'   G    32      32.897  78.204  67.726  1.00  0.00           C  
ATOM   1010  O3'   G    32      33.927  78.722  68.553  1.00  0.00           O  
ATOM   1011  C1'   G    32      32.297  77.291  65.642  1.00  0.00           C  
ATOM   1012  C2'   G    32      33.169  78.390  66.240  1.00  0.00           C  
ATOM   1013  O2'   G    32      34.510  78.139  65.880  1.00  0.00           O  
ATOM   1014  N1    G    32      29.898  80.154  62.220  1.00  0.00           N  
ATOM   1015  C2    G    32      31.243  79.911  62.367  1.00  0.00           C  
ATOM   1016  N2    G    32      32.063  80.523  61.493  1.00  0.00           N  
ATOM   1017  N3    G    32      31.751  79.133  63.303  1.00  0.00           N  
ATOM   1018  C4    G    32      30.796  78.612  64.095  1.00  0.00           C  
ATOM   1019  C5    G    32      29.434  78.790  64.033  1.00  0.00           C  
ATOM   1020  C6    G    32      28.899  79.624  63.027  1.00  0.00           C  
ATOM   1021  O6    G    32      27.713  79.912  62.817  1.00  0.00           O  
ATOM   1022  N7    G    32      28.798  78.078  65.038  1.00  0.00           N  
ATOM   1023  C8    G    32      29.769  77.491  65.684  1.00  0.00           C  
ATOM   1024  N9    G    32      31.006  77.777  65.165  1.00  0.00           N  
ATOM   1025  H5'   G    32      32.051  75.109  69.069  1.00  0.00           H  
ATOM   1026 H5''   G    32      32.522  76.559  69.963  1.00  0.00           H  
ATOM   1027  H4'   G    32      33.813  76.253  67.969  1.00  0.00           H  
ATOM   1028  H3'   G    32      31.988  78.724  68.066  1.00  0.00           H  
ATOM   1029  H1'   G    32      32.830  76.904  64.762  1.00  0.00           H  
ATOM   1030  H2'   G    32      32.984  79.419  65.901  1.00  0.00           H  
ATOM   1031 HO2'   G    32      35.113  78.392  66.637  1.00  0.00           H  
ATOM   1032  H1    G    32      29.617  80.759  61.475  1.00  0.00           H  
ATOM   1033  H22   G    32      33.052  80.385  61.557  1.00  0.00           H  
ATOM   1034  H21   G    32      31.685  81.114  60.782  1.00  0.00           H  
ATOM   1035  H8    G    32      29.611  76.838  66.556  1.00  0.00           H  
ATOM   1036  P     U    33      33.752  80.157  69.258  1.00  0.00           P  
ATOM   1037  OP2   U    33      32.433  80.176  69.937  1.00  0.00           O  
ATOM   1038  OP1   U    33      34.984  80.440  70.037  1.00  0.00           O  
ATOM   1039  O5'   U    33      33.694  81.180  68.038  1.00  0.00           O  
ATOM   1040  C5'   U    33      34.837  81.418  67.231  1.00  0.00           C  
ATOM   1041  C4'   U    33      34.547  82.412  66.133  1.00  0.00           C  
ATOM   1042  O4'   U    33      33.575  81.846  65.210  1.00  0.00           O  
ATOM   1043  C3'   U    33      33.909  83.723  66.567  1.00  0.00           C  
ATOM   1044  O3'   U    33      34.843  84.641  67.107  1.00  0.00           O  
ATOM   1045  C1'   U    33      32.763  82.878  64.691  1.00  0.00           C  
ATOM   1046  C2'   U    33      33.250  84.198  65.284  1.00  0.00           C  
ATOM   1047  O2'   U    33      34.201  84.780  64.402  1.00  0.00           O  
ATOM   1048  N1    U    33      31.343  82.605  65.018  1.00  0.00           N  
ATOM   1049  C2    U    33      30.386  83.259  64.263  1.00  0.00           C  
ATOM   1050  O2    U    33      30.661  84.031  63.362  1.00  0.00           O  
ATOM   1051  N3    U    33      29.085  82.975  64.600  1.00  0.00           N  
ATOM   1052  C4    U    33      28.650  82.124  65.594  1.00  0.00           C  
ATOM   1053  O4    U    33      27.440  81.975  65.776  1.00  0.00           O  
ATOM   1054  C5    U    33      29.695  81.483  66.333  1.00  0.00           C  
ATOM   1055  C6    U    33      30.970  81.740  66.025  1.00  0.00           C  
ATOM   1056  H5'   U    33      35.126  80.573  66.828  1.00  0.00           H  
ATOM   1057 H5''   U    33      35.560  81.767  67.794  1.00  0.00           H  
ATOM   1058  H4'   U    33      35.377  82.598  65.648  1.00  0.00           H  
ATOM   1059  H3'   U    33      33.217  83.539  67.235  1.00  0.00           H  
ATOM   1060  H1'   U    33      32.874  82.901  63.717  1.00  0.00           H  
ATOM   1061  H2'   U    33      32.506  84.808  65.467  1.00  0.00           H  
ATOM   1062 HO2'   U    33      34.912  85.199  64.931  1.00  0.00           H  
ATOM   1063  H3    U    33      28.390  83.428  64.078  1.00  0.00           H  
ATOM   1064  H5    U    33      29.476  80.861  67.058  1.00  0.00           H  
ATOM   1065  H6    U    33      31.666  81.290  66.546  1.00  0.00           H  
ATOM   1066  P     A    34      34.459  85.525  68.393  1.00  0.00           P  
ATOM   1067  OP2   A    34      33.837  84.627  69.398  1.00  0.00           O  
ATOM   1068  OP1   A    34      35.645  86.335  68.765  1.00  0.00           O  
ATOM   1069  O5'   A    34      33.333  86.516  67.855  1.00  0.00           O  
ATOM   1070  C5'   A    34      33.638  87.510  66.888  1.00  0.00           C  
ATOM   1071  C4'   A    34      32.462  88.413  66.634  1.00  0.00           C  
ATOM   1072  O4'   A    34      31.345  87.634  66.144  1.00  0.00           O  
ATOM   1073  C3'   A    34      31.930  89.103  67.870  1.00  0.00           C  
ATOM   1074  O3'   A    34      32.663  90.293  68.070  1.00  0.00           O  
ATOM   1075  C1'   A    34      30.147  88.104  66.715  1.00  0.00           C  
ATOM   1076  C2'   A    34      30.488  89.378  67.489  1.00  0.00           C  
ATOM   1077  O2'   A    34      30.400  90.471  66.604  1.00  0.00           O  
ATOM   1078  N1    A    34      26.247  86.601  69.735  1.00  0.00           N  
ATOM   1079  C2    A    34      26.477  87.732  69.066  1.00  0.00           C  
ATOM   1080  N3    A    34      27.510  88.063  68.296  1.00  0.00           N  
ATOM   1081  C4    A    34      28.404  87.066  68.250  1.00  0.00           C  
ATOM   1082  C5    A    34      28.315  85.845  68.888  1.00  0.00           C  
ATOM   1083  C6    A    34      27.160  85.609  69.658  1.00  0.00           C  
ATOM   1084  N6    A    34      26.915  84.462  70.301  1.00  0.00           N  
ATOM   1085  N7    A    34      29.426  85.064  68.612  1.00  0.00           N  
ATOM   1086  C8    A    34      30.149  85.814  67.821  1.00  0.00           C  
ATOM   1087  N9    A    34      29.593  87.040  67.558  1.00  0.00           N  
ATOM   1088  H5'   A    34      33.892  87.072  66.048  1.00  0.00           H  
ATOM   1089 H5''   A    34      34.392  88.048  67.207  1.00  0.00           H  
ATOM   1090  H4'   A    34      32.848  89.164  65.928  1.00  0.00           H  
ATOM   1091  H3'   A    34      32.056  88.517  68.793  1.00  0.00           H  
ATOM   1092  H1'   A    34      29.361  88.370  65.993  1.00  0.00           H  
ATOM   1093  H2'   A    34      29.864  89.645  68.354  1.00  0.00           H  
ATOM   1094 HO2'   A    34      31.122  91.131  66.814  1.00  0.00           H  
ATOM   1095  H2    A    34      25.700  88.503  69.168  1.00  0.00           H  
ATOM   1096  H61   A    34      26.068  84.352  70.824  1.00  0.00           H  
ATOM   1097  H62   A    34      27.575  83.714  70.259  1.00  0.00           H  
ATOM   1098  H8    A    34      31.117  85.493  67.406  1.00  0.00           H  
ATOM   1099  P     C    35      33.314  90.586  69.493  1.00  0.00           P  
ATOM   1100  OP2   C    35      33.649  89.272  70.099  1.00  0.00           O  
ATOM   1101  OP1   C    35      34.381  91.594  69.300  1.00  0.00           O  
ATOM   1102  O5'   C    35      32.122  91.254  70.309  1.00  0.00           O  
ATOM   1103  C5'   C    35      31.620  92.550  69.944  1.00  0.00           C  
ATOM   1104  C4'   C    35      30.302  92.800  70.624  1.00  0.00           C  
ATOM   1105  O4'   C    35      29.329  91.819  70.172  1.00  0.00           O  
ATOM   1106  C3'   C    35      30.323  92.622  72.133  1.00  0.00           C  
ATOM   1107  O3'   C    35      30.862  93.748  72.812  1.00  0.00           O  
ATOM   1108  C1'   C    35      28.486  91.452  71.247  1.00  0.00           C  
ATOM   1109  C2'   C    35      28.859  92.346  72.434  1.00  0.00           C  
ATOM   1110  O2'   C    35      28.070  93.517  72.392  1.00  0.00           O  
ATOM   1111  N1    C    35      28.668  90.012  71.533  1.00  0.00           N  
ATOM   1112  C2    C    35      27.654  89.327  72.220  1.00  0.00           C  
ATOM   1113  O2    C    35      26.624  89.940  72.544  1.00  0.00           O  
ATOM   1114  N3    C    35      27.818  88.016  72.507  1.00  0.00           N  
ATOM   1115  C4    C    35      28.928  87.384  72.125  1.00  0.00           C  
ATOM   1116  N4    C    35      29.040  86.090  72.430  1.00  0.00           N  
ATOM   1117  C5    C    35      29.971  88.049  71.415  1.00  0.00           C  
ATOM   1118  C6    C    35      29.803  89.349  71.144  1.00  0.00           C  
ATOM   1119  H5'   C    35      31.495  92.615  68.854  1.00  0.00           H  
ATOM   1120 H5''   C    35      32.341  93.329  70.232  1.00  0.00           H  
ATOM   1121  H4'   C    35      30.063  93.844  70.371  1.00  0.00           H  
ATOM   1122  H3'   C    35      30.962  91.791  72.470  1.00  0.00           H  
ATOM   1123  H1'   C    35      27.413  91.604  71.058  1.00  0.00           H  
ATOM   1124  H2'   C    35      28.703  91.935  73.441  1.00  0.00           H  
ATOM   1125 HO2'   C    35      28.631  94.307  72.644  1.00  0.00           H  
ATOM   1126  H42   C    35      29.860  85.582  72.162  1.00  0.00           H  
ATOM   1127  H41   C    35      28.307  85.628  72.927  1.00  0.00           H  
ATOM   1128  H5    C    35      30.880  87.512  71.103  1.00  0.00           H  
ATOM   1129  H6    C    35      30.585  89.895  70.598  1.00  0.00           H  
ATOM   1130  P     C    36      31.762  93.525  74.133  1.00  0.00           P  
ATOM   1131  OP2   C    36      32.545  92.264  73.998  1.00  0.00           O  
ATOM   1132  OP1   C    36      32.469  94.798  74.397  1.00  0.00           O  
ATOM   1133  O5'   C    36      30.681  93.287  75.275  1.00  0.00           O  
ATOM   1134  C5'   C    36      29.755  94.324  75.641  1.00  0.00           C  
ATOM   1135  C4'   C    36      28.737  93.787  76.613  1.00  0.00           C  
ATOM   1136  O4'   C    36      28.038  92.677  75.996  1.00  0.00           O  
ATOM   1137  C3'   C    36      29.314  93.191  77.887  1.00  0.00           C  
ATOM   1138  O3'   C    36      29.633  94.183  78.847  1.00  0.00           O  
ATOM   1139  C1'   C    36      27.715  91.706  77.000  1.00  0.00           C  
ATOM   1140  C2'   C    36      28.206  92.252  78.343  1.00  0.00           C  
ATOM   1141  O2'   C    36      27.140  92.896  79.001  1.00  0.00           O  
ATOM   1142  N1    C    36      28.312  90.407  76.642  1.00  0.00           N  
ATOM   1143  C2    C    36      27.781  89.258  77.217  1.00  0.00           C  
ATOM   1144  O2    C    36      26.858  89.374  78.037  1.00  0.00           O  
ATOM   1145  N3    C    36      28.280  88.049  76.867  1.00  0.00           N  
ATOM   1146  C4    C    36      29.278  87.970  75.985  1.00  0.00           C  
ATOM   1147  N4    C    36      29.722  86.758  75.650  1.00  0.00           N  
ATOM   1148  C5    C    36      29.860  89.131  75.402  1.00  0.00           C  
ATOM   1149  C6    C    36      29.352  90.318  75.756  1.00  0.00           C  
ATOM   1150  H5'   C    36      29.248  94.711  74.745  1.00  0.00           H  
ATOM   1151 H5''   C    36      30.295  95.168  76.095  1.00  0.00           H  
ATOM   1152  H4'   C    36      28.112  94.659  76.856  1.00  0.00           H  
ATOM   1153  H3'   C    36      30.266  92.661  77.735  1.00  0.00           H  
ATOM   1154  H1'   C    36      26.634  91.534  77.101  1.00  0.00           H  
ATOM   1155  H2'   C    36      28.555  91.505  79.070  1.00  0.00           H  
ATOM   1156 HO2'   C    36      27.448  93.782  79.349  1.00  0.00           H  
ATOM   1157  H42   C    36      30.470  86.663  74.992  1.00  0.00           H  
ATOM   1158  H41   C    36      29.307  85.945  76.055  1.00  0.00           H  
ATOM   1159  H5    C    36      30.695  89.053  74.690  1.00  0.00           H  
ATOM   1160  H6    C    36      29.774  91.239  75.327  1.00  0.00           H  
ATOM   1161  P     A    37      30.843  93.949  79.879  1.00  0.00           P  
ATOM   1162  OP2   A    37      31.961  93.310  79.140  1.00  0.00           O  
ATOM   1163  OP1   A    37      31.077  95.220  80.609  1.00  0.00           O  
ATOM   1164  O5'   A    37      30.265  92.885  80.915  1.00  0.00           O  
ATOM   1165  C5'   A    37      29.198  93.222  81.788  1.00  0.00           C  
ATOM   1166  C4'   A    37      28.685  92.013  82.529  1.00  0.00           C  
ATOM   1167  O4'   A    37      28.214  91.007  81.595  1.00  0.00           O  
ATOM   1168  C3'   A    37      29.708  91.257  83.361  1.00  0.00           C  
ATOM   1169  O3'   A    37      30.007  91.897  84.590  1.00  0.00           O  
ATOM   1170  C1'   A    37      28.401  89.713  82.166  1.00  0.00           C  
ATOM   1171  C2'   A    37      29.049  89.902  83.537  1.00  0.00           C  
ATOM   1172  O2'   A    37      28.034  89.949  84.529  1.00  0.00           O  
ATOM   1173  N1    A    37      29.900  84.936  80.944  1.00  0.00           N  
ATOM   1174  C2    A    37      29.072  85.407  81.885  1.00  0.00           C  
ATOM   1175  N3    A    37      28.726  86.665  82.148  1.00  0.00           N  
ATOM   1176  C4    A    37      29.340  87.513  81.304  1.00  0.00           C  
ATOM   1177  C5    A    37      30.217  87.180  80.288  1.00  0.00           C  
ATOM   1178  C6    A    37      30.500  85.814  80.112  1.00  0.00           C  
ATOM   1179  N6    A    37      31.326  85.345  79.175  1.00  0.00           N  
ATOM   1180  N7    A    37      30.652  88.319  79.624  1.00  0.00           N  
ATOM   1181  C8    A    37      30.039  89.298  80.242  1.00  0.00           C  
ATOM   1182  N9    A    37      29.229  88.882  81.270  1.00  0.00           N  
ATOM   1183  H5'   A    37      28.466  93.610  81.263  1.00  0.00           H  
ATOM   1184 H5''   A    37      29.512  93.886  82.436  1.00  0.00           H  
ATOM   1185  H4'   A    37      27.935  92.285  83.099  1.00  0.00           H  
ATOM   1186  H3'   A    37      30.531  91.148  82.838  1.00  0.00           H  
ATOM   1187  H1'   A    37      27.520  89.296  82.276  1.00  0.00           H  
ATOM   1188  H2'   A    37      29.709  89.203  83.724  1.00  0.00           H  
ATOM   1189 HO2'   A    37      28.249  90.656  85.172  1.00  0.00           H  
ATOM   1190  H2    A    37      28.662  84.728  82.463  1.00  0.00           H  
ATOM   1191  H61   A    37      31.485  84.380  79.101  1.00  0.00           H  
ATOM   1192  H62   A    37      31.773  85.963  78.560  1.00  0.00           H  
ATOM   1193  H8    A    37      30.149  90.240  79.995  1.00  0.00           H  
ATOM   1194  P     A    38      31.469  91.755  85.240  1.00  0.00           P  
ATOM   1195  OP2   A    38      32.471  91.870  84.151  1.00  0.00           O  
ATOM   1196  OP1   A    38      31.545  92.669  86.407  1.00  0.00           O  
ATOM   1197  O5'   A    38      31.505  90.257  85.784  1.00  0.00           O  
ATOM   1198  C5'   A    38      30.641  89.841  86.831  1.00  0.00           C  
ATOM   1199  C4'   A    38      30.577  88.338  86.933  1.00  0.00           C  
ATOM   1200  O4'   A    38      30.152  87.728  85.679  1.00  0.00           O  
ATOM   1201  C3'   A    38      31.887  87.635  87.257  1.00  0.00           C  
ATOM   1202  O3'   A    38      32.219  87.689  88.633  1.00  0.00           O  
ATOM   1203  C1'   A    38      30.763  86.454  85.544  1.00  0.00           C  
ATOM   1204  C2'   A    38      31.575  86.208  86.814  1.00  0.00           C  
ATOM   1205  O2'   A    38      30.755  85.541  87.763  1.00  0.00           O  
ATOM   1206  N1    A    38      33.288  83.523  82.140  1.00  0.00           N  
ATOM   1207  C2    A    38      32.555  83.221  83.219  1.00  0.00           C  
ATOM   1208  N3    A    38      31.925  84.036  84.063  1.00  0.00           N  
ATOM   1209  C4    A    38      32.103  85.320  83.706  1.00  0.00           C  
ATOM   1210  C5    A    38      32.828  85.786  82.625  1.00  0.00           C  
ATOM   1211  C6    A    38      33.447  84.823  81.809  1.00  0.00           C  
ATOM   1212  N6    A    38      34.179  85.123  80.734  1.00  0.00           N  
ATOM   1213  N7    A    38      32.790  87.173  82.570  1.00  0.00           N  
ATOM   1214  C8    A    38      32.055  87.508  83.602  1.00  0.00           C  
ATOM   1215  N9    A    38      31.606  86.437  84.333  1.00  0.00           N  
ATOM   1216  H5'   A    38      29.740  90.188  86.660  1.00  0.00           H  
ATOM   1217 H5''   A    38      30.967  90.205  87.680  1.00  0.00           H  
ATOM   1218  H4'   A    38      29.926  88.094  87.623  1.00  0.00           H  
ATOM   1219  H3'   A    38      32.599  88.006  86.695  1.00  0.00           H  
ATOM   1220  H1'   A    38      30.064  85.771  85.466  1.00  0.00           H  
ATOM   1221  H2'   A    38      32.393  85.703  86.623  1.00  0.00           H  
ATOM   1222 HO2'   A    38      30.984  85.860  88.660  1.00  0.00           H  
ATOM   1223  H2    A    38      32.470  82.264  83.416  1.00  0.00           H  
ATOM   1224  H61   A    38      34.586  84.407  80.202  1.00  0.00           H  
ATOM   1225  H62   A    38      34.307  86.059  80.474  1.00  0.00           H  
ATOM   1226  H8    A    38      31.846  88.438  83.830  1.00  0.00           H  
ATOM   1227  P     G    39      33.733  87.984  89.087  1.00  0.00           P  
ATOM   1228  OP2   G    39      34.248  89.108  88.266  1.00  0.00           O  
ATOM   1229  OP1   G    39      33.757  88.085  90.569  1.00  0.00           O  
ATOM   1230  O5'   G    39      34.525  86.665  88.671  1.00  0.00           O  
ATOM   1231  C5'   G    39      34.289  85.433  89.335  1.00  0.00           C  
ATOM   1232  C4'   G    39      34.787  84.265  88.526  1.00  0.00           C  
ATOM   1233  O4'   G    39      34.261  84.332  87.172  1.00  0.00           O  
ATOM   1234  C3'   G    39      36.289  84.207  88.328  1.00  0.00           C  
ATOM   1235  O3'   G    39      36.942  83.660  89.463  1.00  0.00           O  
ATOM   1236  C1'   G    39      35.209  83.804  86.268  1.00  0.00           C  
ATOM   1237  C2'   G    39      36.406  83.322  87.096  1.00  0.00           C  
ATOM   1238  O2'   G    39      36.235  81.956  87.405  1.00  0.00           O  
ATOM   1239  N1    G    39      38.038  84.993  82.189  1.00  0.00           N  
ATOM   1240  C2    G    39      37.903  83.783  82.820  1.00  0.00           C  
ATOM   1241  N2    G    39      38.627  82.767  82.310  1.00  0.00           N  
ATOM   1242  N3    G    39      37.115  83.579  83.872  1.00  0.00           N  
ATOM   1243  C4    G    39      36.464  84.705  84.241  1.00  0.00           C  
ATOM   1244  C5    G    39      36.528  85.958  83.669  1.00  0.00           C  
ATOM   1245  C6    G    39      37.375  86.162  82.547  1.00  0.00           C  
ATOM   1246  O6    G    39      37.568  87.205  81.907  1.00  0.00           O  
ATOM   1247  N7    G    39      35.703  86.848  84.339  1.00  0.00           N  
ATOM   1248  C8    G    39      35.160  86.140  85.291  1.00  0.00           C  
ATOM   1249  N9    G    39      35.587  84.834  85.303  1.00  0.00           N  
ATOM   1250  H5'   G    39      33.327  85.330  89.486  1.00  0.00           H  
ATOM   1251 H5''   G    39      34.750  85.442  90.200  1.00  0.00           H  
ATOM   1252  H4'   G    39      34.466  83.384  89.100  1.00  0.00           H  
ATOM   1253  H3'   G    39      36.757  85.195  88.201  1.00  0.00           H  
ATOM   1254  H1'   G    39      34.850  82.939  85.692  1.00  0.00           H  
ATOM   1255  H2'   G    39      37.394  83.386  86.620  1.00  0.00           H  
ATOM   1256 HO2'   G    39      36.408  81.405  86.588  1.00  0.00           H  
ATOM   1257  H1    G    39      38.663  85.041  81.410  1.00  0.00           H  
ATOM   1258  H22   G    39      38.571  81.858  82.723  1.00  0.00           H  
ATOM   1259  H21   G    39      39.219  82.922  81.520  1.00  0.00           H  
ATOM   1260  H8    G    39      34.444  86.551  86.018  1.00  0.00           H  
ATOM   1261  P     U    40      38.271  84.362  90.035  1.00  0.00           P  
ATOM   1262  OP2   U    40      38.176  85.836  89.844  1.00  0.00           O  
ATOM   1263  OP1   U    40      38.457  83.809  91.397  1.00  0.00           O  
ATOM   1264  O5'   U    40      39.452  83.820  89.113  1.00  0.00           O  
ATOM   1265  C5'   U    40      39.644  82.410  88.910  1.00  0.00           C  
ATOM   1266  C4'   U    40      40.552  82.166  87.730  1.00  0.00           C  
ATOM   1267  O4'   U    40      39.867  82.518  86.498  1.00  0.00           O  
ATOM   1268  C3'   U    40      41.832  82.986  87.688  1.00  0.00           C  
ATOM   1269  O3'   U    40      42.856  82.458  88.512  1.00  0.00           O  
ATOM   1270  C1'   U    40      40.793  83.087  85.567  1.00  0.00           C  
ATOM   1271  C2'   U    40      42.179  82.983  86.205  1.00  0.00           C  
ATOM   1272  O2'   U    40      42.775  81.753  85.817  1.00  0.00           O  
ATOM   1273  N1    U    40      40.421  84.488  85.255  1.00  0.00           N  
ATOM   1274  C2    U    40      41.003  85.063  84.140  1.00  0.00           C  
ATOM   1275  O2    U    40      41.792  84.472  83.422  1.00  0.00           O  
ATOM   1276  N3    U    40      40.628  86.359  83.890  1.00  0.00           N  
ATOM   1277  C4    U    40      39.750  87.128  84.625  1.00  0.00           C  
ATOM   1278  O4    U    40      39.515  88.284  84.270  1.00  0.00           O  
ATOM   1279  C5    U    40      39.186  86.468  85.763  1.00  0.00           C  
ATOM   1280  C6    U    40      39.533  85.204  86.029  1.00  0.00           C  
ATOM   1281  H5'   U    40      38.677  81.917  88.739  1.00  0.00           H  
ATOM   1282 H5''   U    40      40.083  81.955  89.811  1.00  0.00           H  
ATOM   1283  H4'   U    40      40.784  81.214  87.701  1.00  0.00           H  
ATOM   1284  H3'   U    40      41.635  83.905  87.968  1.00  0.00           H  
ATOM   1285  H1'   U    40      40.773  82.556  84.742  1.00  0.00           H  
ATOM   1286  H2'   U    40      42.741  83.750  85.966  1.00  0.00           H  
ATOM   1287 HO2'   U    40      43.124  81.303  86.614  1.00  0.00           H  
ATOM   1288  H3    U    40      41.029  86.786  83.105  1.00  0.00           H  
ATOM   1289  H5    U    40      38.551  86.940  86.342  1.00  0.00           H  
ATOM   1290  H6    U    40      39.134  84.776  86.814  1.00  0.00           H  
ATOM   1291  P     C    41      43.988  83.425  89.118  1.00  0.00           P  
ATOM   1292  OP2   C    41      43.318  84.635  89.658  1.00  0.00           O  
ATOM   1293  OP1   C    41      44.860  82.613  90.002  1.00  0.00           O  
ATOM   1294  O5'   C    41      44.844  83.860  87.847  1.00  0.00           O  
ATOM   1295  C5'   C    41      45.787  82.973  87.264  1.00  0.00           C  
ATOM   1296  C4'   C    41      46.494  83.605  86.090  1.00  0.00           C  
ATOM   1297  O4'   C    41      45.526  84.007  85.087  1.00  0.00           O  
ATOM   1298  C3'   C    41      47.272  84.879  86.383  1.00  0.00           C  
ATOM   1299  O3'   C    41      48.540  84.631  86.967  1.00  0.00           O  
ATOM   1300  C1'   C    41      45.970  85.218  84.441  1.00  0.00           C  
ATOM   1301  C2'   C    41      47.349  85.543  85.016  1.00  0.00           C  
ATOM   1302  O2'   C    41      48.342  84.936  84.202  1.00  0.00           O  
ATOM   1303  N1    C    41      44.998  86.321  84.649  1.00  0.00           N  
ATOM   1304  C2    C    41      45.082  87.445  83.818  1.00  0.00           C  
ATOM   1305  O2    C    41      45.959  87.488  82.942  1.00  0.00           O  
ATOM   1306  N3    C    41      44.208  88.464  83.987  1.00  0.00           N  
ATOM   1307  C4    C    41      43.276  88.395  84.936  1.00  0.00           C  
ATOM   1308  N4    C    41      42.436  89.425  85.066  1.00  0.00           N  
ATOM   1309  C5    C    41      43.165  87.267  85.797  1.00  0.00           C  
ATOM   1310  C6    C    41      44.034  86.264  85.620  1.00  0.00           C  
ATOM   1311  H5'   C    41      45.320  82.167  86.959  1.00  0.00           H  
ATOM   1312 H5''   C    41      46.450  82.723  87.940  1.00  0.00           H  
ATOM   1313  H4'   C    41      47.102  82.944  85.695  1.00  0.00           H  
ATOM   1314  H3'   C    41      46.746  85.445  86.986  1.00  0.00           H  
ATOM   1315  H1'   C    41      46.051  85.034  83.482  1.00  0.00           H  
ATOM   1316  H2'   C    41      47.486  86.511  85.094  1.00  0.00           H  
ATOM   1317 HO2'   C    41      48.971  84.450  84.776  1.00  0.00           H  
ATOM   1318  H42   C    41      41.739  89.404  85.754  1.00  0.00           H  
ATOM   1319  H41   C    41      42.515  90.201  84.472  1.00  0.00           H  
ATOM   1320  H5    C    41      42.476  87.225  86.492  1.00  0.00           H  
ATOM   1321  H6    C    41      43.974  85.479  86.202  1.00  0.00           H  
ATOM   1322  P     U    42      49.240  85.750  87.885  1.00  0.00           P  
ATOM   1323  OP2   U    42      48.207  86.307  88.797  1.00  0.00           O  
ATOM   1324  OP1   U    42      50.483  85.168  88.453  1.00  0.00           O  
ATOM   1325  O5'   U    42      49.654  86.890  86.854  1.00  0.00           O  
ATOM   1326  C5'   U    42      50.641  86.652  85.861  1.00  0.00           C  
ATOM   1327  C4'   U    42      50.751  87.809  84.898  1.00  0.00           C  
ATOM   1328  O4'   U    42      49.482  88.014  84.223  1.00  0.00           O  
ATOM   1329  C3'   U    42      51.067  89.165  85.510  1.00  0.00           C  
ATOM   1330  O3'   U    42      52.440  89.324  85.824  1.00  0.00           O  
ATOM   1331  C1'   U    42      49.299  89.427  83.965  1.00  0.00           C  
ATOM   1332  C2'   U    42      50.567  90.134  84.448  1.00  0.00           C  
ATOM   1333  O2'   U    42      51.482  90.231  83.367  1.00  0.00           O  
ATOM   1334  N1    U    42      48.078  89.944  84.630  1.00  0.00           N  
ATOM   1335  C2    U    42      47.574  91.148  84.175  1.00  0.00           C  
ATOM   1336  O2    U    42      48.084  91.783  83.269  1.00  0.00           O  
ATOM   1337  N3    U    42      46.443  91.587  84.820  1.00  0.00           N  
ATOM   1338  C4    U    42      45.778  90.959  85.852  1.00  0.00           C  
ATOM   1339  O4    U    42      44.771  91.484  86.329  1.00  0.00           O  
ATOM   1340  C5    U    42      46.357  89.718  86.270  1.00  0.00           C  
ATOM   1341  C6    U    42      47.457  89.268  85.658  1.00  0.00           C  
ATOM   1342  H5'   U    42      50.403  85.843  85.363  1.00  0.00           H  
ATOM   1343 H5''   U    42      51.508  86.518  86.297  1.00  0.00           H  
ATOM   1344  H4'   U    42      51.435  87.597  84.227  1.00  0.00           H  
ATOM   1345  H3'   U    42      50.535  89.280  86.326  1.00  0.00           H  
ATOM   1346  H1'   U    42      49.211  89.543  82.995  1.00  0.00           H  
ATOM   1347  H2'   U    42      50.363  91.013  84.831  1.00  0.00           H  
ATOM   1348 HO2'   U    42      52.362  89.919  83.664  1.00  0.00           H  
ATOM   1349  H3    U    42      46.069  92.438  84.514  1.00  0.00           H  
ATOM   1350  H5    U    42      45.949  89.204  86.997  1.00  0.00           H  
ATOM   1351  H6    U    42      47.834  88.418  85.964  1.00  0.00           H  
ATOM   1352  P     C    43      52.891  90.322  87.001  1.00  0.00           P  
ATOM   1353  OP2   C    43      51.993  90.101  88.162  1.00  0.00           O  
ATOM   1354  OP1   C    43      54.360  90.192  87.175  1.00  0.00           O  
ATOM   1355  O5'   C    43      52.590  91.771  86.413  1.00  0.00           O  
ATOM   1356  C5'   C    43      53.353  92.296  85.338  1.00  0.00           C  
ATOM   1357  C4'   C    43      52.840  93.643  84.894  1.00  0.00           C  
ATOM   1358  O4'   C    43      51.474  93.520  84.417  1.00  0.00           O  
ATOM   1359  C3'   C    43      52.758  94.718  85.969  1.00  0.00           C  
ATOM   1360  O3'   C    43      54.011  95.321  86.245  1.00  0.00           O  
ATOM   1361  C1'   C    43      50.739  94.717  84.742  1.00  0.00           C  
ATOM   1362  C2'   C    43      51.728  95.681  85.398  1.00  0.00           C  
ATOM   1363  O2'   C    43      52.298  96.510  84.395  1.00  0.00           O  
ATOM   1364  N1    C    43      49.584  94.410  85.623  1.00  0.00           N  
ATOM   1365  C2    C    43      48.555  95.355  85.725  1.00  0.00           C  
ATOM   1366  O2    C    43      48.639  96.413  85.082  1.00  0.00           O  
ATOM   1367  N3    C    43      47.492  95.099  86.520  1.00  0.00           N  
ATOM   1368  C4    C    43      47.426  93.955  87.200  1.00  0.00           C  
ATOM   1369  N4    C    43      46.357  93.746  87.973  1.00  0.00           N  
ATOM   1370  C5    C    43      48.455  92.974  87.119  1.00  0.00           C  
ATOM   1371  C6    C    43      49.501  93.238  86.328  1.00  0.00           C  
ATOM   1372  H5'   C    43      53.311  91.673  84.582  1.00  0.00           H  
ATOM   1373 H5''   C    43      54.287  92.388  85.624  1.00  0.00           H  
ATOM   1374  H4'   C    43      53.403  93.971  84.161  1.00  0.00           H  
ATOM   1375  H3'   C    43      52.404  94.321  86.793  1.00  0.00           H  
ATOM   1376  H1'   C    43      50.412  95.106  83.904  1.00  0.00           H  
ATOM   1377  H2'   C    43      51.300  96.210  86.104  1.00  0.00           H  
ATOM   1378 HO2'   C    43      53.272  96.515  84.503  1.00  0.00           H  
ATOM   1379  H42   C    43      46.279  92.914  88.485  1.00  0.00           H  
ATOM   1380  H41   C    43      45.650  94.423  88.027  1.00  0.00           H  
ATOM   1381  H5    C    43      48.396  92.136  87.622  1.00  0.00           H  
ATOM   1382  H6    C    43      50.219  92.576  86.258  1.00  0.00           H  
ATOM   1383  P     A    44      54.290  95.985  87.683  1.00  0.00           P  
ATOM   1384  OP2   A    44      53.758  95.068  88.722  1.00  0.00           O  
ATOM   1385  OP1   A    44      55.713  96.402  87.729  1.00  0.00           O  
ATOM   1386  O5'   A    44      53.389  97.300  87.680  1.00  0.00           O  
ATOM   1387  C5'   A    44      53.700  98.393  86.830  1.00  0.00           C  
ATOM   1388  C4'   A    44      52.621  99.447  86.865  1.00  0.00           C  
ATOM   1389  O4'   A    44      51.358  98.871  86.439  1.00  0.00           O  
ATOM   1390  C3'   A    44      52.314 100.043  88.230  1.00  0.00           C  
ATOM   1391  O3'   A    44      53.253 101.028  88.628  1.00  0.00           O  
ATOM   1392  C1'   A    44      50.274  99.499  87.171  1.00  0.00           C  
ATOM   1393  C2'   A    44      50.903 100.583  88.049  1.00  0.00           C  
ATOM   1394  O2'   A    44      50.908 101.810  87.334  1.00  0.00           O  
ATOM   1395  N1    A    44      45.932  98.558  89.783  1.00  0.00           N  
ATOM   1396  C2    A    44      46.368  99.636  89.121  1.00  0.00           C  
ATOM   1397  N3    A    44      47.511  99.814  88.462  1.00  0.00           N  
ATOM   1398  C4    A    44      48.272  98.706  88.522  1.00  0.00           C  
ATOM   1399  C5    A    44      47.960  97.522  89.164  1.00  0.00           C  
ATOM   1400  C6    A    44      46.720  97.461  89.824  1.00  0.00           C  
ATOM   1401  N6    A    44      46.285  96.386  90.486  1.00  0.00           N  
ATOM   1402  N7    A    44      48.985  96.597  89.013  1.00  0.00           N  
ATOM   1403  C8    A    44      49.878  97.234  88.295  1.00  0.00           C  
ATOM   1404  N9    A    44      49.512  98.515  87.963  1.00  0.00           N  
ATOM   1405  H5'   A    44      53.797  98.067  85.910  1.00  0.00           H  
ATOM   1406 H5''   A    44      54.546  98.793  87.118  1.00  0.00           H  
ATOM   1407  H4'   A    44      52.864 100.171  86.251  1.00  0.00           H  
ATOM   1408  H3'   A    44      52.300  99.325  88.899  1.00  0.00           H  
ATOM   1409  H1'   A    44      49.680  99.918  86.512  1.00  0.00           H  
ATOM   1410  H2'   A    44      50.435 100.664  88.907  1.00  0.00           H  
ATOM   1411 HO2'   A    44      51.802 102.206  87.387  1.00  0.00           H  
ATOM   1412  H2    A    44      45.759 100.405  89.120  1.00  0.00           H  
ATOM   1413  H61   A    44      45.411  96.404  90.927  1.00  0.00           H  
ATOM   1414  H62   A    44      46.840  95.580  90.528  1.00  0.00           H  
ATOM   1415  H8    A    44      50.730  96.832  88.022  1.00  0.00           H  
ATOM   1416  P     G    45      53.472 101.353  90.187  1.00  0.00           P  
ATOM   1417  OP2   G    45      53.486 100.065  90.927  1.00  0.00           O  
ATOM   1418  OP1   G    45      54.626 102.280  90.307  1.00  0.00           O  
ATOM   1419  O5'   G    45      52.155 102.147  90.605  1.00  0.00           O  
ATOM   1420  C5'   G    45      51.898 103.448  90.098  1.00  0.00           C  
ATOM   1421  C4'   G    45      50.572 103.980  90.583  1.00  0.00           C  
ATOM   1422  O4'   G    45      49.497 103.129  90.105  1.00  0.00           O  
ATOM   1423  C3'   G    45      50.378 104.011  92.091  1.00  0.00           C  
ATOM   1424  O3'   G    45      51.036 105.102  92.712  1.00  0.00           O  
ATOM   1425  C1'   G    45      48.427 103.122  91.097  1.00  0.00           C  
ATOM   1426  C2'   G    45      48.863 104.054  92.230  1.00  0.00           C  
ATOM   1427  O2'   G    45      48.358 105.356  91.976  1.00  0.00           O  
ATOM   1428  N1    G    45      45.163 100.146  93.630  1.00  0.00           N  
ATOM   1429  C2    G    45      45.091 101.491  93.358  1.00  0.00           C  
ATOM   1430  N2    G    45      44.007 102.133  93.819  1.00  0.00           N  
ATOM   1431  N3    G    45      46.011 102.159  92.682  1.00  0.00           N  
ATOM   1432  C4    G    45      47.030 101.364  92.294  1.00  0.00           C  
ATOM   1433  C5    G    45      47.199 100.013  92.513  1.00  0.00           C  
ATOM   1434  C6    G    45      46.205  99.308  93.240  1.00  0.00           C  
ATOM   1435  O6    G    45      46.172  98.108  93.537  1.00  0.00           O  
ATOM   1436  N7    G    45      48.386  99.567  91.949  1.00  0.00           N  
ATOM   1437  C8    G    45      48.907 100.634  91.407  1.00  0.00           C  
ATOM   1438  N9    G    45      48.136 101.758  91.579  1.00  0.00           N  
ATOM   1439  H5'   G    45      51.890 103.414  89.118  1.00  0.00           H  
ATOM   1440 H5''   G    45      52.612 104.053  90.390  1.00  0.00           H  
ATOM   1441  H4'   G    45      50.444 104.885  90.227  1.00  0.00           H  
ATOM   1442  H3'   G    45      50.711 103.173  92.476  1.00  0.00           H  
ATOM   1443  H1'   G    45      47.630 103.491  90.660  1.00  0.00           H  
ATOM   1444  H2'   G    45      48.572 103.715  93.103  1.00  0.00           H  
ATOM   1445 HO2'   G    45      49.083 106.006  92.080  1.00  0.00           H  
ATOM   1446  H1    G    45      44.429  99.745  94.138  1.00  0.00           H  
ATOM   1447  H22   G    45      43.901 103.093  93.655  1.00  0.00           H  
ATOM   1448  H21   G    45      43.321 101.644  94.320  1.00  0.00           H  
ATOM   1449  H8    G    45      49.760 100.632  90.926  1.00  0.00           H  
ATOM   1450  P     G    46      51.473 105.007  94.256  1.00  0.00           P  
ATOM   1451  OP2   G    46      52.089 103.675  94.479  1.00  0.00           O  
ATOM   1452  OP1   G    46      52.237 106.236  94.595  1.00  0.00           O  
ATOM   1453  O5'   G    46      50.093 105.052  95.051  1.00  0.00           O  
ATOM   1454  C5'   G    46      49.282 106.217  95.041  1.00  0.00           C  
ATOM   1455  C4'   G    46      48.002 106.009  95.812  1.00  0.00           C  
ATOM   1456  O4'   G    46      47.208 104.975  95.175  1.00  0.00           O  
ATOM   1457  C3'   G    46      48.157 105.526  97.246  1.00  0.00           C  
ATOM   1458  O3'   G    46      48.519 106.562  98.144  1.00  0.00           O  
ATOM   1459  C1'   G    46      46.460 104.260  96.196  1.00  0.00           C  
ATOM   1460  C2'   G    46      46.796 104.912  97.538  1.00  0.00           C  
ATOM   1461  O2'   G    46      45.828 105.912  97.820  1.00  0.00           O  
ATOM   1462  N1    G    46      45.090  99.628  97.804  1.00  0.00           N  
ATOM   1463  C2    G    46      44.500 100.846  98.040  1.00  0.00           C  
ATOM   1464  N2    G    46      43.397 100.835  98.805  1.00  0.00           N  
ATOM   1465  N3    G    46      44.954 101.992  97.562  1.00  0.00           N  
ATOM   1466  C4    G    46      46.066 101.824  96.816  1.00  0.00           C  
ATOM   1467  C5    G    46      46.734 100.655  96.519  1.00  0.00           C  
ATOM   1468  C6    G    46      46.235  99.432  97.039  1.00  0.00           C  
ATOM   1469  O6    G    46      46.686  98.290  96.888  1.00  0.00           O  
ATOM   1470  N7    G    46      47.837 100.907  95.718  1.00  0.00           N  
ATOM   1471  C8    G    46      47.821 102.201  95.546  1.00  0.00           C  
ATOM   1472  N9    G    46      46.773 102.819  96.184  1.00  0.00           N  
ATOM   1473  H5'   G    46      49.064 106.447  94.114  1.00  0.00           H  
ATOM   1474 H5''   G    46      49.782 106.957  95.445  1.00  0.00           H  
ATOM   1475  H4'   G    46      47.492 106.846  95.812  1.00  0.00           H  
ATOM   1476  H3'   G    46      48.840 104.823  97.276  1.00  0.00           H  
ATOM   1477  H1'   G    46      45.509 104.389  96.000  1.00  0.00           H  
ATOM   1478  H2'   G    46      46.848 104.246  98.257  1.00  0.00           H  
ATOM   1479 HO2'   G    46      46.288 106.737  98.078  1.00  0.00           H  
ATOM   1480  H1    G    46      44.674  98.837  98.204  1.00  0.00           H  
ATOM   1481  H22   G    46      42.933 101.675  99.007  1.00  0.00           H  
ATOM   1482  H21   G    46      43.054  99.990  99.163  1.00  0.00           H  
ATOM   1483  H8    G    46      48.490 102.681  95.014  1.00  0.00           H  
ATOM   1484  P     G    47      49.520 106.240  99.345  1.00  0.00           P  
ATOM   1485  OP2   G    47      50.685 105.515  98.787  1.00  0.00           O  
ATOM   1486  OP1   G    47      49.720 107.524 100.050  1.00  0.00           O  
ATOM   1487  O5'   G    47      48.697 105.234 100.271  1.00  0.00           O  
ATOM   1488  C5'   G    47      47.589 105.699 101.029  1.00  0.00           C  
ATOM   1489  C4'   G    47      46.952 104.565 101.801  1.00  0.00           C  
ATOM   1490  O4'   G    47      46.432 103.548 100.897  1.00  0.00           O  
ATOM   1491  C3'   G    47      47.867 103.757 102.701  1.00  0.00           C  
ATOM   1492  O3'   G    47      48.136 104.442 103.918  1.00  0.00           O  
ATOM   1493  C1'   G    47      46.383 102.308 101.561  1.00  0.00           C  
ATOM   1494  C2'   G    47      47.007 102.525 102.945  1.00  0.00           C  
ATOM   1495  O2'   G    47      46.000 102.830 103.876  1.00  0.00           O  
ATOM   1496  N1    G    47      47.286  97.388 100.868  1.00  0.00           N  
ATOM   1497  C2    G    47      46.461  98.017 101.761  1.00  0.00           C  
ATOM   1498  N2    G    47      45.760  97.237 102.602  1.00  0.00           N  
ATOM   1499  N3    G    47      46.316  99.318 101.832  1.00  0.00           N  
ATOM   1500  C4    G    47      47.059  99.964 100.920  1.00  0.00           C  
ATOM   1501  C5    G    47      47.906  99.445  99.978  1.00  0.00           C  
ATOM   1502  C6    G    47      48.062  98.038  99.906  1.00  0.00           C  
ATOM   1503  O6    G    47      48.762  97.369  99.118  1.00  0.00           O  
ATOM   1504  N7    G    47      48.491 100.457  99.229  1.00  0.00           N  
ATOM   1505  C8    G    47      47.987 101.560  99.724  1.00  0.00           C  
ATOM   1506  N9    G    47      47.113 101.328 100.757  1.00  0.00           N  
ATOM   1507  H5'   G    47      46.841 106.155 100.365  1.00  0.00           H  
ATOM   1508 H5''   G    47      47.915 106.481 101.731  1.00  0.00           H  
ATOM   1509  H4'   G    47      46.187 105.056 102.419  1.00  0.00           H  
ATOM   1510  H3'   G    47      48.863 103.575 102.271  1.00  0.00           H  
ATOM   1511  H1'   G    47      45.377 101.896 101.725  1.00  0.00           H  
ATOM   1512  H2'   G    47      47.578 101.686 103.368  1.00  0.00           H  
ATOM   1513 HO2'   G    47      46.345 103.501 104.533  1.00  0.00           H  
ATOM   1514  H1    G    47      47.337  96.390 100.910  1.00  0.00           H  
ATOM   1515  H22   G    47      45.138  97.652 103.267  1.00  0.00           H  
ATOM   1516  H21   G    47      45.858  96.243 102.562  1.00  0.00           H  
ATOM   1517  H8    G    47      48.244 102.564  99.353  1.00  0.00           H  
ATOM   1518  P     G    48      49.628 104.473 104.514  1.00  0.00           P  
ATOM   1519  OP2   G    48      50.573 104.638 103.381  1.00  0.00           O  
ATOM   1520  OP1   G    48      49.654 105.442 105.639  1.00  0.00           O  
ATOM   1521  O5'   G    48      49.832 103.012 105.118  1.00  0.00           O  
ATOM   1522  C5'   G    48      49.122 102.595 106.274  1.00  0.00           C  
ATOM   1523  C4'   G    48      49.311 101.122 106.540  1.00  0.00           C  
ATOM   1524  O4'   G    48      48.741 100.343 105.457  1.00  0.00           O  
ATOM   1525  C3'   G    48      50.751 100.639 106.627  1.00  0.00           C  
ATOM   1526  O3'   G    48      51.351 100.909 107.883  1.00  0.00           O  
ATOM   1527  C1'   G    48      49.486  99.145 105.263  1.00  0.00           C  
ATOM   1528  C2'   G    48      50.616  99.147 106.314  1.00  0.00           C  
ATOM   1529  O2'   G    48      50.183  98.418 107.453  1.00  0.00           O  
ATOM   1530  N1    G    48      51.411  96.297 101.508  1.00  0.00           N  
ATOM   1531  C2    G    48      51.003  95.925 102.766  1.00  0.00           C  
ATOM   1532  N2    G    48      51.121  94.624 103.070  1.00  0.00           N  
ATOM   1533  N3    G    48      50.514  96.766 103.663  1.00  0.00           N  
ATOM   1534  C4    G    48      50.466  98.031 103.195  1.00  0.00           C  
ATOM   1535  C5    G    48      50.847  98.507 101.958  1.00  0.00           C  
ATOM   1536  C6    G    48      51.370  97.594 101.006  1.00  0.00           C  
ATOM   1537  O6    G    48      51.763  97.822  99.856  1.00  0.00           O  
ATOM   1538  N7    G    48      50.636  99.876 101.870  1.00  0.00           N  
ATOM   1539  C8    G    48      50.140 100.201 103.033  1.00  0.00           C  
ATOM   1540  N9    G    48      50.009  99.131 103.884  1.00  0.00           N  
ATOM   1541  H5'   G    48      48.168 102.778 106.147  1.00  0.00           H  
ATOM   1542 H5''   G    48      49.444 103.104 107.048  1.00  0.00           H  
ATOM   1543  H4'   G    48      48.850 100.889 107.373  1.00  0.00           H  
ATOM   1544  H3'   G    48      51.277 101.069 105.922  1.00  0.00           H  
ATOM   1545  H1'   G    48      48.912  98.363 105.403  1.00  0.00           H  
ATOM   1546  H2'   G    48      51.447  98.781 105.943  1.00  0.00           H  
ATOM   1547 HO2'   G    48      50.584  97.524 107.432  1.00  0.00           H  
ATOM   1548  H1    G    48      51.759  95.597 100.918  1.00  0.00           H  
ATOM   1549  H22   G    48      50.845  94.300 103.953  1.00  0.00           H  
ATOM   1550  H21   G    48      51.482  93.995 102.411  1.00  0.00           H  
ATOM   1551  H8    G    48      49.886 101.117 103.273  1.00  0.00           H  
ATOM   1552  P     A    49      52.880 101.396 107.959  1.00  0.00           P  
ATOM   1553  OP2   A    49      53.093 102.413 106.899  1.00  0.00           O  
ATOM   1554  OP1   A    49      53.186 101.733 109.372  1.00  0.00           O  
ATOM   1555  O5'   A    49      53.718 100.097 107.569  1.00  0.00           O  
ATOM   1556  C5'   A    49      55.095 100.190 107.239  1.00  0.00           C  
ATOM   1557  C4'   A    49      55.858  98.971 107.696  1.00  0.00           C  
ATOM   1558  O4'   A    49      55.632  98.812 109.115  1.00  0.00           O  
ATOM   1559  C3'   A    49      55.443  97.650 107.066  1.00  0.00           C  
ATOM   1560  O3'   A    49      56.160  97.351 105.881  1.00  0.00           O  
ATOM   1561  C1'   A    49      55.416  97.438 109.426  1.00  0.00           C  
ATOM   1562  C2'   A    49      55.695  96.626 108.163  1.00  0.00           C  
ATOM   1563  O2'   A    49      57.053  96.211 108.179  1.00  0.00           O  
ATOM   1564  N1    A    49      51.972  94.215 111.501  1.00  0.00           N  
ATOM   1565  C2    A    49      53.258  94.061 111.160  1.00  0.00           C  
ATOM   1566  N3    A    49      54.097  94.944 110.623  1.00  0.00           N  
ATOM   1567  C4    A    49      53.484  96.125 110.431  1.00  0.00           C  
ATOM   1568  C5    A    49      52.171  96.436 110.730  1.00  0.00           C  
ATOM   1569  C6    A    49      51.387  95.414 111.295  1.00  0.00           C  
ATOM   1570  N6    A    49      50.105  95.567 111.634  1.00  0.00           N  
ATOM   1571  N7    A    49      51.890  97.753 110.394  1.00  0.00           N  
ATOM   1572  C8    A    49      53.021  98.202 109.908  1.00  0.00           C  
ATOM   1573  N9    A    49      54.029  97.270 109.900  1.00  0.00           N  
ATOM   1574  H5'   A    49      55.475 100.984 107.671  1.00  0.00           H  
ATOM   1575 H5''   A    49      55.187 100.280 106.268  1.00  0.00           H  
ATOM   1576  H4'   A    49      56.813  99.112 107.524  1.00  0.00           H  
ATOM   1577  H3'   A    49      54.481  97.672 106.876  1.00  0.00           H  
ATOM   1578  H1'   A    49      56.038  97.165 110.133  1.00  0.00           H  
ATOM   1579  H2'   A    49      55.083  95.863 108.090  1.00  0.00           H  
ATOM   1580 HO2'   A    49      57.403  96.231 107.264  1.00  0.00           H  
ATOM   1581  H2    A    49      53.634  93.172 111.330  1.00  0.00           H  
ATOM   1582  H61   A    49      49.609  94.817 112.025  1.00  0.00           H  
ATOM   1583  H62   A    49      49.660  96.428 111.494  1.00  0.00           H  
ATOM   1584  H8    A    49      53.136  99.118 109.579  1.00  0.00           H  
ATOM   1585  P     A    50      55.373  96.924 104.546  1.00  0.00           P  
ATOM   1586  OP2   A    50      54.145  97.752 104.452  1.00  0.00           O  
ATOM   1587  OP1   A    50      56.343  96.917 103.422  1.00  0.00           O  
ATOM   1588  O5'   A    50      54.932  95.418 104.825  1.00  0.00           O  
ATOM   1589  C5'   A    50      55.900  94.405 105.053  1.00  0.00           C  
ATOM   1590  C4'   A    50      55.287  93.186 105.694  1.00  0.00           C  
ATOM   1591  O4'   A    50      54.789  93.502 107.022  1.00  0.00           O  
ATOM   1592  C3'   A    50      54.073  92.600 104.988  1.00  0.00           C  
ATOM   1593  O3'   A    50      54.417  91.747 103.910  1.00  0.00           O  
ATOM   1594  C1'   A    50      53.609  92.819 107.284  1.00  0.00           C  
ATOM   1595  C2'   A    50      53.374  91.862 106.119  1.00  0.00           C  
ATOM   1596  O2'   A    50      54.011  90.624 106.399  1.00  0.00           O  
ATOM   1597  N1    A    50      48.934  93.807 109.215  1.00  0.00           N  
ATOM   1598  C2    A    50      49.721  92.724 109.269  1.00  0.00           C  
ATOM   1599  N3    A    50      50.929  92.535 108.743  1.00  0.00           N  
ATOM   1600  C4    A    50      51.337  93.633 108.083  1.00  0.00           C  
ATOM   1601  C5    A    50      50.642  94.820 107.940  1.00  0.00           C  
ATOM   1602  C6    A    50      49.375  94.893 108.544  1.00  0.00           C  
ATOM   1603  N6    A    50      48.590  95.972 108.490  1.00  0.00           N  
ATOM   1604  N7    A    50      51.377  95.732 107.194  1.00  0.00           N  
ATOM   1605  C8    A    50      52.481  95.087 106.909  1.00  0.00           C  
ATOM   1606  N9    A    50      52.525  93.811 107.415  1.00  0.00           N  
ATOM   1607  H5'   A    50      56.600  94.758 105.641  1.00  0.00           H  
ATOM   1608 H5''   A    50      56.302  94.148 104.197  1.00  0.00           H  
ATOM   1609  H4'   A    50      55.973  92.491 105.776  1.00  0.00           H  
ATOM   1610  H3'   A    50      53.500  93.330 104.674  1.00  0.00           H  
ATOM   1611  H1'   A    50      53.686  92.307 108.116  1.00  0.00           H  
ATOM   1612  H2'   A    50      52.418  91.746 105.935  1.00  0.00           H  
ATOM   1613 HO2'   A    50      53.386  89.894 106.209  1.00  0.00           H  
ATOM   1614  H2    A    50      49.355  91.963 109.767  1.00  0.00           H  
ATOM   1615  H61   A    50      47.715  95.964 108.932  1.00  0.00           H  
ATOM   1616  H62   A    50      48.889  96.772 108.009  1.00  0.00           H  
ATOM   1617  H8    A    50      53.209  95.479 106.382  1.00  0.00           H  
ATOM   1618  P     A    51      53.483  91.679 102.604  1.00  0.00           P  
ATOM   1619  OP2   A    51      52.917  93.032 102.373  1.00  0.00           O  
ATOM   1620  OP1   A    51      54.249  91.010 101.524  1.00  0.00           O  
ATOM   1621  O5'   A    51      52.290  90.714 103.034  1.00  0.00           O  
ATOM   1622  C5'   A    51      52.532  89.349 103.342  1.00  0.00           C  
ATOM   1623  C4'   A    51      51.433  88.771 104.198  1.00  0.00           C  
ATOM   1624  O4'   A    51      51.283  89.605 105.372  1.00  0.00           O  
ATOM   1625  C3'   A    51      50.047  88.739 103.572  1.00  0.00           C  
ATOM   1626  O3'   A    51      49.793  87.548 102.847  1.00  0.00           O  
ATOM   1627  C1'   A    51      49.905  89.789 105.684  1.00  0.00           C  
ATOM   1628  C2'   A    51      49.139  88.808 104.794  1.00  0.00           C  
ATOM   1629  O2'   A    51      49.062  87.551 105.450  1.00  0.00           O  
ATOM   1630  N1    A    51      46.683  93.675 106.715  1.00  0.00           N  
ATOM   1631  C2    A    51      46.752  92.418 107.171  1.00  0.00           C  
ATOM   1632  N3    A    51      47.619  91.457 106.860  1.00  0.00           N  
ATOM   1633  C4    A    51      48.511  91.897 105.955  1.00  0.00           C  
ATOM   1634  C5    A    51      48.569  93.159 105.394  1.00  0.00           C  
ATOM   1635  C6    A    51      47.595  94.086 105.808  1.00  0.00           C  
ATOM   1636  N6    A    51      47.525  95.339 105.353  1.00  0.00           N  
ATOM   1637  N7    A    51      49.626  93.251 104.499  1.00  0.00           N  
ATOM   1638  C8    A    51      50.175  92.062 104.539  1.00  0.00           C  
ATOM   1639  N9    A    51      49.551  91.192 105.399  1.00  0.00           N  
ATOM   1640  H5'   A    51      53.384  89.276 103.823  1.00  0.00           H  
ATOM   1641 H5''   A    51      52.591  88.838 102.509  1.00  0.00           H  
ATOM   1642  H4'   A    51      51.687  87.864 104.469  1.00  0.00           H  
ATOM   1643  H3'   A    51      49.921  89.546 103.030  1.00  0.00           H  
ATOM   1644  H1'   A    51      49.717  89.589 106.626  1.00  0.00           H  
ATOM   1645  H2'   A    51      48.251  89.152 104.562  1.00  0.00           H  
ATOM   1646 HO2'   A    51      49.164  86.838 104.785  1.00  0.00           H  
ATOM   1647  H2    A    51      46.067  92.171 107.828  1.00  0.00           H  
ATOM   1648  H61   A    51      46.822  95.940 105.679  1.00  0.00           H  
ATOM   1649  H62   A    51      48.176  95.659 104.695  1.00  0.00           H  
ATOM   1650  H8    A    51      50.958  91.816 104.003  1.00  0.00           H  
ATOM   1651  P     C    52      49.175  87.633 101.373  1.00  0.00           P  
ATOM   1652  OP2   C    52      50.253  88.178 100.510  1.00  0.00           O  
ATOM   1653  OP1   C    52      48.617  86.287 101.088  1.00  0.00           O  
ATOM   1654  O5'   C    52      47.970  88.675 101.373  1.00  0.00           O  
ATOM   1655  C5'   C    52      46.671  88.288 101.795  1.00  0.00           C  
ATOM   1656  C4'   C    52      45.953  89.415 102.489  1.00  0.00           C  
ATOM   1657  O4'   C    52      46.937  90.355 102.995  1.00  0.00           O  
ATOM   1658  C3'   C    52      45.081  90.270 101.589  1.00  0.00           C  
ATOM   1659  O3'   C    52      43.817  89.658 101.362  1.00  0.00           O  
ATOM   1660  C1'   C    52      46.407  91.662 102.943  1.00  0.00           C  
ATOM   1661  C2'   C    52      44.986  91.560 102.392  1.00  0.00           C  
ATOM   1662  O2'   C    52      44.069  91.464 103.464  1.00  0.00           O  
ATOM   1663  N1    C    52      47.265  92.476 102.082  1.00  0.00           N  
ATOM   1664  C2    C    52      47.071  93.859 102.026  1.00  0.00           C  
ATOM   1665  O2    C    52      46.208  94.379 102.757  1.00  0.00           O  
ATOM   1666  N3    C    52      47.831  94.603 101.178  1.00  0.00           N  
ATOM   1667  C4    C    52      48.757  94.004 100.426  1.00  0.00           C  
ATOM   1668  N4    C    52      49.473  94.758  99.591  1.00  0.00           N  
ATOM   1669  C5    C    52      48.992  92.602 100.492  1.00  0.00           C  
ATOM   1670  C6    C    52      48.232  91.883 101.328  1.00  0.00           C  
ATOM   1671  H5'   C    52      46.748  87.531 102.412  1.00  0.00           H  
ATOM   1672 H5''   C    52      46.150  88.012 101.012  1.00  0.00           H  
ATOM   1673  H4'   C    52      45.343  88.913 103.254  1.00  0.00           H  
ATOM   1674  H3'   C    52      45.496  90.414 100.580  1.00  0.00           H  
ATOM   1675  H1'   C    52      46.338  92.177 103.912  1.00  0.00           H  
ATOM   1676  H2'   C    52      44.629  92.409 101.792  1.00  0.00           H  
ATOM   1677 HO2'   C    52      44.027  92.339 103.947  1.00  0.00           H  
ATOM   1678  H42   C    52      50.174  94.339  99.013  1.00  0.00           H  
ATOM   1679  H41   C    52      49.310  95.743  99.543  1.00  0.00           H  
ATOM   1680  H5    C    52      49.770  92.125  99.877  1.00  0.00           H  
ATOM   1681  H6    C    52      48.387  90.797 101.405  1.00  0.00           H  
ATOM   1682  P     U    53      43.037  89.929  99.983  1.00  0.00           P  
ATOM   1683  OP2   U    53      44.005  89.839  98.859  1.00  0.00           O  
ATOM   1684  OP1   U    53      41.836  89.055  99.995  1.00  0.00           O  
ATOM   1685  O5'   U    53      42.573  91.448 100.088  1.00  0.00           O  
ATOM   1686  C5'   U    53      41.587  91.841 101.031  1.00  0.00           C  
ATOM   1687  C4'   U    53      41.348  93.329 100.953  1.00  0.00           C  
ATOM   1688  O4'   U    53      42.576  94.042 101.251  1.00  0.00           O  
ATOM   1689  C3'   U    53      40.926  93.869  99.595  1.00  0.00           C  
ATOM   1690  O3'   U    53      39.539  93.718  99.345  1.00  0.00           O  
ATOM   1691  C1'   U    53      42.698  95.193 100.427  1.00  0.00           C  
ATOM   1692  C2'   U    53      41.381  95.319  99.659  1.00  0.00           C  
ATOM   1693  O2'   U    53      40.478  96.109 100.419  1.00  0.00           O  
ATOM   1694  N1    U    53      43.864  95.046  99.522  1.00  0.00           N  
ATOM   1695  C2    U    53      44.358  96.197  98.937  1.00  0.00           C  
ATOM   1696  O2    U    53      43.880  97.302  99.134  1.00  0.00           O  
ATOM   1697  N3    U    53      45.437  96.013  98.109  1.00  0.00           N  
ATOM   1698  C4    U    53      46.063  94.821  97.810  1.00  0.00           C  
ATOM   1699  O4    U    53      47.026  94.820  97.043  1.00  0.00           O  
ATOM   1700  C5    U    53      45.498  93.672  98.451  1.00  0.00           C  
ATOM   1701  C6    U    53      44.448  93.824  99.264  1.00  0.00           C  
ATOM   1702  H5'   U    53      41.907  91.572 102.048  1.00  0.00           H  
ATOM   1703 H5''   U    53      40.644  91.306 100.838  1.00  0.00           H  
ATOM   1704  H4'   U    53      40.669  93.572 101.616  1.00  0.00           H  
ATOM   1705  H3'   U    53      41.430  93.405  98.894  1.00  0.00           H  
ATOM   1706  H1'   U    53      42.824  95.985 100.990  1.00  0.00           H  
ATOM   1707  H2'   U    53      41.523  95.693  98.763  1.00  0.00           H  
ATOM   1708 HO2'   U    53      39.614  95.648 100.470  1.00  0.00           H  
ATOM   1709  H3    U    53      45.803  96.816  97.683  1.00  0.00           H  
ATOM   1710  H5    U    53      45.881  92.784  98.296  1.00  0.00           H  
ATOM   1711  H6    U    53      44.078  93.023  99.690  1.00  0.00           H  
ATOM   1712  P     U    54      39.008  93.464  97.849  1.00  0.00           P  
ATOM   1713  OP2   U    54      39.988  92.590  97.157  1.00  0.00           O  
ATOM   1714  OP1   U    54      37.584  93.052  97.930  1.00  0.00           O  
ATOM   1715  O5'   U    54      39.067  94.904  97.172  1.00  0.00           O  
ATOM   1716  C5'   U    54      38.212  95.951  97.606  1.00  0.00           C  
ATOM   1717  C4'   U    54      38.702  97.301  97.142  1.00  0.00           C  
ATOM   1718  O4'   U    54      40.064  97.515  97.596  1.00  0.00           O  
ATOM   1719  C3'   U    54      38.777  97.505  95.637  1.00  0.00           C  
ATOM   1720  O3'   U    54      37.531  97.864  95.064  1.00  0.00           O  
ATOM   1721  C1'   U    54      40.833  98.167  96.592  1.00  0.00           C  
ATOM   1722  C2'   U    54      39.845  98.580  95.500  1.00  0.00           C  
ATOM   1723  O2'   U    54      39.326  99.865  95.808  1.00  0.00           O  
ATOM   1724  N1    U    54      41.904  97.280  96.076  1.00  0.00           N  
ATOM   1725  C2    U    54      42.955  97.881  95.409  1.00  0.00           C  
ATOM   1726  O2    U    54      43.031  99.084  95.234  1.00  0.00           O  
ATOM   1727  N3    U    54      43.922  97.021  94.951  1.00  0.00           N  
ATOM   1728  C4    U    54      43.947  95.648  95.086  1.00  0.00           C  
ATOM   1729  O4    U    54      44.890  95.012  94.615  1.00  0.00           O  
ATOM   1730  C5    U    54      42.828  95.096  95.787  1.00  0.00           C  
ATOM   1731  C6    U    54      41.872  95.912  96.246  1.00  0.00           C  
ATOM   1732  H5'   U    54      38.173  95.945  98.585  1.00  0.00           H  
ATOM   1733 H5''   U    54      37.312  95.799  97.250  1.00  0.00           H  
ATOM   1734  H4'   U    54      38.125  97.993  97.528  1.00  0.00           H  
ATOM   1735  H3'   U    54      39.097  96.679  95.216  1.00  0.00           H  
ATOM   1736  H1'   U    54      41.240  98.970  96.983  1.00  0.00           H  
ATOM   1737  H2'   U    54      40.263  98.561  94.613  1.00  0.00           H  
ATOM   1738 HO2'   U    54      38.350  99.841  95.731  1.00  0.00           H  
ATOM   1739  H3    U    54      44.676  97.426  94.475  1.00  0.00           H  
ATOM   1740  H5    U    54      42.764  94.129  95.931  1.00  0.00           H  
ATOM   1741  H6    U    54      41.117  95.510  96.721  1.00  0.00           H  
ATOM   1742  P     U    55      37.194  97.468  93.543  1.00  0.00           P  
ATOM   1743  OP2   U    55      37.876  96.184  93.243  1.00  0.00           O  
ATOM   1744  OP1   U    55      35.726  97.582  93.352  1.00  0.00           O  
ATOM   1745  O5'   U    55      37.893  98.612  92.683  1.00  0.00           O  
ATOM   1746  C5'   U    55      37.369  99.931  92.660  1.00  0.00           C  
ATOM   1747  C4'   U    55      38.285 100.881  91.929  1.00  0.00           C  
ATOM   1748  O4'   U    55      39.577 100.929  92.589  1.00  0.00           O  
ATOM   1749  C3'   U    55      38.618 100.518  90.490  1.00  0.00           C  
ATOM   1750  O3'   U    55      37.616 100.920  89.571  1.00  0.00           O  
ATOM   1751  C1'   U    55      40.633 100.994  91.629  1.00  0.00           C  
ATOM   1752  C2'   U    55      39.958 101.208  90.274  1.00  0.00           C  
ATOM   1753  O2'   U    55      39.790 102.603  90.059  1.00  0.00           O  
ATOM   1754  N1    U    55      41.433  99.746  91.668  1.00  0.00           N  
ATOM   1755  C2    U    55      42.696  99.788  91.106  1.00  0.00           C  
ATOM   1756  O2    U    55      43.163 100.790  90.594  1.00  0.00           O  
ATOM   1757  N3    U    55      43.399  98.610  91.166  1.00  0.00           N  
ATOM   1758  C4    U    55      42.980  97.418  91.716  1.00  0.00           C  
ATOM   1759  O4    U    55      43.733  96.443  91.691  1.00  0.00           O  
ATOM   1760  C5    U    55      41.665  97.448  92.278  1.00  0.00           C  
ATOM   1761  C6    U    55      40.958  98.583  92.236  1.00  0.00           C  
ATOM   1762  H5'   U    55      37.254 100.244  93.581  1.00  0.00           H  
ATOM   1763 H5''   U    55      36.497  99.921  92.213  1.00  0.00           H  
ATOM   1764  H4'   U    55      37.886 101.776  91.945  1.00  0.00           H  
ATOM   1765  H3'   U    55      38.744  99.548  90.424  1.00  0.00           H  
ATOM   1766  H1'   U    55      41.216 101.756  91.828  1.00  0.00           H  
ATOM   1767  H2'   U    55      40.467 100.788  89.549  1.00  0.00           H  
ATOM   1768 HO2'   U    55      38.867 102.773  89.780  1.00  0.00           H  
ATOM   1769  H3    U    55      44.296  98.619  90.772  1.00  0.00           H  
ATOM   1770  H5    U    55      41.287  96.644  92.692  1.00  0.00           H  
ATOM   1771  H6    U    55      40.060  98.578  92.626  1.00  0.00           H  
ATOM   1772  P     G    56      37.379 100.087  88.218  1.00  0.00           P  
ATOM   1773  OP2   G    56      37.485  98.642  88.542  1.00  0.00           O  
ATOM   1774  OP1   G    56      36.147 100.604  87.568  1.00  0.00           O  
ATOM   1775  O5'   G    56      38.621 100.479  87.299  1.00  0.00           O  
ATOM   1776  C5'   G    56      38.755 101.791  86.774  1.00  0.00           C  
ATOM   1777  C4'   G    56      40.078 101.977  86.077  1.00  0.00           C  
ATOM   1778  O4'   G    56      41.164 101.768  87.018  1.00  0.00           O  
ATOM   1779  C3'   G    56      40.379 101.006  84.945  1.00  0.00           C  
ATOM   1780  O3'   G    56      39.758 101.370  83.724  1.00  0.00           O  
ATOM   1781  C1'   G    56      42.261 101.106  86.371  1.00  0.00           C  
ATOM   1782  C2'   G    56      41.899 101.023  84.887  1.00  0.00           C  
ATOM   1783  O2'   G    56      42.377 102.189  84.230  1.00  0.00           O  
ATOM   1784  N1    G    56      45.412  97.122  86.707  1.00  0.00           N  
ATOM   1785  C2    G    56      45.550  98.287  85.994  1.00  0.00           C  
ATOM   1786  N2    G    56      46.673  98.414  85.272  1.00  0.00           N  
ATOM   1787  N3    G    56      44.653  99.260  85.986  1.00  0.00           N  
ATOM   1788  C4    G    56      43.587  98.969  86.761  1.00  0.00           C  
ATOM   1789  C5    G    56      43.352  97.838  87.514  1.00  0.00           C  
ATOM   1790  C6    G    56      44.323  96.802  87.513  1.00  0.00           C  
ATOM   1791  O6    G    56      44.298  95.722  88.115  1.00  0.00           O  
ATOM   1792  N7    G    56      42.135  97.927  88.173  1.00  0.00           N  
ATOM   1793  C8    G    56      41.659  99.089  87.815  1.00  0.00           C  
ATOM   1794  N9    G    56      42.490  99.773  86.961  1.00  0.00           N  
ATOM   1795  H5'   G    56      38.685 102.437  87.508  1.00  0.00           H  
ATOM   1796 H5''   G    56      38.030 101.954  86.135  1.00  0.00           H  
ATOM   1797  H4'   G    56      40.129 102.892  85.730  1.00  0.00           H  
ATOM   1798  H3'   G    56      40.078 100.109  85.203  1.00  0.00           H  
ATOM   1799  H1'   G    56      43.066 101.654  86.480  1.00  0.00           H  
ATOM   1800  H2'   G    56      42.254 100.205  84.476  1.00  0.00           H  
ATOM   1801 HO2'   G    56      41.656 102.565  83.685  1.00  0.00           H  
ATOM   1802  H1    G    56      46.135  96.463  86.645  1.00  0.00           H  
ATOM   1803  H22   G    56      46.827  99.225  84.743  1.00  0.00           H  
ATOM   1804  H21   G    56      47.342  97.699  85.272  1.00  0.00           H  
ATOM   1805  H8    G    56      40.797  99.437  88.127  1.00  0.00           H  
ATOM   1806  P     A    57      39.334 100.238  82.664  1.00  0.00           P  
ATOM   1807  OP2   A    57      38.817  99.071  83.422  1.00  0.00           O  
ATOM   1808  OP1   A    57      38.485 100.874  81.626  1.00  0.00           O  
ATOM   1809  O5'   A    57      40.710  99.813  81.984  1.00  0.00           O  
ATOM   1810  C5'   A    57      41.414 100.711  81.139  1.00  0.00           C  
ATOM   1811  C4'   A    57      42.731 100.130  80.687  1.00  0.00           C  
ATOM   1812  O4'   A    57      43.586  99.896  81.836  1.00  0.00           O  
ATOM   1813  C3'   A    57      42.660  98.776  79.996  1.00  0.00           C  
ATOM   1814  O3'   A    57      42.313  98.870  78.626  1.00  0.00           O  
ATOM   1815  C1'   A    57      44.334  98.685  81.662  1.00  0.00           C  
ATOM   1816  C2'   A    57      44.052  98.208  80.236  1.00  0.00           C  
ATOM   1817  O2'   A    57      45.004  98.789  79.359  1.00  0.00           O  
ATOM   1818  N1    A    57      45.501  94.212  83.941  1.00  0.00           N  
ATOM   1819  C2    A    57      46.109  94.918  82.978  1.00  0.00           C  
ATOM   1820  N3    A    57      45.749  96.077  82.430  1.00  0.00           N  
ATOM   1821  C4    A    57      44.607  96.528  82.980  1.00  0.00           C  
ATOM   1822  C5    A    57      43.869  95.916  83.974  1.00  0.00           C  
ATOM   1823  C6    A    57      44.356  94.694  84.471  1.00  0.00           C  
ATOM   1824  N6    A    57      43.750  93.988  85.428  1.00  0.00           N  
ATOM   1825  N7    A    57      42.749  96.673  84.290  1.00  0.00           N  
ATOM   1826  C8    A    57      42.834  97.709  83.492  1.00  0.00           C  
ATOM   1827  N9    A    57      43.935  97.686  82.671  1.00  0.00           N  
ATOM   1828  H5'   A    57      41.585 101.543  81.628  1.00  0.00           H  
ATOM   1829 H5''   A    57      40.866 100.909  80.353  1.00  0.00           H  
ATOM   1830  H4'   A    57      43.170 100.768  80.087  1.00  0.00           H  
ATOM   1831  H3'   A    57      42.001  98.215  80.457  1.00  0.00           H  
ATOM   1832  H1'   A    57      45.290  98.880  81.756  1.00  0.00           H  
ATOM   1833  H2'   A    57      44.055  97.229  80.178  1.00  0.00           H  
ATOM   1834 HO2'   A    57      44.536  99.180  78.592  1.00  0.00           H  
ATOM   1835  H2    A    57      46.936  94.526  82.627  1.00  0.00           H  
ATOM   1836  H61   A    57      44.139  93.142  85.734  1.00  0.00           H  
ATOM   1837  H62   A    57      42.919  94.318  85.828  1.00  0.00           H  
ATOM   1838  H8    A    57      42.174  98.432  83.482  1.00  0.00           H  
ATOM   1839  P     G    58      41.500  97.680  77.914  1.00  0.00           P  
ATOM   1840  OP2   G    58      40.496  97.168  78.881  1.00  0.00           O  
ATOM   1841  OP1   G    58      41.057  98.159  76.579  1.00  0.00           O  
ATOM   1842  O5'   G    58      42.594  96.544  77.691  1.00  0.00           O  
ATOM   1843  C5'   G    58      43.664  96.732  76.776  1.00  0.00           C  
ATOM   1844  C4'   G    58      44.663  95.604  76.854  1.00  0.00           C  
ATOM   1845  O4'   G    58      45.223  95.536  78.191  1.00  0.00           O  
ATOM   1846  C3'   G    58      44.114  94.207  76.611  1.00  0.00           C  
ATOM   1847  O3'   G    58      43.978  93.897  75.234  1.00  0.00           O  
ATOM   1848  C1'   G    58      45.427  94.171  78.576  1.00  0.00           C  
ATOM   1849  C2'   G    58      45.117  93.324  77.339  1.00  0.00           C  
ATOM   1850  O2'   G    58      46.306  93.161  76.582  1.00  0.00           O  
ATOM   1851  N1    G    58      44.440  90.741  82.206  1.00  0.00           N  
ATOM   1852  C2    G    58      45.406  90.727  81.230  1.00  0.00           C  
ATOM   1853  N2    G    58      46.220  89.662  81.214  1.00  0.00           N  
ATOM   1854  N3    G    58      45.565  91.688  80.334  1.00  0.00           N  
ATOM   1855  C4    G    58      44.665  92.681  80.492  1.00  0.00           C  
ATOM   1856  C5    G    58      43.662  92.792  81.433  1.00  0.00           C  
ATOM   1857  C6    G    58      43.502  91.754  82.388  1.00  0.00           C  
ATOM   1858  O6    G    58      42.673  91.668  83.300  1.00  0.00           O  
ATOM   1859  N7    G    58      42.950  93.969  81.257  1.00  0.00           N  
ATOM   1860  C8    G    58      43.522  94.543  80.234  1.00  0.00           C  
ATOM   1861  N9    G    58      44.569  93.815  79.721  1.00  0.00           N  
ATOM   1862  H5'   G    58      44.116  97.576  76.981  1.00  0.00           H  
ATOM   1863 H5''   G    58      43.302  96.777  75.866  1.00  0.00           H  
ATOM   1864  H4'   G    58      45.386  95.777  76.214  1.00  0.00           H  
ATOM   1865  H3'   G    58      43.239  94.125  77.047  1.00  0.00           H  
ATOM   1866  H1'   G    58      46.368  94.054  78.823  1.00  0.00           H  
ATOM   1867  H2'   G    58      44.723  92.461  77.587  1.00  0.00           H  
ATOM   1868 HO2'   G    58      46.119  93.372  75.644  1.00  0.00           H  
ATOM   1869  H1    G    58      44.406  89.981  82.823  1.00  0.00           H  
ATOM   1870  H22   G    58      46.930  89.598  80.540  1.00  0.00           H  
ATOM   1871  H21   G    58      46.110  88.947  81.874  1.00  0.00           H  
ATOM   1872  H8    G    58      43.234  95.406  79.869  1.00  0.00           H  
ATOM   1873  P     A    59      42.848  92.861  74.748  1.00  0.00           P  
ATOM   1874  OP2   A    59      41.605  93.147  75.507  1.00  0.00           O  
ATOM   1875  OP1   A    59      42.823  92.872  73.264  1.00  0.00           O  
ATOM   1876  O5'   A    59      43.398  91.442  75.222  1.00  0.00           O  
ATOM   1877  C5'   A    59      44.575  90.889  74.652  1.00  0.00           C  
ATOM   1878  C4'   A    59      44.972  89.606  75.337  1.00  0.00           C  
ATOM   1879  O4'   A    59      45.269  89.866  76.734  1.00  0.00           O  
ATOM   1880  C3'   A    59      43.911  88.517  75.380  1.00  0.00           C  
ATOM   1881  O3'   A    59      43.835  87.770  74.177  1.00  0.00           O  
ATOM   1882  C1'   A    59      44.822  88.776  77.546  1.00  0.00           C  
ATOM   1883  C2'   A    59      44.334  87.689  76.586  1.00  0.00           C  
ATOM   1884  O2'   A    59      45.423  86.834  76.268  1.00  0.00           O  
ATOM   1885  N1    A    59      42.041  87.588  81.719  1.00  0.00           N  
ATOM   1886  C2    A    59      43.007  86.930  81.064  1.00  0.00           C  
ATOM   1887  N3    A    59      43.689  87.299  79.982  1.00  0.00           N  
ATOM   1888  C4    A    59      43.288  88.511  79.556  1.00  0.00           C  
ATOM   1889  C5    A    59      42.309  89.304  80.123  1.00  0.00           C  
ATOM   1890  C6    A    59      41.662  88.801  81.266  1.00  0.00           C  
ATOM   1891  N6    A    59      40.698  89.455  81.918  1.00  0.00           N  
ATOM   1892  N7    A    59      42.166  90.488  79.413  1.00  0.00           N  
ATOM   1893  C8    A    59      43.046  90.385  78.448  1.00  0.00           C  
ATOM   1894  N9    A    59      43.761  89.213  78.474  1.00  0.00           N  
ATOM   1895  H5'   A    59      45.307  91.537  74.737  1.00  0.00           H  
ATOM   1896 H5''   A    59      44.417  90.709  73.703  1.00  0.00           H  
ATOM   1897  H4'   A    59      45.776  89.249  74.902  1.00  0.00           H  
ATOM   1898  H3'   A    59      43.039  88.925  75.561  1.00  0.00           H  
ATOM   1899  H1'   A    59      45.585  88.439  78.059  1.00  0.00           H  
ATOM   1900  H2'   A    59      43.578  87.190  76.962  1.00  0.00           H  
ATOM   1901 HO2'   A    59      45.463  86.718  75.296  1.00  0.00           H  
ATOM   1902  H2    A    59      43.246  86.055  81.434  1.00  0.00           H  
ATOM   1903  H61   A    59      40.282  89.052  82.710  1.00  0.00           H  
ATOM   1904  H62   A    59      40.407  90.336  81.608  1.00  0.00           H  
ATOM   1905  H8    A    59      43.182  91.080  77.770  1.00  0.00           H  
ATOM   1906  P     U    60      42.400  87.313  73.618  1.00  0.00           P  
ATOM   1907  OP2   U    60      41.407  88.401  73.815  1.00  0.00           O  
ATOM   1908  OP1   U    60      42.636  86.757  72.254  1.00  0.00           O  
ATOM   1909  O5'   U    60      41.967  86.128  74.590  1.00  0.00           O  
ATOM   1910  C5'   U    60      42.691  84.884  74.633  1.00  0.00           C  
ATOM   1911  C4'   U    60      42.193  84.049  75.783  1.00  0.00           C  
ATOM   1912  O4'   U    60      42.413  84.781  77.022  1.00  0.00           O  
ATOM   1913  C3'   U    60      40.693  83.784  75.775  1.00  0.00           C  
ATOM   1914  O3'   U    60      40.339  82.669  74.960  1.00  0.00           O  
ATOM   1915  C1'   U    60      41.335  84.553  77.905  1.00  0.00           C  
ATOM   1916  C2'   U    60      40.403  83.535  77.246  1.00  0.00           C  
ATOM   1917  O2'   U    60      40.778  82.237  77.646  1.00  0.00           O  
ATOM   1918  N1    U    60      40.660  85.831  78.189  1.00  0.00           N  
ATOM   1919  C2    U    60      39.967  85.928  79.382  1.00  0.00           C  
ATOM   1920  O2    U    60      39.895  85.015  80.176  1.00  0.00           O  
ATOM   1921  N3    U    60      39.358  87.136  79.607  1.00  0.00           N  
ATOM   1922  C4    U    60      39.369  88.235  78.777  1.00  0.00           C  
ATOM   1923  O4    U    60      38.796  89.263  79.135  1.00  0.00           O  
ATOM   1924  C5    U    60      40.100  88.057  77.557  1.00  0.00           C  
ATOM   1925  C6    U    60      40.706  86.893  77.312  1.00  0.00           C  
ATOM   1926  H5'   U    60      43.767  85.077  74.746  1.00  0.00           H  
ATOM   1927 H5''   U    60      42.559  84.337  73.687  1.00  0.00           H  
ATOM   1928  H4'   U    60      42.749  83.105  75.691  1.00  0.00           H  
ATOM   1929  H3'   U    60      40.101  84.609  75.353  1.00  0.00           H  
ATOM   1930  H1'   U    60      41.637  84.129  78.873  1.00  0.00           H  
ATOM   1931  H2'   U    60      39.333  83.612  77.486  1.00  0.00           H  
ATOM   1932 HO2'   U    60      40.449  82.065  78.575  1.00  0.00           H  
ATOM   1933  H3    U    60      38.851  87.227  80.465  1.00  0.00           H  
ATOM   1934  H5    U    60      40.161  88.877  76.824  1.00  0.00           H  
ATOM   1935  H6    U    60      41.263  86.777  76.370  1.00  0.00           H  
ATOM   1936  P     G    61      38.848  82.535  74.376  1.00  0.00           P  
ATOM   1937  OP2   G    61      37.928  83.253  75.294  1.00  0.00           O  
ATOM   1938  OP1   G    61      38.882  82.901  72.937  1.00  0.00           O  
ATOM   1939  O5'   G    61      38.531  80.977  74.481  1.00  0.00           O  
ATOM   1940  C5'   G    61      39.304  80.026  73.763  1.00  0.00           C  
ATOM   1941  C4'   G    61      39.206  78.653  74.380  1.00  0.00           C  
ATOM   1942  O4'   G    61      39.494  78.815  75.795  1.00  0.00           O  
ATOM   1943  C3'   G    61      37.844  77.981  74.300  1.00  0.00           C  
ATOM   1944  O3'   G    61      37.923  76.565  74.311  1.00  0.00           O  
ATOM   1945  C1'   G    61      38.409  78.305  76.545  1.00  0.00           C  
ATOM   1946  C2'   G    61      37.210  78.383  75.613  1.00  0.00           C  
ATOM   1947  O2'   G    61      36.235  77.436  76.026  1.00  0.00           O  
ATOM   1948  N1    G    61      38.276  78.317  81.634  1.00  0.00           N  
ATOM   1949  C2    G    61      38.500  77.275  80.768  1.00  0.00           C  
ATOM   1950  N2    G    61      38.718  76.074  81.325  1.00  0.00           N  
ATOM   1951  N3    G    61      38.510  77.398  79.451  1.00  0.00           N  
ATOM   1952  C4    G    61      38.274  78.668  79.060  1.00  0.00           C  
ATOM   1953  C5    G    61      38.039  79.780  79.842  1.00  0.00           C  
ATOM   1954  C6    G    61      38.030  79.633  81.254  1.00  0.00           C  
ATOM   1955  O6    G    61      37.841  80.498  82.117  1.00  0.00           O  
ATOM   1956  N7    G    61      37.841  80.904  79.054  1.00  0.00           N  
ATOM   1957  C8    G    61      37.957  80.465  77.830  1.00  0.00           C  
ATOM   1958  N9    G    61      38.220  79.118  77.762  1.00  0.00           N  
ATOM   1959  H5'   G    61      40.241  80.310  73.762  1.00  0.00           H  
ATOM   1960 H5''   G    61      38.982  79.985  72.838  1.00  0.00           H  
ATOM   1961  H4'   G    61      39.871  78.068  73.959  1.00  0.00           H  
ATOM   1962  H3'   G    61      37.334  78.374  73.562  1.00  0.00           H  
ATOM   1963  H1'   G    61      38.566  77.371  76.797  1.00  0.00           H  
ATOM   1964  H2'   G    61      36.841  79.290  75.571  1.00  0.00           H  
ATOM   1965 HO2'   G    61      35.920  76.940  75.242  1.00  0.00           H  
ATOM   1966  H1    G    61      38.289  78.121  82.594  1.00  0.00           H  
ATOM   1967  H22   G    61      38.884  75.293  80.756  1.00  0.00           H  
ATOM   1968  H21   G    61      38.712  75.975  82.299  1.00  0.00           H  
ATOM   1969  H8    G    61      37.866  81.038  77.041  1.00  0.00           H  
ATOM   1970  P     G    62      37.196  75.721  73.164  1.00  0.00           P  
ATOM   1971  OP2   G    62      35.739  75.907  73.382  1.00  0.00           O  
ATOM   1972  OP1   G    62      37.809  76.159  71.884  1.00  0.00           O  
ATOM   1973  O5'   G    62      37.532  74.176  73.367  1.00  0.00           O  
ATOM   1974  C5'   G    62      38.875  73.732  73.490  1.00  0.00           C  
ATOM   1975  C4'   G    62      39.486  74.173  74.798  1.00  0.00           C  
ATOM   1976  O4'   G    62      38.430  74.551  75.721  1.00  0.00           O  
ATOM   1977  C3'   G    62      40.277  73.116  75.554  1.00  0.00           C  
ATOM   1978  O3'   G    62      41.596  72.953  75.060  1.00  0.00           O  
ATOM   1979  C1'   G    62      38.799  74.178  77.034  1.00  0.00           C  
ATOM   1980  C2'   G    62      40.223  73.630  76.982  1.00  0.00           C  
ATOM   1981  O2'   G    62      41.142  74.694  77.182  1.00  0.00           O  
ATOM   1982  N1    G    62      36.888  71.814  81.118  1.00  0.00           N  
ATOM   1983  C2    G    62      37.865  72.778  81.043  1.00  0.00           C  
ATOM   1984  N2    G    62      38.407  73.168  82.206  1.00  0.00           N  
ATOM   1985  N3    G    62      38.280  73.322  79.911  1.00  0.00           N  
ATOM   1986  C4    G    62      37.632  72.817  78.840  1.00  0.00           C  
ATOM   1987  C5    G    62      36.644  71.855  78.807  1.00  0.00           C  
ATOM   1988  C6    G    62      36.208  71.280  80.029  1.00  0.00           C  
ATOM   1989  O6    G    62      35.344  70.414  80.207  1.00  0.00           O  
ATOM   1990  N7    G    62      36.235  71.613  77.503  1.00  0.00           N  
ATOM   1991  C8    G    62      36.968  72.417  76.781  1.00  0.00           C  
ATOM   1992  N9    G    62      37.836  73.175  77.528  1.00  0.00           N  
ATOM   1993  H5'   G    62      39.403  74.099  72.751  1.00  0.00           H  
ATOM   1994 H5''   G    62      38.894  72.753  73.442  1.00  0.00           H  
ATOM   1995  H4'   G    62      40.063  74.949  74.639  1.00  0.00           H  
ATOM   1996  H3'   G    62      39.807  72.258  75.503  1.00  0.00           H  
ATOM   1997  H1'   G    62      38.774  74.968  77.614  1.00  0.00           H  
ATOM   1998  H2'   G    62      40.359  72.907  77.630  1.00  0.00           H  
ATOM   1999 HO2'   G    62      41.905  74.574  76.579  1.00  0.00           H  
ATOM   2000  H1    G    62      36.652  71.476  82.007  1.00  0.00           H  
ATOM   2001  H22   G    62      39.108  73.853  82.214  1.00  0.00           H  
ATOM   2002  H21   G    62      38.105  72.770  83.049  1.00  0.00           H  
ATOM   2003  H8    G    62      36.904  72.473  75.805  1.00  0.00           H  
ATOM   2004  P     C    63      42.292  71.505  75.081  1.00  0.00           P  
ATOM   2005  OP2   C    63      41.241  70.484  74.841  1.00  0.00           O  
ATOM   2006  OP1   C    63      43.482  71.555  74.194  1.00  0.00           O  
ATOM   2007  O5'   C    63      42.804  71.343  76.581  1.00  0.00           O  
ATOM   2008  C5'   C    63      43.738  72.257  77.136  1.00  0.00           C  
ATOM   2009  C4'   C    63      43.766  72.178  78.643  1.00  0.00           C  
ATOM   2010  O4'   C    63      42.458  72.475  79.186  1.00  0.00           O  
ATOM   2011  C3'   C    63      44.098  70.818  79.237  1.00  0.00           C  
ATOM   2012  O3'   C    63      45.488  70.537  79.232  1.00  0.00           O  
ATOM   2013  C1'   C    63      42.222  71.709  80.354  1.00  0.00           C  
ATOM   2014  C2'   C    63      43.503  70.928  80.635  1.00  0.00           C  
ATOM   2015  O2'   C    63      44.337  71.696  81.490  1.00  0.00           O  
ATOM   2016  N1    C    63      41.062  70.818  80.106  1.00  0.00           N  
ATOM   2017  C2    C    63      40.315  70.377  81.205  1.00  0.00           C  
ATOM   2018  O2    C    63      40.643  70.739  82.345  1.00  0.00           O  
ATOM   2019  N3    C    63      39.252  69.564  81.006  1.00  0.00           N  
ATOM   2020  C4    C    63      38.921  69.188  79.771  1.00  0.00           C  
ATOM   2021  N4    C    63      37.865  68.385  79.622  1.00  0.00           N  
ATOM   2022  C5    C    63      39.660  69.618  78.633  1.00  0.00           C  
ATOM   2023  C6    C    63      40.709  70.423  78.842  1.00  0.00           C  
ATOM   2024  H5'   C    63      43.492  73.167  76.868  1.00  0.00           H  
ATOM   2025 H5''   C    63      44.631  72.051  76.788  1.00  0.00           H  
ATOM   2026  H4'   C    63      44.409  72.837  78.979  1.00  0.00           H  
ATOM   2027  H3'   C    63      43.627  70.116  78.742  1.00  0.00           H  
ATOM   2028  H1'   C    63      42.028  72.293  81.117  1.00  0.00           H  
ATOM   2029  H2'   C    63      43.311  70.045  81.013  1.00  0.00           H  
ATOM   2030 HO2'   C    63      45.268  71.597  81.202  1.00  0.00           H  
ATOM   2031  H42   C    63      37.596  68.090  78.727  1.00  0.00           H  
ATOM   2032  H41   C    63      37.359  68.090  80.408  1.00  0.00           H  
ATOM   2033  H5    C    63      39.409  69.337  77.728  1.00  0.00           H  
ATOM   2034  H6    C    63      41.230  70.730  78.072  1.00  0.00           H  
ATOM   2035  P     C    64      46.009  69.045  78.943  1.00  0.00           P  
ATOM   2036  OP2   C    64      45.151  68.452  77.887  1.00  0.00           O  
ATOM   2037  OP1   C    64      47.480  69.102  78.746  1.00  0.00           O  
ATOM   2038  O5'   C    64      45.726  68.266  80.304  1.00  0.00           O  
ATOM   2039  C5'   C    64      46.285  68.713  81.530  1.00  0.00           C  
ATOM   2040  C4'   C    64      45.724  67.953  82.707  1.00  0.00           C  
ATOM   2041  O4'   C    64      44.299  68.192  82.839  1.00  0.00           O  
ATOM   2042  C3'   C    64      45.811  66.437  82.630  1.00  0.00           C  
ATOM   2043  O3'   C    64      47.117  65.944  82.877  1.00  0.00           O  
ATOM   2044  C1'   C    64      43.726  67.083  83.493  1.00  0.00           C  
ATOM   2045  C2'   C    64      44.848  66.080  83.756  1.00  0.00           C  
ATOM   2046  O2'   C    64      45.425  66.339  85.027  1.00  0.00           O  
ATOM   2047  N1    C    64      42.645  66.512  82.653  1.00  0.00           N  
ATOM   2048  C2    C    64      41.825  65.521  83.207  1.00  0.00           C  
ATOM   2049  O2    C    64      42.025  65.153  84.375  1.00  0.00           O  
ATOM   2050  N3    C    64      40.831  64.984  82.462  1.00  0.00           N  
ATOM   2051  C4    C    64      40.638  65.397  81.210  1.00  0.00           C  
ATOM   2052  N4    C    64      39.645  64.838  80.512  1.00  0.00           N  
ATOM   2053  C5    C    64      41.454  66.401  80.617  1.00  0.00           C  
ATOM   2054  C6    C    64      42.433  66.926  81.364  1.00  0.00           C  
ATOM   2055  H5'   C    64      46.089  69.666  81.642  1.00  0.00           H  
ATOM   2056 H5''   C    64      47.257  68.587  81.502  1.00  0.00           H  
ATOM   2057  H4'   C    64      46.180  68.255  83.520  1.00  0.00           H  
ATOM   2058  H3'   C    64      45.485  66.070  81.781  1.00  0.00           H  
ATOM   2059  H1'   C    64      43.352  67.379  84.349  1.00  0.00           H  
ATOM   2060  H2'   C    64      44.536  65.155  83.681  1.00  0.00           H  
ATOM   2061 HO2'   C    64      46.396  66.226  84.967  1.00  0.00           H  
ATOM   2062  H42   C    64      39.477  65.120  79.589  1.00  0.00           H  
ATOM   2063  H41   C    64      39.086  64.147  80.924  1.00  0.00           H  
ATOM   2064  H5    C    64      41.303  66.699  79.695  1.00  0.00           H  
ATOM   2065  H6    C    64      43.005  67.618  80.974  1.00  0.00           H  
ATOM   2066  P     U    65      47.602  64.566  82.206  1.00  0.00           P  
ATOM   2067  OP2   U    65      47.180  64.575  80.783  1.00  0.00           O  
ATOM   2068  OP1   U    65      49.034  64.368  82.546  1.00  0.00           O  
ATOM   2069  O5'   U    65      46.755  63.450  82.965  1.00  0.00           O  
ATOM   2070  C5'   U    65      46.945  63.207  84.351  1.00  0.00           C  
ATOM   2071  C4'   U    65      46.053  62.097  84.849  1.00  0.00           C  
ATOM   2072  O4'   U    65      44.663  62.473  84.759  1.00  0.00           O  
ATOM   2073  C3'   U    65      46.118  60.788  84.077  1.00  0.00           C  
ATOM   2074  O3'   U    65      47.249  60.003  84.411  1.00  0.00           O  
ATOM   2075  C1'   U    65      43.865  61.326  84.538  1.00  0.00           C  
ATOM   2076  C2'   U    65      44.814  60.121  84.470  1.00  0.00           C  
ATOM   2077  O2'   U    65      44.907  59.530  85.759  1.00  0.00           O  
ATOM   2078  N1    U    65      43.115  61.524  83.274  1.00  0.00           N  
ATOM   2079  C2    U    65      42.023  60.705  83.054  1.00  0.00           C  
ATOM   2080  O2    U    65      41.664  59.848  83.842  1.00  0.00           O  
ATOM   2081  N3    U    65      41.359  60.925  81.872  1.00  0.00           N  
ATOM   2082  C4    U    65      41.668  61.858  80.906  1.00  0.00           C  
ATOM   2083  O4    U    65      40.971  61.932  79.892  1.00  0.00           O  
ATOM   2084  C5    U    65      42.809  62.670  81.202  1.00  0.00           C  
ATOM   2085  C6    U    65      43.473  62.479  82.346  1.00  0.00           C  
ATOM   2086  H5'   U    65      46.742  64.027  84.849  1.00  0.00           H  
ATOM   2087 H5''   U    65      47.880  62.960  84.507  1.00  0.00           H  
ATOM   2088  H4'   U    65      46.277  61.922  85.786  1.00  0.00           H  
ATOM   2089  H3'   U    65      46.121  60.961  83.113  1.00  0.00           H  
ATOM   2090  H1'   U    65      43.231  61.197  85.275  1.00  0.00           H  
ATOM   2091  H2'   U    65      44.524  59.473  83.795  1.00  0.00           H  
ATOM   2092 HO2'   U    65      45.820  59.202  85.895  1.00  0.00           H  
ATOM   2093  H3    U    65      40.583  60.354  81.696  1.00  0.00           H  
ATOM   2094  H5    U    65      43.100  63.361  80.570  1.00  0.00           H  
ATOM   2095  H6    U    65      44.250  63.046  82.525  1.00  0.00           H  
ATOM   2096  P     U    66      48.071  59.237  83.262  1.00  0.00           P  
ATOM   2097  OP2   U    66      47.908  59.997  81.997  1.00  0.00           O  
ATOM   2098  OP1   U    66      49.434  58.957  83.781  1.00  0.00           O  
ATOM   2099  O5'   U    66      47.308  57.848  83.105  1.00  0.00           O  
ATOM   2100  C5'   U    66      47.261  56.916  84.175  1.00  0.00           C  
ATOM   2101  C4'   U    66      46.145  55.916  83.994  1.00  0.00           C  
ATOM   2102  O4'   U    66      44.878  56.618  83.983  1.00  0.00           O  
ATOM   2103  C3'   U    66      46.138  55.149  82.681  1.00  0.00           C  
ATOM   2104  O3'   U    66      47.046  54.062  82.669  1.00  0.00           O  
ATOM   2105  C1'   U    66      43.972  55.957  83.128  1.00  0.00           C  
ATOM   2106  C2'   U    66      44.679  54.731  82.551  1.00  0.00           C  
ATOM   2107  O2'   U    66      44.393  53.601  83.363  1.00  0.00           O  
ATOM   2108  N1    U    66      43.529  56.900  82.072  1.00  0.00           N  
ATOM   2109  C2    U    66      42.243  56.747  81.589  1.00  0.00           C  
ATOM   2110  O2    U    66      41.479  55.887  81.990  1.00  0.00           O  
ATOM   2111  N3    U    66      41.877  57.643  80.614  1.00  0.00           N  
ATOM   2112  C4    U    66      42.648  58.654  80.082  1.00  0.00           C  
ATOM   2113  O4    U    66      42.174  59.379  79.206  1.00  0.00           O  
ATOM   2114  C5    U    66      43.966  58.753  80.630  1.00  0.00           C  
ATOM   2115  C6    U    66      44.348  57.894  81.581  1.00  0.00           C  
ATOM   2116  H5'   U    66      47.122  57.401  85.015  1.00  0.00           H  
ATOM   2117 H5''   U    66      48.114  56.437  84.219  1.00  0.00           H  
ATOM   2118  H4'   U    66      46.149  55.275  84.735  1.00  0.00           H  
ATOM   2119  H3'   U    66      46.361  55.761  81.948  1.00  0.00           H  
ATOM   2120  H1'   U    66      43.194  55.665  83.649  1.00  0.00           H  
ATOM   2121  H2'   U    66      44.431  54.577  81.615  1.00  0.00           H  
ATOM   2122 HO2'   U    66      45.190  53.033  83.411  1.00  0.00           H  
ATOM   2123  H3    U    66      40.969  57.552  80.257  1.00  0.00           H  
ATOM   2124  H5    U    66      44.583  59.444  80.310  1.00  0.00           H  
ATOM   2125  H6    U    66      45.256  57.982  81.939  1.00  0.00           H  
ATOM   2126  P     G    67      48.019  53.833  81.412  1.00  0.00           P  
ATOM   2127  OP2   G    67      48.425  55.165  80.896  1.00  0.00           O  
ATOM   2128  OP1   G    67      49.061  52.851  81.808  1.00  0.00           O  
ATOM   2129  O5'   G    67      47.084  53.145  80.320  1.00  0.00           O  
ATOM   2130  C5'   G    67      46.508  51.868  80.554  1.00  0.00           C  
ATOM   2131  C4'   G    67      45.306  51.633  79.673  1.00  0.00           C  
ATOM   2132  O4'   G    67      44.295  52.644  79.940  1.00  0.00           O  
ATOM   2133  C3'   G    67      45.545  51.746  78.174  1.00  0.00           C  
ATOM   2134  O3'   G    67      46.119  50.576  77.616  1.00  0.00           O  
ATOM   2135  C1'   G    67      43.640  53.007  78.746  1.00  0.00           C  
ATOM   2136  C2'   G    67      44.151  52.072  77.655  1.00  0.00           C  
ATOM   2137  O2'   G    67      43.332  50.912  77.615  1.00  0.00           O  
ATOM   2138  N1    G    67      41.981  57.287  76.545  1.00  0.00           N  
ATOM   2139  C2    G    67      41.378  56.055  76.626  1.00  0.00           C  
ATOM   2140  N2    G    67      40.173  55.943  76.046  1.00  0.00           N  
ATOM   2141  N3    G    67      41.914  55.009  77.232  1.00  0.00           N  
ATOM   2142  C4    G    67      43.124  55.295  77.758  1.00  0.00           C  
ATOM   2143  C5    G    67      43.813  56.489  77.733  1.00  0.00           C  
ATOM   2144  C6    G    67      43.226  57.604  77.080  1.00  0.00           C  
ATOM   2145  O6    G    67      43.679  58.747  76.950  1.00  0.00           O  
ATOM   2146  N7    G    67      45.028  56.371  78.392  1.00  0.00           N  
ATOM   2147  C8    G    67      45.056  55.130  78.797  1.00  0.00           C  
ATOM   2148  N9    G    67      43.932  54.422  78.448  1.00  0.00           N  
ATOM   2149  H5'   G    67      46.233  51.808  81.492  1.00  0.00           H  
ATOM   2150 H5''   G    67      47.179  51.177  80.372  1.00  0.00           H  
ATOM   2151  H4'   G    67      44.933  50.748  79.870  1.00  0.00           H  
ATOM   2152  H3'   G    67      46.133  52.508  77.996  1.00  0.00           H  
ATOM   2153  H1'   G    67      42.672  52.889  78.850  1.00  0.00           H  
ATOM   2154  H2'   G    67      44.188  52.520  76.784  1.00  0.00           H  
ATOM   2155 HO2'   G    67      42.795  50.929  76.795  1.00  0.00           H  
ATOM   2156  H1    G    67      41.499  57.998  76.073  1.00  0.00           H  
ATOM   2157  H22   G    67      39.695  55.087  76.073  1.00  0.00           H  
ATOM   2158  H21   G    67      39.769  56.713  75.596  1.00  0.00           H  
ATOM   2159  H8    G    67      45.803  54.745  79.301  1.00  0.00           H  
ATOM   2160  P     C    68      47.308  50.695  76.541  1.00  0.00           P  
ATOM   2161  OP2   C    68      48.318  51.643  77.074  1.00  0.00           O  
ATOM   2162  OP1   C    68      47.721  49.321  76.159  1.00  0.00           O  
ATOM   2163  O5'   C    68      46.617  51.370  75.274  1.00  0.00           O  
ATOM   2164  C5'   C    68      47.397  51.874  74.200  1.00  0.00           C  
ATOM   2165  C4'   C    68      46.735  51.624  72.866  1.00  0.00           C  
ATOM   2166  O4'   C    68      46.559  50.205  72.654  1.00  0.00           O  
ATOM   2167  C3'   C    68      45.339  52.201  72.692  1.00  0.00           C  
ATOM   2168  O3'   C    68      45.350  53.556  72.275  1.00  0.00           O  
ATOM   2169  C1'   C    68      45.334  49.950  71.995  1.00  0.00           C  
ATOM   2170  C2'   C    68      44.747  51.311  71.624  1.00  0.00           C  
ATOM   2171  O2'   C    68      45.212  51.677  70.333  1.00  0.00           O  
ATOM   2172  N1    C    68      44.454  49.189  72.915  1.00  0.00           N  
ATOM   2173  C2    C    68      43.301  48.592  72.390  1.00  0.00           C  
ATOM   2174  O2    C    68      43.050  48.716  71.182  1.00  0.00           O  
ATOM   2175  N3    C    68      42.481  47.891  73.208  1.00  0.00           N  
ATOM   2176  C4    C    68      42.772  47.772  74.503  1.00  0.00           C  
ATOM   2177  N4    C    68      41.935  47.072  75.272  1.00  0.00           N  
ATOM   2178  C5    C    68      43.936  48.367  75.067  1.00  0.00           C  
ATOM   2179  C6    C    68      44.740  49.057  74.249  1.00  0.00           C  
ATOM   2180  H5'   C    68      48.273  51.436  74.209  1.00  0.00           H  
ATOM   2181 H5''   C    68      47.519  52.839  74.320  1.00  0.00           H  
ATOM   2182  H4'   C    68      47.316  51.979  72.161  1.00  0.00           H  
ATOM   2183  H3'   C    68      44.827  52.126  73.524  1.00  0.00           H  
ATOM   2184  H1'   C    68      45.481  49.429  71.178  1.00  0.00           H  
ATOM   2185  H2'   C    68      43.769  51.302  71.668  1.00  0.00           H  
ATOM   2186 HO2'   C    68      45.355  52.645  70.307  1.00  0.00           H  
ATOM   2187  H42   C    68      42.121  46.966  76.228  1.00  0.00           H  
ATOM   2188  H41   C    68      41.134  46.664  74.880  1.00  0.00           H  
ATOM   2189  H5    C    68      44.142  48.274  76.021  1.00  0.00           H  
ATOM   2190  H6    C    68      45.545  49.474  74.618  1.00  0.00           H  
ATOM   2191  P     A    69      44.373  54.624  72.973  1.00  0.00           P  
ATOM   2192  OP2   A    69      44.410  54.392  74.439  1.00  0.00           O  
ATOM   2193  OP1   A    69      44.700  55.968  72.434  1.00  0.00           O  
ATOM   2194  O5'   A    69      42.923  54.222  72.448  1.00  0.00           O  
ATOM   2195  C5'   A    69      42.570  54.387  71.083  1.00  0.00           C  
ATOM   2196  C4'   A    69      41.345  53.584  70.726  1.00  0.00           C  
ATOM   2197  O4'   A    69      41.567  52.184  71.019  1.00  0.00           O  
ATOM   2198  C3'   A    69      40.073  53.936  71.482  1.00  0.00           C  
ATOM   2199  O3'   A    69      39.346  54.994  70.882  1.00  0.00           O  
ATOM   2200  C1'   A    69      40.409  51.581  71.581  1.00  0.00           C  
ATOM   2201  C2'   A    69      39.297  52.624  71.469  1.00  0.00           C  
ATOM   2202  O2'   A    69      38.625  52.435  70.232  1.00  0.00           O  
ATOM   2203  N1    A    69      39.012  48.789  75.681  1.00  0.00           N  
ATOM   2204  C2    A    69      38.500  48.898  74.449  1.00  0.00           C  
ATOM   2205  N3    A    69      38.914  49.645  73.428  1.00  0.00           N  
ATOM   2206  C4    A    69      40.003  50.357  73.772  1.00  0.00           C  
ATOM   2207  C5    A    69      40.643  50.352  74.997  1.00  0.00           C  
ATOM   2208  C6    A    69      40.106  49.517  75.993  1.00  0.00           C  
ATOM   2209  N6    A    69      40.615  49.410  77.222  1.00  0.00           N  
ATOM   2210  N7    A    69      41.733  51.211  74.984  1.00  0.00           N  
ATOM   2211  C8    A    69      41.727  51.708  73.772  1.00  0.00           C  
ATOM   2212  N9    A    69      40.707  51.235  72.984  1.00  0.00           N  
ATOM   2213  H5'   A    69      43.318  54.095  70.521  1.00  0.00           H  
ATOM   2214 H5''   A    69      42.393  55.335  70.910  1.00  0.00           H  
ATOM   2215  H4'   A    69      41.180  53.682  69.765  1.00  0.00           H  
ATOM   2216  H3'   A    69      40.295  54.181  72.405  1.00  0.00           H  
ATOM   2217  H1'   A    69      40.148  50.771  71.093  1.00  0.00           H  
ATOM   2218  H2'   A    69      38.681  52.563  72.229  1.00  0.00           H  
ATOM   2219 HO2'   A    69      38.509  53.305  69.797  1.00  0.00           H  
ATOM   2220  H2    A    69      37.707  48.349  74.273  1.00  0.00           H  
ATOM   2221  H61   A    69      40.197  48.810  77.876  1.00  0.00           H  
ATOM   2222  H62   A    69      41.409  49.928  77.472  1.00  0.00           H  
ATOM   2223  H8    A    69      42.390  52.358  73.457  1.00  0.00           H  
ATOM   2224  P     A    70      38.758  56.185  71.788  1.00  0.00           P  
ATOM   2225  OP2   A    70      39.740  56.473  72.863  1.00  0.00           O  
ATOM   2226  OP1   A    70      38.317  57.276  70.883  1.00  0.00           O  
ATOM   2227  O5'   A    70      37.461  55.550  72.463  1.00  0.00           O  
ATOM   2228  C5'   A    70      36.336  55.184  71.679  1.00  0.00           C  
ATOM   2229  C4'   A    70      35.424  54.242  72.424  1.00  0.00           C  
ATOM   2230  O4'   A    70      36.148  53.039  72.761  1.00  0.00           O  
ATOM   2231  C3'   A    70      34.888  54.746  73.756  1.00  0.00           C  
ATOM   2232  O3'   A    70      33.705  55.514  73.623  1.00  0.00           O  
ATOM   2233  C1'   A    70      35.838  52.597  74.085  1.00  0.00           C  
ATOM   2234  C2'   A    70      34.668  53.464  74.549  1.00  0.00           C  
ATOM   2235  O2'   A    70      33.455  52.829  74.174  1.00  0.00           O  
ATOM   2236  N1    A    70      38.236  51.296  78.457  1.00  0.00           N  
ATOM   2237  C2    A    70      37.061  50.927  77.930  1.00  0.00           C  
ATOM   2238  N3    A    70      36.496  51.306  76.786  1.00  0.00           N  
ATOM   2239  C4    A    70      37.284  52.180  76.134  1.00  0.00           C  
ATOM   2240  C5    A    70      38.515  52.653  76.547  1.00  0.00           C  
ATOM   2241  C6    A    70      39.003  52.175  77.776  1.00  0.00           C  
ATOM   2242  N6    A    70      40.173  52.543  78.302  1.00  0.00           N  
ATOM   2243  N7    A    70      39.036  53.542  75.616  1.00  0.00           N  
ATOM   2244  C8    A    70      38.124  53.585  74.678  1.00  0.00           C  
ATOM   2245  N9    A    70      37.036  52.785  74.926  1.00  0.00           N  
ATOM   2246  H5'   A    70      36.646  54.746  70.859  1.00  0.00           H  
ATOM   2247 H5''   A    70      35.835  55.991  71.440  1.00  0.00           H  
ATOM   2248  H4'   A    70      34.668  54.005  71.847  1.00  0.00           H  
ATOM   2249  H3'   A    70      35.576  55.290  74.194  1.00  0.00           H  
ATOM   2250  H1'   A    70      35.571  51.654  74.103  1.00  0.00           H  
ATOM   2251  H2'   A    70      34.710  53.628  75.514  1.00  0.00           H  
ATOM   2252 HO2'   A    70      32.811  53.512  73.894  1.00  0.00           H  
ATOM   2253  H2    A    70      36.543  50.288  78.463  1.00  0.00           H  
ATOM   2254  H61   A    70      40.460  52.175  79.164  1.00  0.00           H  
ATOM   2255  H62   A    70      40.746  53.179  77.826  1.00  0.00           H  
ATOM   2256  H8    A    70      38.210  54.138  73.873  1.00  0.00           H  
ATOM   2257  P     A    71      33.457  56.786  74.572  1.00  0.00           P  
ATOM   2258  OP2   A    71      34.708  57.583  74.609  1.00  0.00           O  
ATOM   2259  OP1   A    71      32.187  57.432  74.154  1.00  0.00           O  
ATOM   2260  O5'   A    71      33.235  56.151  76.017  1.00  0.00           O  
ATOM   2261  C5'   A    71      32.083  55.371  76.301  1.00  0.00           C  
ATOM   2262  C4'   A    71      32.254  54.572  77.568  1.00  0.00           C  
ATOM   2263  O4'   A    71      33.457  53.763  77.487  1.00  0.00           O  
ATOM   2264  C3'   A    71      32.471  55.376  78.841  1.00  0.00           C  
ATOM   2265  O3'   A    71      31.280  55.964  79.335  1.00  0.00           O  
ATOM   2266  C1'   A    71      34.017  53.619  78.772  1.00  0.00           C  
ATOM   2267  C2'   A    71      33.083  54.330  79.752  1.00  0.00           C  
ATOM   2268  O2'   A    71      32.102  53.415  80.217  1.00  0.00           O  
ATOM   2269  N1    A    71      38.459  54.027  81.352  1.00  0.00           N  
ATOM   2270  C2    A    71      37.317  53.383  81.622  1.00  0.00           C  
ATOM   2271  N3    A    71      36.197  53.319  80.905  1.00  0.00           N  
ATOM   2272  C4    A    71      36.320  54.028  79.769  1.00  0.00           C  
ATOM   2273  C5    A    71      37.428  54.741  79.353  1.00  0.00           C  
ATOM   2274  C6    A    71      38.550  54.729  80.202  1.00  0.00           C  
ATOM   2275  N6    A    71      39.688  55.371  79.933  1.00  0.00           N  
ATOM   2276  N7    A    71      37.190  55.347  78.127  1.00  0.00           N  
ATOM   2277  C8    A    71      35.964  54.992  77.834  1.00  0.00           C  
ATOM   2278  N9    A    71      35.376  54.193  78.784  1.00  0.00           N  
ATOM   2279  H5'   A    71      31.920  54.757  75.555  1.00  0.00           H  
ATOM   2280 H5''   A    71      31.310  55.965  76.399  1.00  0.00           H  
ATOM   2281  H4'   A    71      31.476  53.989  77.691  1.00  0.00           H  
ATOM   2282  H3'   A    71      33.135  56.080  78.683  1.00  0.00           H  
ATOM   2283  H1'   A    71      34.063  52.666  78.998  1.00  0.00           H  
ATOM   2284  H2'   A    71      33.575  54.743  80.492  1.00  0.00           H  
ATOM   2285 HO2'   A    71      31.241  53.877  80.282  1.00  0.00           H  
ATOM   2286  H2    A    71      37.303  52.888  82.469  1.00  0.00           H  
ATOM   2287  H61   A    71      40.437  55.326  80.564  1.00  0.00           H  
ATOM   2288  H62   A    71      39.777  55.886  79.104  1.00  0.00           H  
ATOM   2289  H8    A    71      35.507  55.271  77.012  1.00  0.00           H  
ATOM   2290  P     G    72      31.335  57.376  80.102  1.00  0.00           P  
ATOM   2291  OP2   G    72      32.160  58.307  79.292  1.00  0.00           O  
ATOM   2292  OP1   G    72      29.946  57.754  80.468  1.00  0.00           O  
ATOM   2293  O5'   G    72      32.128  57.055  81.446  1.00  0.00           O  
ATOM   2294  C5'   G    72      31.615  56.128  82.392  1.00  0.00           C  
ATOM   2295  C4'   G    72      32.623  55.824  83.473  1.00  0.00           C  
ATOM   2296  O4'   G    72      33.838  55.312  82.846  1.00  0.00           O  
ATOM   2297  C3'   G    72      33.115  57.016  84.280  1.00  0.00           C  
ATOM   2298  O3'   G    72      32.255  57.348  85.357  1.00  0.00           O  
ATOM   2299  C1'   G    72      34.955  55.752  83.596  1.00  0.00           C  
ATOM   2300  C2'   G    72      34.440  56.512  84.819  1.00  0.00           C  
ATOM   2301  O2'   G    72      34.247  55.606  85.895  1.00  0.00           O  
ATOM   2302  N1    G    72      39.399  58.206  83.214  1.00  0.00           N  
ATOM   2303  C2    G    72      38.896  57.465  84.256  1.00  0.00           C  
ATOM   2304  N2    G    72      39.675  57.359  85.342  1.00  0.00           N  
ATOM   2305  N3    G    72      37.715  56.868  84.236  1.00  0.00           N  
ATOM   2306  C4    G    72      37.064  57.076  83.072  1.00  0.00           C  
ATOM   2307  C5    G    72      37.476  57.798  81.972  1.00  0.00           C  
ATOM   2308  C6    G    72      38.745  58.433  82.007  1.00  0.00           C  
ATOM   2309  O6    G    72      39.289  59.117  81.132  1.00  0.00           O  
ATOM   2310  N7    G    72      36.513  57.768  80.973  1.00  0.00           N  
ATOM   2311  C8    G    72      35.551  57.043  81.475  1.00  0.00           C  
ATOM   2312  N9    G    72      35.819  56.591  82.745  1.00  0.00           N  
ATOM   2313  H5'   G    72      31.381  55.296  81.930  1.00  0.00           H  
ATOM   2314 H5''   G    72      30.808  56.504  82.803  1.00  0.00           H  
ATOM   2315  H4'   G    72      32.268  55.148  84.087  1.00  0.00           H  
ATOM   2316  H3'   G    72      33.241  57.806  83.715  1.00  0.00           H  
ATOM   2317  H1'   G    72      35.453  54.961  83.889  1.00  0.00           H  
ATOM   2318  H2'   G    72      35.031  57.252  85.069  1.00  0.00           H  
ATOM   2319 HO2'   G    72      33.437  55.859  86.385  1.00  0.00           H  
ATOM   2320  H1    G    72      40.285  58.607  83.328  1.00  0.00           H  
ATOM   2321  H22   G    72      39.369  56.842  86.117  1.00  0.00           H  
ATOM   2322  H21   G    72      40.551  57.798  85.365  1.00  0.00           H  
ATOM   2323  H8    G    72      34.721  56.841  80.994  1.00  0.00           H  
ATOM   2324  P     G    73      31.941  58.888  85.695  1.00  0.00           P  
ATOM   2325  OP2   G    73      31.848  59.630  84.412  1.00  0.00           O  
ATOM   2326  OP1   G    73      30.805  58.928  86.650  1.00  0.00           O  
ATOM   2327  O5'   G    73      33.246  59.388  86.460  1.00  0.00           O  
ATOM   2328  C5'   G    73      33.665  58.770  87.668  1.00  0.00           C  
ATOM   2329  C4'   G    73      35.079  59.154  88.026  1.00  0.00           C  
ATOM   2330  O4'   G    73      36.001  58.744  86.980  1.00  0.00           O  
ATOM   2331  C3'   G    73      35.353  60.645  88.155  1.00  0.00           C  
ATOM   2332  O3'   G    73      34.866  61.194  89.368  1.00  0.00           O  
ATOM   2333  C1'   G    73      37.055  59.670  86.898  1.00  0.00           C  
ATOM   2334  C2'   G    73      36.859  60.699  87.998  1.00  0.00           C  
ATOM   2335  O2'   G    73      37.516  60.262  89.179  1.00  0.00           O  
ATOM   2336  N1    G    73      39.477  62.763  83.660  1.00  0.00           N  
ATOM   2337  C2    G    73      39.816  62.400  84.941  1.00  0.00           C  
ATOM   2338  N2    G    73      40.948  62.927  85.429  1.00  0.00           N  
ATOM   2339  N3    G    73      39.098  61.579  85.690  1.00  0.00           N  
ATOM   2340  C4    G    73      37.995  61.143  85.047  1.00  0.00           C  
ATOM   2341  C5    G    73      37.566  61.443  83.772  1.00  0.00           C  
ATOM   2342  C6    G    73      38.345  62.325  82.979  1.00  0.00           C  
ATOM   2343  O6    G    73      38.133  62.714  81.825  1.00  0.00           O  
ATOM   2344  N7    G    73      36.378  60.787  83.483  1.00  0.00           N  
ATOM   2345  C8    G    73      36.110  60.113  84.569  1.00  0.00           C  
ATOM   2346  N9    G    73      37.050  60.282  85.556  1.00  0.00           N  
ATOM   2347  H5'   G    73      33.614  57.797  87.564  1.00  0.00           H  
ATOM   2348 H5''   G    73      33.065  59.046  88.393  1.00  0.00           H  
ATOM   2349  H4'   G    73      35.322  58.712  88.866  1.00  0.00           H  
ATOM   2350  H3'   G    73      34.943  61.118  87.402  1.00  0.00           H  
ATOM   2351  H1'   G    73      37.904  59.200  87.039  1.00  0.00           H  
ATOM   2352  H2'   G    73      37.160  61.591  87.724  1.00  0.00           H  
ATOM   2353 HO2'   G    73      36.974  60.510  89.957  1.00  0.00           H  
ATOM   2354  H1    G    73      40.077  63.377  83.188  1.00  0.00           H  
ATOM   2355  H22   G    73      41.241  62.703  86.338  1.00  0.00           H  
ATOM   2356  H21   G    73      41.485  63.535  84.880  1.00  0.00           H  
ATOM   2357  H8    G    73      35.319  59.542  84.667  1.00  0.00           H  
ATOM   2358  P     G    74      34.122  62.619  89.368  1.00  0.00           P  
ATOM   2359  OP2   G    74      33.233  62.673  88.180  1.00  0.00           O  
ATOM   2360  OP1   G    74      33.553  62.842  90.722  1.00  0.00           O  
ATOM   2361  O5'   G    74      35.300  63.670  89.150  1.00  0.00           O  
ATOM   2362  C5'   G    74      36.383  63.751  90.065  1.00  0.00           C  
ATOM   2363  C4'   G    74      37.483  64.642  89.545  1.00  0.00           C  
ATOM   2364  O4'   G    74      38.096  64.088  88.361  1.00  0.00           O  
ATOM   2365  C3'   G    74      37.060  66.035  89.102  1.00  0.00           C  
ATOM   2366  O3'   G    74      36.907  66.937  90.184  1.00  0.00           O  
ATOM   2367  C1'   G    74      38.480  65.125  87.489  1.00  0.00           C  
ATOM   2368  C2'   G    74      38.201  66.434  88.195  1.00  0.00           C  
ATOM   2369  O2'   G    74      39.346  66.814  88.944  1.00  0.00           O  
ATOM   2370  N1    G    74      37.955  66.707  82.679  1.00  0.00           N  
ATOM   2371  C2    G    74      38.868  67.091  83.631  1.00  0.00           C  
ATOM   2372  N2    G    74      39.762  68.019  83.258  1.00  0.00           N  
ATOM   2373  N3    G    74      38.904  66.602  84.860  1.00  0.00           N  
ATOM   2374  C4    G    74      37.937  65.683  85.066  1.00  0.00           C  
ATOM   2375  C5    G    74      36.979  65.229  84.185  1.00  0.00           C  
ATOM   2376  C6    G    74      36.951  65.762  82.870  1.00  0.00           C  
ATOM   2377  O6    G    74      36.179  65.489  81.944  1.00  0.00           O  
ATOM   2378  N7    G    74      36.168  64.277  84.786  1.00  0.00           N  
ATOM   2379  C8    G    74      36.639  64.171  85.999  1.00  0.00           C  
ATOM   2380  N9    G    74      37.713  64.995  86.236  1.00  0.00           N  
ATOM   2381  H5'   G    74      36.743  62.852  90.215  1.00  0.00           H  
ATOM   2382 H5''   G    74      36.056  64.110  90.917  1.00  0.00           H  
ATOM   2383  H4'   G    74      38.159  64.725  90.250  1.00  0.00           H  
ATOM   2384  H3'   G    74      36.224  65.999  88.594  1.00  0.00           H  
ATOM   2385  H1'   G    74      39.438  65.057  87.294  1.00  0.00           H  
ATOM   2386  H2'   G    74      37.931  67.135  87.565  1.00  0.00           H  
ATOM   2387 HO2'   G    74      39.056  67.208  89.793  1.00  0.00           H  
ATOM   2388  H1    G    74      38.013  67.130  81.797  1.00  0.00           H  
ATOM   2389  H22   G    74      40.438  68.332  83.896  1.00  0.00           H  
ATOM   2390  H21   G    74      39.741  68.386  82.350  1.00  0.00           H  
ATOM   2391  H8    G    74      36.265  63.564  86.671  1.00  0.00           H  
ATOM   2392  P     U    75      35.858  68.151  90.081  1.00  0.00           P  
ATOM   2393  OP2   U    75      34.720  67.704  89.240  1.00  0.00           O  
ATOM   2394  OP1   U    75      35.602  68.655  91.455  1.00  0.00           O  
ATOM   2395  O5'   U    75      36.650  69.278  89.282  1.00  0.00           O  
ATOM   2396  C5'   U    75      35.967  70.378  88.701  1.00  0.00           C  
ATOM   2397  C4'   U    75      36.584  70.786  87.386  1.00  0.00           C  
ATOM   2398  O4'   U    75      37.006  69.606  86.648  1.00  0.00           O  
ATOM   2399  C3'   U    75      35.668  71.512  86.412  1.00  0.00           C  
ATOM   2400  O3'   U    75      35.494  72.881  86.732  1.00  0.00           O  
ATOM   2401  C1'   U    75      36.788  69.790  85.267  1.00  0.00           C  
ATOM   2402  C2'   U    75      36.336  71.238  85.069  1.00  0.00           C  
ATOM   2403  O2'   U    75      37.475  72.065  84.882  1.00  0.00           O  
ATOM   2404  N1    U    75      35.761  68.815  84.825  1.00  0.00           N  
ATOM   2405  C2    U    75      35.596  68.646  83.463  1.00  0.00           C  
ATOM   2406  O2    U    75      36.249  69.254  82.633  1.00  0.00           O  
ATOM   2407  N3    U    75      34.636  67.733  83.101  1.00  0.00           N  
ATOM   2408  C4    U    75      33.838  66.987  83.942  1.00  0.00           C  
ATOM   2409  O4    U    75      33.017  66.206  83.461  1.00  0.00           O  
ATOM   2410  C5    U    75      34.064  67.214  85.337  1.00  0.00           C  
ATOM   2411  C6    U    75      34.994  68.096  85.718  1.00  0.00           C  
ATOM   2412  H5'   U    75      36.001  71.137  89.319  1.00  0.00           H  
ATOM   2413 H5''   U    75      35.031  70.130  88.550  1.00  0.00           H  
ATOM   2414  H4'   U    75      37.367  71.348  87.563  1.00  0.00           H  
ATOM   2415  H3'   U    75      34.795  71.067  86.416  1.00  0.00           H  
ATOM   2416  H1'   U    75      37.616  69.639  84.765  1.00  0.00           H  
ATOM   2417  H2'   U    75      35.700  71.324  84.328  1.00  0.00           H  
ATOM   2418 HO2'   U    75      37.350  72.898  85.383  1.00  0.00           H  
ATOM   2419  H3    U    75      34.503  67.598  82.140  1.00  0.00           H  
ATOM   2420  H5    U    75      33.542  66.726  86.008  1.00  0.00           H  
ATOM   2421  H6    U    75      35.129  68.234  86.678  1.00  0.00           H  
ATOM   2422  P     A    76      34.025  73.533  86.721  1.00  0.00           P  
ATOM   2423  OP2   A    76      33.045  72.466  87.041  1.00  0.00           O  
ATOM   2424  OP1   A    76      34.064  74.767  87.546  1.00  0.00           O  
ATOM   2425  O5'   A    76      33.806  73.963  85.202  1.00  0.00           O  
ATOM   2426  C5'   A    76      32.522  74.343  84.730  1.00  0.00           C  
ATOM   2427  C4'   A    76      32.615  75.145  83.456  1.00  0.00           C  
ATOM   2428  O4'   A    76      33.397  76.322  83.749  1.00  0.00           O  
ATOM   2429  C3'   A    76      33.314  74.465  82.289  1.00  0.00           C  
ATOM   2430  O3'   A    76      32.860  74.923  81.027  1.00  0.00           O  
ATOM   2431  C1'   A    76      34.498  76.385  82.886  1.00  0.00           C  
ATOM   2432  C2'   A    76      34.737  74.953  82.433  1.00  0.00           C  
ATOM   2433  O2'   A    76      35.409  74.961  81.182  1.00  0.00           O  
ATOM   2434  N1    A    76      36.696  80.606  84.862  1.00  0.00           N  
ATOM   2435  C2    A    76      35.563  80.420  84.172  1.00  0.00           C  
ATOM   2436  N3    A    76      35.050  79.291  83.686  1.00  0.00           N  
ATOM   2437  C4    A    76      35.844  78.245  83.976  1.00  0.00           C  
ATOM   2438  C5    A    76      37.036  78.279  84.675  1.00  0.00           C  
ATOM   2439  C6    A    76      37.470  79.535  85.136  1.00  0.00           C  
ATOM   2440  N6    A    76      38.599  79.721  85.823  1.00  0.00           N  
ATOM   2441  N7    A    76      37.579  77.005  84.781  1.00  0.00           N  
ATOM   2442  C8    A    76      36.717  76.244  84.154  1.00  0.00           C  
ATOM   2443  N9    A    76      35.643  76.928  83.641  1.00  0.00           N  
ATOM   2444  H5'   A    76      32.076  74.883  85.415  1.00  0.00           H  
ATOM   2445 H5''   A    76      31.991  73.537  84.563  1.00  0.00           H  
ATOM   2446  H4'   A    76      31.724  75.433  83.167  1.00  0.00           H  
ATOM   2447  H3'   A    76      33.243  73.487  82.320  1.00  0.00           H  
ATOM   2448  H1'   A    76      34.326  76.950  82.102  1.00  0.00           H  
ATOM   2449  H2'   A    76      35.228  74.436  83.106  1.00  0.00           H  
ATOM   2450 HO2'   A    76      36.320  75.297  81.312  1.00  0.00           H  
ATOM   2451  H2    A    76      35.038  81.229  83.999  1.00  0.00           H  
ATOM   2452  H61   A    76      38.850  80.622  86.118  1.00  0.00           H  
ATOM   2453  H62   A    76      39.177  78.958  86.034  1.00  0.00           H  
ATOM   2454  H8    A    76      36.829  75.274  84.059  1.00  0.00           H  
ATOM   2455  P     U    77      31.627  74.194  80.298  1.00  0.00           P  
ATOM   2456  OP2   U    77      31.588  74.657  78.888  1.00  0.00           O  
ATOM   2457  OP1   U    77      31.713  72.740  80.592  1.00  0.00           O  
ATOM   2458  O5'   U    77      30.343  74.772  81.043  1.00  0.00           O  
ATOM   2459  C5'   U    77      29.694  75.945  80.574  1.00  0.00           C  
ATOM   2460  C4'   U    77      29.163  76.780  81.713  1.00  0.00           C  
ATOM   2461  O4'   U    77      30.223  77.676  82.142  1.00  0.00           O  
ATOM   2462  C3'   U    77      27.993  77.694  81.384  1.00  0.00           C  
ATOM   2463  O3'   U    77      26.737  77.049  81.495  1.00  0.00           O  
ATOM   2464  C1'   U    77      29.679  78.964  82.401  1.00  0.00           C  
ATOM   2465  C2'   U    77      28.168  78.848  82.359  1.00  0.00           C  
ATOM   2466  O2'   U    77      27.690  78.507  83.652  1.00  0.00           O  
ATOM   2467  N1    U    77      30.199  79.913  81.387  1.00  0.00           N  
ATOM   2468  C2    U    77      30.080  81.262  81.666  1.00  0.00           C  
ATOM   2469  O2    U    77      29.577  81.688  82.690  1.00  0.00           O  
ATOM   2470  N3    U    77      30.576  82.102  80.699  1.00  0.00           N  
ATOM   2471  C4    U    77      31.164  81.742  79.505  1.00  0.00           C  
ATOM   2472  O4    U    77      31.560  82.620  78.737  1.00  0.00           O  
ATOM   2473  C5    U    77      31.253  80.331  79.285  1.00  0.00           C  
ATOM   2474  C6    U    77      30.780  79.490  80.210  1.00  0.00           C  
ATOM   2475  H5'   U    77      28.949  75.686  79.993  1.00  0.00           H  
ATOM   2476 H5''   U    77      30.333  76.479  80.058  1.00  0.00           H  
ATOM   2477  H4'   U    77      28.915  76.208  82.468  1.00  0.00           H  
ATOM   2478  H3'   U    77      28.103  78.028  80.470  1.00  0.00           H  
ATOM   2479  H1'   U    77      29.955  79.260  83.294  1.00  0.00           H  
ATOM   2480  H2'   U    77      27.751  79.668  82.023  1.00  0.00           H  
ATOM   2481 HO2'   U    77      26.932  77.892  83.560  1.00  0.00           H  
ATOM   2482  H3    U    77      30.501  83.063  80.876  1.00  0.00           H  
ATOM   2483  H5    U    77      31.659  79.985  78.462  1.00  0.00           H  
ATOM   2484  H6    U    77      30.852  78.529  80.035  1.00  0.00           H  
ATOM   2485  P     G    78      25.628  77.232  80.347  1.00  0.00           P  
ATOM   2486  OP2   G    78      26.323  77.239  79.034  1.00  0.00           O  
ATOM   2487  OP1   G    78      24.540  76.252  80.596  1.00  0.00           O  
ATOM   2488  O5'   G    78      25.044  78.692  80.603  1.00  0.00           O  
ATOM   2489  C5'   G    78      24.368  79.005  81.811  1.00  0.00           C  
ATOM   2490  C4'   G    78      24.189  80.501  81.978  1.00  0.00           C  
ATOM   2491  O4'   G    78      25.489  81.145  82.090  1.00  0.00           O  
ATOM   2492  C3'   G    78      23.537  81.282  80.851  1.00  0.00           C  
ATOM   2493  O3'   G    78      22.120  81.158  80.815  1.00  0.00           O  
ATOM   2494  C1'   G    78      25.397  82.480  81.653  1.00  0.00           C  
ATOM   2495  C2'   G    78      23.956  82.704  81.200  1.00  0.00           C  
ATOM   2496  O2'   G    78      23.223  83.251  82.276  1.00  0.00           O  
ATOM   2497  N1    G    78      27.529  85.837  78.509  1.00  0.00           N  
ATOM   2498  C2    G    78      26.689  86.048  79.575  1.00  0.00           C  
ATOM   2499  N2    G    78      26.372  87.322  79.835  1.00  0.00           N  
ATOM   2500  N3    G    78      26.202  85.082  80.334  1.00  0.00           N  
ATOM   2501  C4    G    78      26.648  83.866  79.951  1.00  0.00           C  
ATOM   2502  C5    G    78      27.495  83.549  78.912  1.00  0.00           C  
ATOM   2503  C6    G    78      27.988  84.596  78.088  1.00  0.00           C  
ATOM   2504  O6    G    78      28.720  84.515  77.100  1.00  0.00           O  
ATOM   2505  N7    G    78      27.714  82.180  78.855  1.00  0.00           N  
ATOM   2506  C8    G    78      27.000  81.695  79.835  1.00  0.00           C  
ATOM   2507  N9    G    78      26.318  82.663  80.534  1.00  0.00           N  
ATOM   2508  H5'   G    78      24.886  78.658  82.567  1.00  0.00           H  
ATOM   2509 H5''   G    78      23.486  78.576  81.804  1.00  0.00           H  
ATOM   2510  H4'   G    78      23.548  80.597  82.866  1.00  0.00           H  
ATOM   2511  H3'   G    78      23.838  80.946  79.847  1.00  0.00           H  
ATOM   2512  H1'   G    78      25.621  83.255  82.401  1.00  0.00           H  
ATOM   2513  H2'   G    78      23.796  83.408  80.372  1.00  0.00           H  
ATOM   2514 HO2'   G    78      22.297  82.874  82.277  1.00  0.00           H  
ATOM   2515  H1    G    78      27.833  86.638  77.995  1.00  0.00           H  
ATOM   2516  H22   G    78      25.768  87.540  80.602  1.00  0.00           H  
ATOM   2517  H21   G    78      26.738  88.055  79.263  1.00  0.00           H  
ATOM   2518  H8    G    78      26.946  80.622  80.073  1.00  0.00           H  
ATOM   2519  P     G    79      21.362  81.095  79.395  1.00  0.00           P  
ATOM   2520  OP2   G    79      22.164  80.273  78.448  1.00  0.00           O  
ATOM   2521  OP1   G    79      19.963  80.710  79.703  1.00  0.00           O  
ATOM   2522  O5'   G    79      21.367  82.595  78.854  1.00  0.00           O  
ATOM   2523  C5'   G    79      20.666  83.616  79.569  1.00  0.00           C  
ATOM   2524  C4'   G    79      21.051  84.995  79.082  1.00  0.00           C  
ATOM   2525  O4'   G    79      22.479  85.221  79.233  1.00  0.00           O  
ATOM   2526  C3'   G    79      20.833  85.347  77.624  1.00  0.00           C  
ATOM   2527  O3'   G    79      19.475  85.619  77.325  1.00  0.00           O  
ATOM   2528  C1'   G    79      22.903  86.213  78.339  1.00  0.00           C  
ATOM   2529  C2'   G    79      21.674  86.613  77.520  1.00  0.00           C  
ATOM   2530  O2'   G    79      21.051  87.727  78.137  1.00  0.00           O  
ATOM   2531  N1    G    79      26.231  87.118  74.624  1.00  0.00           N  
ATOM   2532  C2    G    79      25.423  87.997  75.298  1.00  0.00           C  
ATOM   2533  N2    G    79      25.493  89.279  74.911  1.00  0.00           N  
ATOM   2534  N3    G    79      24.607  87.644  76.277  1.00  0.00           N  
ATOM   2535  C4    G    79      24.667  86.322  76.529  1.00  0.00           C  
ATOM   2536  C5    G    79      25.440  85.363  75.913  1.00  0.00           C  
ATOM   2537  C6    G    79      26.305  85.753  74.866  1.00  0.00           C  
ATOM   2538  O6    G    79      27.058  85.050  74.189  1.00  0.00           O  
ATOM   2539  N7    G    79      25.209  84.112  76.467  1.00  0.00           N  
ATOM   2540  C8    G    79      24.309  84.325  77.387  1.00  0.00           C  
ATOM   2541  N9    G    79      23.922  85.640  77.467  1.00  0.00           N  
ATOM   2542  H5'   G    79      20.883  83.541  80.644  1.00  0.00           H  
ATOM   2543 H5''   G    79      19.581  83.482  79.450  1.00  0.00           H  
ATOM   2544  H4'   G    79      20.420  85.674  79.672  1.00  0.00           H  
ATOM   2545  H3'   G    79      21.090  84.534  76.928  1.00  0.00           H  
ATOM   2546  H1'   G    79      23.310  87.136  78.775  1.00  0.00           H  
ATOM   2547  H2'   G    79      21.845  86.924  76.480  1.00  0.00           H  
ATOM   2548 HO2'   G    79      20.067  87.560  78.213  1.00  0.00           H  
ATOM   2549  H1    G    79      26.813  87.487  73.900  1.00  0.00           H  
ATOM   2550  H22   G    79      24.928  89.969  75.364  1.00  0.00           H  
ATOM   2551  H21   G    79      26.109  89.546  74.171  1.00  0.00           H  
ATOM   2552  H8    G    79      23.894  83.530  78.026  1.00  0.00           H  
ATOM   2553  P     U    80      18.884  85.277  75.872  1.00  0.00           P  
ATOM   2554  OP2   U    80      19.411  84.003  75.325  1.00  0.00           O  
ATOM   2555  OP1   U    80      17.431  85.437  76.063  1.00  0.00           O  
ATOM   2556  O5'   U    80      19.414  86.456  74.947  1.00  0.00           O  
ATOM   2557  C5'   U    80      19.026  87.818  75.199  1.00  0.00           C  
ATOM   2558  C4'   U    80      19.898  88.769  74.419  1.00  0.00           C  
ATOM   2559  O4'   U    80      21.298  88.502  74.687  1.00  0.00           O  
ATOM   2560  C3'   U    80      19.807  88.652  72.911  1.00  0.00           C  
ATOM   2561  O3'   U    80      18.685  89.338  72.407  1.00  0.00           O  
ATOM   2562  C1'   U    80      22.071  88.758  73.528  1.00  0.00           C  
ATOM   2563  C2'   U    80      21.112  89.287  72.464  1.00  0.00           C  
ATOM   2564  O2'   U    80      21.082  90.693  72.554  1.00  0.00           O  
ATOM   2565  N1    U    80      22.744  87.512  73.125  1.00  0.00           N  
ATOM   2566  C2    U    80      23.833  87.628  72.283  1.00  0.00           C  
ATOM   2567  O2    U    80      24.224  88.695  71.853  1.00  0.00           O  
ATOM   2568  N3    U    80      24.445  86.446  71.960  1.00  0.00           N  
ATOM   2569  C4    U    80      24.090  85.183  72.375  1.00  0.00           C  
ATOM   2570  O4    U    80      24.790  84.222  72.046  1.00  0.00           O  
ATOM   2571  C5    U    80      22.942  85.136  73.226  1.00  0.00           C  
ATOM   2572  C6    U    80      22.321  86.269  73.565  1.00  0.00           C  
ATOM   2573  H5'   U    80      19.107  88.042  76.272  1.00  0.00           H  
ATOM   2574 H5''   U    80      17.973  87.971  74.917  1.00  0.00           H  
ATOM   2575  H4'   U    80      19.554  89.767  74.730  1.00  0.00           H  
ATOM   2576  H3'   U    80      19.672  87.619  72.557  1.00  0.00           H  
ATOM   2577  H1'   U    80      22.858  89.516  73.654  1.00  0.00           H  
ATOM   2578  H2'   U    80      21.349  89.074  71.412  1.00  0.00           H  
ATOM   2579 HO2'   U    80      20.154  91.020  72.371  1.00  0.00           H  
ATOM   2580  H3    U    80      25.237  86.504  71.351  1.00  0.00           H  
ATOM   2581  H5    U    80      22.570  84.170  73.600  1.00  0.00           H  
ATOM   2582  H6    U    80      21.440  86.212  74.221  1.00  0.00           H  
ATOM   2583  P     A    81      17.835  88.719  71.192  1.00  0.00           P  
ATOM   2584  OP2   A    81      17.647  87.270  71.455  1.00  0.00           O  
ATOM   2585  OP1   A    81      16.650  89.584  70.971  1.00  0.00           O  
ATOM   2586  O5'   A    81      18.799  88.869  69.932  1.00  0.00           O  
ATOM   2587  C5'   A    81      19.142  90.151  69.426  1.00  0.00           C  
ATOM   2588  C4'   A    81      20.236  90.064  68.392  1.00  0.00           C  
ATOM   2589  O4'   A    81      21.443  89.524  68.991  1.00  0.00           O  
ATOM   2590  C3'   A    81      19.974  89.129  67.220  1.00  0.00           C  
ATOM   2591  O3'   A    81      19.166  89.714  66.214  1.00  0.00           O  
ATOM   2592  C1'   A    81      22.178  88.807  68.017  1.00  0.00           C  
ATOM   2593  C2'   A    81      21.387  88.870  66.708  1.00  0.00           C  
ATOM   2594  O2'   A    81      21.861  89.962  65.933  1.00  0.00           O  
ATOM   2595  N1    A    81      24.782  84.412  67.338  1.00  0.00           N  
ATOM   2596  C2    A    81      24.828  85.593  66.707  1.00  0.00           C  
ATOM   2597  N3    A    81      24.120  86.697  66.936  1.00  0.00           N  
ATOM   2598  C4    A    81      23.266  86.511  67.958  1.00  0.00           C  
ATOM   2599  C5    A    81      23.104  85.357  68.702  1.00  0.00           C  
ATOM   2600  C6    A    81      23.914  84.259  68.360  1.00  0.00           C  
ATOM   2601  N6    A    81      23.868  83.082  68.988  1.00  0.00           N  
ATOM   2602  N7    A    81      22.131  85.534  69.676  1.00  0.00           N  
ATOM   2603  C8    A    81      21.734  86.770  69.502  1.00  0.00           C  
ATOM   2604  N9    A    81      22.379  87.421  68.479  1.00  0.00           N  
ATOM   2605  H5'   A    81      19.446  90.717  70.166  1.00  0.00           H  
ATOM   2606 H5''   A    81      18.349  90.557  69.019  1.00  0.00           H  
ATOM   2607  H4'   A    81      20.425  90.964  68.054  1.00  0.00           H  
ATOM   2608  H3'   A    81      19.591  88.291  67.557  1.00  0.00           H  
ATOM   2609  H1'   A    81      23.050  89.239  67.892  1.00  0.00           H  
ATOM   2610  H2'   A    81      21.441  88.024  66.215  1.00  0.00           H  
ATOM   2611 HO2'   A    81      21.095  90.475  65.603  1.00  0.00           H  
ATOM   2612  H2    A    81      25.475  85.652  65.972  1.00  0.00           H  
ATOM   2613  H61   A    81      24.457  82.352  68.704  1.00  0.00           H  
ATOM   2614  H62   A    81      23.246  82.947  69.733  1.00  0.00           H  
ATOM   2615  H8    A    81      21.040  87.192  70.052  1.00  0.00           H  
ATOM   2616  P     A    82      18.039  88.840  65.473  1.00  0.00           P  
ATOM   2617  OP2   A    82      17.288  88.086  66.509  1.00  0.00           O  
ATOM   2618  OP1   A    82      17.308  89.729  64.537  1.00  0.00           O  
ATOM   2619  O5'   A    82      18.871  87.791  64.609  1.00  0.00           O  
ATOM   2620  C5'   A    82      19.705  88.223  63.544  1.00  0.00           C  
ATOM   2621  C4'   A    82      20.605  87.114  63.060  1.00  0.00           C  
ATOM   2622  O4'   A    82      21.503  86.699  64.124  1.00  0.00           O  
ATOM   2623  C3'   A    82      19.911  85.828  62.637  1.00  0.00           C  
ATOM   2624  O3'   A    82      19.462  85.857  61.293  1.00  0.00           O  
ATOM   2625  C1'   A    82      21.706  85.294  64.076  1.00  0.00           C  
ATOM   2626  C2'   A    82      20.987  84.779  62.832  1.00  0.00           C  
ATOM   2627  O2'   A    82      21.902  84.772  61.746  1.00  0.00           O  
ATOM   2628  N1    A    82      21.666  81.154  67.143  1.00  0.00           N  
ATOM   2629  C2    A    82      22.301  81.417  65.994  1.00  0.00           C  
ATOM   2630  N3    A    82      22.266  82.518  65.247  1.00  0.00           N  
ATOM   2631  C4    A    82      21.457  83.440  65.797  1.00  0.00           C  
ATOM   2632  C5    A    82      20.738  83.317  66.971  1.00  0.00           C  
ATOM   2633  C6    A    82      20.861  82.102  67.670  1.00  0.00           C  
ATOM   2634  N6    A    82      20.227  81.839  68.815  1.00  0.00           N  
ATOM   2635  N7    A    82      20.013  84.473  67.227  1.00  0.00           N  
ATOM   2636  C8    A    82      20.305  85.256  66.218  1.00  0.00           C  
ATOM   2637  N9    A    82      21.173  84.695  65.314  1.00  0.00           N  
ATOM   2638  H5'   A    82      20.259  88.971  63.854  1.00  0.00           H  
ATOM   2639 H5''   A    82      19.145  88.528  62.801  1.00  0.00           H  
ATOM   2640  H4'   A    82      21.139  87.444  62.307  1.00  0.00           H  
ATOM   2641  H3'   A    82      19.172  85.644  63.254  1.00  0.00           H  
ATOM   2642  H1'   A    82      22.664  85.098  64.004  1.00  0.00           H  
ATOM   2643  H2'   A    82      20.600  83.892  62.988  1.00  0.00           H  
ATOM   2644 HO2'   A    82      22.258  83.866  61.636  1.00  0.00           H  
ATOM   2645  H2    A    82      22.873  80.696  65.655  1.00  0.00           H  
ATOM   2646  H61   A    82      20.353  80.973  69.256  1.00  0.00           H  
ATOM   2647  H62   A    82      19.639  82.512  69.215  1.00  0.00           H  
ATOM   2648  H8    A    82      19.936  86.159  66.117  1.00  0.00           H  
ATOM   2649  P     U    83      18.063  85.175  60.894  1.00  0.00           P  
ATOM   2650  OP2   U    83      17.023  85.683  61.823  1.00  0.00           O  
ATOM   2651  OP1   U    83      17.877  85.329  59.428  1.00  0.00           O  
ATOM   2652  O5'   U    83      18.286  83.628  61.202  1.00  0.00           O  
ATOM   2653  C5'   U    83      19.220  82.863  60.455  1.00  0.00           C  
ATOM   2654  C4'   U    83      19.380  81.473  61.020  1.00  0.00           C  
ATOM   2655  O4'   U    83      19.932  81.577  62.354  1.00  0.00           O  
ATOM   2656  C3'   U    83      18.102  80.664  61.182  1.00  0.00           C  
ATOM   2657  O3'   U    83      17.747  79.948  60.013  1.00  0.00           O  
ATOM   2658  C1'   U    83      19.366  80.568  63.191  1.00  0.00           C  
ATOM   2659  C2'   U    83      18.427  79.721  62.332  1.00  0.00           C  
ATOM   2660  O2'   U    83      19.137  78.578  61.876  1.00  0.00           O  
ATOM   2661  N1    U    83      18.660  81.222  64.319  1.00  0.00           N  
ATOM   2662  C2    U    83      18.479  80.475  65.468  1.00  0.00           C  
ATOM   2663  O2    U    83      18.870  79.327  65.584  1.00  0.00           O  
ATOM   2664  N3    U    83      17.821  81.122  66.486  1.00  0.00           N  
ATOM   2665  C4    U    83      17.334  82.412  66.474  1.00  0.00           C  
ATOM   2666  O4    U    83      16.762  82.851  67.473  1.00  0.00           O  
ATOM   2667  C5    U    83      17.558  83.124  65.253  1.00  0.00           C  
ATOM   2668  C6    U    83      18.197  82.519  64.247  1.00  0.00           C  
ATOM   2669  H5'   U    83      20.089  83.315  60.470  1.00  0.00           H  
ATOM   2670 H5''   U    83      18.910  82.796  59.528  1.00  0.00           H  
ATOM   2671  H4'   U    83      19.997  80.969  60.449  1.00  0.00           H  
ATOM   2672  H3'   U    83      17.376  81.260  61.461  1.00  0.00           H  
ATOM   2673  H1'   U    83      20.083  79.999  63.543  1.00  0.00           H  
ATOM   2674  H2'   U    83      17.622  79.471  62.831  1.00  0.00           H  
ATOM   2675 HO2'   U    83      19.290  77.974  62.632  1.00  0.00           H  
ATOM   2676  H3    U    83      17.682  80.610  67.309  1.00  0.00           H  
ATOM   2677  H5    U    83      17.246  84.048  65.157  1.00  0.00           H  
ATOM   2678  H6    U    83      18.337  83.027  63.422  1.00  0.00           H  
ATOM   2679  P     A    84      18.526  78.789  59.149  1.00  0.00           P  
ATOM   2680  OP2   A    84      18.460  77.600  60.036  1.00  0.00           O  
ATOM   2681  OP1   A    84      17.800  78.781  57.855  1.00  0.00           O  
ATOM   2682  O5'   A    84      20.061  79.096  58.852  1.00  0.00           O  
ATOM   2683  C5'   A    84      20.438  79.976  57.804  1.00  0.00           C  
ATOM   2684  C4'   A    84      21.673  80.766  58.161  1.00  0.00           C  
ATOM   2685  O4'   A    84      22.118  80.318  59.472  1.00  0.00           O  
ATOM   2686  C3'   A    84      22.859  80.610  57.222  1.00  0.00           C  
ATOM   2687  O3'   A    84      23.622  81.796  57.090  1.00  0.00           O  
ATOM   2688  C1'   A    84      23.469  79.881  59.389  1.00  0.00           C  
ATOM   2689  C2'   A    84      23.719  79.568  57.913  1.00  0.00           C  
ATOM   2690  O2'   A    84      25.097  79.768  57.631  1.00  0.00           O  
ATOM   2691  N1    A    84      24.740  78.127  64.065  1.00  0.00           N  
ATOM   2692  C2    A    84      24.682  79.362  63.552  1.00  0.00           C  
ATOM   2693  N3    A    84      24.343  79.748  62.324  1.00  0.00           N  
ATOM   2694  C4    A    84      24.031  78.685  61.561  1.00  0.00           C  
ATOM   2695  C5    A    84      24.043  77.358  61.946  1.00  0.00           C  
ATOM   2696  C6    A    84      24.420  77.081  63.272  1.00  0.00           C  
ATOM   2697  N6    A    84      24.479  75.850  63.784  1.00  0.00           N  
ATOM   2698  N7    A    84      23.661  76.538  60.892  1.00  0.00           N  
ATOM   2699  C8    A    84      23.431  77.375  59.911  1.00  0.00           C  
ATOM   2700  N9    A    84      23.634  78.691  60.246  1.00  0.00           N  
ATOM   2701  H5'   A    84      19.702  80.598  57.627  1.00  0.00           H  
ATOM   2702 H5''   A    84      20.616  79.453  56.995  1.00  0.00           H  
ATOM   2703  H4'   A    84      21.446  81.717  58.230  1.00  0.00           H  
ATOM   2704  H3'   A    84      22.570  80.314  56.333  1.00  0.00           H  
ATOM   2705  H1'   A    84      24.087  80.583  59.683  1.00  0.00           H  
ATOM   2706  H2'   A    84      23.431  78.658  57.689  1.00  0.00           H  
ATOM   2707 HO2'   A    84      25.180  80.316  56.823  1.00  0.00           H  
ATOM   2708  H2    A    84      24.924  80.085  64.168  1.00  0.00           H  
ATOM   2709  H61   A    84      24.749  75.719  64.717  1.00  0.00           H  
ATOM   2710  H62   A    84      24.250  75.076  63.228  1.00  0.00           H  
ATOM   2711  H8    A    84      23.140  77.088  59.020  1.00  0.00           H  
ATOM   2712  P     A    85      23.338  82.809  55.875  1.00  0.00           P  
ATOM   2713  OP2   A    85      24.117  82.348  54.700  1.00  0.00           O  
ATOM   2714  OP1   A    85      21.869  82.987  55.758  1.00  0.00           O  
ATOM   2715  O5'   A    85      23.963  84.189  56.370  1.00  0.00           O  
ATOM   2716  C5'   A    85      23.246  85.406  56.229  1.00  0.00           C  
ATOM   2717  C4'   A    85      23.744  86.457  57.190  1.00  0.00           C  
ATOM   2718  O4'   A    85      23.186  86.203  58.512  1.00  0.00           O  
ATOM   2719  C3'   A    85      25.248  86.495  57.416  1.00  0.00           C  
ATOM   2720  O3'   A    85      25.945  87.186  56.393  1.00  0.00           O  
ATOM   2721  C1'   A    85      24.138  86.510  59.494  1.00  0.00           C  
ATOM   2722  C2'   A    85      25.352  87.129  58.803  1.00  0.00           C  
ATOM   2723  O2'   A    85      25.182  88.538  58.746  1.00  0.00           O  
ATOM   2724  N1    A    85      26.706  84.420  63.443  1.00  0.00           N  
ATOM   2725  C2    A    85      26.579  85.684  63.020  1.00  0.00           C  
ATOM   2726  N3    A    85      25.893  86.159  61.982  1.00  0.00           N  
ATOM   2727  C4    A    85      25.275  85.162  61.325  1.00  0.00           C  
ATOM   2728  C5    A    85      25.311  83.816  61.638  1.00  0.00           C  
ATOM   2729  C6    A    85      26.071  83.442  62.760  1.00  0.00           C  
ATOM   2730  N6    A    85      26.199  82.182  63.182  1.00  0.00           N  
ATOM   2731  N7    A    85      24.553  83.082  60.736  1.00  0.00           N  
ATOM   2732  C8    A    85      24.083  83.985  59.912  1.00  0.00           C  
ATOM   2733  N9    A    85      24.480  85.266  60.209  1.00  0.00           N  
ATOM   2734  H5'   A    85      22.296  85.240  56.402  1.00  0.00           H  
ATOM   2735 H5''   A    85      23.351  85.736  55.313  1.00  0.00           H  
ATOM   2736  H4'   A    85      23.447  87.339  56.885  1.00  0.00           H  
ATOM   2737  H3'   A    85      25.587  85.576  57.457  1.00  0.00           H  
ATOM   2738  H1'   A    85      23.759  87.156  60.127  1.00  0.00           H  
ATOM   2739  H2'   A    85      26.187  86.882  59.254  1.00  0.00           H  
ATOM   2740 HO2'   A    85      25.303  88.910  59.644  1.00  0.00           H  
ATOM   2741  H2    A    85      27.058  86.355  63.550  1.00  0.00           H  
ATOM   2742  H61   A    85      26.744  81.983  63.973  1.00  0.00           H  
ATOM   2743  H62   A    85      25.748  81.457  62.703  1.00  0.00           H  
ATOM   2744  H8    A    85      23.502  83.767  59.153  1.00  0.00           H  
ATOM   2745  P     G    86      27.187  88.201  56.651  1.00  0.00           P  
ATOM   2746  OP2   G    86      26.981  88.682  58.041  1.00  0.00           O  
ATOM   2747  OP1   G    86      28.391  87.395  56.324  1.00  0.00           O  
ATOM   2748  O5'   G    86      27.165  89.467  55.683  1.00  0.00           O  
ATOM   2749  C5'   G    86      26.825  89.330  54.312  1.00  0.00           C  
ATOM   2750  C4'   G    86      28.054  89.217  53.445  1.00  0.00           C  
ATOM   2751  O4'   G    86      28.869  90.416  53.599  1.00  0.00           O  
ATOM   2752  C3'   G    86      28.973  88.041  53.739  1.00  0.00           C  
ATOM   2753  O3'   G    86      29.656  87.571  52.589  1.00  0.00           O  
ATOM   2754  C1'   G    86      30.172  90.033  53.984  1.00  0.00           C  
ATOM   2755  C2'   G    86      30.026  88.667  54.637  1.00  0.00           C  
ATOM   2756  O2'   G    86      31.260  87.968  54.548  1.00  0.00           O  
ATOM   2757  N1    G    86      29.507  92.382  58.452  1.00  0.00           N  
ATOM   2758  C2    G    86      28.748  91.404  57.856  1.00  0.00           C  
ATOM   2759  N2    G    86      27.666  90.994  58.536  1.00  0.00           N  
ATOM   2760  N3    G    86      29.026  90.866  56.680  1.00  0.00           N  
ATOM   2761  C4    G    86      30.143  91.393  56.136  1.00  0.00           C  
ATOM   2762  C5    G    86      30.972  92.369  56.646  1.00  0.00           C  
ATOM   2763  C6    G    86      30.662  92.938  57.909  1.00  0.00           C  
ATOM   2764  O6    G    86      31.273  93.815  58.529  1.00  0.00           O  
ATOM   2765  N7    G    86      32.020  92.631  55.775  1.00  0.00           N  
ATOM   2766  C8    G    86      31.813  91.824  54.770  1.00  0.00           C  
ATOM   2767  N9    G    86      30.692  91.045  54.924  1.00  0.00           N  
ATOM   2768  H5'   G    86      26.305  90.112  54.031  1.00  0.00           H  
ATOM   2769 H5''   G    86      26.277  88.525  54.197  1.00  0.00           H  
ATOM   2770  H4'   G    86      27.763  89.167  52.510  1.00  0.00           H  
ATOM   2771  H3'   G    86      28.507  87.292  54.164  1.00  0.00           H  
ATOM   2772  H1'   G    86      30.773  89.964  53.213  1.00  0.00           H  
ATOM   2773  H2'   G    86      29.714  88.736  55.563  1.00  0.00           H  
ATOM   2774 HO2'   G    86      31.089  87.059  54.226  1.00  0.00           H  
ATOM   2775  H1    G    86      29.215  92.715  59.326  1.00  0.00           H  
ATOM   2776  H22   G    86      27.087  90.298  58.160  1.00  0.00           H  
ATOM   2777  H21   G    86      27.454  91.388  59.408  1.00  0.00           H  
ATOM   2778  H8    G    86      32.399  91.780  53.986  1.00  0.00           H  
ATOM   2779  P     C    87      29.276  86.146  51.951  1.00  0.00           P  
ATOM   2780  OP2   C    87      27.837  85.893  52.211  1.00  0.00           O  
ATOM   2781  OP1   C    87      29.786  86.118  50.556  1.00  0.00           O  
ATOM   2782  O5'   C    87      30.124  85.102  52.805  1.00  0.00           O  
ATOM   2783  C5'   C    87      29.556  84.449  53.930  1.00  0.00           C  
ATOM   2784  C4'   C    87      30.594  84.179  55.003  1.00  0.00           C  
ATOM   2785  O4'   C    87      30.073  84.569  56.304  1.00  0.00           O  
ATOM   2786  C3'   C    87      31.006  82.732  55.220  1.00  0.00           C  
ATOM   2787  O3'   C    87      31.956  82.303  54.264  1.00  0.00           O  
ATOM   2788  C1'   C    87      30.695  83.792  57.301  1.00  0.00           C  
ATOM   2789  C2'   C    87      31.636  82.807  56.599  1.00  0.00           C  
ATOM   2790  O2'   C    87      32.927  83.371  56.517  1.00  0.00           O  
ATOM   2791  N1    C    87      29.647  83.126  58.106  1.00  0.00           N  
ATOM   2792  C2    C    87      30.025  82.453  59.284  1.00  0.00           C  
ATOM   2793  O2    C    87      31.213  82.468  59.627  1.00  0.00           O  
ATOM   2794  N3    C    87      29.089  81.807  60.011  1.00  0.00           N  
ATOM   2795  C4    C    87      27.816  81.809  59.608  1.00  0.00           C  
ATOM   2796  N4    C    87      26.929  81.133  60.347  1.00  0.00           N  
ATOM   2797  C5    C    87      27.396  82.501  58.427  1.00  0.00           C  
ATOM   2798  C6    C    87      28.336  83.143  57.715  1.00  0.00           C  
ATOM   2799  H5'   C    87      29.166  83.597  53.641  1.00  0.00           H  
ATOM   2800 H5''   C    87      28.849  85.014  54.304  1.00  0.00           H  
ATOM   2801  H4'   C    87      31.477  84.744  54.670  1.00  0.00           H  
ATOM   2802  H3'   C    87      30.178  82.016  55.107  1.00  0.00           H  
ATOM   2803  H1'   C    87      31.308  84.372  58.006  1.00  0.00           H  
ATOM   2804  H2'   C    87      31.765  81.818  57.061  1.00  0.00           H  
ATOM   2805 HO2'   C    87      33.317  83.184  55.615  1.00  0.00           H  
ATOM   2806  H42   C    87      25.966  81.110  60.077  1.00  0.00           H  
ATOM   2807  H41   C    87      27.229  80.651  61.170  1.00  0.00           H  
ATOM   2808  H5    C    87      26.341  82.504  58.114  1.00  0.00           H  
ATOM   2809  H6    C    87      28.049  83.686  56.802  1.00  0.00           H  
ATOM   2810  P     U    88      31.887  80.801  53.701  1.00  0.00           P  
ATOM   2811  OP2   U    88      30.453  80.425  53.654  1.00  0.00           O  
ATOM   2812  OP1   U    88      32.713  80.699  52.475  1.00  0.00           O  
ATOM   2813  O5'   U    88      32.585  79.938  54.840  1.00  0.00           O  
ATOM   2814  C5'   U    88      33.964  80.101  55.117  1.00  0.00           C  
ATOM   2815  C4'   U    88      34.363  79.261  56.300  1.00  0.00           C  
ATOM   2816  O4'   U    88      33.647  79.698  57.490  1.00  0.00           O  
ATOM   2817  C3'   U    88      34.006  77.797  56.218  1.00  0.00           C  
ATOM   2818  O3'   U    88      34.936  77.123  55.377  1.00  0.00           O  
ATOM   2819  C1'   U    88      33.485  78.609  58.375  1.00  0.00           C  
ATOM   2820  C2'   U    88      34.100  77.386  57.687  1.00  0.00           C  
ATOM   2821  O2'   U    88      35.440  77.230  58.120  1.00  0.00           O  
ATOM   2822  N1    U    88      32.049  78.471  58.675  1.00  0.00           N  
ATOM   2823  C2    U    88      31.684  77.779  59.822  1.00  0.00           C  
ATOM   2824  O2    U    88      32.494  77.274  60.581  1.00  0.00           O  
ATOM   2825  N3    U    88      30.334  77.698  60.047  1.00  0.00           N  
ATOM   2826  C4    U    88      29.337  78.217  59.264  1.00  0.00           C  
ATOM   2827  O4    U    88      28.167  78.023  59.578  1.00  0.00           O  
ATOM   2828  C5    U    88      29.785  78.910  58.102  1.00  0.00           C  
ATOM   2829  C6    U    88      31.094  79.012  57.851  1.00  0.00           C  
ATOM   2830  H5'   U    88      34.185  81.158  55.323  1.00  0.00           H  
ATOM   2831 H5''   U    88      34.563  79.811  54.240  1.00  0.00           H  
ATOM   2832  H4'   U    88      35.456  79.375  56.355  1.00  0.00           H  
ATOM   2833  H3'   U    88      33.021  77.607  55.767  1.00  0.00           H  
ATOM   2834  H1'   U    88      33.991  78.719  59.345  1.00  0.00           H  
ATOM   2835  H2'   U    88      33.624  76.416  57.888  1.00  0.00           H  
ATOM   2836 HO2'   U    88      36.014  76.969  57.343  1.00  0.00           H  
ATOM   2837  H3    U    88      30.047  77.205  60.870  1.00  0.00           H  
ATOM   2838  H5    U    88      29.056  79.360  57.411  1.00  0.00           H  
ATOM   2839  H6    U    88      31.418  79.552  56.949  1.00  0.00           H  
ATOM   2840  P     G    89      34.444  75.878  54.469  1.00  0.00           P  
ATOM   2841  OP2   G    89      33.113  76.217  53.885  1.00  0.00           O  
ATOM   2842  OP1   G    89      35.581  75.528  53.561  1.00  0.00           O  
ATOM   2843  O5'   G    89      34.212  74.711  55.533  1.00  0.00           O  
ATOM   2844  C5'   G    89      35.317  74.057  56.153  1.00  0.00           C  
ATOM   2845  C4'   G    89      34.833  73.103  57.217  1.00  0.00           C  
ATOM   2846  O4'   G    89      34.062  73.833  58.204  1.00  0.00           O  
ATOM   2847  C3'   G    89      33.847  72.038  56.779  1.00  0.00           C  
ATOM   2848  O3'   G    89      34.477  70.936  56.154  1.00  0.00           O  
ATOM   2849  C1'   G    89      33.139  72.965  58.819  1.00  0.00           C  
ATOM   2850  C2'   G    89      33.242  71.617  58.108  1.00  0.00           C  
ATOM   2851  O2'   G    89      34.090  70.727  58.811  1.00  0.00           O  
ATOM   2852  N1    G    89      28.430  72.928  60.668  1.00  0.00           N  
ATOM   2853  C2    G    89      29.536  72.226  61.076  1.00  0.00           C  
ATOM   2854  N2    G    89      29.351  71.388  62.102  1.00  0.00           N  
ATOM   2855  N3    G    89      30.732  72.340  60.522  1.00  0.00           N  
ATOM   2856  C4    G    89      30.727  73.220  59.506  1.00  0.00           C  
ATOM   2857  C5    G    89      29.678  73.978  59.024  1.00  0.00           C  
ATOM   2858  C6    G    89      28.414  73.855  59.637  1.00  0.00           C  
ATOM   2859  O6    G    89      27.379  74.451  59.376  1.00  0.00           O  
ATOM   2860  N7    G    89      30.086  74.770  57.959  1.00  0.00           N  
ATOM   2861  C8    G    89      31.354  74.476  57.809  1.00  0.00           C  
ATOM   2862  N9    G    89      31.801  73.537  58.713  1.00  0.00           N  
ATOM   2863  H5'   G    89      35.992  74.800  56.601  1.00  0.00           H  
ATOM   2864 H5''   G    89      35.899  73.506  55.400  1.00  0.00           H  
ATOM   2865  H4'   G    89      35.753  72.637  57.597  1.00  0.00           H  
ATOM   2866  H3'   G    89      33.128  72.385  56.022  1.00  0.00           H  
ATOM   2867  H1'   G    89      33.327  72.778  59.887  1.00  0.00           H  
ATOM   2868  H2'   G    89      32.291  71.078  57.988  1.00  0.00           H  
ATOM   2869 HO2'   G    89      34.722  70.291  58.170  1.00  0.00           H  
ATOM   2870  H1    G    89      27.572  72.757  61.151  1.00  0.00           H  
ATOM   2871  H22   G    89      30.117  70.848  62.450  1.00  0.00           H  
ATOM   2872  H21   G    89      28.448  71.302  62.521  1.00  0.00           H  
ATOM   2873  H8    G    89      31.995  74.932  57.038  1.00  0.00           H  
ATOM   2874  P     A    90      33.613  69.936  55.249  1.00  0.00           P  
ATOM   2875  OP2   A    90      33.785  70.401  53.850  1.00  0.00           O  
ATOM   2876  OP1   A    90      34.048  68.568  55.626  1.00  0.00           O  
ATOM   2877  O5'   A    90      32.073  70.087  55.631  1.00  0.00           O  
ATOM   2878  C5'   A    90      31.185  68.984  55.530  1.00  0.00           C  
ATOM   2879  C4'   A    90      30.094  69.053  56.569  1.00  0.00           C  
ATOM   2880  O4'   A    90      29.006  69.895  56.101  1.00  0.00           O  
ATOM   2881  C3'   A    90      29.414  67.736  56.912  1.00  0.00           C  
ATOM   2882  O3'   A    90      30.192  66.917  57.767  1.00  0.00           O  
ATOM   2883  C1'   A    90      27.789  69.411  56.635  1.00  0.00           C  
ATOM   2884  C2'   A    90      28.092  68.195  57.510  1.00  0.00           C  
ATOM   2885  O2'   A    90      28.255  68.616  58.857  1.00  0.00           O  
ATOM   2886  N1    A    90      22.921  68.285  55.374  1.00  0.00           N  
ATOM   2887  C2    A    90      23.509  68.547  56.548  1.00  0.00           C  
ATOM   2888  N3    A    90      24.784  68.833  56.805  1.00  0.00           N  
ATOM   2889  C4    A    90      25.508  68.837  55.671  1.00  0.00           C  
ATOM   2890  C5    A    90      25.046  68.587  54.393  1.00  0.00           C  
ATOM   2891  C6    A    90      23.676  68.298  54.254  1.00  0.00           C  
ATOM   2892  N6    A    90      23.090  68.036  53.084  1.00  0.00           N  
ATOM   2893  N7    A    90      26.080  68.680  53.471  1.00  0.00           N  
ATOM   2894  C8    A    90      27.126  68.979  54.201  1.00  0.00           C  
ATOM   2895  N9    A    90      26.852  69.090  55.542  1.00  0.00           N  
ATOM   2896  H5'   A    90      31.691  68.153  55.653  1.00  0.00           H  
ATOM   2897 H5''   A    90      30.778  68.981  54.639  1.00  0.00           H  
ATOM   2898  H4'   A    90      30.468  69.440  57.389  1.00  0.00           H  
ATOM   2899  H3'   A    90      29.230  67.250  56.081  1.00  0.00           H  
ATOM   2900  H1'   A    90      27.410  70.126  57.190  1.00  0.00           H  
ATOM   2901  H2'   A    90      27.401  67.505  57.426  1.00  0.00           H  
ATOM   2902 HO2'   A    90      27.696  68.057  59.435  1.00  0.00           H  
ATOM   2903  H2    A    90      22.917  68.525  57.329  1.00  0.00           H  
ATOM   2904  H61   A    90      22.129  67.841  53.051  1.00  0.00           H  
ATOM   2905  H62   A    90      23.618  68.040  52.259  1.00  0.00           H  
ATOM   2906  H8    A    90      28.021  69.111  53.824  1.00  0.00           H  
ATOM   2907  P     C    91      30.087  65.316  57.667  1.00  0.00           P  
ATOM   2908  OP2   C    91      29.894  64.955  56.240  1.00  0.00           O  
ATOM   2909  OP1   C    91      31.225  64.733  58.423  1.00  0.00           O  
ATOM   2910  O5'   C    91      28.745  64.967  58.451  1.00  0.00           O  
ATOM   2911  C5'   C    91      28.640  65.181  59.850  1.00  0.00           C  
ATOM   2912  C4'   C    91      27.208  65.443  60.271  1.00  0.00           C  
ATOM   2913  O4'   C    91      26.574  66.344  59.330  1.00  0.00           O  
ATOM   2914  C3'   C    91      26.269  64.247  60.282  1.00  0.00           C  
ATOM   2915  O3'   C    91      26.401  63.463  61.453  1.00  0.00           O  
ATOM   2916  C1'   C    91      25.205  66.030  59.199  1.00  0.00           C  
ATOM   2917  C2'   C    91      24.913  64.920  60.206  1.00  0.00           C  
ATOM   2918  O2'   C    91      24.556  65.498  61.442  1.00  0.00           O  
ATOM   2919  N1    C    91      24.951  65.572  57.823  1.00  0.00           N  
ATOM   2920  C2    C    91      23.633  65.581  57.356  1.00  0.00           C  
ATOM   2921  O2    C    91      22.737  66.007  58.102  1.00  0.00           O  
ATOM   2922  N3    C    91      23.366  65.126  56.113  1.00  0.00           N  
ATOM   2923  C4    C    91      24.361  64.679  55.342  1.00  0.00           C  
ATOM   2924  N4    C    91      24.050  64.225  54.122  1.00  0.00           N  
ATOM   2925  C5    C    91      25.715  64.676  55.786  1.00  0.00           C  
ATOM   2926  C6    C    91      25.963  65.131  57.019  1.00  0.00           C  
ATOM   2927  H5'   C    91      29.192  65.953  60.097  1.00  0.00           H  
ATOM   2928 H5''   C    91      28.971  64.388  60.320  1.00  0.00           H  
ATOM   2929  H4'   C    91      27.297  65.833  61.296  1.00  0.00           H  
ATOM   2930  H3'   C    91      26.460  63.528  59.470  1.00  0.00           H  
ATOM   2931  H1'   C    91      24.501  66.848  59.412  1.00  0.00           H  
ATOM   2932  H2'   C    91      24.103  64.216  59.967  1.00  0.00           H  
ATOM   2933 HO2'   C    91      24.651  66.493  61.385  1.00  0.00           H  
ATOM   2934  H42   C    91      24.769  63.882  53.517  1.00  0.00           H  
ATOM   2935  H41   C    91      23.099  64.229  53.814  1.00  0.00           H  
ATOM   2936  H5    C    91      26.526  64.310  55.138  1.00  0.00           H  
ATOM   2937  H6    C    91      26.997  65.143  57.395  1.00  0.00           H  
ATOM   2938  P     G    92      26.403  61.860  61.337  1.00  0.00           P  
ATOM   2939  OP2   G    92      27.059  61.416  60.076  1.00  0.00           O  
ATOM   2940  OP1   G    92      26.939  61.407  62.649  1.00  0.00           O  
ATOM   2941  O5'   G    92      24.862  61.476  61.254  1.00  0.00           O  
ATOM   2942  C5'   G    92      23.967  61.825  62.323  1.00  0.00           C  
ATOM   2943  C4'   G    92      22.539  61.597  61.904  1.00  0.00           C  
ATOM   2944  O4'   G    92      22.179  62.509  60.827  1.00  0.00           O  
ATOM   2945  C3'   G    92      22.228  60.226  61.326  1.00  0.00           C  
ATOM   2946  O3'   G    92      22.124  59.239  62.353  1.00  0.00           O  
ATOM   2947  C1'   G    92      21.183  61.891  60.023  1.00  0.00           C  
ATOM   2948  C2'   G    92      20.912  60.501  60.608  1.00  0.00           C  
ATOM   2949  O2'   G    92      19.818  60.611  61.496  1.00  0.00           O  
ATOM   2950  N1    G    92      19.924  60.740  55.256  1.00  0.00           N  
ATOM   2951  C2    G    92      19.134  60.795  56.375  1.00  0.00           C  
ATOM   2952  N2    G    92      17.845  60.458  56.211  1.00  0.00           N  
ATOM   2953  N3    G    92      19.574  61.150  57.570  1.00  0.00           N  
ATOM   2954  C4    G    92      20.889  61.432  57.555  1.00  0.00           C  
ATOM   2955  C5    G    92      21.763  61.404  56.492  1.00  0.00           C  
ATOM   2956  C6    G    92      21.280  61.037  55.220  1.00  0.00           C  
ATOM   2957  O6    G    92      21.899  60.960  54.154  1.00  0.00           O  
ATOM   2958  N7    G    92      23.038  61.768  56.893  1.00  0.00           N  
ATOM   2959  C8    G    92      22.920  61.995  58.174  1.00  0.00           C  
ATOM   2960  N9    G    92      21.648  61.792  58.641  1.00  0.00           N  
ATOM   2961  H5'   G    92      24.107  62.878  62.604  1.00  0.00           H  
ATOM   2962 H5''   G    92      24.192  61.222  63.215  1.00  0.00           H  
ATOM   2963  H4'   G    92      21.963  61.731  62.831  1.00  0.00           H  
ATOM   2964  H3'   G    92      23.014  59.837  60.661  1.00  0.00           H  
ATOM   2965  H1'   G    92      20.222  62.426  60.013  1.00  0.00           H  
ATOM   2966  H2'   G    92      20.630  59.695  59.915  1.00  0.00           H  
ATOM   2967 HO2'   G    92      20.043  60.162  62.361  1.00  0.00           H  
ATOM   2968  H1    G    92      19.492  60.463  54.398  1.00  0.00           H  
ATOM   2969  H22   G    92      17.221  60.476  56.992  1.00  0.00           H  
ATOM   2970  H21   G    92      17.509  60.189  55.309  1.00  0.00           H  
ATOM   2971  H8    G    92      23.759  62.307  58.814  1.00  0.00           H  
ATOM   2972  P     G    93      22.589  57.724  62.068  1.00  0.00           P  
ATOM   2973  OP2   G    93      23.859  57.704  61.306  1.00  0.00           O  
ATOM   2974  OP1   G    93      22.513  57.005  63.357  1.00  0.00           O  
ATOM   2975  O5'   G    93      21.440  57.160  61.122  1.00  0.00           O  
ATOM   2976  C5'   G    93      20.091  57.043  61.609  1.00  0.00           C  
ATOM   2977  C4'   G    93      19.162  56.627  60.500  1.00  0.00           C  
ATOM   2978  O4'   G    93      19.160  57.638  59.460  1.00  0.00           O  
ATOM   2979  C3'   G    93      19.497  55.340  59.764  1.00  0.00           C  
ATOM   2980  O3'   G    93      18.995  54.244  60.520  1.00  0.00           O  
ATOM   2981  C1'   G    93      18.884  57.022  58.195  1.00  0.00           C  
ATOM   2982  C2'   G    93      18.724  55.518  58.460  1.00  0.00           C  
ATOM   2983  O2'   G    93      17.347  55.228  58.584  1.00  0.00           O  
ATOM   2984  N1    G    93      20.284  56.963  53.342  1.00  0.00           N  
ATOM   2985  C2    G    93      19.080  56.637  53.912  1.00  0.00           C  
ATOM   2986  N2    G    93      18.121  56.213  53.077  1.00  0.00           N  
ATOM   2987  N3    G    93      18.829  56.721  55.207  1.00  0.00           N  
ATOM   2988  C4    G    93      19.898  57.172  55.898  1.00  0.00           C  
ATOM   2989  C5    G    93      21.142  57.536  55.427  1.00  0.00           C  
ATOM   2990  C6    G    93      21.399  57.434  54.031  1.00  0.00           C  
ATOM   2991  O6    G    93      22.436  57.702  53.411  1.00  0.00           O  
ATOM   2992  N7    G    93      21.961  57.954  56.467  1.00  0.00           N  
ATOM   2993  C8    G    93      21.216  57.832  57.533  1.00  0.00           C  
ATOM   2994  N9    G    93      19.957  57.343  57.257  1.00  0.00           N  
ATOM   2995  H5'   G    93      19.757  58.003  62.028  1.00  0.00           H  
ATOM   2996 H5''   G    93      20.047  56.304  62.423  1.00  0.00           H  
ATOM   2997  H4'   G    93      18.195  56.477  61.002  1.00  0.00           H  
ATOM   2998  H3'   G    93      20.577  55.159  59.658  1.00  0.00           H  
ATOM   2999  H1'   G    93      17.951  57.365  57.724  1.00  0.00           H  
ATOM   3000  H2'   G    93      19.075  54.846  57.664  1.00  0.00           H  
ATOM   3001 HO2'   G    93      17.212  54.554  59.312  1.00  0.00           H  
ATOM   3002  H1    G    93      20.372  56.854  52.352  1.00  0.00           H  
ATOM   3003  H22   G    93      17.221  55.964  53.435  1.00  0.00           H  
ATOM   3004  H21   G    93      18.305  56.147  52.097  1.00  0.00           H  
ATOM   3005  H8    G    93      21.563  58.082  58.547  1.00  0.00           H  
ATOM   3006  P     A    94      19.821  52.867  60.592  1.00  0.00           P  
ATOM   3007  OP2   A    94      21.240  53.197  60.878  1.00  0.00           O  
ATOM   3008  OP1   A    94      19.089  51.937  61.487  1.00  0.00           O  
ATOM   3009  O5'   A    94      19.739  52.291  59.108  1.00  0.00           O  
ATOM   3010  C5'   A    94      18.508  51.829  58.573  1.00  0.00           C  
ATOM   3011  C4'   A    94      18.652  51.417  57.129  1.00  0.00           C  
ATOM   3012  O4'   A    94      18.950  52.614  56.375  1.00  0.00           O  
ATOM   3013  C3'   A    94      19.852  50.540  56.802  1.00  0.00           C  
ATOM   3014  O3'   A    94      19.660  49.182  57.157  1.00  0.00           O  
ATOM   3015  C1'   A    94      19.717  52.254  55.236  1.00  0.00           C  
ATOM   3016  C2'   A    94      19.991  50.760  55.303  1.00  0.00           C  
ATOM   3017  O2'   A    94      18.989  50.056  54.584  1.00  0.00           O  
ATOM   3018  N1    A    94      23.853  53.585  52.465  1.00  0.00           N  
ATOM   3019  C2    A    94      22.815  52.780  52.204  1.00  0.00           C  
ATOM   3020  N3    A    94      21.771  52.478  52.972  1.00  0.00           N  
ATOM   3021  C4    A    94      21.852  53.112  54.155  1.00  0.00           C  
ATOM   3022  C5    A    94      22.855  53.969  54.568  1.00  0.00           C  
ATOM   3023  C6    A    94      23.904  54.208  53.662  1.00  0.00           C  
ATOM   3024  N6    A    94      24.939  55.009  53.923  1.00  0.00           N  
ATOM   3025  N7    A    94      22.603  54.437  55.851  1.00  0.00           N  
ATOM   3026  C8    A    94      21.472  53.862  56.179  1.00  0.00           C  
ATOM   3027  N9    A    94      20.961  53.046  55.199  1.00  0.00           N  
ATOM   3028  H5'   A    94      17.843  52.547  58.635  1.00  0.00           H  
ATOM   3029 H5''   A    94      18.199  51.061  59.096  1.00  0.00           H  
ATOM   3030  H4'   A    94      17.843  50.991  56.776  1.00  0.00           H  
ATOM   3031  H3'   A    94      20.653  50.880  57.253  1.00  0.00           H  
ATOM   3032  H1'   A    94      19.180  52.452  54.439  1.00  0.00           H  
ATOM   3033  H2'   A    94      20.892  50.533  54.988  1.00  0.00           H  
ATOM   3034 HO2'   A    94      18.634  49.340  55.151  1.00  0.00           H  
ATOM   3035  H2    A    94      22.826  52.353  51.321  1.00  0.00           H  
ATOM   3036  H61   A    94      25.641  55.137  53.250  1.00  0.00           H  
ATOM   3037  H62   A    94      24.997  55.472  54.784  1.00  0.00           H  
ATOM   3038  H8    A    94      21.032  54.000  57.044  1.00  0.00           H  
ATOM   3039  P     C    95      20.927  48.222  57.392  1.00  0.00           P  
ATOM   3040  OP2   C    95      22.001  49.023  58.031  1.00  0.00           O  
ATOM   3041  OP1   C    95      20.446  46.981  58.051  1.00  0.00           O  
ATOM   3042  O5'   C    95      21.403  47.843  55.919  1.00  0.00           O  
ATOM   3043  C5'   C    95      20.567  47.090  55.053  1.00  0.00           C  
ATOM   3044  C4'   C    95      21.226  46.845  53.718  1.00  0.00           C  
ATOM   3045  O4'   C    95      21.465  48.136  53.101  1.00  0.00           O  
ATOM   3046  C3'   C    95      22.606  46.207  53.758  1.00  0.00           C  
ATOM   3047  O3'   C    95      22.562  44.809  53.985  1.00  0.00           O  
ATOM   3048  C1'   C    95      22.621  48.045  52.299  1.00  0.00           C  
ATOM   3049  C2'   C    95      23.162  46.616  52.403  1.00  0.00           C  
ATOM   3050  O2'   C    95      22.611  45.825  51.361  1.00  0.00           O  
ATOM   3051  N1    C    95      23.616  49.057  52.733  1.00  0.00           N  
ATOM   3052  C2    C    95      24.602  49.453  51.822  1.00  0.00           C  
ATOM   3053  O2    C    95      24.617  48.950  50.688  1.00  0.00           O  
ATOM   3054  N3    C    95      25.521  50.374  52.192  1.00  0.00           N  
ATOM   3055  C4    C    95      25.484  50.899  53.416  1.00  0.00           C  
ATOM   3056  N4    C    95      26.411  51.805  53.738  1.00  0.00           N  
ATOM   3057  C5    C    95      24.495  50.518  54.366  1.00  0.00           C  
ATOM   3058  C6    C    95      23.591  49.606  53.988  1.00  0.00           C  
ATOM   3059  H5'   C    95      19.730  47.580  54.912  1.00  0.00           H  
ATOM   3060 H5''   C    95      20.366  46.228  55.473  1.00  0.00           H  
ATOM   3061  H4'   C    95      20.648  46.313  53.132  1.00  0.00           H  
ATOM   3062  H3'   C    95      23.149  46.629  54.456  1.00  0.00           H  
ATOM   3063  H1'   C    95      22.357  48.223  51.373  1.00  0.00           H  
ATOM   3064  H2'   C    95      24.141  46.594  52.396  1.00  0.00           H  
ATOM   3065 HO2'   C    95      22.418  44.929  51.707  1.00  0.00           H  
ATOM   3066  H42   C    95      26.411  52.210  54.630  1.00  0.00           H  
ATOM   3067  H41   C    95      27.091  52.065  53.081  1.00  0.00           H  
ATOM   3068  H5    C    95      24.476  50.910  55.264  1.00  0.00           H  
ATOM   3069  H6    C    95      22.902  49.331  54.627  1.00  0.00           H  
ATOM   3070  P     A    96      23.680  44.103  54.900  1.00  0.00           P  
ATOM   3071  OP2   A    96      24.016  45.028  56.011  1.00  0.00           O  
ATOM   3072  OP1   A    96      23.221  42.724  55.205  1.00  0.00           O  
ATOM   3073  O5'   A    96      24.950  43.999  53.943  1.00  0.00           O  
ATOM   3074  C5'   A    96      24.891  43.266  52.729  1.00  0.00           C  
ATOM   3075  C4'   A    96      25.981  43.685  51.775  1.00  0.00           C  
ATOM   3076  O4'   A    96      25.847  45.099  51.484  1.00  0.00           O  
ATOM   3077  C3'   A    96      27.406  43.539  52.285  1.00  0.00           C  
ATOM   3078  O3'   A    96      27.919  42.227  52.129  1.00  0.00           O  
ATOM   3079  C1'   A    96      27.122  45.719  51.422  1.00  0.00           C  
ATOM   3080  C2'   A    96      28.161  44.597  51.491  1.00  0.00           C  
ATOM   3081  O2'   A    96      28.445  44.148  50.174  1.00  0.00           O  
ATOM   3082  N1    A    96      29.429  49.993  53.144  1.00  0.00           N  
ATOM   3083  C2    A    96      29.524  49.322  51.988  1.00  0.00           C  
ATOM   3084  N3    A    96      28.893  48.214  51.606  1.00  0.00           N  
ATOM   3085  C4    A    96      28.068  47.778  52.575  1.00  0.00           C  
ATOM   3086  C5    A    96      27.864  48.359  53.812  1.00  0.00           C  
ATOM   3087  C6    A    96      28.591  49.529  54.095  1.00  0.00           C  
ATOM   3088  N6    A    96      28.499  50.198  55.247  1.00  0.00           N  
ATOM   3089  N7    A    96      26.940  47.631  54.549  1.00  0.00           N  
ATOM   3090  C8    A    96      26.611  46.644  53.754  1.00  0.00           C  
ATOM   3091  N9    A    96      27.256  46.670  52.542  1.00  0.00           N  
ATOM   3092  H5'   A    96      24.020  43.419  52.306  1.00  0.00           H  
ATOM   3093 H5''   A    96      24.987  42.312  52.926  1.00  0.00           H  
ATOM   3094  H4'   A    96      25.890  43.180  50.940  1.00  0.00           H  
ATOM   3095  H3'   A    96      27.426  43.781  53.235  1.00  0.00           H  
ATOM   3096  H1'   A    96      27.217  46.199  50.573  1.00  0.00           H  
ATOM   3097  H2'   A    96      28.972  44.887  51.960  1.00  0.00           H  
ATOM   3098 HO2'   A    96      28.575  43.178  50.190  1.00  0.00           H  
ATOM   3099  H2    A    96      30.145  49.701  51.332  1.00  0.00           H  
ATOM   3100  H61   A    96      29.032  51.009  55.386  1.00  0.00           H  
ATOM   3101  H62   A    96      27.897  49.880  55.952  1.00  0.00           H  
ATOM   3102  H8    A    96      25.965  45.949  54.002  1.00  0.00           H  
ATOM   3103  P     U    97      28.840  41.578  53.275  1.00  0.00           P  
ATOM   3104  OP2   U    97      28.364  42.084  54.587  1.00  0.00           O  
ATOM   3105  OP1   U    97      28.910  40.114  53.035  1.00  0.00           O  
ATOM   3106  O5'   U    97      30.284  42.193  53.004  1.00  0.00           O  
ATOM   3107  C5'   U    97      30.927  42.018  51.751  1.00  0.00           C  
ATOM   3108  C4'   U    97      32.254  42.733  51.702  1.00  0.00           C  
ATOM   3109  O4'   U    97      32.011  44.162  51.653  1.00  0.00           O  
ATOM   3110  C3'   U    97      33.150  42.574  52.917  1.00  0.00           C  
ATOM   3111  O3'   U    97      33.896  41.371  52.870  1.00  0.00           O  
ATOM   3112  C1'   U    97      33.100  44.836  52.274  1.00  0.00           C  
ATOM   3113  C2'   U    97      34.070  43.777  52.793  1.00  0.00           C  
ATOM   3114  O2'   U    97      35.086  43.574  51.829  1.00  0.00           O  
ATOM   3115  N1    U    97      32.585  45.741  53.317  1.00  0.00           N  
ATOM   3116  C2    U    97      33.421  46.762  53.745  1.00  0.00           C  
ATOM   3117  O2    U    97      34.561  46.899  53.340  1.00  0.00           O  
ATOM   3118  N3    U    97      32.875  47.610  54.672  1.00  0.00           N  
ATOM   3119  C4    U    97      31.613  47.539  55.220  1.00  0.00           C  
ATOM   3120  O4    U    97      31.247  48.421  55.997  1.00  0.00           O  
ATOM   3121  C5    U    97      30.817  46.440  54.758  1.00  0.00           C  
ATOM   3122  C6    U    97      31.315  45.601  53.846  1.00  0.00           C  
ATOM   3123  H5'   U    97      30.349  42.371  51.043  1.00  0.00           H  
ATOM   3124 H5''   U    97      31.075  41.062  51.597  1.00  0.00           H  
ATOM   3125  H4'   U    97      32.755  42.311  50.818  1.00  0.00           H  
ATOM   3126  H3'   U    97      32.599  42.506  53.866  1.00  0.00           H  
ATOM   3127  H1'   U    97      33.663  45.468  51.572  1.00  0.00           H  
ATOM   3128  H2'   U    97      34.603  44.001  53.728  1.00  0.00           H  
ATOM   3129 HO2'   U    97      35.972  43.501  52.288  1.00  0.00           H  
ATOM   3130  H3    U    97      33.456  48.361  54.989  1.00  0.00           H  
ATOM   3131  H5    U    97      29.800  46.290  55.154  1.00  0.00           H  
ATOM   3132  H6    U    97      30.689  44.763  53.502  1.00  0.00           H  
ATOM   3133  P     G    98      34.448  40.714  54.235  1.00  0.00           P  
ATOM   3134  OP2   G    98      33.394  40.850  55.284  1.00  0.00           O  
ATOM   3135  OP1   G    98      34.947  39.357  53.864  1.00  0.00           O  
ATOM   3136  O5'   G    98      35.684  41.630  54.667  1.00  0.00           O  
ATOM   3137  C5'   G    98      37.047  41.239  54.396  1.00  0.00           C  
ATOM   3138  C4'   G    98      37.962  42.437  54.455  1.00  0.00           C  
ATOM   3139  O4'   G    98      37.200  43.650  54.223  1.00  0.00           O  
ATOM   3140  C3'   G    98      38.654  42.684  55.787  1.00  0.00           C  
ATOM   3141  O3'   G    98      39.808  41.881  55.969  1.00  0.00           O  
ATOM   3142  C1'   G    98      37.688  44.713  55.058  1.00  0.00           C  
ATOM   3143  C2'   G    98      38.950  44.176  55.738  1.00  0.00           C  
ATOM   3144  O2'   G    98      40.072  44.452  54.911  1.00  0.00           O  
ATOM   3145  N1    G    98      36.372  48.184  58.541  1.00  0.00           N  
ATOM   3146  C2    G    98      37.501  48.112  57.763  1.00  0.00           C  
ATOM   3147  N2    G    98      38.403  49.091  57.930  1.00  0.00           N  
ATOM   3148  N3    G    98      37.732  47.150  56.883  1.00  0.00           N  
ATOM   3149  C4    G    98      36.727  46.251  56.843  1.00  0.00           C  
ATOM   3150  C5    G    98      35.559  46.231  57.576  1.00  0.00           C  
ATOM   3151  C6    G    98      35.324  47.268  58.516  1.00  0.00           C  
ATOM   3152  O6    G    98      34.351  47.427  59.261  1.00  0.00           O  
ATOM   3153  N7    G    98      34.783  45.132  57.237  1.00  0.00           N  
ATOM   3154  C8    G    98      35.480  44.514  56.322  1.00  0.00           C  
ATOM   3155  N9    G    98      36.669  45.139  56.036  1.00  0.00           N  
ATOM   3156  H5'   G    98      37.116  40.771  53.404  1.00  0.00           H  
ATOM   3157 H5''   G    98      37.376  40.488  55.129  1.00  0.00           H  
ATOM   3158  H4'   G    98      38.644  42.351  53.755  1.00  0.00           H  
ATOM   3159  H3'   G    98      38.022  42.506  56.515  1.00  0.00           H  
ATOM   3160  H1'   G    98      37.926  45.470  54.482  1.00  0.00           H  
ATOM   3161  H2'   G    98      39.060  44.551  56.636  1.00  0.00           H  
ATOM   3162 HO2'   G    98      40.602  43.634  54.809  1.00  0.00           H  
ATOM   3163  H1    G    98      36.295  48.938  59.163  1.00  0.00           H  
ATOM   3164  H22   G    98      39.229  49.091  57.400  1.00  0.00           H  
ATOM   3165  H21   G    98      38.239  49.806  58.579  1.00  0.00           H  
ATOM   3166  H8    G    98      35.183  43.689  55.885  1.00  0.00           H  
ATOM   3167  P     G    99      40.338  41.553  57.450  1.00  0.00           P  
ATOM   3168  OP2   G    99      39.159  41.276  58.309  1.00  0.00           O  
ATOM   3169  OP1   G    99      41.419  40.540  57.339  1.00  0.00           O  
ATOM   3170  O5'   G    99      40.994  42.920  57.939  1.00  0.00           O  
ATOM   3171  C5'   G    99      42.154  43.440  57.305  1.00  0.00           C  
ATOM   3172  C4'   G    99      42.637  44.698  57.981  1.00  0.00           C  
ATOM   3173  O4'   G    99      41.654  45.753  57.815  1.00  0.00           O  
ATOM   3174  C3'   G    99      42.839  44.613  59.486  1.00  0.00           C  
ATOM   3175  O3'   G    99      44.062  43.994  59.847  1.00  0.00           O  
ATOM   3176  C1'   G    99      41.643  46.590  58.989  1.00  0.00           C  
ATOM   3177  C2'   G    99      42.742  46.070  59.917  1.00  0.00           C  
ATOM   3178  O2'   G    99      43.946  46.770  59.643  1.00  0.00           O  
ATOM   3179  N1    G    99      38.578  48.709  62.457  1.00  0.00           N  
ATOM   3180  C2    G    99      39.866  49.040  62.110  1.00  0.00           C  
ATOM   3181  N2    G    99      40.414  50.070  62.771  1.00  0.00           N  
ATOM   3182  N3    G    99      40.566  48.407  61.182  1.00  0.00           N  
ATOM   3183  C4    G    99      39.865  47.400  60.620  1.00  0.00           C  
ATOM   3184  C5    G    99      38.577  46.990  60.893  1.00  0.00           C  
ATOM   3185  C6    G    99      37.838  47.677  61.890  1.00  0.00           C  
ATOM   3186  O6    G    99      36.683  47.463  62.277  1.00  0.00           O  
ATOM   3187  N7    G    99      38.224  45.914  60.092  1.00  0.00           N  
ATOM   3188  C8    G    99      39.282  45.693  59.360  1.00  0.00           C  
ATOM   3189  N9    G    99      40.315  46.559  59.629  1.00  0.00           N  
ATOM   3190  H5'   G    99      41.947  43.638  56.369  1.00  0.00           H  
ATOM   3191 H5''   G    99      42.865  42.765  57.340  1.00  0.00           H  
ATOM   3192  H4'   G    99      43.479  44.980  57.564  1.00  0.00           H  
ATOM   3193  H3'   G    99      42.095  44.112  59.882  1.00  0.00           H  
ATOM   3194  H1'   G    99      41.853  47.508  58.718  1.00  0.00           H  
ATOM   3195  H2'   G    99      42.482  46.151  60.859  1.00  0.00           H  
ATOM   3196 HO2'   G    99      44.674  46.124  59.538  1.00  0.00           H  
ATOM   3197  H1    G    99      38.145  49.241  63.157  1.00  0.00           H  
ATOM   3198  H22   G    99      41.331  50.351  62.565  1.00  0.00           H  
ATOM   3199  H21   G    99      39.902  50.543  63.459  1.00  0.00           H  
ATOM   3200  H8    G    99      39.334  44.982  58.688  1.00  0.00           H  
ATOM   3201  P     U   100      44.125  43.017  61.122  1.00  0.00           P  
ATOM   3202  OP2   U   100      42.948  42.113  61.067  1.00  0.00           O  
ATOM   3203  OP1   U   100      45.492  42.438  61.190  1.00  0.00           O  
ATOM   3204  O5'   U   100      43.940  43.993  62.366  1.00  0.00           O  
ATOM   3205  C5'   U   100      44.922  44.969  62.681  1.00  0.00           C  
ATOM   3206  C4'   U   100      44.436  45.929  63.738  1.00  0.00           C  
ATOM   3207  O4'   U   100      43.289  46.669  63.244  1.00  0.00           O  
ATOM   3208  C3'   U   100      43.942  45.305  65.035  1.00  0.00           C  
ATOM   3209  O3'   U   100      44.992  44.998  65.936  1.00  0.00           O  
ATOM   3210  C1'   U   100      42.322  46.845  64.267  1.00  0.00           C  
ATOM   3211  C2'   U   100      42.974  46.354  65.561  1.00  0.00           C  
ATOM   3212  O2'   U   100      43.666  47.436  66.167  1.00  0.00           O  
ATOM   3213  N1    U   100      41.088  46.090  63.937  1.00  0.00           N  
ATOM   3214  C2    U   100      39.941  46.424  64.633  1.00  0.00           C  
ATOM   3215  O2    U   100      39.908  47.294  65.485  1.00  0.00           O  
ATOM   3216  N3    U   100      38.823  45.700  64.294  1.00  0.00           N  
ATOM   3217  C4    U   100      38.736  44.698  63.352  1.00  0.00           C  
ATOM   3218  O4    U   100      37.654  44.139  63.163  1.00  0.00           O  
ATOM   3219  C5    U   100      39.962  44.407  62.672  1.00  0.00           C  
ATOM   3220  C6    U   100      41.064  45.097  62.982  1.00  0.00           C  
ATOM   3221  H5'   U   100      45.143  45.473  61.869  1.00  0.00           H  
ATOM   3222 H5''   U   100      45.728  44.517  63.006  1.00  0.00           H  
ATOM   3223  H4'   U   100      45.157  46.560  63.944  1.00  0.00           H  
ATOM   3224  H3'   U   100      43.446  44.485  64.828  1.00  0.00           H  
ATOM   3225  H1'   U   100      42.106  47.796  64.351  1.00  0.00           H  
ATOM   3226  H2'   U   100      42.312  45.961  66.168  1.00  0.00           H  
ATOM   3227 HO2'   U   100      44.570  47.143  66.404  1.00  0.00           H  
ATOM   3228  H3    U   100      38.000  45.921  64.775  1.00  0.00           H  
ATOM   3229  H5    U   100      39.991  43.709  61.986  1.00  0.00           H  
ATOM   3230  H6    U   100      41.890  44.878  62.503  1.00  0.00           H  
ATOM   3231  P     C   101      44.881  43.718  66.901  1.00  0.00           P  
ATOM   3232  OP2   C   101      44.126  42.662  66.182  1.00  0.00           O  
ATOM   3233  OP1   C   101      46.238  43.419  67.426  1.00  0.00           O  
ATOM   3234  O5'   C   101      43.986  44.226  68.116  1.00  0.00           O  
ATOM   3235  C5'   C   101      44.499  45.147  69.066  1.00  0.00           C  
ATOM   3236  C4'   C   101      43.417  45.665  69.982  1.00  0.00           C  
ATOM   3237  O4'   C   101      42.390  46.332  69.204  1.00  0.00           O  
ATOM   3238  C3'   C   101      42.656  44.618  70.780  1.00  0.00           C  
ATOM   3239  O3'   C   101      43.334  44.217  71.958  1.00  0.00           O  
ATOM   3240  C1'   C   101      41.097  46.050  69.730  1.00  0.00           C  
ATOM   3241  C2'   C   101      41.324  45.306  71.046  1.00  0.00           C  
ATOM   3242  O2'   C   101      41.435  46.253  72.099  1.00  0.00           O  
ATOM   3243  N1    C   101      40.294  45.258  68.766  1.00  0.00           N  
ATOM   3244  C2    C   101      38.904  45.219  68.933  1.00  0.00           C  
ATOM   3245  O2    C   101      38.388  45.842  69.874  1.00  0.00           O  
ATOM   3246  N3    C   101      38.148  44.506  68.067  1.00  0.00           N  
ATOM   3247  C4    C   101      38.726  43.845  67.064  1.00  0.00           C  
ATOM   3248  N4    C   101      37.941  43.154  66.234  1.00  0.00           N  
ATOM   3249  C5    C   101      40.136  43.864  66.868  1.00  0.00           C  
ATOM   3250  C6    C   101      40.873  44.575  67.729  1.00  0.00           C  
ATOM   3251  H5'   C   101      44.904  45.902  68.592  1.00  0.00           H  
ATOM   3252 H5''   C   101      45.186  44.701  69.604  1.00  0.00           H  
ATOM   3253  H4'   C   101      43.814  46.310  70.604  1.00  0.00           H  
ATOM   3254  H3'   C   101      42.502  43.831  70.214  1.00  0.00           H  
ATOM   3255  H1'   C   101      40.642  46.900  69.910  1.00  0.00           H  
ATOM   3256  H2'   C   101      40.611  44.655  71.218  1.00  0.00           H  
ATOM   3257 HO2'   C   101      42.229  46.045  72.633  1.00  0.00           H  
ATOM   3258  H42   C   101      38.336  42.657  65.487  1.00  0.00           H  
ATOM   3259  H41   C   101      36.971  43.142  66.373  1.00  0.00           H  
ATOM   3260  H5    C   101      40.551  43.375  66.126  1.00  0.00           H  
ATOM   3261  H6    C   101      41.844  44.601  67.611  1.00  0.00           H  
ATOM   3262  P     C   102      43.068  42.759  72.587  1.00  0.00           P  
ATOM   3263  OP2   C   102      43.103  41.753  71.496  1.00  0.00           O  
ATOM   3264  OP1   C   102      43.965  42.587  73.761  1.00  0.00           O  
ATOM   3265  O5'   C   102      41.579  42.864  73.135  1.00  0.00           O  
ATOM   3266  C5'   C   102      41.300  43.409  74.434  1.00  0.00           C  
ATOM   3267  C4'   C   102      39.812  43.444  74.667  1.00  0.00           C  
ATOM   3268  O4'   C   102      39.155  43.920  73.462  1.00  0.00           O  
ATOM   3269  C3'   C   102      39.171  42.090  74.917  1.00  0.00           C  
ATOM   3270  O3'   C   102      39.361  41.648  76.254  1.00  0.00           O  
ATOM   3271  C1'   C   102      37.881  43.280  73.353  1.00  0.00           C  
ATOM   3272  C2'   C   102      37.714  42.344  74.549  1.00  0.00           C  
ATOM   3273  O2'   C   102      36.970  43.036  75.541  1.00  0.00           O  
ATOM   3274  N1    C   102      37.738  42.616  72.037  1.00  0.00           N  
ATOM   3275  C2    C   102      36.452  42.306  71.569  1.00  0.00           C  
ATOM   3276  O2    C   102      35.473  42.525  72.301  1.00  0.00           O  
ATOM   3277  N3    C   102      36.308  41.772  70.339  1.00  0.00           N  
ATOM   3278  C4    C   102      37.383  41.526  69.590  1.00  0.00           C  
ATOM   3279  N4    C   102      37.192  41.022  68.364  1.00  0.00           N  
ATOM   3280  C5    C   102      38.702  41.790  70.057  1.00  0.00           C  
ATOM   3281  C6    C   102      38.832  42.327  71.273  1.00  0.00           C  
ATOM   3282  H5'   C   102      41.715  44.424  74.515  1.00  0.00           H  
ATOM   3283 H5''   C   102      41.785  42.800  75.211  1.00  0.00           H  
ATOM   3284  H4'   C   102      39.694  44.088  75.551  1.00  0.00           H  
ATOM   3285  H3'   C   102      39.602  41.279  74.310  1.00  0.00           H  
ATOM   3286  H1'   C   102      37.070  44.020  73.411  1.00  0.00           H  
ATOM   3287  H2'   C   102      37.147  41.415  74.395  1.00  0.00           H  
ATOM   3288 HO2'   C   102      36.241  42.444  75.885  1.00  0.00           H  
ATOM   3289  H42   C   102      37.978  40.824  67.776  1.00  0.00           H  
ATOM   3290  H41   C   102      36.266  40.843  68.036  1.00  0.00           H  
ATOM   3291  H5    C   102      39.582  41.557  69.439  1.00  0.00           H  
ATOM   3292  H6    C   102      39.836  42.544  71.666  1.00  0.00           H  
ATOM   3293  P     U   103      39.238  40.086  76.615  1.00  0.00           P  
ATOM   3294  OP2   U   103      39.671  39.306  75.429  1.00  0.00           O  
ATOM   3295  OP1   U   103      39.902  39.863  77.924  1.00  0.00           O  
ATOM   3296  O5'   U   103      37.673  39.859  76.811  1.00  0.00           O  
ATOM   3297  C5'   U   103      36.961  40.535  77.836  1.00  0.00           C  
ATOM   3298  C4'   U   103      35.475  40.295  77.732  1.00  0.00           C  
ATOM   3299  O4'   U   103      35.000  40.757  76.440  1.00  0.00           O  
ATOM   3300  C3'   U   103      35.026  38.842  77.767  1.00  0.00           C  
ATOM   3301  O3'   U   103      34.951  38.317  79.081  1.00  0.00           O  
ATOM   3302  C1'   U   103      33.878  39.976  76.052  1.00  0.00           C  
ATOM   3303  C2'   U   103      33.640  38.937  77.147  1.00  0.00           C  
ATOM   3304  O2'   U   103      32.695  39.447  78.076  1.00  0.00           O  
ATOM   3305  N1    U   103      34.132  39.352  74.731  1.00  0.00           N  
ATOM   3306  C2    U   103      33.030  38.925  74.013  1.00  0.00           C  
ATOM   3307  O2    U   103      31.886  39.041  74.417  1.00  0.00           O  
ATOM   3308  N3    U   103      33.313  38.355  72.796  1.00  0.00           N  
ATOM   3309  C4    U   103      34.558  38.170  72.233  1.00  0.00           C  
ATOM   3310  O4    U   103      34.648  37.638  71.126  1.00  0.00           O  
ATOM   3311  C5    U   103      35.650  38.635  73.032  1.00  0.00           C  
ATOM   3312  C6    U   103      35.403  39.196  74.220  1.00  0.00           C  
ATOM   3313  H5'   U   103      37.134  41.497  77.765  1.00  0.00           H  
ATOM   3314 H5''   U   103      37.275  40.217  78.707  1.00  0.00           H  
ATOM   3315  H4'   U   103      35.023  40.801  78.439  1.00  0.00           H  
ATOM   3316  H3'   U   103      35.608  38.311  77.185  1.00  0.00           H  
ATOM   3317  H1'   U   103      33.095  40.563  75.989  1.00  0.00           H  
ATOM   3318  H2'   U   103      33.354  38.077  76.774  1.00  0.00           H  
ATOM   3319 HO2'   U   103      33.032  39.305  78.986  1.00  0.00           H  
ATOM   3320  H3    U   103      32.546  38.045  72.270  1.00  0.00           H  
ATOM   3321  H5    U   103      36.571  38.545  72.709  1.00  0.00           H  
ATOM   3322  H6    U   103      36.167  39.505  74.748  1.00  0.00           H  
ATOM   3323  P     A   104      35.463  36.825  79.386  1.00  0.00           P  
ATOM   3324  OP2   A   104      36.754  36.628  78.681  1.00  0.00           O  
ATOM   3325  OP1   A   104      35.385  36.602  80.852  1.00  0.00           O  
ATOM   3326  O5'   A   104      34.374  35.894  78.688  1.00  0.00           O  
ATOM   3327  C5'   A   104      33.026  35.888  79.133  1.00  0.00           C  
ATOM   3328  C4'   A   104      32.115  35.221  78.134  1.00  0.00           C  
ATOM   3329  O4'   A   104      32.131  35.931  76.867  1.00  0.00           O  
ATOM   3330  C3'   A   104      32.482  33.798  77.742  1.00  0.00           C  
ATOM   3331  O3'   A   104      32.109  32.840  78.718  1.00  0.00           O  
ATOM   3332  C1'   A   104      31.963  35.025  75.804  1.00  0.00           C  
ATOM   3333  C2'   A   104      31.757  33.637  76.413  1.00  0.00           C  
ATOM   3334  O2'   A   104      30.369  33.411  76.608  1.00  0.00           O  
ATOM   3335  N1    A   104      33.928  33.814  71.197  1.00  0.00           N  
ATOM   3336  C2    A   104      32.721  33.616  71.741  1.00  0.00           C  
ATOM   3337  N3    A   104      32.276  33.958  72.948  1.00  0.00           N  
ATOM   3338  C4    A   104      33.238  34.582  73.650  1.00  0.00           C  
ATOM   3339  C5    A   104      34.525  34.858  73.228  1.00  0.00           C  
ATOM   3340  C6    A   104      34.872  34.445  71.929  1.00  0.00           C  
ATOM   3341  N6    A   104      36.076  34.641  71.387  1.00  0.00           N  
ATOM   3342  N7    A   104      35.237  35.515  74.222  1.00  0.00           N  
ATOM   3343  C8    A   104      34.379  35.621  75.206  1.00  0.00           C  
ATOM   3344  N9    A   104      33.149  35.078  74.929  1.00  0.00           N  
ATOM   3345  H5'   A   104      32.730  36.813  79.268  1.00  0.00           H  
ATOM   3346 H5''   A   104      32.972  35.408  79.985  1.00  0.00           H  
ATOM   3347  H4'   A   104      31.199  35.231  78.483  1.00  0.00           H  
ATOM   3348  H3'   A   104      33.450  33.745  77.592  1.00  0.00           H  
ATOM   3349  H1'   A   104      31.166  35.277  75.291  1.00  0.00           H  
ATOM   3350  H2'   A   104      32.166  32.935  75.864  1.00  0.00           H  
ATOM   3351 HO2'   A   104      30.241  32.910  77.440  1.00  0.00           H  
ATOM   3352  H2    A   104      32.072  33.155  71.169  1.00  0.00           H  
ATOM   3353  H61   A   104      36.259  34.331  70.475  1.00  0.00           H  
ATOM   3354  H62   A   104      36.776  35.097  71.899  1.00  0.00           H  
ATOM   3355  H8    A   104      34.596  36.049  76.061  1.00  0.00           H  
ATOM   3356  P     A   105      33.121  31.658  79.117  1.00  0.00           P  
ATOM   3357  OP2   A   105      34.507  32.169  78.971  1.00  0.00           O  
ATOM   3358  OP1   A   105      32.680  31.094  80.418  1.00  0.00           O  
ATOM   3359  O5'   A   105      32.884  30.552  77.995  1.00  0.00           O  
ATOM   3360  C5'   A   105      31.614  29.936  77.835  1.00  0.00           C  
ATOM   3361  C4'   A   105      31.444  29.370  76.448  1.00  0.00           C  
ATOM   3362  O4'   A   105      31.592  30.417  75.450  1.00  0.00           O  
ATOM   3363  C3'   A   105      32.464  28.324  76.024  1.00  0.00           C  
ATOM   3364  O3'   A   105      32.177  27.032  76.530  1.00  0.00           O  
ATOM   3365  C1'   A   105      32.251  29.911  74.313  1.00  0.00           C  
ATOM   3366  C2'   A   105      32.395  28.407  74.514  1.00  0.00           C  
ATOM   3367  O2'   A   105      31.236  27.756  74.015  1.00  0.00           O  
ATOM   3368  N1    A   105      36.172  31.019  71.158  1.00  0.00           N  
ATOM   3369  C2    A   105      35.034  30.336  70.976  1.00  0.00           C  
ATOM   3370  N3    A   105      34.055  30.085  71.842  1.00  0.00           N  
ATOM   3371  C4    A   105      34.330  30.630  73.041  1.00  0.00           C  
ATOM   3372  C5    A   105      35.455  31.359  73.381  1.00  0.00           C  
ATOM   3373  C6    A   105      36.417  31.555  72.374  1.00  0.00           C  
ATOM   3374  N6    A   105      37.550  32.235  72.555  1.00  0.00           N  
ATOM   3375  N7    A   105      35.394  31.763  74.708  1.00  0.00           N  
ATOM   3376  C8    A   105      34.254  31.278  75.132  1.00  0.00           C  
ATOM   3377  N9    A   105      33.557  30.581  74.175  1.00  0.00           N  
ATOM   3378  H5'   A   105      30.913  30.602  77.996  1.00  0.00           H  
ATOM   3379 H5''   A   105      31.524  29.213  78.489  1.00  0.00           H  
ATOM   3380  H4'   A   105      30.545  28.988  76.369  1.00  0.00           H  
ATOM   3381  H3'   A   105      33.355  28.604  76.323  1.00  0.00           H  
ATOM   3382  H1'   A   105      31.710  30.082  73.513  1.00  0.00           H  
ATOM   3383  H2'   A   105      33.213  28.063  74.098  1.00  0.00           H  
ATOM   3384 HO2'   A   105      31.025  26.994  74.593  1.00  0.00           H  
ATOM   3385  H2    A   105      34.905  29.968  70.076  1.00  0.00           H  
ATOM   3386  H61   A   105      38.184  32.339  71.814  1.00  0.00           H  
ATOM   3387  H62   A   105      37.750  32.633  73.429  1.00  0.00           H  
ATOM   3388  H8    A   105      33.928  31.401  76.049  1.00  0.00           H  
ATOM   3389  P     C   106      33.358  26.111  77.111  1.00  0.00           P  
ATOM   3390  OP2   C   106      34.064  26.879  78.168  1.00  0.00           O  
ATOM   3391  OP1   C   106      32.786  24.778  77.431  1.00  0.00           O  
ATOM   3392  O5'   C   106      34.354  25.936  75.880  1.00  0.00           O  
ATOM   3393  C5'   C   106      33.951  25.241  74.710  1.00  0.00           C  
ATOM   3394  C4'   C   106      35.043  25.225  73.667  1.00  0.00           C  
ATOM   3395  O4'   C   106      35.360  26.547  73.170  1.00  0.00           O  
ATOM   3396  C3'   C   106      36.400  24.715  74.126  1.00  0.00           C  
ATOM   3397  O3'   C   106      36.436  23.307  74.283  1.00  0.00           O  
ATOM   3398  C1'   C   106      36.687  26.567  72.705  1.00  0.00           C  
ATOM   3399  C2'   C   106      37.296  25.198  73.001  1.00  0.00           C  
ATOM   3400  O2'   C   106      37.170  24.373  71.852  1.00  0.00           O  
ATOM   3401  N1    C   106      37.402  27.664  73.403  1.00  0.00           N  
ATOM   3402  C2    C   106      38.610  28.121  72.861  1.00  0.00           C  
ATOM   3403  O2    C   106      39.044  27.599  71.823  1.00  0.00           O  
ATOM   3404  N3    C   106      39.281  29.121  73.478  1.00  0.00           N  
ATOM   3405  C4    C   106      38.793  29.665  74.592  1.00  0.00           C  
ATOM   3406  N4    C   106      39.490  30.649  75.166  1.00  0.00           N  
ATOM   3407  C5    C   106      37.569  29.223  75.168  1.00  0.00           C  
ATOM   3408  C6    C   106      36.913  28.234  74.549  1.00  0.00           C  
ATOM   3409  H5'   C   106      33.158  25.678  74.335  1.00  0.00           H  
ATOM   3410 H5''   C   106      33.725  24.318  74.949  1.00  0.00           H  
ATOM   3411  H4'   C   106      34.743  24.688  72.905  1.00  0.00           H  
ATOM   3412  H3'   C   106      36.649  25.163  74.961  1.00  0.00           H  
ATOM   3413  H1'   C   106      36.709  26.726  71.739  1.00  0.00           H  
ATOM   3414  H2'   C   106      38.228  25.273  73.293  1.00  0.00           H  
ATOM   3415 HO2'   C   106      37.783  24.694  71.159  1.00  0.00           H  
ATOM   3416  H42   C   106      39.157  31.070  75.986  1.00  0.00           H  
ATOM   3417  H41   C   106      40.333  30.950  74.767  1.00  0.00           H  
ATOM   3418  H5    C   106      37.217  29.630  75.988  1.00  0.00           H  
ATOM   3419  H6    C   106      36.068  27.916  74.930  1.00  0.00           H  
ATOM   3420  P     A   107      37.817  22.572  74.278  1.00  0.00           P  
ATOM   3421  OP2   A   107      37.528  21.149  73.969  1.00  0.00           O  
ATOM   3422  OP1   A   107      38.700  23.354  73.377  1.00  0.00           O  
ATOM   3423  O5'   A   107      38.426  22.642  75.749  1.00  0.00           O  
ATOM   3424  C5'   A   107      39.423  21.723  76.169  1.00  0.00           C  
ATOM   3425  C4'   A   107      40.590  21.697  75.215  1.00  0.00           C  
ATOM   3426  O4'   A   107      40.395  22.668  74.141  1.00  0.00           O  
ATOM   3427  C3'   A   107      41.947  22.045  75.809  1.00  0.00           C  
ATOM   3428  O3'   A   107      42.599  20.931  76.393  1.00  0.00           O  
ATOM   3429  C1'   A   107      41.584  23.392  73.921  1.00  0.00           C  
ATOM   3430  C2'   A   107      42.713  22.614  74.623  1.00  0.00           C  
ATOM   3431  O2'   A   107      43.182  21.581  73.770  1.00  0.00           O  
ATOM   3432  N1    A   107      43.790  28.025  74.388  1.00  0.00           N  
ATOM   3433  C2    A   107      44.199  26.887  73.813  1.00  0.00           C  
ATOM   3434  N3    A   107      43.573  25.715  73.728  1.00  0.00           N  
ATOM   3435  C4    A   107      42.372  25.774  74.330  1.00  0.00           C  
ATOM   3436  C5    A   107      41.815  26.869  74.963  1.00  0.00           C  
ATOM   3437  C6    A   107      42.578  28.050  74.983  1.00  0.00           C  
ATOM   3438  N6    A   107      42.172  29.185  75.557  1.00  0.00           N  
ATOM   3439  N7    A   107      40.560  26.558  75.467  1.00  0.00           N  
ATOM   3440  C8    A   107      40.389  25.303  75.134  1.00  0.00           C  
ATOM   3441  N9    A   107      41.446  24.765  74.443  1.00  0.00           N  
ATOM   3442  H5'   A   107      39.031  20.826  76.219  1.00  0.00           H  
ATOM   3443 H5''   A   107      39.743  21.981  77.058  1.00  0.00           H  
ATOM   3444  H4'   A   107      40.638  20.800  74.821  1.00  0.00           H  
ATOM   3445  H3'   A   107      41.828  22.741  76.489  1.00  0.00           H  
ATOM   3446  H1'   A   107      41.762  23.425  72.957  1.00  0.00           H  
ATOM   3447  H2'   A   107      43.441  23.203  74.915  1.00  0.00           H  
ATOM   3448 HO2'   A   107      43.287  20.759  74.293  1.00  0.00           H  
ATOM   3449  H2    A   107      45.086  26.922  73.395  1.00  0.00           H  
ATOM   3450  H61   A   107      42.749  29.977  75.539  1.00  0.00           H  
ATOM   3451  H62   A   107      41.296  29.226  75.995  1.00  0.00           H  
ATOM   3452  H8    A   107      39.581  24.795  75.357  1.00  0.00           H  
ATOM   3453  P     C   108      43.533  21.129  77.686  1.00  0.00           P  
ATOM   3454  OP2   C   108      42.765  21.899  78.696  1.00  0.00           O  
ATOM   3455  OP1   C   108      44.101  19.806  78.050  1.00  0.00           O  
ATOM   3456  O5'   C   108      44.724  22.049  77.165  1.00  0.00           O  
ATOM   3457  C5'   C   108      45.698  21.542  76.266  1.00  0.00           C  
ATOM   3458  C4'   C   108      46.771  22.555  75.980  1.00  0.00           C  
ATOM   3459  O4'   C   108      46.204  23.755  75.378  1.00  0.00           O  
ATOM   3460  C3'   C   108      47.494  23.091  77.198  1.00  0.00           C  
ATOM   3461  O3'   C   108      48.461  22.193  77.710  1.00  0.00           O  
ATOM   3462  C1'   C   108      46.992  24.870  75.738  1.00  0.00           C  
ATOM   3463  C2'   C   108      48.117  24.364  76.649  1.00  0.00           C  
ATOM   3464  O2'   C   108      49.290  24.116  75.901  1.00  0.00           O  
ATOM   3465  N1    C   108      46.141  25.827  76.470  1.00  0.00           N  
ATOM   3466  C2    C   108      46.617  27.138  76.668  1.00  0.00           C  
ATOM   3467  O2    C   108      47.697  27.463  76.175  1.00  0.00           O  
ATOM   3468  N3    C   108      45.881  28.009  77.396  1.00  0.00           N  
ATOM   3469  C4    C   108      44.707  27.626  77.906  1.00  0.00           C  
ATOM   3470  N4    C   108      44.021  28.512  78.636  1.00  0.00           N  
ATOM   3471  C5    C   108      44.184  26.312  77.693  1.00  0.00           C  
ATOM   3472  C6    C   108      44.923  25.455  76.976  1.00  0.00           C  
ATOM   3473  H5'   C   108      45.259  21.295  75.425  1.00  0.00           H  
ATOM   3474 H5''   C   108      46.110  20.743  76.658  1.00  0.00           H  
ATOM   3475  H4'   C   108      47.483  22.017  75.336  1.00  0.00           H  
ATOM   3476  H3'   C   108      46.834  23.268  78.061  1.00  0.00           H  
ATOM   3477  H1'   C   108      47.472  25.409  74.908  1.00  0.00           H  
ATOM   3478  H2'   C   108      48.429  25.059  77.440  1.00  0.00           H  
ATOM   3479 HO2'   C   108      49.674  23.230  76.166  1.00  0.00           H  
ATOM   3480  H42   C   108      43.139  28.258  79.034  1.00  0.00           H  
ATOM   3481  H41   C   108      44.390  29.429  78.784  1.00  0.00           H  
ATOM   3482  H5    C   108      43.208  26.014  78.105  1.00  0.00           H  
ATOM   3483  H6    C   108      44.549  24.436  76.793  1.00  0.00           H  
ATOM   3484  P     G   109      48.562  21.960  79.293  1.00  0.00           P  
ATOM   3485  OP2   G   109      47.215  22.154  79.900  1.00  0.00           O  
ATOM   3486  OP1   G   109      49.279  20.678  79.497  1.00  0.00           O  
ATOM   3487  O5'   G   109      49.476  23.159  79.808  1.00  0.00           O  
ATOM   3488  C5'   G   109      50.889  23.171  79.548  1.00  0.00           C  
ATOM   3489  C4'   G   109      51.469  24.528  79.864  1.00  0.00           C  
ATOM   3490  O4'   G   109      50.710  25.557  79.167  1.00  0.00           O  
ATOM   3491  C3'   G   109      51.409  24.949  81.320  1.00  0.00           C  
ATOM   3492  O3'   G   109      52.440  24.367  82.107  1.00  0.00           O  
ATOM   3493  C1'   G   109      50.671  26.728  79.961  1.00  0.00           C  
ATOM   3494  C2'   G   109      51.516  26.463  81.211  1.00  0.00           C  
ATOM   3495  O2'   G   109      52.831  26.922  81.003  1.00  0.00           O  
ATOM   3496  N1    G   109      47.549  30.036  82.221  1.00  0.00           N  
ATOM   3497  C2    G   109      48.892  30.143  81.963  1.00  0.00           C  
ATOM   3498  N2    G   109      49.491  31.260  82.394  1.00  0.00           N  
ATOM   3499  N3    G   109      49.597  29.221  81.330  1.00  0.00           N  
ATOM   3500  C4    G   109      48.840  28.162  80.968  1.00  0.00           C  
ATOM   3501  C5    G   109      47.492  27.959  81.171  1.00  0.00           C  
ATOM   3502  C6    G   109      46.747  28.957  81.859  1.00  0.00           C  
ATOM   3503  O6    G   109      45.546  28.957  82.150  1.00  0.00           O  
ATOM   3504  N7    G   109      47.091  26.740  80.640  1.00  0.00           N  
ATOM   3505  C8    G   109      48.184  26.226  80.145  1.00  0.00           C  
ATOM   3506  N9    G   109      49.288  27.026  80.327  1.00  0.00           N  
ATOM   3507  H5'   G   109      51.082  22.923  78.495  1.00  0.00           H  
ATOM   3508 H5''   G   109      51.391  22.404  80.157  1.00  0.00           H  
ATOM   3509  H4'   G   109      52.523  24.446  79.564  1.00  0.00           H  
ATOM   3510  H3'   G   109      50.489  24.634  81.835  1.00  0.00           H  
ATOM   3511  H1'   G   109      51.089  27.623  79.477  1.00  0.00           H  
ATOM   3512  H2'   G   109      51.190  26.978  82.125  1.00  0.00           H  
ATOM   3513 HO2'   G   109      53.481  26.220  81.299  1.00  0.00           H  
ATOM   3514  H1    G   109      47.111  30.791  82.708  1.00  0.00           H  
ATOM   3515  H22   G   109      50.469  31.395  82.237  1.00  0.00           H  
ATOM   3516  H21   G   109      48.960  31.959  82.873  1.00  0.00           H  
ATOM   3517  H8    G   109      48.221  25.247  79.642  1.00  0.00           H  
ATOM   3518  P     C   110      52.069  23.666  83.505  1.00  0.00           P  
ATOM   3519  OP2   C   110      50.604  23.443  83.568  1.00  0.00           O  
ATOM   3520  OP1   C   110      52.989  22.518  83.671  1.00  0.00           O  
ATOM   3521  O5'   C   110      52.398  24.786  84.597  1.00  0.00           O  
ATOM   3522  C5'   C   110      53.566  25.588  84.487  1.00  0.00           C  
ATOM   3523  C4'   C   110      53.342  26.949  85.092  1.00  0.00           C  
ATOM   3524  O4'   C   110      52.408  27.711  84.279  1.00  0.00           O  
ATOM   3525  C3'   C   110      52.706  26.964  86.470  1.00  0.00           C  
ATOM   3526  O3'   C   110      53.669  26.721  87.483  1.00  0.00           O  
ATOM   3527  C1'   C   110      51.631  28.559  85.105  1.00  0.00           C  
ATOM   3528  C2'   C   110      52.149  28.376  86.536  1.00  0.00           C  
ATOM   3529  O2'   C   110      53.155  29.332  86.797  1.00  0.00           O  
ATOM   3530  N1    C   110      50.208  28.170  84.972  1.00  0.00           N  
ATOM   3531  C2    C   110      49.225  29.113  85.283  1.00  0.00           C  
ATOM   3532  O2    C   110      49.571  30.251  85.620  1.00  0.00           O  
ATOM   3533  N3    C   110      47.923  28.764  85.211  1.00  0.00           N  
ATOM   3534  C4    C   110      47.584  27.530  84.835  1.00  0.00           C  
ATOM   3535  N4    C   110      46.281  27.226  84.786  1.00  0.00           N  
ATOM   3536  C5    C   110      48.563  26.552  84.494  1.00  0.00           C  
ATOM   3537  C6    C   110      49.851  26.913  84.572  1.00  0.00           C  
ATOM   3538  H5'   C   110      53.849  25.701  83.430  1.00  0.00           H  
ATOM   3539 H5''   C   110      54.410  25.098  84.995  1.00  0.00           H  
ATOM   3540  H4'   C   110      54.351  27.381  85.161  1.00  0.00           H  
ATOM   3541  H3'   C   110      51.953  26.175  86.618  1.00  0.00           H  
ATOM   3542  H1'   C   110      51.694  29.633  84.878  1.00  0.00           H  
ATOM   3543  H2'   C   110      51.415  28.505  87.345  1.00  0.00           H  
ATOM   3544 HO2'   C   110      53.943  28.882  87.218  1.00  0.00           H  
ATOM   3545  H42   C   110      45.991  26.309  84.509  1.00  0.00           H  
ATOM   3546  H41   C   110      45.598  27.914  85.025  1.00  0.00           H  
ATOM   3547  H5    C   110      48.271  25.538  84.182  1.00  0.00           H  
ATOM   3548  H6    C   110      50.635  26.184  84.316  1.00  0.00           H  
ATOM   3549  P     A   111      53.253  25.893  88.797  1.00  0.00           P  
ATOM   3550  OP2   A   111      52.288  24.837  88.417  1.00  0.00           O  
ATOM   3551  OP1   A   111      54.505  25.521  89.490  1.00  0.00           O  
ATOM   3552  O5'   A   111      52.452  26.950  89.678  1.00  0.00           O  
ATOM   3553  C5'   A   111      53.095  28.119  90.223  1.00  0.00           C  
ATOM   3554  C4'   A   111      52.068  29.007  90.891  1.00  0.00           C  
ATOM   3555  O4'   A   111      51.131  29.501  89.902  1.00  0.00           O  
ATOM   3556  C3'   A   111      51.186  28.311  91.913  1.00  0.00           C  
ATOM   3557  O3'   A   111      51.850  28.201  93.157  1.00  0.00           O  
ATOM   3558  C1'   A   111      49.857  29.645  90.512  1.00  0.00           C  
ATOM   3559  C2'   A   111      49.981  29.232  91.979  1.00  0.00           C  
ATOM   3560  O2'   A   111      50.250  30.378  92.759  1.00  0.00           O  
ATOM   3561  N1    A   111      44.884  28.990  89.257  1.00  0.00           N  
ATOM   3562  C2    A   111      45.502  29.897  90.022  1.00  0.00           C  
ATOM   3563  N3    A   111      46.796  30.017  90.313  1.00  0.00           N  
ATOM   3564  C4    A   111      47.510  29.050  89.713  1.00  0.00           C  
ATOM   3565  C5    A   111      47.019  28.045  88.900  1.00  0.00           C  
ATOM   3566  C6    A   111      45.628  28.030  88.667  1.00  0.00           C  
ATOM   3567  N6    A   111      45.011  27.124  87.896  1.00  0.00           N  
ATOM   3568  N7    A   111      48.045  27.220  88.465  1.00  0.00           N  
ATOM   3569  C8    A   111      49.119  27.734  89.010  1.00  0.00           C  
ATOM   3570  N9    A   111      48.871  28.846  89.779  1.00  0.00           N  
ATOM   3571  H5'   A   111      53.608  28.675  89.425  1.00  0.00           H  
ATOM   3572 H5''   A   111      53.863  27.821  90.953  1.00  0.00           H  
ATOM   3573  H4'   A   111      52.667  29.783  91.389  1.00  0.00           H  
ATOM   3574  H3'   A   111      50.931  27.275  91.645  1.00  0.00           H  
ATOM   3575  H1'   A   111      49.493  30.683  90.502  1.00  0.00           H  
ATOM   3576  H2'   A   111      49.108  28.757  92.448  1.00  0.00           H  
ATOM   3577 HO2'   A   111      51.021  30.193  93.370  1.00  0.00           H  
ATOM   3578  H2    A   111      44.846  30.652  90.476  1.00  0.00           H  
ATOM   3579  H61   A   111      44.019  27.169  87.767  1.00  0.00           H  
ATOM   3580  H62   A   111      45.539  26.404  87.449  1.00  0.00           H  
ATOM   3581  H8    A   111      50.126  27.315  88.867  1.00  0.00           H  
ATOM   3582  P     G   112      51.435  27.046  94.195  1.00  0.00           P  
ATOM   3583  OP2   G   112      51.141  25.814  93.419  1.00  0.00           O  
ATOM   3584  OP1   G   112      52.454  27.008  95.274  1.00  0.00           O  
ATOM   3585  O5'   G   112      50.068  27.567  94.827  1.00  0.00           O  
ATOM   3586  C5'   G   112      50.051  28.675  95.715  1.00  0.00           C  
ATOM   3587  C4'   G   112      48.681  28.888  96.309  1.00  0.00           C  
ATOM   3588  O4'   G   112      48.559  28.135  97.539  1.00  0.00           O  
ATOM   3589  C3'   G   112      48.404  30.317  96.726  1.00  0.00           C  
ATOM   3590  O3'   G   112      47.939  31.050  95.600  1.00  0.00           O  
ATOM   3591  C1'   G   112      47.811  28.874  98.498  1.00  0.00           C  
ATOM   3592  C2'   G   112      47.331  30.139  97.792  1.00  0.00           C  
ATOM   3593  O2'   G   112      46.064  29.868  97.239  1.00  0.00           O  
ATOM   3594  N1    G   112      48.246  30.898 103.158  1.00  0.00           N  
ATOM   3595  C2    G   112      47.158  30.896 102.315  1.00  0.00           C  
ATOM   3596  N2    G   112      46.041  31.508 102.782  1.00  0.00           N  
ATOM   3597  N3    G   112      47.154  30.335 101.108  1.00  0.00           N  
ATOM   3598  C4    G   112      48.344  29.769 100.816  1.00  0.00           C  
ATOM   3599  C5    G   112      49.479  29.712 101.596  1.00  0.00           C  
ATOM   3600  C6    G   112      49.472  30.309 102.874  1.00  0.00           C  
ATOM   3601  O6    G   112      50.390  30.346 103.706  1.00  0.00           O  
ATOM   3602  N7    G   112      50.488  29.033 100.942  1.00  0.00           N  
ATOM   3603  C8    G   112      49.963  28.695  99.796  1.00  0.00           C  
ATOM   3604  N9    G   112      48.667  29.108  99.655  1.00  0.00           N  
ATOM   3605  H5'   G   112      50.317  29.481  95.226  1.00  0.00           H  
ATOM   3606 H5''   G   112      50.693  28.514  96.439  1.00  0.00           H  
ATOM   3607  H4'   G   112      47.991  28.584  95.510  1.00  0.00           H  
ATOM   3608  H3'   G   112      49.296  30.857  97.076  1.00  0.00           H  
ATOM   3609  H1'   G   112      46.916  28.365  98.885  1.00  0.00           H  
ATOM   3610  H2'   G   112      47.186  31.042  98.403  1.00  0.00           H  
ATOM   3611 HO2'   G   112      45.975  30.336  96.360  1.00  0.00           H  
ATOM   3612  H1    G   112      48.146  31.359 104.040  1.00  0.00           H  
ATOM   3613  H22   G   112      45.215  31.537 102.219  1.00  0.00           H  
ATOM   3614  H21   G   112      46.043  31.930 103.688  1.00  0.00           H  
ATOM   3615  H8    G   112      50.508  28.134  99.022  1.00  0.00           H  
ATOM   3616  P     C   113      48.537  32.511  95.289  1.00  0.00           P  
ATOM   3617  OP2   C   113      50.019  32.494  95.423  1.00  0.00           O  
ATOM   3618  OP1   C   113      47.928  32.913  93.994  1.00  0.00           O  
ATOM   3619  O5'   C   113      47.919  33.408  96.451  1.00  0.00           O  
ATOM   3620  C5'   C   113      46.545  33.739  96.423  1.00  0.00           C  
ATOM   3621  C4'   C   113      46.141  34.409  97.702  1.00  0.00           C  
ATOM   3622  O4'   C   113      46.324  33.509  98.822  1.00  0.00           O  
ATOM   3623  C3'   C   113      46.946  35.633  98.080  1.00  0.00           C  
ATOM   3624  O3'   C   113      46.464  36.754  97.349  1.00  0.00           O  
ATOM   3625  C1'   C   113      46.682  34.239  99.976  1.00  0.00           C  
ATOM   3626  C2'   C   113      46.678  35.720  99.584  1.00  0.00           C  
ATOM   3627  O2'   C   113      45.424  36.284  99.929  1.00  0.00           O  
ATOM   3628  N1    C   113      48.010  33.796 100.415  1.00  0.00           N  
ATOM   3629  C2    C   113      48.417  34.081 101.724  1.00  0.00           C  
ATOM   3630  O2    C   113      47.632  34.660 102.481  1.00  0.00           O  
ATOM   3631  N3    C   113      49.658  33.713 102.128  1.00  0.00           N  
ATOM   3632  C4    C   113      50.469  33.073 101.283  1.00  0.00           C  
ATOM   3633  N4    C   113      51.679  32.725 101.722  1.00  0.00           N  
ATOM   3634  C5    C   113      50.073  32.757  99.949  1.00  0.00           C  
ATOM   3635  C6    C   113      48.846  33.131  99.562  1.00  0.00           C  
ATOM   3636  H5'   C   113      45.940  32.833  96.275  1.00  0.00           H  
ATOM   3637 H5''   C   113      46.336  34.408  95.575  1.00  0.00           H  
ATOM   3638  H4'   C   113      45.099  34.717  97.526  1.00  0.00           H  
ATOM   3639  H3'   C   113      48.013  35.555  97.823  1.00  0.00           H  
ATOM   3640  H1'   C   113      46.003  34.134 100.835  1.00  0.00           H  
ATOM   3641  H2'   C   113      47.404  36.359 100.107  1.00  0.00           H  
ATOM   3642 HO2'   C   113      45.145  36.936  99.224  1.00  0.00           H  
ATOM   3643  H42   C   113      52.313  32.246 101.116  1.00  0.00           H  
ATOM   3644  H41   C   113      51.952  32.944 102.659  1.00  0.00           H  
ATOM   3645  H5    C   113      50.751  32.228  99.263  1.00  0.00           H  
ATOM   3646  H6    C   113      48.506  32.904  98.541  1.00  0.00           H  
ATOM   3647  P     C   114      47.483  37.892  96.850  1.00  0.00           P  
ATOM   3648  OP2   C   114      48.635  37.224  96.194  1.00  0.00           O  
ATOM   3649  OP1   C   114      46.703  38.911  96.102  1.00  0.00           O  
ATOM   3650  O5'   C   114      48.003  38.563  98.198  1.00  0.00           O  
ATOM   3651  C5'   C   114      47.143  39.364  98.993  1.00  0.00           C  
ATOM   3652  C4'   C   114      47.781  39.728 100.312  1.00  0.00           C  
ATOM   3653  O4'   C   114      48.081  38.526 101.077  1.00  0.00           O  
ATOM   3654  C3'   C   114      49.123  40.439 100.234  1.00  0.00           C  
ATOM   3655  O3'   C   114      49.002  41.810  99.897  1.00  0.00           O  
ATOM   3656  C1'   C   114      49.257  38.719 101.827  1.00  0.00           C  
ATOM   3657  C2'   C   114      49.713  40.161 101.609  1.00  0.00           C  
ATOM   3658  O2'   C   114      49.128  40.995 102.598  1.00  0.00           O  
ATOM   3659  N1    C   114      50.280  37.734 101.398  1.00  0.00           N  
ATOM   3660  C2    C   114      51.336  37.449 102.273  1.00  0.00           C  
ATOM   3661  O2    C   114      51.386  38.024 103.371  1.00  0.00           O  
ATOM   3662  N3    C   114      52.282  36.554 101.907  1.00  0.00           N  
ATOM   3663  C4    C   114      52.207  35.950 100.721  1.00  0.00           C  
ATOM   3664  N4    C   114      53.163  35.074 100.402  1.00  0.00           N  
ATOM   3665  C5    C   114      51.147  36.218  99.809  1.00  0.00           C  
ATOM   3666  C6    C   114      50.216  37.104 100.183  1.00  0.00           C  
ATOM   3667  H5'   C   114      46.314  38.870  99.164  1.00  0.00           H  
ATOM   3668 H5''   C   114      46.930  40.186  98.504  1.00  0.00           H  
ATOM   3669  H4'   C   114      47.152  40.277 100.825  1.00  0.00           H  
ATOM   3670  H3'   C   114      49.678  40.008  99.551  1.00  0.00           H  
ATOM   3671  H1'   C   114      49.053  38.586 102.776  1.00  0.00           H  
ATOM   3672  H2'   C   114      50.689  40.238 101.602  1.00  0.00           H  
ATOM   3673 HO2'   C   114      48.886  41.853 102.192  1.00  0.00           H  
ATOM   3674  H42   C   114      53.136  34.613  99.537  1.00  0.00           H  
ATOM   3675  H41   C   114      53.891  34.892 101.032  1.00  0.00           H  
ATOM   3676  H5    C   114      51.099  35.768  98.940  1.00  0.00           H  
ATOM   3677  H6    C   114      49.479  37.302  99.570  1.00  0.00           H  
ATOM   3678  P     A   115      50.221  42.577  99.181  1.00  0.00           P  
ATOM   3679  OP2   A   115      50.359  42.037  97.805  1.00  0.00           O  
ATOM   3680  OP1   A   115      50.030  44.035  99.382  1.00  0.00           O  
ATOM   3681  O5'   A   115      51.502  42.127 100.016  1.00  0.00           O  
ATOM   3682  C5'   A   115      52.123  43.016 100.933  1.00  0.00           C  
ATOM   3683  C4'   A   115      53.300  42.371 101.620  1.00  0.00           C  
ATOM   3684  O4'   A   115      53.054  40.951 101.815  1.00  0.00           O  
ATOM   3685  C3'   A   115      54.620  42.415 100.865  1.00  0.00           C  
ATOM   3686  O3'   A   115      55.293  43.654 100.997  1.00  0.00           O  
ATOM   3687  C1'   A   115      54.240  40.219 101.637  1.00  0.00           C  
ATOM   3688  C2'   A   115      55.375  41.232 101.455  1.00  0.00           C  
ATOM   3689  O2'   A   115      55.922  41.552 102.726  1.00  0.00           O  
ATOM   3690  N1    A   115      56.080  36.198  98.992  1.00  0.00           N  
ATOM   3691  C2    A   115      56.485  36.794 100.120  1.00  0.00           C  
ATOM   3692  N3    A   115      55.958  37.839 100.755  1.00  0.00           N  
ATOM   3693  C4    A   115      54.874  38.295 100.102  1.00  0.00           C  
ATOM   3694  C5    A   115      54.338  37.788  98.933  1.00  0.00           C  
ATOM   3695  C6    A   115      54.988  36.680  98.361  1.00  0.00           C  
ATOM   3696  N6    A   115      54.585  36.086  97.235  1.00  0.00           N  
ATOM   3697  N7    A   115      53.217  38.514  98.552  1.00  0.00           N  
ATOM   3698  C8    A   115      53.103  39.428  99.484  1.00  0.00           C  
ATOM   3699  N9    A   115      54.073  39.354 100.454  1.00  0.00           N  
ATOM   3700  H5'   A   115      51.467  43.288 101.609  1.00  0.00           H  
ATOM   3701 H5''   A   115      52.431  43.811 100.450  1.00  0.00           H  
ATOM   3702  H4'   A   115      53.425  42.791 102.497  1.00  0.00           H  
ATOM   3703  H3'   A   115      54.452  42.246  99.914  1.00  0.00           H  
ATOM   3704  H1'   A   115      54.422  39.664 102.424  1.00  0.00           H  
ATOM   3705  H2'   A   115      56.060  40.900 100.838  1.00  0.00           H  
ATOM   3706 HO2'   A   115      56.128  42.510 102.752  1.00  0.00           H  
ATOM   3707  H2    A   115      57.282  36.406 100.539  1.00  0.00           H  
ATOM   3708  H61   A   115      55.080  35.315  96.884  1.00  0.00           H  
ATOM   3709  H62   A   115      53.795  36.418  96.760  1.00  0.00           H  
ATOM   3710  H8    A   115      52.392  40.102  99.489  1.00  0.00           H  
ATOM   3711  P     A   116      56.271  44.171  99.831  1.00  0.00           P  
ATOM   3712  OP2   A   116      56.709  42.992  99.043  1.00  0.00           O  
ATOM   3713  OP1   A   116      55.609  45.308  99.145  1.00  0.00           O  
ATOM   3714  O5'   A   116      57.538  44.737 100.614  1.00  0.00           O  
ATOM   3715  C5'   A   116      57.403  45.792 101.555  1.00  0.00           C  
ATOM   3716  C4'   A   116      58.386  45.652 102.690  1.00  0.00           C  
ATOM   3717  O4'   A   116      58.170  44.377 103.356  1.00  0.00           O  
ATOM   3718  C3'   A   116      59.855  45.604 102.298  1.00  0.00           C  
ATOM   3719  O3'   A   116      60.434  46.889 102.159  1.00  0.00           O  
ATOM   3720  C1'   A   116      59.400  43.829 103.759  1.00  0.00           C  
ATOM   3721  C2'   A   116      60.462  44.889 103.487  1.00  0.00           C  
ATOM   3722  O2'   A   116      60.560  45.751 104.611  1.00  0.00           O  
ATOM   3723  N1    A   116      62.399  39.697 103.059  1.00  0.00           N  
ATOM   3724  C2    A   116      62.459  40.716 103.926  1.00  0.00           C  
ATOM   3725  N3    A   116      61.643  41.761 104.053  1.00  0.00           N  
ATOM   3726  C4    A   116      60.652  41.703 103.146  1.00  0.00           C  
ATOM   3727  C5    A   116      60.458  40.721 102.192  1.00  0.00           C  
ATOM   3728  C6    A   116      61.391  39.669 102.162  1.00  0.00           C  
ATOM   3729  N6    A   116      61.333  38.653 101.298  1.00  0.00           N  
ATOM   3730  N7    A   116      59.330  40.994 101.430  1.00  0.00           N  
ATOM   3731  C8    A   116      58.875  42.115 101.932  1.00  0.00           C  
ATOM   3732  N9    A   116      59.626  42.601 102.973  1.00  0.00           N  
ATOM   3733  H5'   A   116      56.492  45.782 101.918  1.00  0.00           H  
ATOM   3734 H5''   A   116      57.556  46.647 101.102  1.00  0.00           H  
ATOM   3735  H4'   A   116      58.237  46.380 103.330  1.00  0.00           H  
ATOM   3736  H3'   A   116      59.955  45.049 101.496  1.00  0.00           H  
ATOM   3737  H1'   A   116      59.397  43.609 104.715  1.00  0.00           H  
ATOM   3738  H2'   A   116      61.326  44.486 103.261  1.00  0.00           H  
ATOM   3739 HO2'   A   116      60.719  46.666 104.298  1.00  0.00           H  
ATOM   3740  H2    A   116      63.209  40.690 104.556  1.00  0.00           H  
ATOM   3741  H61   A   116      62.013  37.948 101.325  1.00  0.00           H  
ATOM   3742  H62   A   116      60.610  38.612 100.637  1.00  0.00           H  
ATOM   3743  H8    A   116      58.072  42.565 101.595  1.00  0.00           H  
ATOM   3744  P     G   117      61.229  47.277 100.817  1.00  0.00           P  
ATOM   3745  OP2   G   117      60.376  46.914  99.657  1.00  0.00           O  
ATOM   3746  OP1   G   117      61.722  48.671 100.959  1.00  0.00           O  
ATOM   3747  O5'   G   117      62.492  46.305 100.823  1.00  0.00           O  
ATOM   3748  C5'   G   117      63.413  46.313 101.903  1.00  0.00           C  
ATOM   3749  C4'   G   117      64.241  45.056 101.934  1.00  0.00           C  
ATOM   3750  O4'   G   117      63.361  43.905 101.967  1.00  0.00           O  
ATOM   3751  C3'   G   117      65.110  44.816 100.716  1.00  0.00           C  
ATOM   3752  O3'   G   117      66.322  45.553 100.779  1.00  0.00           O  
ATOM   3753  C1'   G   117      63.929  42.847 101.218  1.00  0.00           C  
ATOM   3754  C2'   G   117      65.319  43.311 100.777  1.00  0.00           C  
ATOM   3755  O2'   G   117      66.266  42.922 101.755  1.00  0.00           O  
ATOM   3756  N1    G   117      62.872  39.625  97.435  1.00  0.00           N  
ATOM   3757  C2    G   117      63.880  39.577  98.368  1.00  0.00           C  
ATOM   3758  N2    G   117      64.727  38.538  98.285  1.00  0.00           N  
ATOM   3759  N3    G   117      64.052  40.481  99.315  1.00  0.00           N  
ATOM   3760  C4    G   117      63.129  41.462  99.251  1.00  0.00           C  
ATOM   3761  C5    G   117      62.092  41.609  98.356  1.00  0.00           C  
ATOM   3762  C6    G   117      61.908  40.621  97.350  1.00  0.00           C  
ATOM   3763  O6    G   117      61.036  40.565  96.471  1.00  0.00           O  
ATOM   3764  N7    G   117      61.375  42.768  98.620  1.00  0.00           N  
ATOM   3765  C8    G   117      61.974  43.290  99.656  1.00  0.00           C  
ATOM   3766  N9    G   117      63.045  42.548 100.092  1.00  0.00           N  
ATOM   3767  H5'   G   117      62.919  46.391 102.745  1.00  0.00           H  
ATOM   3768 H5''   G   117      64.009  47.086 101.810  1.00  0.00           H  
ATOM   3769  H4'   G   117      64.883  45.179 102.817  1.00  0.00           H  
ATOM   3770  H3'   G   117      64.650  45.146  99.772  1.00  0.00           H  
ATOM   3771  H1'   G   117      64.067  41.906 101.770  1.00  0.00           H  
ATOM   3772  H2'   G   117      65.708  42.898  99.836  1.00  0.00           H  
ATOM   3773 HO2'   G   117      66.944  43.649 101.872  1.00  0.00           H  
ATOM   3774  H1    G   117      62.829  38.886  96.763  1.00  0.00           H  
ATOM   3775  H22   G   117      65.480  38.455  98.939  1.00  0.00           H  
ATOM   3776  H21   G   117      64.605  37.849  97.572  1.00  0.00           H  
ATOM   3777  H8    G   117      61.656  44.231 100.130  1.00  0.00           H  
ATOM   3778  P     U   118      66.890  46.259  99.455  1.00  0.00           P  
ATOM   3779  OP2   U   118      65.744  46.922  98.800  1.00  0.00           O  
ATOM   3780  OP1   U   118      68.101  47.058  99.797  1.00  0.00           O  
ATOM   3781  O5'   U   118      67.324  45.040  98.527  1.00  0.00           O  
ATOM   3782  C5'   U   118      68.386  44.151  98.914  1.00  0.00           C  
ATOM   3783  C4'   U   118      68.564  43.063  97.875  1.00  0.00           C  
ATOM   3784  O4'   U   118      67.417  42.165  97.904  1.00  0.00           O  
ATOM   3785  C3'   U   118      68.606  43.518  96.425  1.00  0.00           C  
ATOM   3786  O3'   U   118      69.848  44.058  96.022  1.00  0.00           O  
ATOM   3787  C1'   U   118      67.199  41.653  96.612  1.00  0.00           C  
ATOM   3788  C2'   U   118      68.267  42.235  95.690  1.00  0.00           C  
ATOM   3789  O2'   U   118      69.353  41.337  95.580  1.00  0.00           O  
ATOM   3790  N1    U   118      65.855  42.055  96.157  1.00  0.00           N  
ATOM   3791  C2    U   118      65.268  41.295  95.152  1.00  0.00           C  
ATOM   3792  O2    U   118      65.799  40.308  94.673  1.00  0.00           O  
ATOM   3793  N3    U   118      64.038  41.736  94.732  1.00  0.00           N  
ATOM   3794  C4    U   118      63.339  42.827  95.198  1.00  0.00           C  
ATOM   3795  O4    U   118      62.255  43.114  94.685  1.00  0.00           O  
ATOM   3796  C5    U   118      63.996  43.553  96.248  1.00  0.00           C  
ATOM   3797  C6    U   118      65.198  43.154  96.681  1.00  0.00           C  
ATOM   3798  H5'   U   118      68.163  43.697  99.890  1.00  0.00           H  
ATOM   3799 H5''   U   118      69.326  44.712  99.027  1.00  0.00           H  
ATOM   3800  H4'   U   118      69.525  42.596  98.137  1.00  0.00           H  
ATOM   3801  H3'   U   118      67.903  44.333  96.197  1.00  0.00           H  
ATOM   3802  H1'   U   118      67.268  40.559  96.531  1.00  0.00           H  
ATOM   3803  H2'   U   118      67.957  42.411  94.650  1.00  0.00           H  
ATOM   3804 HO2'   U   118      70.212  41.838  95.688  1.00  0.00           H  
ATOM   3805  H3    U   118      63.599  41.208  94.003  1.00  0.00           H  
ATOM   3806  H5    U   118      63.513  44.436  96.694  1.00  0.00           H  
ATOM   3807  H6    U   118      65.684  43.724  97.487  1.00  0.00           H  
ATOM   3808  P     C   119      69.925  45.074  94.769  1.00  0.00           P  
ATOM   3809  OP2   C   119      68.671  45.831  94.603  1.00  0.00           O  
ATOM   3810  OP1   C   119      71.198  45.808  94.960  1.00  0.00           O  
ATOM   3811  O5'   C   119      70.067  44.120  93.505  1.00  0.00           O  
ATOM   3812  C5'   C   119      70.248  44.672  92.199  1.00  0.00           C  
ATOM   3813  C4'   C   119      69.818  43.679  91.148  1.00  0.00           C  
ATOM   3814  O4'   C   119      68.902  42.718  91.737  1.00  0.00           O  
ATOM   3815  C3'   C   119      69.035  44.245  89.975  1.00  0.00           C  
ATOM   3816  O3'   C   119      69.914  44.795  89.002  1.00  0.00           O  
ATOM   3817  C1'   C   119      67.947  42.332  90.791  1.00  0.00           C  
ATOM   3818  C2'   C   119      68.338  42.994  89.469  1.00  0.00           C  
ATOM   3819  O2'   C   119      69.250  42.154  88.801  1.00  0.00           O  
ATOM   3820  N1    C   119      66.628  42.796  91.261  1.00  0.00           N  
ATOM   3821  C2    C   119      65.467  42.309  90.615  1.00  0.00           C  
ATOM   3822  O2    C   119      65.585  41.445  89.734  1.00  0.00           O  
ATOM   3823  N3    C   119      64.259  42.796  90.972  1.00  0.00           N  
ATOM   3824  C4    C   119      64.175  43.722  91.925  1.00  0.00           C  
ATOM   3825  N4    C   119      62.974  44.211  92.195  1.00  0.00           N  
ATOM   3826  C5    C   119      65.325  44.194  92.633  1.00  0.00           C  
ATOM   3827  C6    C   119      66.520  43.705  92.275  1.00  0.00           C  
ATOM   3828  H5'   C   119      71.304  44.940  92.044  1.00  0.00           H  
ATOM   3829 H5''   C   119      69.663  45.597  92.096  1.00  0.00           H  
ATOM   3830  H4'   C   119      70.762  43.255  90.777  1.00  0.00           H  
ATOM   3831  H3'   C   119      68.370  45.079  90.248  1.00  0.00           H  
ATOM   3832  H1'   C   119      67.863  41.253  90.596  1.00  0.00           H  
ATOM   3833  H2'   C   119      67.545  43.215  88.742  1.00  0.00           H  
ATOM   3834 HO2'   C   119      69.973  42.707  88.387  1.00  0.00           H  
ATOM   3835  H42   C   119      62.865  44.909  92.903  1.00  0.00           H  
ATOM   3836  H41   C   119      62.176  43.883  91.691  1.00  0.00           H  
ATOM   3837  H5    C   119      65.232  44.934  93.441  1.00  0.00           H  
ATOM   3838  H6    C   119      67.425  44.047  92.800  1.00  0.00           H  
ATOM   3839  P     C   120      69.509  46.138  88.210  1.00  0.00           P  
ATOM   3840  OP2   C   120      68.741  47.066  89.070  1.00  0.00           O  
ATOM   3841  OP1   C   120      70.788  46.593  87.622  1.00  0.00           O  
ATOM   3842  O5'   C   120      68.524  45.639  87.052  1.00  0.00           O  
ATOM   3843  C5'   C   120      68.994  44.785  86.010  1.00  0.00           C  
ATOM   3844  C4'   C   120      67.838  44.153  85.257  1.00  0.00           C  
ATOM   3845  O4'   C   120      66.993  43.446  86.199  1.00  0.00           O  
ATOM   3846  C3'   C   120      66.852  45.080  84.566  1.00  0.00           C  
ATOM   3847  O3'   C   120      67.293  45.511  83.294  1.00  0.00           O  
ATOM   3848  C1'   C   120      65.659  43.451  85.748  1.00  0.00           C  
ATOM   3849  C2'   C   120      65.649  44.173  84.406  1.00  0.00           C  
ATOM   3850  O2'   C   120      65.869  43.249  83.365  1.00  0.00           O  
ATOM   3851  N1    C   120      64.824  44.103  86.770  1.00  0.00           N  
ATOM   3852  C2    C   120      63.441  43.908  86.737  1.00  0.00           C  
ATOM   3853  O2    C   120      62.955  43.251  85.809  1.00  0.00           O  
ATOM   3854  N3    C   120      62.672  44.447  87.706  1.00  0.00           N  
ATOM   3855  C4    C   120      63.239  45.168  88.673  1.00  0.00           C  
ATOM   3856  N4    C   120      62.458  45.641  89.632  1.00  0.00           N  
ATOM   3857  C5    C   120      64.637  45.422  88.705  1.00  0.00           C  
ATOM   3858  C6    C   120      65.387  44.874  87.747  1.00  0.00           C  
ATOM   3859  H5'   C   120      69.630  43.992  86.428  1.00  0.00           H  
ATOM   3860 H5''   C   120      69.615  45.357  85.305  1.00  0.00           H  
ATOM   3861  H4'   C   120      68.325  43.523  84.498  1.00  0.00           H  
ATOM   3862  H3'   C   120      66.679  46.023  85.105  1.00  0.00           H  
ATOM   3863  H1'   C   120      65.222  42.456  85.579  1.00  0.00           H  
ATOM   3864  H2'   C   120      64.736  44.722  84.136  1.00  0.00           H  
ATOM   3865 HO2'   C   120      66.572  43.602  82.747  1.00  0.00           H  
ATOM   3866  H42   C   120      62.851  46.188  90.372  1.00  0.00           H  
ATOM   3867  H41   C   120      61.477  45.453  89.616  1.00  0.00           H  
ATOM   3868  H5    C   120      65.083  46.050  89.491  1.00  0.00           H  
ATOM   3869  H6    C   120      66.473  45.050  87.741  1.00  0.00           H  
ATOM   3870  P     U   121      67.040  47.027  82.821  1.00  0.00           P  
ATOM   3871  OP2   U   121      67.433  47.926  83.935  1.00  0.00           O  
ATOM   3872  OP1   U   121      67.660  47.201  81.483  1.00  0.00           O  
ATOM   3873  O5'   U   121      65.459  47.117  82.648  1.00  0.00           O  
ATOM   3874  C5'   U   121      64.796  46.402  81.617  1.00  0.00           C  
ATOM   3875  C4'   U   121      63.300  46.589  81.682  1.00  0.00           C  
ATOM   3876  O4'   U   121      62.779  45.990  82.898  1.00  0.00           O  
ATOM   3877  C3'   U   121      62.806  48.026  81.741  1.00  0.00           C  
ATOM   3878  O3'   U   121      62.768  48.651  80.470  1.00  0.00           O  
ATOM   3879  C1'   U   121      61.699  46.758  83.398  1.00  0.00           C  
ATOM   3880  C2'   U   121      61.438  47.881  82.394  1.00  0.00           C  
ATOM   3881  O2'   U   121      60.464  47.446  81.457  1.00  0.00           O  
ATOM   3882  N1    U   121      62.068  47.276  84.738  1.00  0.00           N  
ATOM   3883  C2    U   121      61.039  47.718  85.549  1.00  0.00           C  
ATOM   3884  O2    U   121      59.868  47.697  85.209  1.00  0.00           O  
ATOM   3885  N3    U   121      61.427  48.188  86.779  1.00  0.00           N  
ATOM   3886  C4    U   121      62.711  48.262  87.274  1.00  0.00           C  
ATOM   3887  O4    U   121      62.899  48.712  88.405  1.00  0.00           O  
ATOM   3888  C5    U   121      63.724  47.787  86.381  1.00  0.00           C  
ATOM   3889  C6    U   121      63.374  47.323  85.177  1.00  0.00           C  
ATOM   3890  H5'   U   121      65.003  45.448  81.707  1.00  0.00           H  
ATOM   3891 H5''   U   121      65.119  46.719  80.748  1.00  0.00           H  
ATOM   3892  H4'   U   121      62.892  46.143  80.911  1.00  0.00           H  
ATOM   3893  H3'   U   121      63.389  48.544  82.334  1.00  0.00           H  
ATOM   3894  H1'   U   121      60.896  46.201  83.475  1.00  0.00           H  
ATOM   3895  H2'   U   121      61.165  48.708  82.843  1.00  0.00           H  
ATOM   3896 HO2'   U   121      59.812  48.165  81.317  1.00  0.00           H  
ATOM   3897  H3    U   121      60.713  48.507  87.369  1.00  0.00           H  
ATOM   3898  H5    U   121      64.666  47.801  86.651  1.00  0.00           H  
ATOM   3899  H6    U   121      64.086  47.005  84.585  1.00  0.00           H  
ATOM   3900  P     A   122      62.854  50.251  80.352  1.00  0.00           P  
ATOM   3901  OP2   A   122      63.632  50.756  81.511  1.00  0.00           O  
ATOM   3902  OP1   A   122      63.288  50.588  78.973  1.00  0.00           O  
ATOM   3903  O5'   A   122      61.345  50.731  80.525  1.00  0.00           O  
ATOM   3904  C5'   A   122      60.348  50.358  79.586  1.00  0.00           C  
ATOM   3905  C4'   A   122      58.968  50.735  80.062  1.00  0.00           C  
ATOM   3906  O4'   A   122      58.712  50.123  81.353  1.00  0.00           O  
ATOM   3907  C3'   A   122      58.728  52.218  80.303  1.00  0.00           C  
ATOM   3908  O3'   A   122      58.442  52.934  79.115  1.00  0.00           O  
ATOM   3909  C1'   A   122      57.917  50.990  82.145  1.00  0.00           C  
ATOM   3910  C2'   A   122      57.577  52.214  81.300  1.00  0.00           C  
ATOM   3911  O2'   A   122      56.333  51.997  80.650  1.00  0.00           O  
ATOM   3912  N1    A   122      57.609  52.810  86.956  1.00  0.00           N  
ATOM   3913  C2    A   122      56.680  52.582  86.019  1.00  0.00           C  
ATOM   3914  N3    A   122      56.830  52.106  84.785  1.00  0.00           N  
ATOM   3915  C4    A   122      58.125  51.846  84.530  1.00  0.00           C  
ATOM   3916  C5    A   122      59.191  52.028  85.390  1.00  0.00           C  
ATOM   3917  C6    A   122      58.900  52.538  86.668  1.00  0.00           C  
ATOM   3918  N6    A   122      59.825  52.766  87.603  1.00  0.00           N  
ATOM   3919  N7    A   122      60.382  51.651  84.783  1.00  0.00           N  
ATOM   3920  C8    A   122      60.014  51.256  83.590  1.00  0.00           C  
ATOM   3921  N9    A   122      58.662  51.347  83.368  1.00  0.00           N  
ATOM   3922  H5'   A   122      60.384  49.388  79.449  1.00  0.00           H  
ATOM   3923 H5''   A   122      60.526  50.806  78.733  1.00  0.00           H  
ATOM   3924  H4'   A   122      58.308  50.406  79.416  1.00  0.00           H  
ATOM   3925  H3'   A   122      59.520  52.606  80.731  1.00  0.00           H  
ATOM   3926  H1'   A   122      57.090  50.523  82.391  1.00  0.00           H  
ATOM   3927  H2'   A   122      57.567  53.032  81.841  1.00  0.00           H  
ATOM   3928 HO2'   A   122      56.422  52.236  79.705  1.00  0.00           H  
ATOM   3929  H2    A   122      55.759  52.795  86.278  1.00  0.00           H  
ATOM   3930  H61   A   122      59.560  53.123  88.477  1.00  0.00           H  
ATOM   3931  H62   A   122      60.768  52.576  87.417  1.00  0.00           H  
ATOM   3932  H8    A   122      60.646  50.927  82.917  1.00  0.00           H  
ATOM   3933  P     A   123      58.555  54.532  79.104  1.00  0.00           P  
ATOM   3934  OP2   A   123      59.814  54.844  78.382  1.00  0.00           O  
ATOM   3935  OP1   A   123      57.261  55.028  78.573  1.00  0.00           O  
ATOM   3936  O5'   A   123      58.706  55.052  80.603  1.00  0.00           O  
ATOM   3937  C5'   A   123      58.263  56.350  80.972  1.00  0.00           C  
ATOM   3938  C4'   A   123      56.758  56.425  81.033  1.00  0.00           C  
ATOM   3939  O4'   A   123      56.226  55.409  81.924  1.00  0.00           O  
ATOM   3940  C3'   A   123      56.176  57.723  81.572  1.00  0.00           C  
ATOM   3941  O3'   A   123      56.151  58.762  80.610  1.00  0.00           O  
ATOM   3942  C1'   A   123      55.063  55.896  82.560  1.00  0.00           C  
ATOM   3943  C2'   A   123      54.788  57.295  82.022  1.00  0.00           C  
ATOM   3944  O2'   A   123      53.896  57.200  80.921  1.00  0.00           O  
ATOM   3945  N1    A   123      52.861  56.145  87.212  1.00  0.00           N  
ATOM   3946  C2    A   123      52.354  56.175  85.973  1.00  0.00           C  
ATOM   3947  N3    A   123      52.986  56.106  84.803  1.00  0.00           N  
ATOM   3948  C4    A   123      54.313  55.992  84.987  1.00  0.00           C  
ATOM   3949  C5    A   123      54.982  55.947  86.196  1.00  0.00           C  
ATOM   3950  C6    A   123      54.198  56.029  87.361  1.00  0.00           C  
ATOM   3951  N6    A   123      54.703  56.000  88.596  1.00  0.00           N  
ATOM   3952  N7    A   123      56.350  55.824  85.996  1.00  0.00           N  
ATOM   3953  C8    A   123      56.476  55.798  84.692  1.00  0.00           C  
ATOM   3954  N9    A   123      55.283  55.895  84.018  1.00  0.00           N  
ATOM   3955  H5'   A   123      58.588  56.999  80.313  1.00  0.00           H  
ATOM   3956 H5''   A   123      58.630  56.576  81.851  1.00  0.00           H  
ATOM   3957  H4'   A   123      56.409  56.273  80.129  1.00  0.00           H  
ATOM   3958  H3'   A   123      56.693  58.018  82.351  1.00  0.00           H  
ATOM   3959  H1'   A   123      54.309  55.309  82.342  1.00  0.00           H  
ATOM   3960  H2'   A   123      54.440  57.886  82.722  1.00  0.00           H  
ATOM   3961 HO2'   A   123      54.158  57.857  80.242  1.00  0.00           H  
ATOM   3962  H2    A   123      51.379  56.261  85.919  1.00  0.00           H  
ATOM   3963  H61   A   123      54.106  56.061  89.371  1.00  0.00           H  
ATOM   3964  H62   A   123      55.670  55.916  88.729  1.00  0.00           H  
ATOM   3965  H8    A   123      57.342  55.716  84.240  1.00  0.00           H  
ATOM   3966  P     G   124      56.355  60.290  81.065  1.00  0.00           P  
ATOM   3967  OP2   G   124      57.603  60.368  81.866  1.00  0.00           O  
ATOM   3968  OP1   G   124      56.196  61.153  79.867  1.00  0.00           O  
ATOM   3969  O5'   G   124      55.125  60.570  82.040  1.00  0.00           O  
ATOM   3970  C5'   G   124      55.242  61.489  83.115  1.00  0.00           C  
ATOM   3971  C4'   G   124      54.218  61.222  84.186  1.00  0.00           C  
ATOM   3972  O4'   G   124      54.378  59.874  84.707  1.00  0.00           O  
ATOM   3973  C3'   G   124      54.322  62.101  85.417  1.00  0.00           C  
ATOM   3974  O3'   G   124      53.710  63.364  85.207  1.00  0.00           O  
ATOM   3975  C1'   G   124      54.064  59.850  86.078  1.00  0.00           C  
ATOM   3976  C2'   G   124      53.601  61.260  86.459  1.00  0.00           C  
ATOM   3977  O2'   G   124      52.198  61.339  86.327  1.00  0.00           O  
ATOM   3978  N1    G   124      56.123  58.780  90.626  1.00  0.00           N  
ATOM   3979  C2    G   124      54.821  59.085  90.320  1.00  0.00           C  
ATOM   3980  N2    G   124      53.965  59.127  91.360  1.00  0.00           N  
ATOM   3981  N3    G   124      54.386  59.328  89.087  1.00  0.00           N  
ATOM   3982  C4    G   124      55.378  59.236  88.174  1.00  0.00           C  
ATOM   3983  C5    G   124      56.708  58.930  88.381  1.00  0.00           C  
ATOM   3984  C6    G   124      57.158  58.675  89.703  1.00  0.00           C  
ATOM   3985  O6    G   124      58.303  58.392  90.086  1.00  0.00           O  
ATOM   3986  N7    G   124      57.406  58.932  87.184  1.00  0.00           N  
ATOM   3987  C8    G   124      56.512  59.234  86.283  1.00  0.00           C  
ATOM   3988  N9    G   124      55.263  59.447  86.812  1.00  0.00           N  
ATOM   3989  H5'   G   124      55.118  62.399  82.774  1.00  0.00           H  
ATOM   3990 H5''   G   124      56.139  61.414  83.504  1.00  0.00           H  
ATOM   3991  H4'   G   124      53.255  61.411  83.689  1.00  0.00           H  
ATOM   3992  H3'   G   124      55.357  62.348  85.697  1.00  0.00           H  
ATOM   3993  H1'   G   124      53.260  59.159  86.372  1.00  0.00           H  
ATOM   3994  H2'   G   124      53.809  61.589  87.487  1.00  0.00           H  
ATOM   3995 HO2'   G   124      51.944  62.246  85.992  1.00  0.00           H  
ATOM   3996  H1    G   124      56.347  58.622  91.587  1.00  0.00           H  
ATOM   3997  H22   G   124      53.000  59.342  91.204  1.00  0.00           H  
ATOM   3998  H21   G   124      54.293  58.945  92.286  1.00  0.00           H  
ATOM   3999  H8    G   124      56.740  59.321  85.209  1.00  0.00           H  
ATOM   4000  P     U   125      54.480  64.706  85.645  1.00  0.00           P  
ATOM   4001  OP2   U   125      55.930  64.572  85.335  1.00  0.00           O  
ATOM   4002  OP1   U   125      53.703  65.820  85.051  1.00  0.00           O  
ATOM   4003  O5'   U   125      54.317  64.776  87.228  1.00  0.00           O  
ATOM   4004  C5'   U   125      53.017  64.871  87.835  1.00  0.00           C  
ATOM   4005  C4'   U   125      53.115  64.670  89.327  1.00  0.00           C  
ATOM   4006  O4'   U   125      53.508  63.303  89.617  1.00  0.00           O  
ATOM   4007  C3'   U   125      54.154  65.513  90.050  1.00  0.00           C  
ATOM   4008  O3'   U   125      53.710  66.833  90.314  1.00  0.00           O  
ATOM   4009  C1'   U   125      54.366  63.270  90.763  1.00  0.00           C  
ATOM   4010  C2'   U   125      54.428  64.698  91.307  1.00  0.00           C  
ATOM   4011  O2'   U   125      53.396  64.871  92.268  1.00  0.00           O  
ATOM   4012  N1    U   125      55.704  62.749  90.395  1.00  0.00           N  
ATOM   4013  C2    U   125      56.530  62.345  91.428  1.00  0.00           C  
ATOM   4014  O2    U   125      56.203  62.400  92.602  1.00  0.00           O  
ATOM   4015  N3    U   125      57.758  61.870  91.041  1.00  0.00           N  
ATOM   4016  C4    U   125      58.239  61.759  89.753  1.00  0.00           C  
ATOM   4017  O4    U   125      59.371  61.310  89.567  1.00  0.00           O  
ATOM   4018  C5    U   125      57.331  62.195  88.736  1.00  0.00           C  
ATOM   4019  C6    U   125      56.127  62.662  89.086  1.00  0.00           C  
ATOM   4020  H5'   U   125      52.343  64.117  87.406  1.00  0.00           H  
ATOM   4021 H5''   U   125      52.574  65.857  87.625  1.00  0.00           H  
ATOM   4022  H4'   U   125      52.236  64.838  89.727  1.00  0.00           H  
ATOM   4023  H3'   U   125      54.971  65.551  89.509  1.00  0.00           H  
ATOM   4024  H1'   U   125      53.964  62.682  91.437  1.00  0.00           H  
ATOM   4025  H2'   U   125      55.310  64.900  91.681  1.00  0.00           H  
ATOM   4026 HO2'   U   125      52.908  65.696  92.067  1.00  0.00           H  
ATOM   4027  H3    U   125      58.359  61.579  91.757  1.00  0.00           H  
ATOM   4028  H5    U   125      57.590  62.152  87.792  1.00  0.00           H  
ATOM   4029  H6    U   125      55.525  62.955  88.371  1.00  0.00           H  
ATOM   4030  P     C   126      54.771  68.032  90.457  1.00  0.00           P  
ATOM   4031  OP2   C   126      55.748  67.916  89.345  1.00  0.00           O  
ATOM   4032  OP1   C   126      54.015  69.295  90.641  1.00  0.00           O  
ATOM   4033  O5'   C   126      55.533  67.711  91.819  1.00  0.00           O  
ATOM   4034  C5'   C   126      54.924  67.970  93.074  1.00  0.00           C  
ATOM   4035  C4'   C   126      55.844  67.627  94.221  1.00  0.00           C  
ATOM   4036  O4'   C   126      56.209  66.224  94.161  1.00  0.00           O  
ATOM   4037  C3'   C   126      57.179  68.355  94.250  1.00  0.00           C  
ATOM   4038  O3'   C   126      57.081  69.671  94.769  1.00  0.00           O  
ATOM   4039  C1'   C   126      57.563  66.054  94.626  1.00  0.00           C  
ATOM   4040  C2'   C   126      58.044  67.429  95.092  1.00  0.00           C  
ATOM   4041  O2'   C   126      57.758  67.572  96.476  1.00  0.00           O  
ATOM   4042  N1    C   126      58.424  65.489  93.557  1.00  0.00           N  
ATOM   4043  C2    C   126      59.654  64.928  93.920  1.00  0.00           C  
ATOM   4044  O2    C   126      59.987  64.921  95.116  1.00  0.00           O  
ATOM   4045  N3    C   126      60.458  64.406  92.965  1.00  0.00           N  
ATOM   4046  C4    C   126      60.077  64.426  91.688  1.00  0.00           C  
ATOM   4047  N4    C   126      60.902  63.900  90.780  1.00  0.00           N  
ATOM   4048  C5    C   126      58.833  64.990  91.286  1.00  0.00           C  
ATOM   4049  C6    C   126      58.047  65.502  92.239  1.00  0.00           C  
ATOM   4050  H5'   C   126      54.107  67.433  93.149  1.00  0.00           H  
ATOM   4051 H5''   C   126      54.689  68.919  93.126  1.00  0.00           H  
ATOM   4052  H4'   C   126      55.372  67.795  95.065  1.00  0.00           H  
ATOM   4053  H3'   C   126      57.543  68.394  93.340  1.00  0.00           H  
ATOM   4054  H1'   C   126      57.546  65.439  95.387  1.00  0.00           H  
ATOM   4055  H2'   C   126      58.999  67.557  94.904  1.00  0.00           H  
ATOM   4056 HO2'   C   126      57.315  68.434  96.623  1.00  0.00           H  
ATOM   4057  H42   C   126      60.651  63.899  89.832  1.00  0.00           H  
ATOM   4058  H41   C   126      61.757  63.513  91.061  1.00  0.00           H  
ATOM   4059  H5    C   126      58.562  64.999  90.344  1.00  0.00           H  
ATOM   4060  H6    C   126      57.186  65.894  91.982  1.00  0.00           H  
ATOM   4061  P     A   127      58.158  70.787  94.348  1.00  0.00           P  
ATOM   4062  OP2   A   127      58.390  70.674  92.886  1.00  0.00           O  
ATOM   4063  OP1   A   127      57.726  72.085  94.924  1.00  0.00           O  
ATOM   4064  O5'   A   127      59.492  70.337  95.093  1.00  0.00           O  
ATOM   4065  C5'   A   127      59.584  70.376  96.510  1.00  0.00           C  
ATOM   4066  C4'   A   127      60.880  69.777  96.998  1.00  0.00           C  
ATOM   4067  O4'   A   127      60.957  68.383  96.602  1.00  0.00           O  
ATOM   4068  C3'   A   127      62.152  70.394  96.438  1.00  0.00           C  
ATOM   4069  O3'   A   127      62.508  71.608  97.076  1.00  0.00           O  
ATOM   4070  C1'   A   127      62.333  68.041  96.320  1.00  0.00           C  
ATOM   4071  C2'   A   127      63.174  69.281  96.630  1.00  0.00           C  
ATOM   4072  O2'   A   127      63.614  69.214  97.978  1.00  0.00           O  
ATOM   4073  N1    A   127      65.376  65.598  92.953  1.00  0.00           N  
ATOM   4074  C2    A   127      65.512  65.868  94.258  1.00  0.00           C  
ATOM   4075  N3    A   127      64.679  66.510  95.075  1.00  0.00           N  
ATOM   4076  C4    A   127      63.577  66.906  94.415  1.00  0.00           C  
ATOM   4077  C5    A   127      63.294  66.702  93.077  1.00  0.00           C  
ATOM   4078  C6    A   127      64.256  66.009  92.321  1.00  0.00           C  
ATOM   4079  N6    A   127      64.122  65.739  91.020  1.00  0.00           N  
ATOM   4080  N7    A   127      62.061  67.250  92.746  1.00  0.00           N  
ATOM   4081  C8    A   127      61.634  67.763  93.872  1.00  0.00           C  
ATOM   4082  N9    A   127      62.500  67.592  94.924  1.00  0.00           N  
ATOM   4083  H5'   A   127      58.835  69.872  96.893  1.00  0.00           H  
ATOM   4084 H5''   A   127      59.529  71.307  96.810  1.00  0.00           H  
ATOM   4085  H4'   A   127      60.905  69.832  97.976  1.00  0.00           H  
ATOM   4086  H3'   A   127      62.035  70.559  95.478  1.00  0.00           H  
ATOM   4087  H1'   A   127      62.586  67.316  96.928  1.00  0.00           H  
ATOM   4088  H2'   A   127      63.925  69.370  96.006  1.00  0.00           H  
ATOM   4089 HO2'   A   127      63.426  70.068  98.419  1.00  0.00           H  
ATOM   4090  H2    A   127      66.341  65.549  94.670  1.00  0.00           H  
ATOM   4091  H61   A   127      64.827  65.252  90.545  1.00  0.00           H  
ATOM   4092  H62   A   127      63.318  66.028  90.540  1.00  0.00           H  
ATOM   4093  H8    A   127      60.774  68.228  93.957  1.00  0.00           H  
ATOM   4094  P     A   128      63.364  72.717  96.288  1.00  0.00           P  
ATOM   4095  OP2   A   128      62.804  72.840  94.917  1.00  0.00           O  
ATOM   4096  OP1   A   128      63.467  73.920  97.150  1.00  0.00           O  
ATOM   4097  O5'   A   128      64.815  72.068  96.169  1.00  0.00           O  
ATOM   4098  C5'   A   128      65.617  71.863  97.322  1.00  0.00           C  
ATOM   4099  C4'   A   128      66.872  71.092  96.994  1.00  0.00           C  
ATOM   4100  O4'   A   128      66.522  69.790  96.457  1.00  0.00           O  
ATOM   4101  C3'   A   128      67.770  71.703  95.929  1.00  0.00           C  
ATOM   4102  O3'   A   128      68.583  72.753  96.426  1.00  0.00           O  
ATOM   4103  C1'   A   128      67.497  69.403  95.462  1.00  0.00           C  
ATOM   4104  C2'   A   128      68.560  70.502  95.432  1.00  0.00           C  
ATOM   4105  O2'   A   128      69.602  70.160  96.335  1.00  0.00           O  
ATOM   4106  N1    A   128      68.009  67.387  90.747  1.00  0.00           N  
ATOM   4107  C2    A   128      68.821  67.406  91.811  1.00  0.00           C  
ATOM   4108  N3    A   128      68.625  67.951  93.011  1.00  0.00           N  
ATOM   4109  C4    A   128      67.417  68.541  93.072  1.00  0.00           C  
ATOM   4110  C5    A   128      66.474  68.604  92.063  1.00  0.00           C  
ATOM   4111  C6    A   128      66.804  67.989  90.843  1.00  0.00           C  
ATOM   4112  N6    A   128      65.994  67.970  89.781  1.00  0.00           N  
ATOM   4113  N7    A   128      65.347  69.293  92.489  1.00  0.00           N  
ATOM   4114  C8    A   128      65.630  69.626  93.725  1.00  0.00           C  
ATOM   4115  N9    A   128      66.867  69.202  94.143  1.00  0.00           N  
ATOM   4116  H5'   A   128      65.099  71.361  97.986  1.00  0.00           H  
ATOM   4117 H5''   A   128      65.865  72.731  97.700  1.00  0.00           H  
ATOM   4118  H4'   A   128      67.392  70.969  97.815  1.00  0.00           H  
ATOM   4119  H3'   A   128      67.214  72.047  95.198  1.00  0.00           H  
ATOM   4120  H1'   A   128      67.903  68.563  95.761  1.00  0.00           H  
ATOM   4121  H2'   A   128      68.901  70.646  94.523  1.00  0.00           H  
ATOM   4122 HO2'   A   128      69.798  70.932  96.904  1.00  0.00           H  
ATOM   4123  H2    A   128      69.684  66.956  91.691  1.00  0.00           H  
ATOM   4124  H61   A   128      66.279  67.525  88.956  1.00  0.00           H  
ATOM   4125  H62   A   128      65.115  68.400  89.827  1.00  0.00           H  
ATOM   4126  H8    A   128      65.015  70.131  94.297  1.00  0.00           H  
ATOM   4127  P     C   129      69.070  73.930  95.447  1.00  0.00           P  
ATOM   4128  OP2   C   129      67.913  74.346  94.614  1.00  0.00           O  
ATOM   4129  OP1   C   129      69.787  74.942  96.264  1.00  0.00           O  
ATOM   4130  O5'   C   129      70.135  73.224  94.494  1.00  0.00           O  
ATOM   4131  C5'   C   129      71.385  72.780  94.999  1.00  0.00           C  
ATOM   4132  C4'   C   129      72.187  72.057  93.944  1.00  0.00           C  
ATOM   4133  O4'   C   129      71.467  70.880  93.495  1.00  0.00           O  
ATOM   4134  C3'   C   129      72.462  72.831  92.663  1.00  0.00           C  
ATOM   4135  O3'   C   129      73.531  73.754  92.793  1.00  0.00           O  
ATOM   4136  C1'   C   129      71.720  70.661  92.094  1.00  0.00           C  
ATOM   4137  C2'   C   129      72.731  71.723  91.656  1.00  0.00           C  
ATOM   4138  O2'   C   129      74.042  71.198  91.805  1.00  0.00           O  
ATOM   4139  N1    C   129      70.461  70.725  91.310  1.00  0.00           N  
ATOM   4140  C2    C   129      70.449  70.168  90.025  1.00  0.00           C  
ATOM   4141  O2    C   129      71.482  69.642  89.583  1.00  0.00           O  
ATOM   4142  N3    C   129      69.315  70.213  89.289  1.00  0.00           N  
ATOM   4143  C4    C   129      68.218  70.784  89.786  1.00  0.00           C  
ATOM   4144  N4    C   129      67.122  70.805  89.025  1.00  0.00           N  
ATOM   4145  C5    C   129      68.197  71.360  91.088  1.00  0.00           C  
ATOM   4146  C6    C   129      69.325  71.309  91.807  1.00  0.00           C  
ATOM   4147  H5'   C   129      71.227  72.174  95.752  1.00  0.00           H  
ATOM   4148 H5''   C   129      71.895  73.554  95.314  1.00  0.00           H  
ATOM   4149  H4'   C   129      73.041  71.776  94.335  1.00  0.00           H  
ATOM   4150  H3'   C   129      71.651  73.315  92.400  1.00  0.00           H  
ATOM   4151  H1'   C   129      72.118  69.772  91.996  1.00  0.00           H  
ATOM   4152  H2'   C   129      72.561  72.022  90.738  1.00  0.00           H  
ATOM   4153 HO2'   C   129      74.593  71.849  92.286  1.00  0.00           H  
ATOM   4154  H42   C   129      66.299  71.217  89.362  1.00  0.00           H  
ATOM   4155  H41   C   129      67.140  70.407  88.128  1.00  0.00           H  
ATOM   4156  H5    C   129      67.386  71.777  91.446  1.00  0.00           H  
ATOM   4157  H6    C   129      69.332  71.700  92.705  1.00  0.00           H  
ATOM   4158  P     A   130      73.595  75.053  91.849  1.00  0.00           P  
ATOM   4159  OP2   A   130      72.231  75.634  91.772  1.00  0.00           O  
ATOM   4160  OP1   A   130      74.728  75.898  92.304  1.00  0.00           O  
ATOM   4161  O5'   A   130      73.962  74.468  90.412  1.00  0.00           O  
ATOM   4162  C5'   A   130      75.227  73.872  90.170  1.00  0.00           C  
ATOM   4163  C4'   A   130      75.297  73.261  88.793  1.00  0.00           C  
ATOM   4164  O4'   A   130      74.301  72.212  88.670  1.00  0.00           O  
ATOM   4165  C3'   A   130      74.995  74.197  87.632  1.00  0.00           C  
ATOM   4166  O3'   A   130      76.093  75.026  87.289  1.00  0.00           O  
ATOM   4167  C1'   A   130      73.804  72.182  87.312  1.00  0.00           C  
ATOM   4168  C2'   A   130      74.589  73.234  86.526  1.00  0.00           C  
ATOM   4169  O2'   A   130      75.723  72.615  85.936  1.00  0.00           O  
ATOM   4170  N1    A   130      69.505  71.868  84.486  1.00  0.00           N  
ATOM   4171  C2    A   130      70.779  71.541  84.228  1.00  0.00           C  
ATOM   4172  N3    A   130      71.849  71.650  85.011  1.00  0.00           N  
ATOM   4173  C4    A   130      71.515  72.168  86.206  1.00  0.00           C  
ATOM   4174  C5    A   130      70.253  72.552  86.618  1.00  0.00           C  
ATOM   4175  C6    A   130      69.203  72.386  85.697  1.00  0.00           C  
ATOM   4176  N6    A   130      67.934  72.711  85.953  1.00  0.00           N  
ATOM   4177  N7    A   130      70.287  73.042  87.916  1.00  0.00           N  
ATOM   4178  C8    A   130      71.550  72.946  88.254  1.00  0.00           C  
ATOM   4179  N9    A   130      72.349  72.424  87.267  1.00  0.00           N  
ATOM   4180  H5'   A   130      75.385  73.173  90.838  1.00  0.00           H  
ATOM   4181 H5''   A   130      75.924  74.555  90.253  1.00  0.00           H  
ATOM   4182  H4'   A   130      76.188  72.872  88.664  1.00  0.00           H  
ATOM   4183  H3'   A   130      74.228  74.761  87.865  1.00  0.00           H  
ATOM   4184  H1'   A   130      73.997  71.292  86.949  1.00  0.00           H  
ATOM   4185  H2'   A   130      74.025  73.673  85.855  1.00  0.00           H  
ATOM   4186 HO2'   A   130      76.517  73.154  86.129  1.00  0.00           H  
ATOM   4187  H2    A   130      70.945  71.170  83.337  1.00  0.00           H  
ATOM   4188  H61   A   130      67.245  72.572  85.269  1.00  0.00           H  
ATOM   4189  H62   A   130      67.691  73.088  86.824  1.00  0.00           H  
ATOM   4190  H8    A   130      71.891  73.222  89.131  1.00  0.00           H  
ATOM   4191  P     G   131      75.825  76.431  86.572  1.00  0.00           P  
ATOM   4192  OP2   G   131      74.371  76.730  86.668  1.00  0.00           O  
ATOM   4193  OP1   G   131      76.805  77.359  87.180  1.00  0.00           O  
ATOM   4194  O5'   G   131      76.205  76.166  85.041  1.00  0.00           O  
ATOM   4195  C5'   G   131      75.769  77.081  84.010  1.00  0.00           C  
ATOM   4196  C4'   G   131      75.087  76.341  82.879  1.00  0.00           C  
ATOM   4197  O4'   G   131      74.376  75.185  83.405  1.00  0.00           O  
ATOM   4198  C3'   G   131      74.010  77.080  82.100  1.00  0.00           C  
ATOM   4199  O3'   G   131      74.525  77.962  81.111  1.00  0.00           O  
ATOM   4200  C1'   G   131      73.258  74.912  82.601  1.00  0.00           C  
ATOM   4201  C2'   G   131      73.267  75.925  81.453  1.00  0.00           C  
ATOM   4202  O2'   G   131      73.971  75.408  80.341  1.00  0.00           O  
ATOM   4203  N1    G   131      68.189  74.798  82.671  1.00  0.00           N  
ATOM   4204  C2    G   131      69.054  74.420  81.677  1.00  0.00           C  
ATOM   4205  N2    G   131      68.495  73.990  80.540  1.00  0.00           N  
ATOM   4206  N3    G   131      70.370  74.460  81.789  1.00  0.00           N  
ATOM   4207  C4    G   131      70.759  74.916  82.998  1.00  0.00           C  
ATOM   4208  C5    G   131      69.975  75.313  84.060  1.00  0.00           C  
ATOM   4209  C6    G   131      68.563  75.265  83.925  1.00  0.00           C  
ATOM   4210  O6    G   131      67.690  75.579  84.753  1.00  0.00           O  
ATOM   4211  N7    G   131      70.762  75.726  85.126  1.00  0.00           N  
ATOM   4212  C8    G   131      71.987  75.579  84.698  1.00  0.00           C  
ATOM   4213  N9    G   131      72.057  75.111  83.409  1.00  0.00           N  
ATOM   4214  H5'   G   131      76.628  77.639  83.613  1.00  0.00           H  
ATOM   4215 H5''   G   131      75.072  77.820  84.432  1.00  0.00           H  
ATOM   4216  H4'   G   131      75.903  76.105  82.182  1.00  0.00           H  
ATOM   4217  H3'   G   131      73.390  77.744  82.721  1.00  0.00           H  
ATOM   4218  H1'   G   131      73.206  73.913  82.145  1.00  0.00           H  
ATOM   4219  H2'   G   131      72.283  76.219  81.062  1.00  0.00           H  
ATOM   4220 HO2'   G   131      74.472  76.147  79.890  1.00  0.00           H  
ATOM   4221  H1    G   131      67.210  74.733  82.479  1.00  0.00           H  
ATOM   4222  H22   G   131      69.074  73.698  79.778  1.00  0.00           H  
ATOM   4223  H21   G   131      67.500  73.959  80.453  1.00  0.00           H  
ATOM   4224  H8    G   131      72.874  75.821  85.304  1.00  0.00           H  
ATOM   4225  P     A   132      73.877  79.419  80.912  1.00  0.00           P  
ATOM   4226  OP2   A   132      73.348  79.871  82.224  1.00  0.00           O  
ATOM   4227  OP1   A   132      74.857  80.264  80.185  1.00  0.00           O  
ATOM   4228  O5'   A   132      72.637  79.160  79.945  1.00  0.00           O  
ATOM   4229  C5'   A   132      72.828  78.637  78.639  1.00  0.00           C  
ATOM   4230  C4'   A   132      71.517  78.263  77.995  1.00  0.00           C  
ATOM   4231  O4'   A   132      70.852  77.262  78.796  1.00  0.00           O  
ATOM   4232  C3'   A   132      70.487  79.377  77.882  1.00  0.00           C  
ATOM   4233  O3'   A   132      70.731  80.251  76.794  1.00  0.00           O  
ATOM   4234  C1'   A   132      69.446  77.452  78.738  1.00  0.00           C  
ATOM   4235  C2'   A   132      69.173  78.602  77.784  1.00  0.00           C  
ATOM   4236  O2'   A   132      68.977  78.086  76.475  1.00  0.00           O  
ATOM   4237  N1    A   132      65.282  78.233  81.672  1.00  0.00           N  
ATOM   4238  C2    A   132      65.428  77.991  80.363  1.00  0.00           C  
ATOM   4239  N3    A   132      66.544  77.797  79.663  1.00  0.00           N  
ATOM   4240  C4    A   132      67.625  77.873  80.461  1.00  0.00           C  
ATOM   4241  C5    A   132      67.634  78.116  81.822  1.00  0.00           C  
ATOM   4242  C6    A   132      66.387  78.303  82.445  1.00  0.00           C  
ATOM   4243  N6    A   132      66.240  78.546  83.749  1.00  0.00           N  
ATOM   4244  N7    A   132      68.933  78.123  82.310  1.00  0.00           N  
ATOM   4245  C8    A   132      69.668  77.888  81.251  1.00  0.00           C  
ATOM   4246  N9    A   132      68.941  77.727  80.097  1.00  0.00           N  
ATOM   4247  H5'   A   132      73.396  77.840  78.693  1.00  0.00           H  
ATOM   4248 H5''   A   132      73.275  79.311  78.086  1.00  0.00           H  
ATOM   4249  H4'   A   132      71.695  77.893  77.104  1.00  0.00           H  
ATOM   4250  H3'   A   132      70.489  79.901  78.711  1.00  0.00           H  
ATOM   4251  H1'   A   132      69.027  76.636  78.393  1.00  0.00           H  
ATOM   4252  H2'   A   132      68.413  79.145  78.079  1.00  0.00           H  
ATOM   4253 HO2'   A   132      69.515  78.606  75.844  1.00  0.00           H  
ATOM   4254  H2    A   132      64.596  77.950  79.847  1.00  0.00           H  
ATOM   4255  H61   A   132      65.344  78.668  84.127  1.00  0.00           H  
ATOM   4256  H62   A   132      67.028  78.601  84.329  1.00  0.00           H  
ATOM   4257  H8    A   132      70.647  77.833  81.280  1.00  0.00           H  
ATOM   4258  P     U   133      70.380  81.814  76.919  1.00  0.00           P  
ATOM   4259  OP2   U   133      71.039  82.336  78.143  1.00  0.00           O  
ATOM   4260  OP1   U   133      70.656  82.454  75.607  1.00  0.00           O  
ATOM   4261  O5'   U   133      68.806  81.837  77.158  1.00  0.00           O  
ATOM   4262  C5'   U   133      67.904  81.500  76.115  1.00  0.00           C  
ATOM   4263  C4'   U   133      66.474  81.490  76.596  1.00  0.00           C  
ATOM   4264  O4'   U   133      66.479  80.861  77.916  1.00  0.00           O  
ATOM   4265  C3'   U   133      65.812  82.850  76.756  1.00  0.00           C  
ATOM   4266  O3'   U   133      64.421  82.824  76.486  1.00  0.00           O  
ATOM   4267  C1'   U   133      65.863  81.740  78.850  1.00  0.00           C  
ATOM   4268  C2'   U   133      65.978  83.145  78.247  1.00  0.00           C  
ATOM   4269  O2'   U   133      64.911  83.947  78.735  1.00  0.00           O  
ATOM   4270  N1    U   133      66.580  81.622  80.142  1.00  0.00           N  
ATOM   4271  C2    U   133      65.809  81.555  81.288  1.00  0.00           C  
ATOM   4272  O2    U   133      64.591  81.588  81.273  1.00  0.00           O  
ATOM   4273  N3    U   133      66.516  81.445  82.460  1.00  0.00           N  
ATOM   4274  C4    U   133      67.887  81.398  82.604  1.00  0.00           C  
ATOM   4275  O4    U   133      68.374  81.298  83.731  1.00  0.00           O  
ATOM   4276  C5    U   133      68.620  81.472  81.376  1.00  0.00           C  
ATOM   4277  C6    U   133      67.956  81.578  80.220  1.00  0.00           C  
ATOM   4278  H5'   U   133      68.131  80.610  75.772  1.00  0.00           H  
ATOM   4279 H5''   U   133      67.993  82.154  75.391  1.00  0.00           H  
ATOM   4280  H4'   U   133      65.934  80.965  75.970  1.00  0.00           H  
ATOM   4281  H3'   U   133      66.316  83.517  76.245  1.00  0.00           H  
ATOM   4282  H1'   U   133      64.916  81.523  78.983  1.00  0.00           H  
ATOM   4283  H2'   U   133      66.850  83.548  78.439  1.00  0.00           H  
ATOM   4284 HO2'   U   133      64.486  84.407  77.980  1.00  0.00           H  
ATOM   4285  H3    U   133      65.989  81.397  83.284  1.00  0.00           H  
ATOM   4286  H5    U   133      69.599  81.444  81.384  1.00  0.00           H  
ATOM   4287  H6    U   133      68.480  81.628  79.395  1.00  0.00           H  
ATOM   4288  P     C   134      63.852  83.435  75.113  1.00  0.00           P  
ATOM   4289  OP2   C   134      64.703  84.592  74.736  1.00  0.00           O  
ATOM   4290  OP1   C   134      63.667  82.317  74.154  1.00  0.00           O  
ATOM   4291  O5'   C   134      62.411  83.990  75.506  1.00  0.00           O  
ATOM   4292  C5'   C   134      62.262  85.253  76.136  1.00  0.00           C  
ATOM   4293  C4'   C   134      60.838  85.493  76.575  1.00  0.00           C  
ATOM   4294  O4'   C   134      59.978  85.350  75.392  1.00  0.00           O  
ATOM   4295  C3'   C   134      60.280  84.519  77.601  1.00  0.00           C  
ATOM   4296  O3'   C   134      59.282  85.097  78.426  1.00  0.00           O  
ATOM   4297  C1'   C   134      59.038  84.315  75.602  1.00  0.00           C  
ATOM   4298  C2'   C   134      59.615  83.459  76.734  1.00  0.00           C  
ATOM   4299  O2'   C   134      58.550  82.823  77.425  1.00  0.00           O  
ATOM   4300  N1    C   134      58.890  83.552  74.338  1.00  0.00           N  
ATOM   4301  C2    C   134      57.601  83.200  73.920  1.00  0.00           C  
ATOM   4302  O2    C   134      56.627  83.534  74.613  1.00  0.00           O  
ATOM   4303  N3    C   134      57.438  82.505  72.771  1.00  0.00           N  
ATOM   4304  C4    C   134      58.501  82.159  72.044  1.00  0.00           C  
ATOM   4305  N4    C   134      58.293  81.473  70.917  1.00  0.00           N  
ATOM   4306  C5    C   134      59.824  82.500  72.442  1.00  0.00           C  
ATOM   4307  C6    C   134      59.972  83.189  73.580  1.00  0.00           C  
ATOM   4308  H5'   C   134      62.526  85.957  75.507  1.00  0.00           H  
ATOM   4309 H5''   C   134      62.848  85.289  76.921  1.00  0.00           H  
ATOM   4310  H4'   C   134      60.767  86.402  76.932  1.00  0.00           H  
ATOM   4311  H3'   C   134      61.021  84.108  78.094  1.00  0.00           H  
ATOM   4312  H1'   C   134      58.165  84.664  75.876  1.00  0.00           H  
ATOM   4313  H2'   C   134      60.267  82.810  76.398  1.00  0.00           H  
ATOM   4314 HO2'   C   134      58.151  82.144  76.842  1.00  0.00           H  
ATOM   4315  H42   C   134      59.053  81.204  70.361  1.00  0.00           H  
ATOM   4316  H41   C   134      57.380  81.239  70.647  1.00  0.00           H  
ATOM   4317  H5    C   134      60.599  82.241  71.900  1.00  0.00           H  
ATOM   4318  H6    C   134      60.875  83.433  73.870  1.00  0.00           H  
ATOM   4319  P     U   135      59.696  85.877  79.769  1.00  0.00           P  
ATOM   4320  OP2   U   135      61.155  85.696  79.974  1.00  0.00           O  
ATOM   4321  OP1   U   135      59.129  87.248  79.698  1.00  0.00           O  
ATOM   4322  O5'   U   135      58.934  85.087  80.923  1.00  0.00           O  
ATOM   4323  C5'   U   135      58.183  83.918  80.634  1.00  0.00           C  
ATOM   4324  C4'   U   135      57.607  83.302  81.885  1.00  0.00           C  
ATOM   4325  O4'   U   135      57.314  84.388  82.809  1.00  0.00           O  
ATOM   4326  C3'   U   135      56.307  82.531  81.716  1.00  0.00           C  
ATOM   4327  O3'   U   135      56.170  81.467  82.640  1.00  0.00           O  
ATOM   4328  C1'   U   135      55.952  84.366  83.160  1.00  0.00           C  
ATOM   4329  C2'   U   135      55.258  83.585  82.046  1.00  0.00           C  
ATOM   4330  O2'   U   135      54.077  82.990  82.565  1.00  0.00           O  
ATOM   4331  N1    U   135      55.472  85.767  83.247  1.00  0.00           N  
ATOM   4332  C2    U   135      54.686  86.097  84.336  1.00  0.00           C  
ATOM   4333  O2    U   135      54.383  85.299  85.205  1.00  0.00           O  
ATOM   4334  N3    U   135      54.266  87.404  84.376  1.00  0.00           N  
ATOM   4335  C4    U   135      54.542  88.395  83.458  1.00  0.00           C  
ATOM   4336  O4    U   135      54.087  89.526  83.634  1.00  0.00           O  
ATOM   4337  C5    U   135      55.359  87.981  82.359  1.00  0.00           C  
ATOM   4338  C6    U   135      55.784  86.715  82.296  1.00  0.00           C  
ATOM   4339  H5'   U   135      58.766  83.264  80.196  1.00  0.00           H  
ATOM   4340 H5''   U   135      57.450  84.151  80.027  1.00  0.00           H  
ATOM   4341  H4'   U   135      58.273  82.699  82.276  1.00  0.00           H  
ATOM   4342  H3'   U   135      56.210  82.265  80.778  1.00  0.00           H  
ATOM   4343  H1'   U   135      55.795  83.915  84.016  1.00  0.00           H  
ATOM   4344  H2'   U   135      55.067  84.155  81.273  1.00  0.00           H  
ATOM   4345 HO2'   U   135      54.044  82.050  82.287  1.00  0.00           H  
ATOM   4346  H3    U   135      53.708  87.660  85.139  1.00  0.00           H  
ATOM   4347  H5    U   135      55.606  88.621  81.659  1.00  0.00           H  
ATOM   4348  H6    U   135      56.341  86.456  81.533  1.00  0.00           H  
ATOM   4349  P     U   136      55.734  80.018  82.120  1.00  0.00           P  
ATOM   4350  OP2   U   136      54.252  79.987  82.199  1.00  0.00           O  
ATOM   4351  OP1   U   136      56.403  79.839  80.807  1.00  0.00           O  
ATOM   4352  O5'   U   136      56.304  78.916  83.119  1.00  0.00           O  
ATOM   4353  C5'   U   136      56.717  77.644  82.643  1.00  0.00           C  
ATOM   4354  C4'   U   136      57.622  77.766  81.441  1.00  0.00           C  
ATOM   4355  O4'   U   136      58.444  78.954  81.532  1.00  0.00           O  
ATOM   4356  C3'   U   136      58.663  76.670  81.273  1.00  0.00           C  
ATOM   4357  O3'   U   136      58.122  75.465  80.763  1.00  0.00           O  
ATOM   4358  C1'   U   136      59.685  78.726  80.909  1.00  0.00           C  
ATOM   4359  C2'   U   136      59.656  77.338  80.341  1.00  0.00           C  
ATOM   4360  O2'   U   136      59.162  77.384  79.010  1.00  0.00           O  
ATOM   4361  N1    U   136      60.756  78.899  81.919  1.00  0.00           N  
ATOM   4362  C2    U   136      62.042  79.087  81.449  1.00  0.00           C  
ATOM   4363  O2    U   136      62.320  79.115  80.263  1.00  0.00           O  
ATOM   4364  N3    U   136      63.001  79.243  82.420  1.00  0.00           N  
ATOM   4365  C4    U   136      62.811  79.230  83.786  1.00  0.00           C  
ATOM   4366  O4    U   136      63.779  79.384  84.532  1.00  0.00           O  
ATOM   4367  C5    U   136      61.455  79.032  84.199  1.00  0.00           C  
ATOM   4368  C6    U   136      60.502  78.878  83.274  1.00  0.00           C  
ATOM   4369  H5'   U   136      55.925  77.123  82.395  1.00  0.00           H  
ATOM   4370 H5''   U   136      57.198  77.176  83.357  1.00  0.00           H  
ATOM   4371  H4'   U   136      57.072  77.806  80.632  1.00  0.00           H  
ATOM   4372  H3'   U   136      59.104  76.488  82.128  1.00  0.00           H  
ATOM   4373  H1'   U   136      59.818  79.370  80.181  1.00  0.00           H  
ATOM   4374  H2'   U   136      60.535  76.908  80.386  1.00  0.00           H  
ATOM   4375 HO2'   U   136      58.603  76.595  78.849  1.00  0.00           H  
ATOM   4376  H3    U   136      63.920  79.377  82.108  1.00  0.00           H  
ATOM   4377  H5    U   136      61.229  79.010  85.152  1.00  0.00           H  
ATOM   4378  H6    U   136      59.583  78.743  83.583  1.00  0.00           H  
ATOM   4379  P     C   137      58.645  74.048  81.309  1.00  0.00           P  
ATOM   4380  OP2   C   137      59.059  74.223  82.724  1.00  0.00           O  
ATOM   4381  OP1   C   137      57.631  73.019  80.964  1.00  0.00           O  
ATOM   4382  O5'   C   137      59.952  73.759  80.445  1.00  0.00           O  
ATOM   4383  C5'   C   137      59.888  73.682  79.029  1.00  0.00           C  
ATOM   4384  C4'   C   137      61.258  73.698  78.410  1.00  0.00           C  
ATOM   4385  O4'   C   137      61.964  74.890  78.838  1.00  0.00           O  
ATOM   4386  C3'   C   137      62.194  72.579  78.825  1.00  0.00           C  
ATOM   4387  O3'   C   137      61.926  71.376  78.114  1.00  0.00           O  
ATOM   4388  C1'   C   137      63.354  74.623  78.965  1.00  0.00           C  
ATOM   4389  C2'   C   137      63.549  73.184  78.486  1.00  0.00           C  
ATOM   4390  O2'   C   137      63.782  73.209  77.089  1.00  0.00           O  
ATOM   4391  N1    C   137      63.732  74.856  80.375  1.00  0.00           N  
ATOM   4392  C2    C   137      65.089  74.836  80.712  1.00  0.00           C  
ATOM   4393  O2    C   137      65.918  74.584  79.832  1.00  0.00           O  
ATOM   4394  N3    C   137      65.463  75.080  81.989  1.00  0.00           N  
ATOM   4395  C4    C   137      64.541  75.326  82.918  1.00  0.00           C  
ATOM   4396  N4    C   137      64.964  75.563  84.163  1.00  0.00           N  
ATOM   4397  C5    C   137      63.146  75.337  82.613  1.00  0.00           C  
ATOM   4398  C6    C   137      62.789  75.099  81.340  1.00  0.00           C  
ATOM   4399  H5'   C   137      59.376  74.446  78.691  1.00  0.00           H  
ATOM   4400 H5''   C   137      59.432  72.853  78.774  1.00  0.00           H  
ATOM   4401  H4'   C   137      61.064  73.633  77.329  1.00  0.00           H  
ATOM   4402  H3'   C   137      62.094  72.290  79.883  1.00  0.00           H  
ATOM   4403  H1'   C   137      64.025  75.254  78.364  1.00  0.00           H  
ATOM   4404  H2'   C   137      64.386  72.610  78.908  1.00  0.00           H  
ATOM   4405 HO2'   C   137      63.342  72.419  76.662  1.00  0.00           H  
ATOM   4406  H42   C   137      64.302  75.751  84.890  1.00  0.00           H  
ATOM   4407  H41   C   137      65.941  75.554  84.369  1.00  0.00           H  
ATOM   4408  H5    C   137      62.394  75.531  83.393  1.00  0.00           H  
ATOM   4409  H6    C   137      61.723  75.099  81.066  1.00  0.00           H  
ATOM   4410  P     U   138      61.992  69.956  78.881  1.00  0.00           P  
ATOM   4411  OP2   U   138      61.639  70.122  80.311  1.00  0.00           O  
ATOM   4412  OP1   U   138      61.233  68.994  78.046  1.00  0.00           O  
ATOM   4413  O5'   U   138      63.527  69.559  78.822  1.00  0.00           O  
ATOM   4414  C5'   U   138      64.110  69.100  77.600  1.00  0.00           C  
ATOM   4415  C4'   U   138      65.612  69.042  77.729  1.00  0.00           C  
ATOM   4416  O4'   U   138      66.125  70.341  78.122  1.00  0.00           O  
ATOM   4417  C3'   U   138      66.158  68.094  78.786  1.00  0.00           C  
ATOM   4418  O3'   U   138      66.226  66.748  78.342  1.00  0.00           O  
ATOM   4419  C1'   U   138      67.204  70.196  79.046  1.00  0.00           C  
ATOM   4420  C2'   U   138      67.517  68.700  79.106  1.00  0.00           C  
ATOM   4421  O2'   U   138      68.471  68.387  78.102  1.00  0.00           O  
ATOM   4422  N1    U   138      66.817  70.743  80.370  1.00  0.00           N  
ATOM   4423  C2    U   138      67.835  70.996  81.271  1.00  0.00           C  
ATOM   4424  O2    U   138      69.010  70.791  81.021  1.00  0.00           O  
ATOM   4425  N3    U   138      67.429  71.502  82.481  1.00  0.00           N  
ATOM   4426  C4    U   138      66.137  71.775  82.877  1.00  0.00           C  
ATOM   4427  O4    U   138      65.934  72.230  84.005  1.00  0.00           O  
ATOM   4428  C5    U   138      65.137  71.490  81.895  1.00  0.00           C  
ATOM   4429  C6    U   138      65.504  70.997  80.707  1.00  0.00           C  
ATOM   4430  H5'   U   138      63.835  69.771  76.774  1.00  0.00           H  
ATOM   4431 H5''   U   138      63.721  68.101  77.347  1.00  0.00           H  
ATOM   4432  H4'   U   138      65.993  68.798  76.858  1.00  0.00           H  
ATOM   4433  H3'   U   138      65.590  68.140  79.584  1.00  0.00           H  
ATOM   4434  H1'   U   138      67.990  70.680  78.715  1.00  0.00           H  
ATOM   4435  H2'   U   138      67.828  68.434  79.997  1.00  0.00           H  
ATOM   4436 HO2'   U   138      68.159  67.608  77.598  1.00  0.00           H  
ATOM   4437  H3    U   138      68.135  71.688  83.134  1.00  0.00           H  
ATOM   4438  H5    U   138      64.192  71.654  82.091  1.00  0.00           H  
ATOM   4439  H6    U   138      64.801  70.808  80.052  1.00  0.00           H  
ATOM   4440  P     G   139      66.053  65.541  79.389  1.00  0.00           P  
ATOM   4441  OP2   G   139      64.981  65.912  80.346  1.00  0.00           O  
ATOM   4442  OP1   G   139      65.943  64.276  78.618  1.00  0.00           O  
ATOM   4443  O5'   G   139      67.435  65.516  80.182  1.00  0.00           O  
ATOM   4444  C5'   G   139      68.641  65.141  79.534  1.00  0.00           C  
ATOM   4445  C4'   G   139      69.839  65.356  80.425  1.00  0.00           C  
ATOM   4446  O4'   G   139      69.945  66.760  80.777  1.00  0.00           O  
ATOM   4447  C3'   G   139      69.809  64.639  81.767  1.00  0.00           C  
ATOM   4448  O3'   G   139      70.199  63.278  81.677  1.00  0.00           O  
ATOM   4449  C1'   G   139      70.403  66.896  82.131  1.00  0.00           C  
ATOM   4450  C2'   G   139      70.744  65.487  82.618  1.00  0.00           C  
ATOM   4451  O2'   G   139      72.105  65.212  82.319  1.00  0.00           O  
ATOM   4452  N1    G   139      69.388  69.092  86.610  1.00  0.00           N  
ATOM   4453  C2    G   139      70.567  68.562  86.143  1.00  0.00           C  
ATOM   4454  N2    G   139      71.617  68.623  86.975  1.00  0.00           N  
ATOM   4455  N3    G   139      70.707  68.013  84.948  1.00  0.00           N  
ATOM   4456  C4    G   139      69.556  68.035  84.243  1.00  0.00           C  
ATOM   4457  C5    G   139      68.328  68.538  84.616  1.00  0.00           C  
ATOM   4458  C6    G   139      68.191  69.124  85.902  1.00  0.00           C  
ATOM   4459  O6    G   139      67.185  69.626  86.416  1.00  0.00           O  
ATOM   4460  N7    G   139      67.396  68.367  83.603  1.00  0.00           N  
ATOM   4461  C8    G   139      68.062  67.773  82.650  1.00  0.00           C  
ATOM   4462  N9    G   139      69.377  67.542  82.972  1.00  0.00           N  
ATOM   4463  H5'   G   139      68.748  65.677  78.721  1.00  0.00           H  
ATOM   4464 H5''   G   139      68.590  64.194  79.287  1.00  0.00           H  
ATOM   4465  H4'   G   139      70.648  65.086  79.940  1.00  0.00           H  
ATOM   4466  H3'   G   139      68.903  64.689  82.138  1.00  0.00           H  
ATOM   4467  H1'   G   139      71.216  67.445  82.127  1.00  0.00           H  
ATOM   4468  H2'   G   139      70.553  65.382  83.574  1.00  0.00           H  
ATOM   4469 HO2'   G   139      72.164  64.338  81.880  1.00  0.00           H  
ATOM   4470  H1    G   139      69.388  69.476  87.512  1.00  0.00           H  
ATOM   4471  H22   G   139      72.485  68.261  86.695  1.00  0.00           H  
ATOM   4472  H21   G   139      71.521  69.028  87.862  1.00  0.00           H  
ATOM   4473  H8    G   139      67.663  67.519  81.791  1.00  0.00           H  
ATOM   4474  P     U   140      69.601  62.198  82.705  1.00  0.00           P  
ATOM   4475  OP2   U   140      68.169  62.520  82.929  1.00  0.00           O  
ATOM   4476  OP1   U   140      69.982  60.846  82.225  1.00  0.00           O  
ATOM   4477  O5'   U   140      70.388  62.480  84.061  1.00  0.00           O  
ATOM   4478  C5'   U   140      71.779  62.217  84.165  1.00  0.00           C  
ATOM   4479  C4'   U   140      72.330  62.650  85.502  1.00  0.00           C  
ATOM   4480  O4'   U   140      72.172  64.083  85.661  1.00  0.00           O  
ATOM   4481  C3'   U   140      71.647  62.064  86.729  1.00  0.00           C  
ATOM   4482  O3'   U   140      72.106  60.761  87.049  1.00  0.00           O  
ATOM   4483  C1'   U   140      71.835  64.402  87.011  1.00  0.00           C  
ATOM   4484  C2'   U   140      71.950  63.099  87.803  1.00  0.00           C  
ATOM   4485  O2'   U   140      73.279  62.968  88.285  1.00  0.00           O  
ATOM   4486  N1    U   140      70.471  64.981  87.076  1.00  0.00           N  
ATOM   4487  C2    U   140      70.123  65.647  88.236  1.00  0.00           C  
ATOM   4488  O2    U   140      70.878  65.774  89.183  1.00  0.00           O  
ATOM   4489  N3    U   140      68.850  66.167  88.250  1.00  0.00           N  
ATOM   4490  C4    U   140      67.910  66.090  87.245  1.00  0.00           C  
ATOM   4491  O4    U   140      66.805  66.610  87.410  1.00  0.00           O  
ATOM   4492  C5    U   140      68.340  65.387  86.075  1.00  0.00           C  
ATOM   4493  C6    U   140      69.573  64.872  86.035  1.00  0.00           C  
ATOM   4494  H5'   U   140      72.251  62.700  83.455  1.00  0.00           H  
ATOM   4495 H5''   U   140      71.932  61.255  84.054  1.00  0.00           H  
ATOM   4496  H4'   U   140      73.284  62.428  85.535  1.00  0.00           H  
ATOM   4497  H3'   U   140      70.680  62.034  86.575  1.00  0.00           H  
ATOM   4498  H1'   U   140      72.478  65.053  87.360  1.00  0.00           H  
ATOM   4499  H2'   U   140      71.294  63.063  88.531  1.00  0.00           H  
ATOM   4500 HO2'   U   140      73.609  62.070  88.073  1.00  0.00           H  
ATOM   4501  H3    U   140      68.584  66.642  89.063  1.00  0.00           H  
ATOM   4502  H5    U   140      67.735  65.284  85.311  1.00  0.00           H  
ATOM   4503  H6    U   140      69.844  64.394  85.223  1.00  0.00           H  
ATOM   4504  P     U   141      71.123  59.709  87.764  1.00  0.00           P  
ATOM   4505  OP2   U   141      69.771  59.871  87.173  1.00  0.00           O  
ATOM   4506  OP1   U   141      71.780  58.377  87.740  1.00  0.00           O  
ATOM   4507  O5'   U   141      71.064  60.204  89.277  1.00  0.00           O  
ATOM   4508  C5'   U   141      72.199  60.098  90.123  1.00  0.00           C  
ATOM   4509  C4'   U   141      71.943  60.716  91.476  1.00  0.00           C  
ATOM   4510  O4'   U   141      71.684  62.137  91.330  1.00  0.00           O  
ATOM   4511  C3'   U   141      70.733  60.195  92.234  1.00  0.00           C  
ATOM   4512  O3'   U   141      70.988  58.980  92.918  1.00  0.00           O  
ATOM   4513  C1'   U   141      70.673  62.556  92.252  1.00  0.00           C  
ATOM   4514  C2'   U   141      70.392  61.356  93.157  1.00  0.00           C  
ATOM   4515  O2'   U   141      71.272  61.404  94.271  1.00  0.00           O  
ATOM   4516  N1    U   141      69.464  63.000  91.515  1.00  0.00           N  
ATOM   4517  C2    U   141      68.544  63.761  92.213  1.00  0.00           C  
ATOM   4518  O2    U   141      68.688  64.074  93.382  1.00  0.00           O  
ATOM   4519  N3    U   141      67.442  64.149  91.490  1.00  0.00           N  
ATOM   4520  C4    U   141      67.168  63.861  90.171  1.00  0.00           C  
ATOM   4521  O4    U   141      66.129  64.283  89.662  1.00  0.00           O  
ATOM   4522  C5    U   141      68.164  63.069  89.513  1.00  0.00           C  
ATOM   4523  C6    U   141      69.247  62.679  90.192  1.00  0.00           C  
ATOM   4524  H5'   U   141      72.956  60.555  89.701  1.00  0.00           H  
ATOM   4525 H5''   U   141      72.422  59.152  90.242  1.00  0.00           H  
ATOM   4526  H4'   U   141      72.742  60.594  92.031  1.00  0.00           H  
ATOM   4527  H3'   U   141      69.993  60.059  91.603  1.00  0.00           H  
ATOM   4528  H1'   U   141      71.012  63.300  92.793  1.00  0.00           H  
ATOM   4529  H2'   U   141      69.453  61.331  93.437  1.00  0.00           H  
ATOM   4530 HO2'   U   141      71.692  60.526  94.383  1.00  0.00           H  
ATOM   4531  H3    U   141      66.778  64.689  91.966  1.00  0.00           H  
ATOM   4532  H5    U   141      68.052  62.818  88.572  1.00  0.00           H  
ATOM   4533  H6    U   141      69.913  62.138  89.720  1.00  0.00           H  
ATOM   4534  P     G   142      69.809  57.908  93.133  1.00  0.00           P  
ATOM   4535  OP2   G   142      68.985  57.878  91.898  1.00  0.00           O  
ATOM   4536  OP1   G   142      70.416  56.652  93.643  1.00  0.00           O  
ATOM   4537  O5'   G   142      68.925  58.537  94.300  1.00  0.00           O  
ATOM   4538  C5'   G   142      69.429  58.636  95.624  1.00  0.00           C  
ATOM   4539  C4'   G   142      68.499  59.423  96.513  1.00  0.00           C  
ATOM   4540  O4'   G   142      68.343  60.769  95.992  1.00  0.00           O  
ATOM   4541  C3'   G   142      67.074  58.900  96.619  1.00  0.00           C  
ATOM   4542  O3'   G   142      66.944  57.831  97.542  1.00  0.00           O  
ATOM   4543  C1'   G   142      66.995  61.220  96.183  1.00  0.00           C  
ATOM   4544  C2'   G   142      66.292  60.145  97.012  1.00  0.00           C  
ATOM   4545  O2'   G   142      66.456  60.444  98.391  1.00  0.00           O  
ATOM   4546  N1    G   142      62.965  63.228  93.809  1.00  0.00           N  
ATOM   4547  C2    G   142      63.270  63.210  95.148  1.00  0.00           C  
ATOM   4548  N2    G   142      62.390  63.803  95.968  1.00  0.00           N  
ATOM   4549  N3    G   142      64.360  62.651  95.648  1.00  0.00           N  
ATOM   4550  C4    G   142      65.133  62.102  94.689  1.00  0.00           C  
ATOM   4551  C5    G   142      64.919  62.066  93.326  1.00  0.00           C  
ATOM   4552  C6    G   142      63.746  62.669  92.803  1.00  0.00           C  
ATOM   4553  O6    G   142      63.378  62.741  91.625  1.00  0.00           O  
ATOM   4554  N7    G   142      65.955  61.405  92.682  1.00  0.00           N  
ATOM   4555  C8    G   142      66.765  61.057  93.646  1.00  0.00           C  
ATOM   4556  N9    G   142      66.327  61.449  94.888  1.00  0.00           N  
ATOM   4557  H5'   G   142      70.302  59.079  95.602  1.00  0.00           H  
ATOM   4558 H5''   G   142      69.538  57.734  95.993  1.00  0.00           H  
ATOM   4559  H4'   G   142      68.886  59.473  97.413  1.00  0.00           H  
ATOM   4560  H3'   G   142      66.775  58.599  95.736  1.00  0.00           H  
ATOM   4561  H1'   G   142      67.019  62.059  96.691  1.00  0.00           H  
ATOM   4562  H2'   G   142      65.345  60.067  96.768  1.00  0.00           H  
ATOM   4563 HO2'   G   142      66.762  59.640  98.858  1.00  0.00           H  
ATOM   4564  H1    G   142      62.131  63.669  93.538  1.00  0.00           H  
ATOM   4565  H22   G   142      62.556  63.821  96.934  1.00  0.00           H  
ATOM   4566  H21   G   142      61.581  64.219  95.604  1.00  0.00           H  
ATOM   4567  H8    G   142      67.601  60.568  93.497  1.00  0.00           H  
ATOM   4568  P     A   143      65.799  56.721  97.335  1.00  0.00           P  
ATOM   4569  OP2   A   143      65.740  56.386  95.891  1.00  0.00           O  
ATOM   4570  OP1   A   143      66.018  55.644  98.332  1.00  0.00           O  
ATOM   4571  O5'   A   143      64.452  57.483  97.718  1.00  0.00           O  
ATOM   4572  C5'   A   143      64.212  57.914  99.050  1.00  0.00           C  
ATOM   4573  C4'   A   143      62.939  58.715  99.151  1.00  0.00           C  
ATOM   4574  O4'   A   143      63.046  59.913  98.338  1.00  0.00           O  
ATOM   4575  C3'   A   143      61.679  58.033  98.641  1.00  0.00           C  
ATOM   4576  O3'   A   143      61.111  57.140  99.585  1.00  0.00           O  
ATOM   4577  C1'   A   143      61.787  60.209  97.725  1.00  0.00           C  
ATOM   4578  C2'   A   143      60.778  59.212  98.298  1.00  0.00           C  
ATOM   4579  O2'   A   143      60.192  59.769  99.465  1.00  0.00           O  
ATOM   4580  N1    A   143      59.523  61.275  93.220  1.00  0.00           N  
ATOM   4581  C2    A   143      59.155  61.501  94.489  1.00  0.00           C  
ATOM   4582  N3    A   143      59.794  61.196  95.616  1.00  0.00           N  
ATOM   4583  C4    A   143      60.960  60.578  95.350  1.00  0.00           C  
ATOM   4584  C5    A   143      61.470  60.277  94.102  1.00  0.00           C  
ATOM   4585  C6    A   143      60.698  60.654  92.988  1.00  0.00           C  
ATOM   4586  N6    A   143      61.064  60.428  91.725  1.00  0.00           N  
ATOM   4587  N7    A   143      62.698  59.638  94.216  1.00  0.00           N  
ATOM   4588  C8    A   143      62.897  59.568  95.509  1.00  0.00           C  
ATOM   4589  N9    A   143      61.885  60.118  96.256  1.00  0.00           N  
ATOM   4590  H5'   A   143      64.964  58.469  99.347  1.00  0.00           H  
ATOM   4591 H5''   A   143      64.144  57.130  99.633  1.00  0.00           H  
ATOM   4592  H4'   A   143      62.802  58.977 100.086  1.00  0.00           H  
ATOM   4593  H3'   A   143      61.890  57.541  97.820  1.00  0.00           H  
ATOM   4594  H1'   A   143      61.526  61.119  97.979  1.00  0.00           H  
ATOM   4595  H2'   A   143      60.101  58.965  97.634  1.00  0.00           H  
ATOM   4596 HO2'   A   143      60.226  59.107 100.186  1.00  0.00           H  
ATOM   4597  H2    A   143      58.294  61.956  94.602  1.00  0.00           H  
ATOM   4598  H61   A   143      60.483  60.713  90.988  1.00  0.00           H  
ATOM   4599  H62   A   143      61.912  59.979  91.532  1.00  0.00           H  
ATOM   4600  H8    A   143      63.695  59.160  95.906  1.00  0.00           H  
ATOM   4601  P     U   144      60.385  55.802  99.074  1.00  0.00           P  
ATOM   4602  OP2   U   144      61.198  55.155  98.012  1.00  0.00           O  
ATOM   4603  OP1   U   144      60.007  55.034 100.296  1.00  0.00           O  
ATOM   4604  O5'   U   144      59.059  56.329  98.366  1.00  0.00           O  
ATOM   4605  C5'   U   144      58.015  56.983  99.111  1.00  0.00           C  
ATOM   4606  C4'   U   144      56.977  57.520  98.160  1.00  0.00           C  
ATOM   4607  O4'   U   144      57.614  58.471  97.262  1.00  0.00           O  
ATOM   4608  C3'   U   144      56.371  56.481  97.226  1.00  0.00           C  
ATOM   4609  O3'   U   144      55.298  55.761  97.829  1.00  0.00           O  
ATOM   4610  C1'   U   144      57.032  58.364  95.979  1.00  0.00           C  
ATOM   4611  C2'   U   144      55.905  57.334  96.057  1.00  0.00           C  
ATOM   4612  O2'   U   144      54.691  57.994  96.335  1.00  0.00           O  
ATOM   4613  N1    U   144      58.066  57.993  94.999  1.00  0.00           N  
ATOM   4614  C2    U   144      57.841  58.339  93.679  1.00  0.00           C  
ATOM   4615  O2    U   144      56.840  58.919  93.313  1.00  0.00           O  
ATOM   4616  N3    U   144      58.831  57.978  92.802  1.00  0.00           N  
ATOM   4617  C4    U   144      60.001  57.315  93.102  1.00  0.00           C  
ATOM   4618  O4    U   144      60.809  57.086  92.204  1.00  0.00           O  
ATOM   4619  C5    U   144      60.161  56.982  94.488  1.00  0.00           C  
ATOM   4620  C6    U   144      59.215  57.324  95.365  1.00  0.00           C  
ATOM   4621  H5'   U   144      58.434  57.802  99.711  1.00  0.00           H  
ATOM   4622 H5''   U   144      57.550  56.274  99.813  1.00  0.00           H  
ATOM   4623  H4'   U   144      56.202  57.942  98.818  1.00  0.00           H  
ATOM   4624  H3'   U   144      57.075  55.691  96.928  1.00  0.00           H  
ATOM   4625  H1'   U   144      56.582  59.304  95.626  1.00  0.00           H  
ATOM   4626  H2'   U   144      55.709  56.742  95.152  1.00  0.00           H  
ATOM   4627 HO2'   U   144      54.141  57.434  96.956  1.00  0.00           H  
ATOM   4628  H3    U   144      58.687  58.219  91.841  1.00  0.00           H  
ATOM   4629  H5    U   144      61.060  56.446  94.827  1.00  0.00           H  
ATOM   4630  H6    U   144      59.357  57.061  96.424  1.00  0.00           H  
ATOM   4631  P     A   145      54.906  54.297  97.297  1.00  0.00           P  
ATOM   4632  OP2   A   145      56.162  53.568  96.988  1.00  0.00           O  
ATOM   4633  OP1   A   145      53.930  53.708  98.248  1.00  0.00           O  
ATOM   4634  O5'   A   145      54.149  54.577  95.923  1.00  0.00           O  
ATOM   4635  C5'   A   145      54.050  53.569  94.927  1.00  0.00           C  
ATOM   4636  C4'   A   145      53.896  54.165  93.550  1.00  0.00           C  
ATOM   4637  O4'   A   145      54.875  55.221  93.342  1.00  0.00           O  
ATOM   4638  C3'   A   145      54.101  53.210  92.384  1.00  0.00           C  
ATOM   4639  O3'   A   145      52.937  52.469  92.062  1.00  0.00           O  
ATOM   4640  C1'   A   145      55.306  55.229  92.003  1.00  0.00           C  
ATOM   4641  C2'   A   145      54.468  54.179  91.261  1.00  0.00           C  
ATOM   4642  O2'   A   145      53.314  54.812  90.729  1.00  0.00           O  
ATOM   4643  N1    A   145      59.584  54.905  89.148  1.00  0.00           N  
ATOM   4644  C2    A   145      58.327  55.260  88.850  1.00  0.00           C  
ATOM   4645  N3    A   145      57.260  55.322  89.644  1.00  0.00           N  
ATOM   4646  C4    A   145      57.580  54.962  90.899  1.00  0.00           C  
ATOM   4647  C5    A   145      58.825  54.573  91.358  1.00  0.00           C  
ATOM   4648  C6    A   145      59.872  54.550  90.419  1.00  0.00           C  
ATOM   4649  N6    A   145      61.124  54.196  90.715  1.00  0.00           N  
ATOM   4650  N7    A   145      58.778  54.275  92.713  1.00  0.00           N  
ATOM   4651  C8    A   145      57.526  54.487  93.038  1.00  0.00           C  
ATOM   4652  N9    A   145      56.745  54.904  91.989  1.00  0.00           N  
ATOM   4653  H5'   A   145      53.273  53.004  95.119  1.00  0.00           H  
ATOM   4654 H5''   A   145      54.859  53.017  94.948  1.00  0.00           H  
ATOM   4655  H4'   A   145      52.998  54.553  93.488  1.00  0.00           H  
ATOM   4656  H3'   A   145      54.841  52.589  92.553  1.00  0.00           H  
ATOM   4657  H1'   A   145      55.165  56.108  91.591  1.00  0.00           H  
ATOM   4658  H2'   A   145      54.995  53.737  90.562  1.00  0.00           H  
ATOM   4659 HO2'   A   145      52.553  54.198  90.799  1.00  0.00           H  
ATOM   4660  H2    A   145      58.171  55.509  87.915  1.00  0.00           H  
ATOM   4661  H61   A   145      61.812  54.199  90.017  1.00  0.00           H  
ATOM   4662  H62   A   145      61.357  53.935  91.630  1.00  0.00           H  
ATOM   4663  H8    A   145      57.180  54.358  93.946  1.00  0.00           H  
ATOM   4664  P     U   146      53.002  50.867  91.958  1.00  0.00           P  
ATOM   4665  OP2   U   146      54.220  50.410  92.673  1.00  0.00           O  
ATOM   4666  OP1   U   146      51.675  50.326  92.348  1.00  0.00           O  
ATOM   4667  O5'   U   146      53.210  50.590  90.403  1.00  0.00           O  
ATOM   4668  C5'   U   146      52.173  50.855  89.470  1.00  0.00           C  
ATOM   4669  C4'   U   146      52.486  50.279  88.111  1.00  0.00           C  
ATOM   4670  O4'   U   146      53.652  50.926  87.524  1.00  0.00           O  
ATOM   4671  C3'   U   146      52.866  48.806  88.079  1.00  0.00           C  
ATOM   4672  O3'   U   146      51.751  47.943  88.212  1.00  0.00           O  
ATOM   4673  C1'   U   146      54.310  50.012  86.696  1.00  0.00           C  
ATOM   4674  C2'   U   146      53.500  48.720  86.705  1.00  0.00           C  
ATOM   4675  O2'   U   146      52.517  48.768  85.681  1.00  0.00           O  
ATOM   4676  N1    U   146      55.687  49.817  87.211  1.00  0.00           N  
ATOM   4677  C2    U   146      56.596  49.208  86.366  1.00  0.00           C  
ATOM   4678  O2    U   146      56.313  48.835  85.241  1.00  0.00           O  
ATOM   4679  N3    U   146      57.857  49.049  86.885  1.00  0.00           N  
ATOM   4680  C4    U   146      58.296  49.427  88.136  1.00  0.00           C  
ATOM   4681  O4    U   146      59.466  49.214  88.457  1.00  0.00           O  
ATOM   4682  C5    U   146      57.302  50.051  88.955  1.00  0.00           C  
ATOM   4683  C6    U   146      56.065  50.220  88.475  1.00  0.00           C  
ATOM   4684  H5'   U   146      52.059  51.824  89.387  1.00  0.00           H  
ATOM   4685 H5''   U   146      51.339  50.461  89.799  1.00  0.00           H  
ATOM   4686  H4'   U   146      51.710  50.418  87.530  1.00  0.00           H  
ATOM   4687  H3'   U   146      53.530  48.581  88.763  1.00  0.00           H  
ATOM   4688  H1'   U   146      54.352  50.360  85.780  1.00  0.00           H  
ATOM   4689  H2'   U   146      54.071  47.927  86.622  1.00  0.00           H  
ATOM   4690 HO2'   U   146      51.701  48.329  86.001  1.00  0.00           H  
ATOM   4691  H3    U   146      58.517  48.619  86.303  1.00  0.00           H  
ATOM   4692  H5    U   146      57.526  50.353  89.860  1.00  0.00           H  
ATOM   4693  H6    U   146      55.403  50.648  89.054  1.00  0.00           H  
ATOM   4694  P     G   147      51.869  46.596  89.080  1.00  0.00           P  
ATOM   4695  OP2   G   147      52.741  46.877  90.249  1.00  0.00           O  
ATOM   4696  OP1   G   147      50.499  46.066  89.296  1.00  0.00           O  
ATOM   4697  O5'   G   147      52.643  45.586  88.120  1.00  0.00           O  
ATOM   4698  C5'   G   147      52.003  45.026  86.984  1.00  0.00           C  
ATOM   4699  C4'   G   147      53.005  44.468  86.000  1.00  0.00           C  
ATOM   4700  O4'   G   147      54.045  45.449  85.756  1.00  0.00           O  
ATOM   4701  C3'   G   147      53.807  43.267  86.464  1.00  0.00           C  
ATOM   4702  O3'   G   147      53.091  42.048  86.329  1.00  0.00           O  
ATOM   4703  C1'   G   147      55.287  44.819  85.504  1.00  0.00           C  
ATOM   4704  C2'   G   147      55.008  43.320  85.534  1.00  0.00           C  
ATOM   4705  O2'   G   147      54.661  42.901  84.233  1.00  0.00           O  
ATOM   4706  N1    G   147      60.158  45.061  86.948  1.00  0.00           N  
ATOM   4707  C2    G   147      59.607  44.468  85.843  1.00  0.00           C  
ATOM   4708  N2    G   147      60.462  43.843  85.016  1.00  0.00           N  
ATOM   4709  N3    G   147      58.310  44.477  85.563  1.00  0.00           N  
ATOM   4710  C4    G   147      57.593  45.109  86.512  1.00  0.00           C  
ATOM   4711  C5    G   147      58.041  45.722  87.654  1.00  0.00           C  
ATOM   4712  C6    G   147      59.435  45.735  87.929  1.00  0.00           C  
ATOM   4713  O6    G   147      60.027  46.261  88.884  1.00  0.00           O  
ATOM   4714  N7    G   147      56.984  46.260  88.369  1.00  0.00           N  
ATOM   4715  C8    G   147      55.928  45.965  87.662  1.00  0.00           C  
ATOM   4716  N9    G   147      56.226  45.272  86.522  1.00  0.00           N  
ATOM   4717  H5'   G   147      51.472  45.720  86.541  1.00  0.00           H  
ATOM   4718 H5''   G   147      51.406  44.305  87.275  1.00  0.00           H  
ATOM   4719  H4'   G   147      52.401  44.204  85.121  1.00  0.00           H  
ATOM   4720  H3'   G   147      54.067  43.294  87.533  1.00  0.00           H  
ATOM   4721  H1'   G   147      55.759  45.037  84.535  1.00  0.00           H  
ATOM   4722  H2'   G   147      55.821  42.653  85.853  1.00  0.00           H  
ATOM   4723 HO2'   G   147      53.892  42.262  84.281  1.00  0.00           H  
ATOM   4724  H1    G   147      61.150  45.004  87.056  1.00  0.00           H  
ATOM   4725  H22   G   147      60.119  43.388  84.194  1.00  0.00           H  
ATOM   4726  H21   G   147      61.440  43.833  85.221  1.00  0.00           H  
ATOM   4727  H8    G   147      54.905  46.249  87.953  1.00  0.00           H  
ATOM   4728  P     G   148      53.320  40.897  87.416  1.00  0.00           P  
ATOM   4729  OP2   G   148      53.491  41.578  88.726  1.00  0.00           O  
ATOM   4730  OP1   G   148      52.264  39.870  87.246  1.00  0.00           O  
ATOM   4731  O5'   G   148      54.736  40.284  87.027  1.00  0.00           O  
ATOM   4732  C5'   G   148      54.917  39.533  85.835  1.00  0.00           C  
ATOM   4733  C4'   G   148      56.368  39.176  85.687  1.00  0.00           C  
ATOM   4734  O4'   G   148      57.156  40.388  85.704  1.00  0.00           O  
ATOM   4735  C3'   G   148      56.920  38.398  86.862  1.00  0.00           C  
ATOM   4736  O3'   G   148      56.604  37.020  86.750  1.00  0.00           O  
ATOM   4737  C1'   G   148      58.431  40.104  86.294  1.00  0.00           C  
ATOM   4738  C2'   G   148      58.415  38.652  86.751  1.00  0.00           C  
ATOM   4739  O2'   G   148      59.031  37.833  85.781  1.00  0.00           O  
ATOM   4740  N1    G   148      61.934  42.118  89.371  1.00  0.00           N  
ATOM   4741  C2    G   148      62.089  41.182  88.374  1.00  0.00           C  
ATOM   4742  N2    G   148      63.329  40.720  88.186  1.00  0.00           N  
ATOM   4743  N3    G   148      61.094  40.731  87.623  1.00  0.00           N  
ATOM   4744  C4    G   148      59.917  41.295  87.959  1.00  0.00           C  
ATOM   4745  C5    G   148      59.662  42.230  88.937  1.00  0.00           C  
ATOM   4746  C6    G   148      60.724  42.697  89.733  1.00  0.00           C  
ATOM   4747  O6    G   148      60.680  43.499  90.661  1.00  0.00           O  
ATOM   4748  N7    G   148      58.312  42.545  88.978  1.00  0.00           N  
ATOM   4749  C8    G   148      57.778  41.801  88.046  1.00  0.00           C  
ATOM   4750  N9    G   148      58.697  41.025  87.388  1.00  0.00           N  
ATOM   4751  H5'   G   148      54.581  40.116  84.966  1.00  0.00           H  
ATOM   4752 H5''   G   148      54.303  38.621  85.867  1.00  0.00           H  
ATOM   4753  H4'   G   148      56.409  38.603  84.750  1.00  0.00           H  
ATOM   4754  H3'   G   148      56.494  38.698  87.832  1.00  0.00           H  
ATOM   4755  H1'   G   148      59.261  40.206  85.580  1.00  0.00           H  
ATOM   4756  H2'   G   148      58.953  38.436  87.685  1.00  0.00           H  
ATOM   4757 HO2'   G   148      59.684  37.220  86.227  1.00  0.00           H  
ATOM   4758  H1    G   148      62.752  42.400  89.871  1.00  0.00           H  
ATOM   4759  H22   G   148      63.505  40.035  87.479  1.00  0.00           H  
ATOM   4760  H21   G   148      64.080  41.059  88.751  1.00  0.00           H  
ATOM   4761  H8    G   148      56.703  41.804  87.810  1.00  0.00           H  
ATOM   4762  P     A   149      56.430  36.143  88.081  1.00  0.00           P  
ATOM   4763  OP2   A   149      55.809  36.999  89.126  1.00  0.00           O  
ATOM   4764  OP1   A   149      55.764  34.883  87.660  1.00  0.00           O  
ATOM   4765  O5'   A   149      57.921  35.805  88.540  1.00  0.00           O  
ATOM   4766  C5'   A   149      58.739  34.909  87.766  1.00  0.00           C  
ATOM   4767  C4'   A   149      60.190  35.045  88.156  1.00  0.00           C  
ATOM   4768  O4'   A   149      60.597  36.436  88.074  1.00  0.00           O  
ATOM   4769  C3'   A   149      60.539  34.644  89.577  1.00  0.00           C  
ATOM   4770  O3'   A   149      60.683  33.240  89.692  1.00  0.00           O  
ATOM   4771  C1'   A   149      61.585  36.693  89.072  1.00  0.00           C  
ATOM   4772  C2'   A   149      61.857  35.375  89.798  1.00  0.00           C  
ATOM   4773  O2'   A   149      62.947  34.735  89.171  1.00  0.00           O  
ATOM   4774  N1    A   149      62.938  40.350  92.426  1.00  0.00           N  
ATOM   4775  C2    A   149      63.661  39.489  91.706  1.00  0.00           C  
ATOM   4776  N3    A   149      63.253  38.559  90.851  1.00  0.00           N  
ATOM   4777  C4    A   149      61.912  38.560  90.756  1.00  0.00           C  
ATOM   4778  C5    A   149      61.037  39.388  91.432  1.00  0.00           C  
ATOM   4779  C6    A   149      61.595  40.322  92.311  1.00  0.00           C  
ATOM   4780  N6    A   149      60.870  41.177  93.034  1.00  0.00           N  
ATOM   4781  N7    A   149      59.724  39.103  91.089  1.00  0.00           N  
ATOM   4782  C8    A   149      59.830  38.123  90.229  1.00  0.00           C  
ATOM   4783  N9    A   149      61.128  37.744  89.978  1.00  0.00           N  
ATOM   4784  H5'   A   149      58.626  35.125  86.694  1.00  0.00           H  
ATOM   4785 H5''   A   149      58.413  33.870  87.922  1.00  0.00           H  
ATOM   4786  H4'   A   149      60.718  34.369  87.468  1.00  0.00           H  
ATOM   4787  H3'   A   149      59.761  34.897  90.312  1.00  0.00           H  
ATOM   4788  H1'   A   149      62.543  37.029  88.650  1.00  0.00           H  
ATOM   4789  H2'   A   149      62.138  35.433  90.859  1.00  0.00           H  
ATOM   4790 HO2'   A   149      62.795  33.746  89.165  1.00  0.00           H  
ATOM   4791  H2    A   149      64.749  39.559  91.842  1.00  0.00           H  
ATOM   4792  H61   A   149      61.324  41.823  93.648  1.00  0.00           H  
ATOM   4793  H62   A   149      59.873  41.172  92.963  1.00  0.00           H  
ATOM   4794  H8    A   149      58.962  37.648  89.748  1.00  0.00           H  
ATOM   4795  P     U   150      60.043  32.485  90.952  1.00  0.00           P  
ATOM   4796  OP2   U   150      58.680  33.035  91.192  1.00  0.00           O  
ATOM   4797  OP1   U   150      60.222  31.030  90.725  1.00  0.00           O  
ATOM   4798  O5'   U   150      60.976  32.923  92.163  1.00  0.00           O  
ATOM   4799  C5'   U   150      62.308  32.407  92.276  1.00  0.00           C  
ATOM   4800  C4'   U   150      63.096  33.218  93.267  1.00  0.00           C  
ATOM   4801  O4'   U   150      63.121  34.610  92.853  1.00  0.00           O  
ATOM   4802  C3'   U   150      62.525  33.288  94.673  1.00  0.00           C  
ATOM   4803  O3'   U   150      62.801  32.125  95.434  1.00  0.00           O  
ATOM   4804  C1'   U   150      63.188  35.427  93.988  1.00  0.00           C  
ATOM   4805  C2'   U   150      63.232  34.515  95.214  1.00  0.00           C  
ATOM   4806  O2'   U   150      64.580  34.235  95.514  1.00  0.00           O  
ATOM   4807  N1    U   150      62.015  36.315  94.030  1.00  0.00           N  
ATOM   4808  C2    U   150      62.137  37.492  94.740  1.00  0.00           C  
ATOM   4809  O2    U   150      63.174  37.823  95.288  1.00  0.00           O  
ATOM   4810  N3    U   150      61.004  38.268  94.784  1.00  0.00           N  
ATOM   4811  C4    U   150      59.788  38.000  94.196  1.00  0.00           C  
ATOM   4812  O4    U   150      58.873  38.811  94.306  1.00  0.00           O  
ATOM   4813  C5    U   150      59.737  36.774  93.466  1.00  0.00           C  
ATOM   4814  C6    U   150      60.826  35.990  93.407  1.00  0.00           C  
ATOM   4815  H5'   U   150      62.807  32.431  91.297  1.00  0.00           H  
ATOM   4816 H5''   U   150      62.280  31.355  92.598  1.00  0.00           H  
ATOM   4817  H4'   U   150      64.080  32.727  93.295  1.00  0.00           H  
ATOM   4818  H3'   U   150      61.428  33.360  94.701  1.00  0.00           H  
ATOM   4819  H1'   U   150      64.085  36.062  94.030  1.00  0.00           H  
ATOM   4820  H2'   U   150      62.791  34.880  96.152  1.00  0.00           H  
ATOM   4821 HO2'   U   150      64.666  33.284  95.813  1.00  0.00           H  
ATOM   4822  H3    U   150      61.067  39.123  95.302  1.00  0.00           H  
ATOM   4823  H5    U   150      58.809  36.472  92.956  1.00  0.00           H  
ATOM   4824  H6    U   150      60.769  35.049  92.839  1.00  0.00           H  
ATOM   4825  P     G   151      61.711  31.561  96.472  1.00  0.00           P  
ATOM   4826  OP2   G   151      60.398  31.517  95.780  1.00  0.00           O  
ATOM   4827  OP1   G   151      62.259  30.325  97.087  1.00  0.00           O  
ATOM   4828  O5'   G   151      61.637  32.682  97.601  1.00  0.00           O  
ATOM   4829  C5'   G   151      62.733  32.912  98.474  1.00  0.00           C  
ATOM   4830  C4'   G   151      62.554  34.182  99.267  1.00  0.00           C  
ATOM   4831  O4'   G   151      62.390  35.325  98.378  1.00  0.00           O  
ATOM   4832  C3'   G   151      61.318  34.247 100.152  1.00  0.00           C  
ATOM   4833  O3'   G   151      61.483  33.565 101.384  1.00  0.00           O  
ATOM   4834  C1'   G   151      61.546  36.269  98.953  1.00  0.00           C  
ATOM   4835  C2'   G   151      61.195  35.749 100.355  1.00  0.00           C  
ATOM   4836  O2'   G   151      62.161  36.225 101.282  1.00  0.00           O  
ATOM   4837  N1    G   151      57.699  39.308  97.584  1.00  0.00           N  
ATOM   4838  C2    G   151      58.707  39.529  98.490  1.00  0.00           C  
ATOM   4839  N2    G   151      58.695  40.714  99.118  1.00  0.00           N  
ATOM   4840  N3    G   151      59.660  38.653  98.763  1.00  0.00           N  
ATOM   4841  C4    G   151      59.523  37.518  98.045  1.00  0.00           C  
ATOM   4842  C5    G   151      58.555  37.198  97.117  1.00  0.00           C  
ATOM   4843  C6    G   151      57.538  38.147  96.834  1.00  0.00           C  
ATOM   4844  O6    G   151      56.593  38.050  96.043  1.00  0.00           O  
ATOM   4845  N7    G   151      58.768  35.928  96.600  1.00  0.00           N  
ATOM   4846  C8    G   151      59.841  35.506  97.212  1.00  0.00           C  
ATOM   4847  N9    G   151      60.351  36.421  98.102  1.00  0.00           N  
ATOM   4848  H5'   G   151      63.555  32.979  97.944  1.00  0.00           H  
ATOM   4849 H5''   G   151      62.813  32.156  99.093  1.00  0.00           H  
ATOM   4850  H4'   G   151      63.352  34.328  99.817  1.00  0.00           H  
ATOM   4851  H3'   G   151      60.545  33.914  99.651  1.00  0.00           H  
ATOM   4852  H1'   G   151      62.004  37.132  99.030  1.00  0.00           H  
ATOM   4853  H2'   G   151      60.285  36.003 100.617  1.00  0.00           H  
ATOM   4854 HO2'   G   151      62.945  36.546 100.789  1.00  0.00           H  
ATOM   4855  H1    G   151      57.040  40.023  97.454  1.00  0.00           H  
ATOM   4856  H22   G   151      59.390  40.928  99.776  1.00  0.00           H  
ATOM   4857  H21   G   151      57.992  41.368  98.922  1.00  0.00           H  
ATOM   4858  H8    G   151      60.242  34.627  97.052  1.00  0.00           H  
ATOM   4859  P     C   152      62.224  34.204 102.636  1.00  0.00           P  
ATOM   4860  OP2   C   152      63.605  34.522 102.194  1.00  0.00           O  
ATOM   4861  OP1   C   152      61.346  35.292 103.138  1.00  0.00           O  
ATOM   4862  O5'   C   152      62.312  33.083 103.765  1.00  0.00           O  
ATOM   4863  C5'   C   152      61.488  33.143 104.919  1.00  0.00           C  
ATOM   4864  C4'   C   152      61.836  34.325 105.791  1.00  0.00           C  
ATOM   4865  O4'   C   152      61.957  35.511 104.985  1.00  0.00           O  
ATOM   4866  C3'   C   152      60.814  34.697 106.854  1.00  0.00           C  
ATOM   4867  O3'   C   152      60.949  33.934 108.041  1.00  0.00           O  
ATOM   4868  C1'   C   152      61.487  36.651 105.695  1.00  0.00           C  
ATOM   4869  C2'   C   152      61.095  36.172 107.095  1.00  0.00           C  
ATOM   4870  O2'   C   152      62.201  36.350 107.967  1.00  0.00           O  
ATOM   4871  N1    C   152      60.337  37.223 104.952  1.00  0.00           N  
ATOM   4872  C2    C   152      59.904  38.513 105.286  1.00  0.00           C  
ATOM   4873  O2    C   152      60.490  39.134 106.186  1.00  0.00           O  
ATOM   4874  N3    C   152      58.858  39.057 104.623  1.00  0.00           N  
ATOM   4875  C4    C   152      58.246  38.369 103.660  1.00  0.00           C  
ATOM   4876  N4    C   152      57.218  38.946 103.033  1.00  0.00           N  
ATOM   4877  C5    C   152      58.661  37.056 103.297  1.00  0.00           C  
ATOM   4878  C6    C   152      59.698  36.528 103.959  1.00  0.00           C  
ATOM   4879  H5'   C   152      61.603  32.319 105.436  1.00  0.00           H  
ATOM   4880 H5''   C   152      60.552  33.218 104.639  1.00  0.00           H  
ATOM   4881  H4'   C   152      62.697  34.151 106.226  1.00  0.00           H  
ATOM   4882  H3'   C   152      59.908  34.581 106.499  1.00  0.00           H  
ATOM   4883  H1'   C   152      62.194  37.326 105.772  1.00  0.00           H  
ATOM   4884  H2'   C   152      60.298  36.640 107.420  1.00  0.00           H  
ATOM   4885 HO2'   C   152      62.226  35.609 108.607  1.00  0.00           H  
ATOM   4886  H42   C   152      56.747  38.466 102.321  1.00  0.00           H  
ATOM   4887  H41   C   152      56.935  39.850 103.286  1.00  0.00           H  
ATOM   4888  H5    C   152      58.204  36.558 102.587  1.00  0.00           H  
ATOM   4889  H6    C   152      59.998  35.626 103.724  1.00  0.00           H  
ATOM   4890  P     A   153      59.661  33.234 108.703  1.00  0.00           P  
ATOM   4891  OP2   A   153      58.946  32.487 107.638  1.00  0.00           O  
ATOM   4892  OP1   A   153      60.103  32.523 109.928  1.00  0.00           O  
ATOM   4893  O5'   A   153      58.743  34.459 109.146  1.00  0.00           O  
ATOM   4894  C5'   A   153      59.125  35.303 110.222  1.00  0.00           C  
ATOM   4895  C4'   A   153      58.249  36.528 110.303  1.00  0.00           C  
ATOM   4896  O4'   A   153      58.386  37.308 109.090  1.00  0.00           O  
ATOM   4897  C3'   A   153      56.753  36.274 110.400  1.00  0.00           C  
ATOM   4898  O3'   A   153      56.329  35.948 111.712  1.00  0.00           O  
ATOM   4899  C1'   A   153      57.148  37.884 108.728  1.00  0.00           C  
ATOM   4900  C2'   A   153      56.167  37.572 109.860  1.00  0.00           C  
ATOM   4901  O2'   A   153      56.229  38.607 110.830  1.00  0.00           O  
ATOM   4902  N1    A   153      53.925  38.254 104.725  1.00  0.00           N  
ATOM   4903  C2    A   153      54.083  39.000 105.825  1.00  0.00           C  
ATOM   4904  N3    A   153      54.943  38.846 106.829  1.00  0.00           N  
ATOM   4905  C4    A   153      55.722  37.768 106.627  1.00  0.00           C  
ATOM   4906  C5    A   153      55.679  36.906 105.547  1.00  0.00           C  
ATOM   4907  C6    A   153      54.724  37.179 104.552  1.00  0.00           C  
ATOM   4908  N6    A   153      54.566  36.435 103.455  1.00  0.00           N  
ATOM   4909  N7    A   153      56.634  35.907 105.679  1.00  0.00           N  
ATOM   4910  C8    A   153      57.222  36.183 106.817  1.00  0.00           C  
ATOM   4911  N9    A   153      56.721  37.297 107.444  1.00  0.00           N  
ATOM   4912  H5'   A   153      60.055  35.584 110.095  1.00  0.00           H  
ATOM   4913 H5''   A   153      59.055  34.804 111.062  1.00  0.00           H  
ATOM   4914  H4'   A   153      58.528  37.074 111.068  1.00  0.00           H  
ATOM   4915  H3'   A   153      56.510  35.542 109.794  1.00  0.00           H  
ATOM   4916  H1'   A   153      57.234  38.856 108.630  1.00  0.00           H  
ATOM   4917  H2'   A   153      55.256  37.443 109.524  1.00  0.00           H  
ATOM   4918 HO2'   A   153      56.119  38.216 111.721  1.00  0.00           H  
ATOM   4919  H2    A   153      53.479  39.768 105.903  1.00  0.00           H  
ATOM   4920  H61   A   153      53.882  36.675 102.795  1.00  0.00           H  
ATOM   4921  H62   A   153      55.134  35.650 103.308  1.00  0.00           H  
ATOM   4922  H8    A   153      57.953  35.644 107.186  1.00  0.00           H  
ATOM   4923  P     G   154      55.263  34.769 111.948  1.00  0.00           P  
ATOM   4924  OP2   G   154      55.644  33.625 111.082  1.00  0.00           O  
ATOM   4925  OP1   G   154      55.118  34.565 113.413  1.00  0.00           O  
ATOM   4926  O5'   G   154      53.894  35.370 111.397  1.00  0.00           O  
ATOM   4927  C5'   G   154      53.298  36.504 112.008  1.00  0.00           C  
ATOM   4928  C4'   G   154      52.164  37.046 111.181  1.00  0.00           C  
ATOM   4929  O4'   G   154      52.668  37.419 109.875  1.00  0.00           O
[truncated: 9,817 more chars]
