# Supplementary material for: Chemical reversible crosslinking enables measurement of RNA 3D distances and alternative conformations in cells
Source: Nat Commun. 2022 Feb 17;13:911. doi: 10.1038/s41467-022-28602-3 (PMC8854666; doi:10.1038/s41467-022-28602-3)
Supplement: Supplementary file 3 — Source Data [file 41467_2022_28602_MOESM3_ESM.zip › Source Data/Source Data SI/sfig15/all_RN7SK_exo_genome_crssant/all_RN7SK_SHARC_exo_prigap1_filtered_mod.cliques.t_o0.1.sam]

@HD	VN:1.4	SO:coordinate
@SQ	SN:chr1	LN:248956422
@SQ	SN:chr2	LN:242193529
@SQ	SN:chr3	LN:198295559
@SQ	SN:chr4	LN:190214555
@SQ	SN:chr5	LN:181538259
@SQ	SN:chr6	LN:170805979
@SQ	SN:chr7	LN:159345973
@SQ	SN:chr8	LN:145138636
@SQ	SN:chr9	LN:138394717
@SQ	SN:chr10	LN:133797422
@SQ	SN:chr11	LN:135086622
@SQ	SN:chr12	LN:133275309
@SQ	SN:chr13	LN:114364328
@SQ	SN:chr14	LN:107043718
@SQ	SN:chr15	LN:101991189
@SQ	SN:chr16	LN:90338345
@SQ	SN:chr17	LN:83257441
@SQ	SN:chr18	LN:80373285
@SQ	SN:chr19	LN:58617616
@SQ	SN:chr20	LN:64444167
@SQ	SN:chr21	LN:46709983
@SQ	SN:chr22	LN:50818468
@SQ	SN:chrX	LN:156040895
@SQ	SN:chrY	LN:57227415
@SQ	SN:chrM	LN:16569
@SQ	SN:hs12S	LN:954
@SQ	SN:hs16S	LN:1559
@SQ	SN:hs5S	LN:121
@SQ	SN:hs45S	LN:13357
@SQ	SN:RN7SK	LN:331
@SQ	SN:RN7SL	LN:288
@SQ	SN:hssnRNA	LN:2058
@SQ	SN:RNU7	LN:63
@SQ	SN:RNY	LN:694
@SQ	SN:U3	LN:217
@SQ	SN:U8	LN:136
@SQ	SN:U13	LN:120
@SQ	SN:U14AB	LN:283
@SQ	SN:U17	LN:207
@SQ	SN:229E	LN:27317
@PG	ID:STAR	PN:STAR	VN:2.7.1a	CL:/auto/rcf-proj2/zl2/minjiez/software/STAR-2.7.1a/bin/Linux_x86_64/STAR   --runMode alignReads   --runThreadN 8   --genomeDir /scratch/kongpanl/corona_star_indices/hg38mask14add_229E_staridx   --genomeLoad NoSharedMemory   --readFilesIn /scratch/kongpanl/20201218_corona_NovaSeq/all_min20/229E_gRNA_SHARC_exo.fastq      --outFileNamePrefix 229E_gRNA_SHARC_exo   --outReadsUnmapped Fastx   --outSAMtype BAM   Unsorted   SortedByCoordinate      --outSAMattributes All      --outFilterMultimapNmax 10   --outFilterScoreMinOverLread 0   --scoreGap 0   --scoreGapNoncan 0   --scoreGapGCAG 0   --scoreGapATAC 0   --scoreGenomicLengthLog2scale -1   --alignIntronMin 1   --chimSegmentMin 5   --chimScoreDropMax 80   --chimScoreJunctionNonGTAG 0   --chimJunctionOverhangMin 5   --chimOutType WithinBAM   HardClip      --chimNonchimScoreDropMin 20
@CO	user command line: /auto/rcf-proj2/zl2/minjiez/software/STAR-2.7.1a/bin/Linux_x86_64/STAR --runThreadN 8 --runMode alignReads --genomeDir /scratch/kongpanl/corona_star_indices/hg38mask14add_229E_staridx --readFilesIn /scratch/kongpanl/20201218_corona_NovaSeq/all_min20/229E_gRNA_SHARC_exo.fastq --outFileNamePrefix 229E_gRNA_SHARC_exo --genomeLoad NoSharedMemory --outReadsUnmapped Fastx --outFilterMultimapNmax 10 --outFilterScoreMinOverLread 0 --outSAMattributes All --outSAMtype BAM Unsorted SortedByCoordinate --alignIntronMin 1 --scoreGap 0 --scoreGapNoncan 0 --scoreGapGCAG 0 --scoreGapATAC 0 --scoreGenomicLengthLog2scale -1 --chimOutType WithinBAM HardClip --chimSegmentMin 5 --chimJunctionOverhangMin 5 --chimScoreJunctionNonGTAG 0 --chimScoreDropMax 80 --chimNonchimScoreDropMin 20
A00208:119:HNYGGDRXX:2:2223:22101:12806	0	RN7SK	9	255	3S35M24N45M	*	0	0	TTTGGGCGATCTGGCTGCGACATCTGTCACCCCATTGATGGCTGGCTAGGCGGGTGTCCCCTTCCTCCCTCACCGCTCCATGT	FFFFFFFFFFFFFFFFFFFFFFFFFFFFFFFFFFFFF:FFFFF:FFFFFF:FFFFFFFFFFFFFFFFFFFFFFFFFFFFFFFF	NH:i:1	HI:i:1	AS:i:73	nM:i:0	NM:i:0	MD:Z:80	jM:B:c,0	jI:B:i,44,67	DG:Z:RN7SK,RN7SK,0	NG:i:0
A00208:119:HNYGGDRXX:2:2152:17454:32878	0	RN7SK	14	255	3S30M24N36M14S	*	0	0	TTTATCTGGCTGCGACATCTGTCACCCCATTGATGGCTGGCTAGGCGGGTGTCCCCTTCCTCCCTCACCAGATCGGAAGAGCG	FFFFFFFFFFFFFFFFFFFFFFFFFFFFFFFFFFFFFFFFFFFFFFFFFFFFFFFFFFFFFFFFFFFFFFFFFFFFFFFFFFF	NH:i:1	HI:i:1	AS:i:60	nM:i:0	NM:i:0	MD:Z:66	jM:B:c,0	jI:B:i,44,67	DG:Z:RN7SK,RN7SK,0	NG:i:0
A00208:119:HNYGGDRXX:2:2232:25319:7482	0	RN7SK	1	255	2S43M24N34M4S	*	0	0	TAGGATGTGAGGGCGATCTGGCTGCGACATCTGTCACCCCATTGATGGCTGGCTAGGCGGGTGTCCCCTTACTCCCTCAGATC	FFFFFFFFFFFFFFFFFFFFFFFFFFFFFFFFFFFFFFFFFF,FFFFFFFF,FFFF:FF:FFFFFFFFFFFFFF:FFFFFFFF	NH:i:1	HI:i:1	AS:i:68	nM:i:1	NM:i:1	MD:Z:68C8	jM:B:c,0	jI:B:i,44,67	DG:Z:RN7SK,RN7SK,0	NG:i:0
A00208:119:HNYGGDRXX:2:2170:4146:12587	0	RN7SK	1	255	4S61M5N18M	*	0	0	TTCTGGATGTGAGGGCGATCTGGCTGCGACATCTGTCACCCCATTGATCGCCAGGGTTGATTCGGCTGGCTGGCTAGGCGGGT	FFFFFFFFFFFFFFFFFFFFFFFFFFFFFFFFFFFFFFFFFFFFFFFFFFFFFFFFFFFFFFFFFFFFFFFFFFFFFFFFFFF	NH:i:1	HI:i:1	AS:i:73	nM:i:0	NM:i:0	MD:Z:79	jM:B:c,0	jI:B:i,62,66	DG:Z:RN7SK,RN7SK,0	NG:i:0
A00208:119:HNYGGDRXX:2:2233:18593:26772	0	RN7SK	10	255	2S34M24N32M15S	*	0	0	TTGGCGATCTGGCTGCGACATCTGTCACCCCATTGATGGCTGGCTAGGCGGGTGTCCCCTTCCTCCCTAGATCGGAAGAGCGG	FFFFFFFFFFFFFFFFFFFFFFFFFFFFFFFFF:FFFFFFFFFFFFFFFFFFFFFFFFFFFFFFFFFFFFFFFFF:FFFFFFF	NH:i:1	HI:i:1	AS:i:60	nM:i:0	NM:i:0	MD:Z:66	jM:B:c,0	jI:B:i,44,67	DG:Z:RN7SK,RN7SK,0	NG:i:0
A00208:119:HNYGGDRXX:2:2271:12717:33066	0	RN7SK	1	255	4S39M28N34M6S	*	0	0	TTGGGGATGTGAGGGCGATCTGGCTGCGACATCTGTCACCCCATGGCTGGCTAGGCGGGTGTCCCCTTCCTCCCTCAGATCGG	FFFFFFFFFFFFFFFFFFFFFFFFFFFFFFFFFFFFFFFFFFFFFFFFFFFFFFFFFFFFFFFFFFFFFFFFFFFFFFFFFFF	NH:i:1	HI:i:1	AS:i:66	nM:i:0	NM:i:0	MD:Z:73	jM:B:c,0	jI:B:i,40,67	DG:Z:RN7SK,RN7SK,0	NG:i:0
A00208:119:HNYGGDRXX:2:2251:32127:4961	0	RN7SK	14	255	1S30M24N34M	*	0	0	TATCTGGCTGCGACATCTGTCACCCCATTGATGGCTGGCTAGGCGGGTGTCCCCTTCCTCCCTCA	FFFFFFFFFFFFFFFFFFFFFFFFFFFFFFFFFFFF:FFFFFFFFFFFFFFFFFFFFFFFFFFFF	NH:i:1	HI:i:1	AS:i:58	nM:i:0	NM:i:0	MD:Z:64	jM:B:c,0	jI:B:i,44,67	DG:Z:RN7SK,RN7SK,0	NG:i:0
A00208:119:HNYGGDRXX:2:2264:6867:32957	0	RN7SK	8	255	14S36M24N33M	*	0	0	TTAGGGGTAGAAGAAGGGCGATCTGGCTGCGACATCTGTCACCCCATTGATGGCTGGCTAGGCGGGTGTCCCCTTCCTCCCTC	FFFFFFFFFFFFFF:FFFFFFFFFFFFFFFFFFFFFFFFFF:FFFFFFFFFFFFFFFFFFFFFFFFFFFFFFFFFFFFFFFFF	NH:i:1	HI:i:1	AS:i:62	nM:i:0	NM:i:0	MD:Z:69	jM:B:c,0	jI:B:i,44,67	DG:Z:RN7SK,RN7SK,0	NG:i:0
A00208:119:HNYGGDRXX:2:2158:31033:25488	0	RN7SK	9	255	19S35M24N29M	*	0	0	ATTCTGACATGCCTATATCGGGCGATCTGGCTGCGACATCTGTCACCCCATTGATGGCTGGCTAGGCGGGTGTCCCCTTCCTC	FFFFFFFFFFFFFFFFFFFFFFFFFFFFFFFFFFFFFFFFFFFFFFFFFFFFFFFFFFFFFFFFFFFFFFFFFFFFFFFFFFF	NH:i:1	HI:i:1	AS:i:58	nM:i:0	NM:i:0	MD:Z:64	jM:B:c,0	jI:B:i,44,67	DG:Z:RN7SK,RN7SK,0	NG:i:0
A00208:119:HNYGGDRXX:2:2121:13250:16235	0	RN7SK	6	255	2S38M24N36M7S	*	0	0	TTTGAGGGCGATCTGGCTGCGACATCTGTCACCCCATTGATGGCTGGCTAGGCGGGTGTCCCCTTCCTCCCTCACCAGATCGG	FFFFFFFFFFFFFFFFFFFFFFFFFFFFFFFFFFFFFFFFFFFFFFFFFFFFFFFFFFFFFFFFFFFFFFFFFFFFFFFFFF:	NH:i:1	HI:i:1	AS:i:67	nM:i:0	NM:i:0	MD:Z:74	jM:B:c,0	jI:B:i,44,67	DG:Z:RN7SK,RN7SK,0	NG:i:0
A00208:119:HNYGGDRXX:2:2116:21938:7294	0	RN7SK	6	255	1S38M24N34M10S	*	0	0	TTGGGGGCGATCTGGCTGCGACATCTGTCACCCCATTGATGGCTGGCTAGGCGGGTGTCCCCTTCCTCCCTCAGATCGGAAGA	FFFFFFFFFFFFFFFFFFFFFFFFFFFFFFFFFFFFFFFFFFFFFFFFFFFFFFFFFFFFFFFFFFFFFFFFFFFFFFFF,FF	NH:i:1	HI:i:1	AS:i:63	nM:i:1	NM:i:1	MD:Z:2A69	jM:B:c,0	jI:B:i,44,67	DG:Z:RN7SK,RN7SK,0	NG:i:0
A00208:119:HNYGGDRXX:2:2158:30834:26240	0	RN7SK	9	255	19S35M24N29M	*	0	0	ATTCTGACATGCCTATATCGGGCGATCTGGCTGCGACATCTGTCACCCCATTGATGGCTGGCTAGGCGGGTGTCCCCTTCCTC	FFFFFFFFFFFFFFFFFFFFFFF:FFFFFFFFFFFFFFFFF:FFFFFFFFFFFFFFFFFFFFFFFFFFF:FFFFFFFFFFFFF	NH:i:1	HI:i:1	AS:i:58	nM:i:0	NM:i:0	MD:Z:64	jM:B:c,0	jI:B:i,44,67	DG:Z:RN7SK,RN7SK,0	NG:i:0
A00208:119:HNYGGDRXX:2:2253:8332:32142	0	RN7SK	4	255	40M24N36M7S	*	0	0	TGTGAGGGCGATCTGGCTGCGACATCTGTCACCCCATTGATGGCTGGCTAGGCGGGTGTCCCCTTCCTCCCTCACCAGATCGG	FFFFFFFFFFFFFFFFFFFFFFFFFFFFFFFFFFFFFFFFFFFFFFFFFFF:FFF:FFFFFFFFFFFFFFFFFFFFFFFFFFF	NH:i:1	HI:i:1	AS:i:69	nM:i:0	NM:i:0	MD:Z:76	jM:B:c,0	jI:B:i,44,67	DG:Z:RN7SK,RN7SK,0	NG:i:0
A00208:119:HNYGGDRXX:2:2148:21748:10880	0	RN7SK	17	255	8S27M24N36M12S	*	0	0	TTACGCAGTGGCTGCGACATCTGTCACCCCATTGATGGCTGGCTAGGCGGGTGTCCCCTTCCTCCCTCACCAGATCGGAAGAG	FFFFFFFFFFFFFFFFFFFFFFFFFFFFFFFFFFFFFFFFFFFFFFFFFFFFFFFFFFFFFFFFFFFFFFFFFFFFFFFFFFF	NH:i:1	HI:i:1	AS:i:57	nM:i:0	NM:i:0	MD:Z:63	jM:B:c,0	jI:B:i,44,67	DG:Z:RN7SK,RN7SK,0	NG:i:0
A00208:119:HNYGGDRXX:2:2240:7093:1063	0	RN7SK	6	255	2S38M24N36M7S	*	0	0	TCTGAGGGCTATCTGGCTGCGACATCTGTCACCCCATTGATGGCTGGCTAGGCGGGTGTCCCCTTCCTCCCTCACCAGATCGG	FFFFFFFFFFFFFFFFFFFFFFFFFFFFFFFFFFFFFFFFFFFFFFFFFFFFFFFFFFFFFFFFFFFFFFFFFFFFFFFFFFF	NH:i:1	HI:i:1	AS:i:65	nM:i:1	NM:i:1	MD:Z:7G66	jM:B:c,0	jI:B:i,44,67	DG:Z:RN7SK,RN7SK,0	NG:i:0
A00208:119:HNYGGDRXX:2:2158:3531:32346	0	RN7SK	2	255	5S38M13N40M	*	0	0	ATACTGATGTGAGGGCGATCTGGCTGCGACATCTGTCACCCCATTGATTCGGCTGATCTGGCTGGCTAGGCGGGTGTCCCCTT	FFFFFFFFFFFFFFFFFFFFFFFFFFFFFF:FF:FFFFFFFFFFFFFFFFFFFFFFFFFFFFFFFF::FFFFFFFFFFFFF,F	NH:i:1	HI:i:1	AS:i:71	nM:i:0	NM:i:0	MD:Z:78	jM:B:c,0	jI:B:i,40,52	DG:Z:RN7SK,RN7SK,0	NG:i:0
A00208:119:HNYGGDRXX:2:2108:4643:18458	0	RN7SK	1	255	3S43M24N34M3S	*	0	0	TGGGGATGTGAGGGCGATCTGGCTGCGACATCTGTCACCCCATTGATGGCTGGCTAGGCGGGTGTCCCCTTCCTCCCTCAGAT	FFFFFFFFFFFFFFFFFFFFFFFFFFFFFFFFFFFFFFFFFFFFFFFF:FFFFFFFFFFFFFFFFFFFFFFFFFFFFFFFFFF	NH:i:1	HI:i:1	AS:i:70	nM:i:0	NM:i:0	MD:Z:77	jM:B:c,0	jI:B:i,44,67	DG:Z:RN7SK,RN7SK,0	NG:i:0
A00208:119:HNYGGDRXX:2:2121:11568:15139	0	RN7SK	6	255	2S38M24N36M7S	*	0	0	TTTGAGGGCGATCTGGCTGCGACATCTGTCACCCCATTGATGGCTGGCTAGGCGGGTGTCCCCTTCCTCCCTCACCAGATCGG	FFFFFFFFFFFFFFFFFFFFFFFF:FFFFFFFFFFFFFFFFFFFFFFFF:FFFFFFFFFFFFFFFFFFFFFFFFFFFFFFFFF	NH:i:1	HI:i:1	AS:i:67	nM:i:0	NM:i:0	MD:Z:74	jM:B:c,0	jI:B:i,44,67	DG:Z:RN7SK,RN7SK,0	NG:i:0
A00208:119:HNYGGDRXX:2:2232:24930:7153	0	RN7SK	1	255	2S43M24N34M4S	*	0	0	TAGGATGTGAGGGCGATCTGGCTGCGACATCTGTCACCCCATTGATGGCTGGCTAGGCGGGTGTCCCCTTACTCCCTCAGATC	FFFFFFFFFFFFFFFFFFFFFFFFFFFFFFFFFFFFFFFFFFFFFFFFFFFFFFFFFFFFFFFFFFFFFFFFFFFFFFFFFFF	NH:i:1	HI:i:1	AS:i:68	nM:i:1	NM:i:1	MD:Z:68C8	jM:B:c,0	jI:B:i,44,67	DG:Z:RN7SK,RN7SK,0	NG:i:0
A00208:119:HNYGGDRXX:2:2251:32271:4805	0	RN7SK	14	255	1S30M24N34M	*	0	0	TATCTGGCTGCGACATCTGTCACCCCATTGATGGCTGGCTAGGCGGGTGTCCCCTTCCTCCCTCA	FFFFFFFFFFFFFFFFFFFFFFFFFFFFFFFFFFFFFFFFFFFFFFFFFFFFFFFFF:FFFFFFF	NH:i:1	HI:i:1	AS:i:58	nM:i:0	NM:i:0	MD:Z:64	jM:B:c,0	jI:B:i,44,67	DG:Z:RN7SK,RN7SK,0	NG:i:0
A00208:119:HNYGGDRXX:2:2145:9878:27023	0	RN7SK	1	255	4S43M24N34M2S	*	0	0	TTTCGGATGTGAGGGCGATCTGGCTGCGACATCTGTCACCCCATTGATGGCTGGCTAGGCGGGTGTCCCCTTCCTCCCTCAGA	FFFFFFFFFFFFFFFFFFFFFFFFFFFFFFFFFFFFFFFFFFFFFFFFFFFFFFFFFFFFFFFFFFFFFFFFFFFFFFFFFFF	NH:i:1	HI:i:1	AS:i:70	nM:i:0	NM:i:0	MD:Z:77	jM:B:c,0	jI:B:i,44,67	DG:Z:RN7SK,RN7SK,0	NG:i:0
A00208:119:HNYGGDRXX:2:2229:5168:11882	0	RN7SK	6	255	2S38M24N36M7S	*	0	0	TTTGAGGGCGATCTGGCTGCGACATCTGTCACCCCATTGATGGCTGGCTAGGCGGGTGTCCCCTTCCTCCCTCACCAGATCGG	FFFFFFFFFFFFFFFFFFFFFFFFFFFFFFFFFFFFFFFFFFFFFFFFFFFFFFFFFFFFFFFF:FFFFFFFFFFFFFFFFFF	NH:i:1	HI:i:1	AS:i:67	nM:i:0	NM:i:0	MD:Z:74	jM:B:c,0	jI:B:i,44,67	DG:Z:RN7SK,RN7SK,0	NG:i:0
A00208:119:HNYGGDRXX:2:2219:24053:17691	0	RN7SK	1	255	4S43M24N34M2S	*	0	0	TTTTGGATGTGAGGGCGATCTGGCTGCGACATCTGTCACCCCATTGATGGCTGGCTAGGCGGGTGTCCCCTTCCTCCCTCAGA	FFFFFFFFFFFFFFFFFFFFFFFFFFFFFFFFFFFFFFFFFFFF:FFFFFFFFF:FFFFFFFFFFFFFFFFFFFFFFFFFFFF	NH:i:1	HI:i:1	AS:i:70	nM:i:0	NM:i:0	MD:Z:77	jM:B:c,0	jI:B:i,44,67	DG:Z:RN7SK,RN7SK,0	NG:i:0
A00208:119:HNYGGDRXX:2:2117:4110:16783	0	RN7SK	4	255	40M24N36M7S	*	0	0	TGTGAGGGCGATCTGGCTGCGACATCTGTCACCCCATTGATGGCTGGCTAGGCGGGTGTCCCCTTCCTCCCTCACCAGATCGG	FFFFFFFFFFFFFFFFFFFFFFFFFFFFFFFFFFFFFFFFFF:FFFFFFFFFFFFF:FFF:FFFFFFFFFFFFFFFFFFFFFF	NH:i:1	HI:i:1	AS:i:69	nM:i:0	NM:i:0	MD:Z:76	jM:B:c,0	jI:B:i,44,67	DG:Z:RN7SK,RN7SK,0	NG:i:0
A00208:119:HNYGGDRXX:2:2140:26295:7952	0	RN7SK	9	255	4S33M32N26M1S	*	0	0	CAAGGGGCGATCTGGCTGCGACATCTGTCACCCCATTGCTAGGCGGGTGTCCCCTTCCTCCCTG	FFFFFFFFFFFFFFFFFFFFFFFFFFFFFFFFFFFFFF:FFFFFFFFFFFFFFFFFFFFFFFFF	NH:i:1	HI:i:1	AS:i:52	nM:i:0	NM:i:0	MD:Z:59	jM:B:c,0	jI:B:i,42,73	DG:Z:RN7SK,RN7SK,0	NG:i:0
A00208:119:HNYGGDRXX:2:2174:11451:2190	2048	RN7SK	17	255	24M22N28M	*	0	0	TGGCTGCGACATCTGTCACCCCATTGATCTGGCTGGCTAGGCGGGTGTCCCC	F:FFFFFFFFFFF:FFFFFFFF::FFF:F:FFFFFFFFFFFFFFFFFFFFFF	NH:i:1	HI:i:1	AS:i:19	nM:i:0	NM:i:0	MD:Z:24	jM:B:c,-1	jI:B:i,-1	DG:Z:RN7SK,RN7SK,0	NG:i:0
A00208:119:HNYGGDRXX:2:2232:25003:7341	0	RN7SK	1	255	2S43M24N34M4S	*	0	0	TAGGATGTGAGGGCGATCTGGCTGCGACATCTGTCACCCCATTGATGGCTGGCTAGGCGGGTGTCCCCTTACTCCCTCAGATC	FFFFFFFFFFF:FFF:FFFFFFFFF:FFFFFFFFFFFFFFFFFFF:FFFFFFFFFFFFFFFFFFF:FFFFFF:FFFFFFFFFF	NH:i:1	HI:i:1	AS:i:68	nM:i:1	NM:i:1	MD:Z:68C8	jM:B:c,0	jI:B:i,44,67	DG:Z:RN7SK,RN7SK,0	NG:i:0
A00208:119:HNYGGDRXX:2:2235:2356:3912	0	RN7SK	20	255	2S20M28N20M	*	0	0	TTCTGCGACATCTGTCACCCCATGGCTGGCTAGGCGGGTGTC	FFFFFFFFFFFFFFFFFFFFFFFFFFFFFFFFFFFFFFFFFF	NH:i:1	HI:i:1	AS:i:34	nM:i:0	NM:i:0	MD:Z:40	jM:B:c,0	jI:B:i,40,67	DG:Z:RN7SK,RN7SK,0	NG:i:0
A00208:119:HNYGGDRXX:2:2236:21820:22373	0	RN7SK	20	255	3S39M3N33M8S	*	0	0	TTTCTGCGACATCTGTCACCCCATTGATCGCCAGGGTTGATTCTGATCTGGCTGGCTAGGCGGGTGTCCCCTTCCAGATCGGA	FFFFFFFFFFFFFFFFFFFFFFFFFFFFFFFFFFFFFFFFFFFFFFFFFFFFFFFFFFFFFFFFFFFFFFFFFFFFFFFFFFF	NH:i:1	HI:i:1	AS:i:66	nM:i:0	NM:i:0	MD:Z:72	jM:B:c,0	jI:B:i,59,61	DG:Z:RN7SK,RN7SK,0	NG:i:0
A00208:119:HNYGGDRXX:2:2234:30318:32894	0	RN7SK	19	255	3S25M24N36M	*	0	0	TTTGCTGCGACATCTGTCACCCCATTGATGGCTGGCTAGGCGGGTGTCCCCTTCCTCCCTCACC	FFFFFFFFFFFFFFFFFFFFFFFFFFFFFFFFFFFFFFFFFFFFFFFFFFFFFFFFFFFFFFFF	NH:i:1	HI:i:1	AS:i:55	nM:i:0	NM:i:0	MD:Z:61	jM:B:c,0	jI:B:i,44,67	DG:Z:RN7SK,RN7SK,0	NG:i:0
A00208:119:HNYGGDRXX:2:2132:29405:6198	0	RN7SK	20	255	3S24M24N35M20S	*	0	0	TCCCTGCGACATCTGTCACCCCATTGATGGCTGGCTAGGCGGGTGTCCCCTTCCTCCCTCACGACCGGGGGAGGAGATCGGA	FFFFFFFFFFFFFFFFFFFFFFFFFFFFFFFFFFFFFFFFFFFFFFFFFFFFFFFFFFFFFFFFFFFFFFFFFFFFFFFFFF	NH:i:1	HI:i:1	AS:i:53	nM:i:0	NM:i:0	MD:Z:59	jM:B:c,0	jI:B:i,44,67	DG:Z:RN7SK,RN7SK,0	NG:i:0
A00208:119:HNYGGDRXX:2:2167:9290:12571	0	RN7SK	11	255	5S15M42N38M	*	0	0	TTTTTGCGATCTGGCTGCGATGGCTGGCTAGGCGGGTGTCCCCTTCCTCCCTCACCGC	:FFFFFFFFFFFFFFFF:FFFFFFFFFFFFFFFFFFFFFFFFFFFFFFFFFFFFFFFF	NH:i:1	HI:i:1	AS:i:46	nM:i:0	NM:i:0	MD:Z:53	jM:B:c,0	jI:B:i,26,67	DG:Z:RN7SK,RN7SK,0	NG:i:0
A00208:119:HNYGGDRXX:2:2104:29197:2675	0	RN7SK	1	255	4S25M42N26M	*	0	0	TTTTGGATGTGAGGGCGATCTGGCTGCGATGGCTGGCTAGGCGGGTGTCCCCTTC	F:FFFFFFFFFFFFFFFFFFFFFFFF:FFFFFFFFFFFFFFFFFFFFFFFFFFFF	NH:i:1	HI:i:1	AS:i:44	nM:i:0	NM:i:0	MD:Z:51	jM:B:c,0	jI:B:i,26,67	DG:Z:RN7SK,RN7SK,0	NG:i:0
A00208:119:HNYGGDRXX:2:2262:14018:14998	0	RN7SK	6	255	2S20M42N36M	*	0	0	TCTGAGGGCGATCTGGCTGCGATGGCTGGCTAGGCGGGTGTCCCCTTCCTCCCTCACC	F,FFFFFFFFFFFFFFFFFFFFFFFFFFFFFFFFFFFFFFFFFFFFFFFFFFFFFFFF	NH:i:1	HI:i:1	AS:i:49	nM:i:0	NM:i:0	MD:Z:56	jM:B:c,0	jI:B:i,26,67	DG:Z:RN7SK,RN7SK,0	NG:i:0
A00208:119:HNYGGDRXX:2:2156:7437:8891	0	RN7SK	7	255	5S19M46N21M	*	0	0	ATTTAGAGGGCGATCTGGCTGCGATGGCTAGGCGGGTGTCCCCTT	F::FFFFFFFFFFFFFFFFFFFFFFFFFFFFFFFFFFFFFFFFFF	NH:i:1	HI:i:1	AS:i:34	nM:i:0	NM:i:0	MD:Z:40	jM:B:c,0	jI:B:i,26,71	DG:Z:RN7SK,RN7SK,0	NG:i:0
A00208:119:HNYGGDRXX:2:2173:5303:24267	0	RN7SK	1	255	3S25M42N28M2S	*	0	0	TCTGGATGTGAGGGCGATCTGGCTGCGATGGCTGGCTAGGCGGGTGTCCCCTTCCTGT	FF:FFFFFFFFFFFFFFFFFFFFFFFFFFFFFFFFFFFFFFFFFFFFFFFFFFFFFFF	NH:i:1	HI:i:1	AS:i:46	nM:i:0	NM:i:0	MD:Z:53	jM:B:c,0	jI:B:i,26,67	DG:Z:RN7SK,RN7SK,0	NG:i:0
A00208:119:HNYGGDRXX:2:2262:14624:13416	0	RN7SK	6	255	2S20M42N36M	*	0	0	TCTGAGGGCGATCTGGCTGCGATGGCTGGCTAGGCGGGTGTCCCCTTCCTCCCTCACC	FFFFFFFFFFFFFFFFFFFFFFFFFFFFFFFFFFFFFFFFFFFFFFFFFFFFFFFFFF	NH:i:1	HI:i:1	AS:i:49	nM:i:0	NM:i:0	MD:Z:56	jM:B:c,0	jI:B:i,26,67	DG:Z:RN7SK,RN7SK,0	NG:i:0
A00208:119:HNYGGDRXX:2:2262:15022:14168	0	RN7SK	6	255	2S20M42N36M	*	0	0	TCTGAGGGCGATCTGGCTGCGATGGCTGGCTAGGCGGGTGTCCCCTTCCTCCCTCACC	FFFFFFFFFFFFFFFFFFFFFFFFFFFFFFFFFFFFFFFFFFFFFFFFFFFFFFFFFF	NH:i:1	HI:i:1	AS:i:49	nM:i:0	NM:i:0	MD:Z:56	jM:B:c,0	jI:B:i,26,67	DG:Z:RN7SK,RN7SK,0	NG:i:0
A00208:119:HNYGGDRXX:2:2159:11035:28964	0	RN7SK	7	255	5S19M46N21M	*	0	0	ATTTAGAGGGCGATCTGGCTGCGATGGCTAGGCGGGTGTCCCCTT	FFFFF:FFFFFFFFF:FFFFF:FFFFFFFFFFFFF:FFFFFFFFF	NH:i:1	HI:i:1	AS:i:34	nM:i:0	NM:i:0	MD:Z:40	jM:B:c,0	jI:B:i,26,71	DG:Z:RN7SK,RN7SK,0	NG:i:0
A00208:119:HNYGGDRXX:2:2245:27868:16094	0	RN7SK	8	255	3S18M42N25M	*	0	0	TTTAGGGCGATCTGGCTGCGATGGCTGGCTAGGCGGGTGTCCCCTT	FFFFFFFFFF:FFF,FFFFFFFFFFFFFFFFFFFFFFFFFFFFFFF	NH:i:1	HI:i:1	AS:i:37	nM:i:0	NM:i:0	MD:Z:43	jM:B:c,0	jI:B:i,26,67	DG:Z:RN7SK,RN7SK,0	NG:i:0
A00208:119:HNYGGDRXX:2:2226:15492:16830	0	RN7SK	66	255	30M56N25M	*	0	0	TCTGGCTGGCTAGGCGGGTGTCCCCTTCCTACCATCCCCGATAGAGGAGGACCGG	FFFFFFFFFFFFFFFFFFFFFFFFFFFFFFFFFFFFFFFF:FFFFFF:FFFFFFF	NH:i:1	HI:i:1	AS:i:25	nM:i:0	NM:i:0	MD:Z:30	jM:B:c,-1	jI:B:i,-1	DG:Z:RN7SK,RN7SK,2	NG:i:1
A00208:119:HNYGGDRXX:2:2170:23095:7075	0	RN7SK	72	255	3S27M73N19M1S	*	0	0	TTTTGGCTAGGCGGGTGTCCCCTTCCTCCCACCGGTCTTCGGTCAAGGGA	FFFFFFFFFFFFFFFFFFFFFFFFFFFFFFFFFFFFF,FFFFFFFFFFFF	NH:i:1	HI:i:1	AS:i:39	nM:i:0	NM:i:0	MD:Z:46	jM:B:c,0	jI:B:i,99,171	DG:Z:RN7SK,RN7SK,2	NG:i:1
A00208:119:HNYGGDRXX:2:2170:23131:7138	0	RN7SK	72	255	3S27M73N19M1S	*	0	0	TTTTGGCTAGGCGGGTGTCCCCTTCCTCCCACCGGTCTTCGGTCAAGGGA	F:FFFFFFFFFFFFFFFFFFFFFFFFFFFFFFFFFFF,:FFFFFFFFFFF	NH:i:1	HI:i:1	AS:i:39	nM:i:0	NM:i:0	MD:Z:46	jM:B:c,0	jI:B:i,99,171	DG:Z:RN7SK,RN7SK,2	NG:i:1
A00208:119:HNYGGDRXX:2:2162:19759:15702	0	RN7SK	71	255	28M70N34M4S	*	0	0	CTGGCTAGGCGGGTGTCCCCTTCCTCCCAGGACCGGTCTTCGGTCAAGGGTATACGAGTAGCAAGG	FFFFFFFFFFFFFFFFFFFFFFFFFFFFFFFF:FFFFFFFFFFFFFFFFFFFFFFFFFFFFFFFFF	NH:i:1	HI:i:1	AS:i:55	nM:i:0	NM:i:0	MD:Z:62	jM:B:c,0	jI:B:i,99,168	DG:Z:RN7SK,RN7SK,2	NG:i:1
A00208:119:HNYGGDRXX:2:2170:20853:7513	0	RN7SK	72	255	3S27M73N19M1S	*	0	0	TTTTGGCTAGGCGGGTGTCCCCTTCCTCCCACCGGTCTTCGGTCAAGGGA	FFFFFFFFFFFFFFF:FFFFFF,FFFFFFFFFFFFFFFFFF:FFFFFFFF	NH:i:1	HI:i:1	AS:i:39	nM:i:0	NM:i:0	MD:Z:46	jM:B:c,0	jI:B:i,99,171	DG:Z:RN7SK,RN7SK,2	NG:i:1
A00208:119:HNYGGDRXX:2:2252:13865:13197	2048	RN7SK	76	255	25M63N26M	*	0	0	TAGGCGGGTGTCCCCTTCCTCCCTCAGAGGAGGACCGGTCTTCGGTCAAGG	FFFF,FFFFFFFFFFFFFFFFFFFFFFFFFFFFFFFFF,FFFFFF:FFFFF	NH:i:1	HI:i:1	AS:i:20	nM:i:0	NM:i:0	MD:Z:25	jM:B:c,-1	jI:B:i,-1	DG:Z:RN7SK,RN7SK,2	NG:i:1
A00208:119:HNYGGDRXX:2:2215:14000:33880	0	RN7SK	99	255	31M3N18M4S	*	0	0	TCACCGCTCCATGTGCGTCCCTCCCGAAGCTCGCTCGGTCGAAGAGGACAGGG	FFFFFFFFFFFFFFFFFFFFFFFFFF:FFFFFFFFFFFFFFFFFFFFFFFFFF	NH:i:1	HI:i:1	AS:i:43	nM:i:0	NM:i:0	MD:Z:49	jM:B:c,0	jI:B:i,130,132	DG:Z:RN7SK,RN7SK,3	NG:i:2
A00208:119:HNYGGDRXX:2:2206:23068:4867	0	RN7SK	84	255	1S43M3N27M12S	*	0	0	ATGTCCCCTTCCTCCCTCACCGCTCCATGTGCGTCCCTCCCGAAGCGCGCTCGGTCGAAGAGGACGACCATACAGATTGGAAG	FFFFFFFFFFFFFFFFFFFFFFFFFFF:FFFFFFFFFFFFFF:,FFFFFFFFFFFFFFFFFFFFFFFFFFFFFFFFFFFFF:F	NH:i:1	HI:i:1	AS:i:64	nM:i:0	NM:i:0	MD:Z:70	jM:B:c,0	jI:B:i,127,129	DG:Z:RN7SK,RN7SK,3	NG:i:2
A00208:119:HNYGGDRXX:2:2264:6379:34710	0	RN7SK	68	255	45M19N35M	*	0	0	TGGCTGGCTAGGCGGGTGTCCCCTTCCTCCCTCACCGCTCCATGTGCGCTCGGTCGAAGAGGACGACCATCCCCGATAGA	FFFFFFFFFFFFFFFFFFFFFFFFFFFFFFFFFFFFFFFF:FFFFFFFFFF:FFFFFFFFFFFFFFFFFFFFFFFFFFFF	NH:i:1	HI:i:1	AS:i:40	nM:i:0	NM:i:0	MD:Z:45	jM:B:c,-1	jI:B:i,-1	DG:Z:RN7SK,RN7SK,3	NG:i:2
A00208:119:HNYGGDRXX:2:2264:5330:22811	0	RN7SK	68	255	45M19N35M	*	0	0	TGGCTGGCTAGGCGGGTGTCCCCTTCCTCCCTCACCGCTCCATGTGCGCTCGGTCGAAGAGGACGACCATCCCCGATAGA	FFFFFFFFFFFFFFFFFFFFFFFFFFFFFFFFFFFFFFFFFFFFFFFFFFFFFFFFFFFFFFFFFFF:FFFFFFFFFFFF	NH:i:1	HI:i:1	AS:i:40	nM:i:0	NM:i:0	MD:Z:45	jM:B:c,-1	jI:B:i,-1	DG:Z:RN7SK,RN7SK,3	NG:i:2
A00208:119:HNYGGDRXX:2:2233:22571:20791	0	RN7SK	81	255	2S24M3N53M4S	*	0	0	TTGGGTGTCCCCTTCCTCCCTCACCGCATGTGCGTCCCTCCCGAAGCTGCGCGCTCGGTCGAAGAGGACGACCATCCCCAGAT	FF::FFFFFFFFFFFFFFFFFFFF:FFFFFFFFFFFFFFFFFFFFFFFFFFFFFFFFFFFFFFFFFFFFFFFFFFFFFFFFFF	NH:i:1	HI:i:1	AS:i:71	nM:i:0	NM:i:0	MD:Z:77	jM:B:c,0	jI:B:i,105,107	DG:Z:RN7SK,RN7SK,3	NG:i:2
A00208:119:HNYGGDRXX:2:2162:2166:9721	0	RN7SK	63	255	4S36M91N23M	*	0	0	TTTTTGATCTGGCTGGCTAGGCGGGTGTCCCCTTCCTCCCGTATACGAGTAGCTGCGCTCCCC	FFFFFFFFFFFFFFFFFFFFFFFFFFFFFFFFFFFFFFFFFFFFFFFFFFFFFFFFFFFFFFF	NH:i:1	HI:i:1	AS:i:52	nM:i:0	NM:i:0	MD:Z:59	jM:B:c,0	jI:B:i,99,189	DG:Z:RN7SK,RN7SK,4	NG:i:3
A00208:119:HNYGGDRXX:2:2272:24153:32612	2048	RN7SK	42	255	30M83N41M	*	0	0	GATCGCCAGGGTTGATTCGGCTGATCTGGCATCCCCGATAGAGGAGGACCGGTCTTCGGTCAAGGGTATAC	FFFFFFFFFF:FFFFFFFFFFFFFFFFFFFFFFFFFFF:FFFFFFFFFFFFFFFFFFFFFFFFFFFFFFFF	NH:i:1	HI:i:1	AS:i:25	nM:i:0	NM:i:0	MD:Z:30	jM:B:c,-1	jI:B:i,-1	DG:Z:RN7SK,RN7SK,4	NG:i:3
A00208:119:HNYGGDRXX:2:2113:1515:32925	2048	RN7SK	42	255	30M83N41M	*	0	0	GATCGCCAGGGTTGATTCGGCTGATCTGGCATCCCCGAGAGAGGAGGACCGGTCTTCGGTCAAGGGTATAC	FFFFFFFFFFFFFFF:FFFFF:FFFFFFFF:FFFFFFF,FFFFFFFFFFFFFFFFFFFFFFFFFFFF:FFF	NH:i:1	HI:i:1	AS:i:25	nM:i:0	NM:i:0	MD:Z:30	jM:B:c,-1	jI:B:i,-1	DG:Z:RN7SK,RN7SK,4	NG:i:3
A00208:119:HNYGGDRXX:2:2218:26024:12524	0	RN7SK	126	255	1S39M3N38M5S	*	0	0	TAGCTGCGCGCTCGGTCGAAGAGGACGACCATCCCCGATAGAGGACCGGTCTTCGGTCAAGGGTATACGAGTAGCTGCAGATC	FFFFFFFFFFFFFFFFFFFFFFFFFFFFFFFFFFFFFFFFFFFFFFFFFFFFFFFFFFFFFFFF,F:FFFFFFFFFF:FFFFF	NH:i:1	HI:i:1	AS:i:71	nM:i:0	NM:i:0	MD:Z:77	jM:B:c,0	jI:B:i,165,167	DG:Z:RN7SK,RN7SK,5	NG:i:0
A00208:119:HNYGGDRXX:2:2239:25427:15280	0	RN7SK	123	255	39M15N21M	*	0	0	CGAAGCTGCGCGCTCGGTCGAAGAGGACGACCATTCCCGTCTTCGGTCAAGGGTATACGA	FFFFFFFFFFFFFFFFFFFFFFFFFFFFFFFFFFFFFFFFFFFFFFFFFFFFFFFFFFFF	NH:i:1	HI:i:1	AS:i:32	nM:i:1	NM:i:1	MD:Z:34C4	jM:B:c,-1	jI:B:i,-1	DG:Z:RN7SK,RN7SK,5	NG:i:0
A00208:119:HNYGGDRXX:2:2246:19714:15280	0	RN7SK	155	255	2S27M7N11M	*	0	0	TTATCCCCGATAGAGGAGGACCGGTCTTCGGTATACGAGT	FFFFFFFFFFFFFFFFFFFFFFFFFFFFFFFFFFFFFF,F	NH:i:1	HI:i:1	AS:i:33	nM:i:0	NM:i:0	MD:Z:38	jM:B:c,0	jI:B:i,182,188	DG:Z:RN7SK,RN7SK,5	NG:i:0
A00208:119:HNYGGDRXX:2:2102:22426:20917	0	RN7SK	154	255	2S30M27N18M2S	*	0	0	ATCATCCCCGATAGAGGAGGACCGGTCTTCGGCCTGCTAGAACCTCCAAAAC	FFFFFFFFFFFFFFFFFFFFFFFFFFFFFFFFFFFFFFFFFFFFFFFFFFFF	NH:i:1	HI:i:1	AS:i:42	nM:i:0	NM:i:0	MD:Z:48	jM:B:c,0	jI:B:i,184,210	DG:Z:RN7SK,RN7SK,6	NG:i:4
A00208:119:HNYGGDRXX:2:2102:22580:21433	0	RN7SK	154	255	2S30M27N18M2S	*	0	0	ATCATCCCCGATAGAGGAGGACCGGTCTTCGGCCTGCTAGAACCTCCAAAAC	FFFFFFFFFFFFFFFFFFFFFFFFFFFFFFFFFFFFFFFFFFFFFFFFFF:F	NH:i:1	HI:i:1	AS:i:42	nM:i:0	NM:i:0	MD:Z:48	jM:B:c,0	jI:B:i,184,210	DG:Z:RN7SK,RN7SK,6	NG:i:4
A00208:119:HNYGGDRXX:2:2250:15112:29919	0	RN7SK	179	255	4S22M3N26M	*	0	0	TTTTTTCGGTCAAGGGTATACGAGTAGCGCTCCCCTGCTAGAACCTCCAAAC	FFFFFFFFFFFFFFFFFFFFFFF:FFFFFFFFFFFFFFFFF:FFFFFFFFFF	NH:i:1	HI:i:1	AS:i:42	nM:i:0	NM:i:0	MD:Z:48	jM:B:c,0	jI:B:i,201,203	DG:Z:RN7SK,RN7SK,6	NG:i:4
A00208:119:HNYGGDRXX:2:2261:3513:15092	0	RN7SK	179	255	1S43M29N38M1S	*	0	0	TTTGGGTCAAGGGTATACGAGTAGCTGCGCTCCCCTGCTAGAACAGGAGAACGTAGGGTAGTCAAGCTTCCAAGACTCCAGAA	F:FFFFFFFFFFFFFFFFFFFFFFFFFFFFFFFFFFF,FFFFFFFFFFFFF:FFFFFFFFFFFFFFFFFFFFFFFFFFFFFFF	NH:i:1	HI:i:1	AS:i:72	nM:i:1	NM:i:1	MD:Z:2C78	jM:B:c,0	jI:B:i,222,250	DG:Z:RN7SK,RN7SK,7	NG:i:2
A00208:119:HNYGGDRXX:2:2256:24668:26490	0	RN7SK	169	255	3S44M41N25M11S	*	0	0	TTTAGGACCGGTCTTCGGTCAAGGGTATACGAGTAGCTGCGCTCCCCAGAACGTAGGGTAGTCAAGCTTCCAGATCGGAAGAG	FFFFFFFFFFFFFFFFFFFFFFFFFFFFFFFFFFFFFFF:FFFFFFFFFFFFFFFFFFFFFFFFF,FFFFFFFFFFFFFFFFF	NH:i:1	HI:i:1	AS:i:62	nM:i:0	NM:i:0	MD:Z:69	jM:B:c,0	jI:B:i,213,253	DG:Z:RN7SK,RN7SK,7	NG:i:2
A00208:119:HNYGGDRXX:2:2206:19452:23625	0	RN7SK	186	255	2S36M29N25M20S	*	0	0	AAAAGGGTATACGAGTAGCTGCGCTCCCCTGCTAGAACAGGAGAACGTAGGGTAGTCAAGCTTAGTGTCAGCGTGTGCCTACC	F:FFFF:FFFFFFFFFFFFFFFFFFFFFFFFFFFFFFFFFFF,F::FFFFFFFFFFFFFFFF,,FFF::FFFFF:,FFF,FFF	NH:i:1	HI:i:1	AS:i:55	nM:i:0	NM:i:0	MD:Z:61	jM:B:c,0	jI:B:i,222,250	DG:Z:RN7SK,RN7SK,7	NG:i:2
A00208:119:HNYGGDRXX:2:2209:24352:25441	0	RN7SK	186	255	2S36M29N25M20S	*	0	0	AAAAGGGTATACGAGTAGCTGCGCTCCCCTGCTAGAACAGGAGAACGTAGGGTAGTCAAGCTTAGTGTCAGCGTGTGCCTACC	FFF:FFFFFFFFFFFFFFFFFFFFFFFFFFFFFFFFFFFFFFFFFFFFFFFFFFFFFFFFFFFFFFFFFFFFFFFFFFFFFFF	NH:i:1	HI:i:1	AS:i:55	nM:i:0	NM:i:0	MD:Z:61	jM:B:c,0	jI:B:i,222,250	DG:Z:RN7SK,RN7SK,7	NG:i:2
A00208:119:HNYGGDRXX:2:2133:4878:28291	0	RN7SK	186	255	2S36M29N31M14S	*	0	0	AAAAGGGTATACGAGTAGCTGCGCTCCCCTGCTAGAACAGGAGAACGTAGGGTAGTCAAGCTTCCAAGAGATCGGAAGAGCGG	FFFFFFFFFFFFFFFFFFFFFFFFFFFFFFFFFFFFFFFFFFFF:FFFFFFFFFFFFFFFFFFFFFFFFFFFFFFFFFFFFFF	NH:i:1	HI:i:1	AS:i:60	nM:i:0	NM:i:0	MD:Z:67	jM:B:c,0	jI:B:i,222,250	DG:Z:RN7SK,RN7SK,7	NG:i:2
A00208:119:HNYGGDRXX:2:2268:13964:32346	0	RN7SK	206	255	3S16M29N26M	*	0	0	GCTGCTCCCCTGCTAGAACAGGAGAACGTAGGGTAGTCAAGCTTC	FFFFFFFFFFFFFFFFFFFFFFFFFFFFFFFFFFFFFFFFFFFFF	NH:i:1	HI:i:1	AS:i:36	nM:i:0	NM:i:0	MD:Z:42	jM:B:c,0	jI:B:i,222,250	DG:Z:RN7SK,RN7SK,7	NG:i:2
A00208:119:HNYGGDRXX:2:2117:23194:14450	0	RN7SK	199	255	30M19N26M	*	0	0	TAGCTGCGCTCCCCTGCTAGAACCTCCAAATGTAGGAGAACGTAGGGTAGTCAAGC	FFFFFFFFFFFFFFFFFFFFFFFFFFFFFFFFFFFFFFFFFFFFFFFFFFFFFFFF	NH:i:1	HI:i:1	AS:i:25	nM:i:0	NM:i:0	MD:Z:30	jM:B:c,-1	jI:B:i,-1	DG:Z:RN7SK,RN7SK,7	NG:i:2
A00208:119:HNYGGDRXX:2:2112:24189:28103	0	RN7SK	203	255	18M30N22M	*	0	0	TGCGCTCCCCTGCTAGAAAGGAGAACGTAGGGTAGTCAAG	FFFFFFFFFFFFFF:FFFFFFFFFF:FFFFFFFFFFFFFF	NH:i:1	HI:i:1	AS:i:34	nM:i:0	NM:i:0	MD:Z:40	jM:B:c,0	jI:B:i,221,250	DG:Z:RN7SK,RN7SK,7	NG:i:2
A00208:119:HNYGGDRXX:2:2202:4336:28479	0	RN7SK	201	255	4S24M29N28M	*	0	0	TTTTGCTGCGCTCCCCTGCTAGAACCTCAGAACGTAGGGTAGTCAAGCTTCCAAGA	FFFFFFFFFFFFFFFFFFFFFFFFFFFFFFFFFFFFFFFFFFFFFFF:FFFFFFFF	NH:i:1	HI:i:1	AS:i:46	nM:i:0	NM:i:0	MD:Z:52	jM:B:c,0	jI:B:i,225,253	DG:Z:RN7SK,RN7SK,7	NG:i:2
A00208:119:HNYGGDRXX:2:2228:27037:26334	0	RN7SK	196	255	3S24M34N28M	*	0	0	TGAGAGTAGCTGCGCTCCCCTGCTAGAAGAACGTAGGGTAGTCAAGCTTCCAAGA	FFF:FFFFFFFFFFFFFFFFFF:FFFFFFFF:FFFFFFFFFFFFFFFFFFFFFFF	NH:i:1	HI:i:1	AS:i:46	nM:i:0	NM:i:0	MD:Z:52	jM:B:c,0	jI:B:i,220,253	DG:Z:RN7SK,RN7SK,7	NG:i:2
A00208:119:HNYGGDRXX:2:2233:12274:7686	0	RN7SK	199	255	27M21N34M	*	0	0	TAGCTGCGCTCCCCTGCTAGAACCTCCTTGTAGGAGAACGTAGGGTAGTCAAGCTTCCAAG	FFFFFFFFFFFFFFFFFFFFFFFFFFFFFFF:FFFFFFFFFFFFFFFFFFFFFFFFFFFFF	NH:i:1	HI:i:1	AS:i:55	nM:i:0	NM:i:0	MD:Z:61	jM:B:c,0	jI:B:i,226,246	DG:Z:RN7SK,RN7SK,7	NG:i:2
A00208:119:HNYGGDRXX:2:2108:3495:35947	0	RN7SK	196	255	3S17M41N63M	*	0	0	TTTGAGTAGCTGCGCTCCCCAGAACGTAGGGTAGTCAAGCTTCCAAGACTCCAGACACATCCAAATGAGGCGCTGCATGTGGC	FFFFFFFFFFFFFFFFFFFFFFFFFFFFFFFFFFFFFFFFFFFFFFFFFFFFFFFFFFFFFFFFFFF,FFFFFFFFFFFFFFF	NH:i:1	HI:i:1	AS:i:73	nM:i:0	NM:i:0	MD:Z:80	jM:B:c,0	jI:B:i,213,253	DG:Z:RN7SK,RN7SK,7	NG:i:2
A00208:119:HNYGGDRXX:2:2201:7563:25676	0	RN7SK	198	255	2S24M29N24M	*	0	0	TTGTAGCTGCGCTCCCCTGCTAGAACAGGAGAACGTAGGGTAGTCAAGCT	FFFFFFFFFFFFFFFFFFFFFFFFFFFFFFFFFFF:FFFF:FFFFFFFFF	NH:i:1	HI:i:1	AS:i:42	nM:i:0	NM:i:0	MD:Z:48	jM:B:c,0	jI:B:i,222,250	DG:Z:RN7SK,RN7SK,7	NG:i:2
A00208:119:HNYGGDRXX:2:2151:23990:14544	0	RN7SK	195	255	38M14N29M	*	0	0	CGAGTAGCTGCGCTCCCCTGCTAGAACCTCCAAACAAGTTTTAGGAGAACGTAGGGTAGTCAAGCTT	FFFFFFFFFFF:FFFFFFFFFF:FFFFFFFFFFFFFFFFFFFFFFF::FFFFFFFFFFFFFFFFFFF	NH:i:1	HI:i:1	AS:i:33	nM:i:0	NM:i:0	MD:Z:38	jM:B:c,-1	jI:B:i,-1	DG:Z:RN7SK,RN7SK,7	NG:i:2
A00208:119:HNYGGDRXX:2:2228:26223:17503	0	RN7SK	196	255	3S24M34N28M	*	0	0	TGAGAGTAGCTGCGCTCCCCTGCTAGAAGAACGTAGGGTAGTCAAGCTTCCAAGA	FFFFFFFFFFFFFFFFFFFFFFFFFFFFFFFFFFFFFFFFFFFFFFFFFFFFFFF	NH:i:1	HI:i:1	AS:i:46	nM:i:0	NM:i:0	MD:Z:52	jM:B:c,0	jI:B:i,220,253	DG:Z:RN7SK,RN7SK,7	NG:i:2
A00208:119:HNYGGDRXX:2:2263:21983:15608	0	RN7SK	203	255	4S22M26N27M	*	0	0	TTTTTGCGCTCCCCTGCTAGAACCTCAGGAGAACGTAGGGTAGTCAAGCTTCC	FFFFFFFFFFFFFFFFFFFFFFFFFFFFFFFF:FFFFFFFFFFFFFFFFFFFF	NH:i:1	HI:i:1	AS:i:43	nM:i:0	NM:i:0	MD:Z:49	jM:B:c,0	jI:B:i,225,250	DG:Z:RN7SK,RN7SK,7	NG:i:2
A00208:119:HNYGGDRXX:2:2233:11767:8249	0	RN7SK	199	255	27M21N34M	*	0	0	TAGCTGCGCTCCCCTGCTAGAACCTCCTTGTAGGAGAACGTAGGGTAGTCAAGCTTCCAAG	FFFFFFFFFFFFFFFFFFFFFFFFFFFFFF,FFFFFF::FF:FFFFFFFFFFFFFFFFFFF	NH:i:1	HI:i:1	AS:i:55	nM:i:0	NM:i:0	MD:Z:61	jM:B:c,0	jI:B:i,226,246	DG:Z:RN7SK,RN7SK,7	NG:i:2
A00208:119:HNYGGDRXX:2:2165:11831:2848	0	RN7SK	186	255	2S37M28N12M	*	0	0	AAAAGGGTATACGAGTAGCTGCGCTCCCCTGCTAGAACCAGGAGAACGTAG	FFFFFFFFFFFFFFFFFFFFFFFFFFFFFFFFFFFFFFFFFFFFFFFFFF:	NH:i:1	HI:i:1	AS:i:43	nM:i:0	NM:i:0	MD:Z:49	jM:B:c,0	jI:B:i,223,250	DG:Z:RN7SK,RN7SK,7	NG:i:2
A00208:119:HNYGGDRXX:2:2244:8721:3035	0	RN7SK	199	255	27M25N10M	*	0	0	TAGCTGCGCTCCCCTGCTAGAACCTCCAGGAGAACGT	FFFFFFFFFFFFFFFFFFFFFFFFFFFFFFFFFFFFF	NH:i:1	HI:i:1	AS:i:31	nM:i:0	NM:i:0	MD:Z:37	jM:B:c,0	jI:B:i,226,250	DG:Z:RN7SK,RN7SK,7	NG:i:2
A00208:119:HNYGGDRXX:2:2233:4237:25457	0	RN7SK	193	255	1S32M26N13M	*	0	0	TTACGAGTAGCTGCGCTCCCCTGCTAGAACCTCAGGAGAACGTAGG	FFFFFFFFFFFFFFFFFFFFFFFFFFFFFFFFFFFFFFFFFFFFFF	NH:i:1	HI:i:1	AS:i:39	nM:i:0	NM:i:0	MD:Z:45	jM:B:c,0	jI:B:i,225,250	DG:Z:RN7SK,RN7SK,7	NG:i:2
A00208:119:HNYGGDRXX:2:2146:18331:15170	0	RN7SK	186	255	2S39M26N10M	*	0	0	TTAAGGGTATACGAGTAGCTGCGCTCCCCTGCTAGAACCTCAGGAGAACGT	FFFFFFFFFFFFFFFFFFFFFFFFFFFFFFFFFFFFFFFFFFFFFFFFFFF	NH:i:1	HI:i:1	AS:i:43	nM:i:0	NM:i:0	MD:Z:49	jM:B:c,0	jI:B:i,225,250	DG:Z:RN7SK,RN7SK,7	NG:i:2
A00208:119:HNYGGDRXX:2:2153:7211:30358	0	RN7SK	196	255	3S26M29N12M	*	0	0	TTAGAGTAGCTGCGCTCCCCTGCTAGAACAGGAGAACGTAG	FFFFFF:FFFFFFFFFFFFFFFFF,FF:F,FFFFFFFFFFF	NH:i:1	HI:i:1	AS:i:32	nM:i:0	NM:i:0	MD:Z:38	jM:B:c,0	jI:B:i,222,250	DG:Z:RN7SK,RN7SK,7	NG:i:2
A00208:119:HNYGGDRXX:2:2151:27425:14356	0	RN7SK	193	255	1S29M29N13M	*	0	0	TTACGAGTAGCTGCGCTCCCCTGCTAGAACAGGAGAACGTAGG	FFFFFFFFFFFFFFFFFFFFFFFFFF:FFFFFFFFFFFFFFFF	NH:i:1	HI:i:1	AS:i:36	nM:i:0	NM:i:0	MD:Z:42	jM:B:c,0	jI:B:i,222,250	DG:Z:RN7SK,RN7SK,7	NG:i:2
A00208:119:HNYGGDRXX:2:2121:2600:1924	0	RN7SK	196	255	3S28M30N10M	*	0	0	TTTGAGTAGCTGCGCTCCCCTGCTAGAACCTAGAACGTAGG	FFFFFFFFFFFFF:FFFFF:F:FFFFFFFFFF:FFFFFF,F	NH:i:1	HI:i:1	AS:i:32	nM:i:0	NM:i:0	MD:Z:38	jM:B:c,0	jI:B:i,224,253	DG:Z:RN7SK,RN7SK,7	NG:i:2
A00208:119:HNYGGDRXX:2:2133:4824:27884	0	RN7SK	186	255	2S36M29N11M	*	0	0	AAAAGGGTATACGAGTAGCTGCGCTCCCCTGCTAGAACAGGAGAACGTA	FFFFF:FF:FFFFF,FFFFFF:FF:FFFFF:FF:FFFFFF:F,F:FF,F	NH:i:1	HI:i:1	AS:i:41	nM:i:0	NM:i:0	MD:Z:47	jM:B:c,0	jI:B:i,222,250	DG:Z:RN7SK,RN7SK,7	NG:i:2
A00208:119:HNYGGDRXX:2:2233:5132:24314	0	RN7SK	193	255	1S32M26N13M	*	0	0	TTACGAGTAGCTGCGCTCCCCTGCTAGAACCTCAGGAGAACGTAGG	FFFFFF::FFFFFFFFFFFFFFFF,FFFFFFFFF::::FF:::FFF	NH:i:1	HI:i:1	AS:i:39	nM:i:0	NM:i:0	MD:Z:45	jM:B:c,0	jI:B:i,225,250	DG:Z:RN7SK,RN7SK,7	NG:i:2
A00208:119:HNYGGDRXX:2:2237:25943:20776	0	RN7SK	186	255	2S36M29N13M	*	0	0	AAAAGGGTATACGAGTAGCTGCGCTCCCCTGCTAGAACAGGAGAACGTAGG	FFFFFFFFFFFF,FFFFFFFFFFFFFFFFFFFFFFFFFFFFFFFFFFFFFF	NH:i:1	HI:i:1	AS:i:43	nM:i:0	NM:i:0	MD:Z:49	jM:B:c,0	jI:B:i,222,250	DG:Z:RN7SK,RN7SK,7	NG:i:2
A00208:119:HNYGGDRXX:2:2205:24975:30874	0	RN7SK	247	255	12M5N27M	*	0	0	TTGTAGGAGAACGTAGTCAAGCTTCCAAGACTCCAGACA	FFFFFFFFFFFFFFFFFFFFFFFFFFFF,FFFFFFFFFF	NH:i:1	HI:i:1	AS:i:34	nM:i:0	NM:i:0	MD:Z:39	jM:B:c,0	jI:B:i,259,263	DG:Z:RN7SK,RN7SK,8	NG:i:0
A00208:119:HNYGGDRXX:2:2205:25536:29747	0	RN7SK	247	255	12M5N27M	*	0	0	TTGTAGGAGAACGTAGTCAAGCTTCCAAGACTCCAGACA	FFFFFFFF:FFFFFFFFFFF:FFFFFFFFFFFFFFFFFF	NH:i:1	HI:i:1	AS:i:34	nM:i:0	NM:i:0	MD:Z:39	jM:B:c,0	jI:B:i,259,263	DG:Z:RN7SK,RN7SK,8	NG:i:0
A00208:119:HNYGGDRXX:2:2228:27236:10989	0	RN7SK	226	255	10S25M3N35M13S	*	0	0	TTTGTCTTGGAAACAAGCTCTCAAGGTCCATTTGTAGAACGTAGGGTAGTCAAGCTTCCAAGACTCCAGAAGATCGGAAGAGC	FFFFFFFFFFFFFFFFFFFFFFFFFFFFFF:FFFFFFFFFFFFFFFFFFFFFFFFFFFFFFFFFFFFFFFFFFFFFFF:FFFF	NH:i:1	HI:i:1	AS:i:54	nM:i:0	NM:i:0	MD:Z:60	jM:B:c,0	jI:B:i,251,253	DG:Z:RN7SK,RN7SK,8	NG:i:0
A00208:119:HNYGGDRXX:2:2141:30454:16219	0	RN7SK	228	255	4S31M8N25M	*	0	0	GCTCACAAGCTCTCAAGGTCCATTTGTAGGAGAACGTCAAGCTTCCAAGACTCCAGACAC	FFFFFFFFFFFFFFFFFFFFFFFFFFFFFFFFFFFFFFFFFFFFFFFFFFFFFFFFFFFF	NH:i:1	HI:i:1	AS:i:50	nM:i:0	NM:i:0	MD:Z:56	jM:B:c,0	jI:B:i,259,266	DG:Z:RN7SK,RN7SK,8	NG:i:0
