# Supplementary material for: Chemical reversible crosslinking enables measurement of RNA 3D distances and alternative conformations in cells
Source: Nat Commun. 2022 Feb 17;13:911. doi: 10.1038/s41467-022-28602-3 (PMC8854666; doi:10.1038/s41467-022-28602-3)
Supplement: Supplementary file 3 — Source Data [file 41467_2022_28602_MOESM3_ESM.zip › Source Data/Source Data SI/sfig15/all_RN7SK_exo_genome_crssant/all_RN7SK_SHARC_exo_prigap1_filtered_mod.cliques.t_o0.1_dg.bedpe]

RN7SK	6	44	RN7SK	68	102	RN7SK,RN7SK,0,0.904	40	+	+
RN7SK	72	99	RN7SK	170	191	RN7SK,RN7SK,2,0.121	6	+	+
RN7SK	81	113	RN7SK	132	161	RN7SK,RN7SK,3,0.167	5	+	+
RN7SK	42	72	RN7SK	155	196	RN7SK,RN7SK,4,0.062	3	+	+
RN7SK	126	165	RN7SK	177	200	RN7SK,RN7SK,5,0.113	3	+	+
RN7SK	154	184	RN7SK	211	229	RN7SK,RN7SK,6,0.089	3	+	+
RN7SK	196	222	RN7SK	251	276	RN7SK,RN7SK,7,0.614	27	+	+
RN7SK	237	259	RN7SK	264	291	RN7SK,RN7SK,8,0.102	4	+	+
