# Supplementary material for: Chemical reversible crosslinking enables measurement of RNA 3D distances and alternative conformations in cells
Source: Nat Commun. 2022 Feb 17;13:911. doi: 10.1038/s41467-022-28602-3 (PMC8854666; doi:10.1038/s41467-022-28602-3)
Supplement: Supplementary file 3 — Source Data [file 41467_2022_28602_MOESM3_ESM.zip › Source Data/Source Data SI/sfig15/all_RN7SK_exo_genome_crssant/all_RN7SK_SHARC_exo_vivo_plus.bedgraph]

RN7SK	0	1	11
RN7SK	1	3	12
RN7SK	3	5	14
RN7SK	5	6	22
RN7SK	6	7	24
RN7SK	7	8	26
RN7SK	8	9	30
RN7SK	9	10	31
RN7SK	10	13	32
RN7SK	13	16	35
RN7SK	16	18	37
RN7SK	18	19	38
RN7SK	19	20	41
RN7SK	20	25	40
RN7SK	25	26	33
RN7SK	26	31	34
RN7SK	31	39	35
RN7SK	39	40	32
RN7SK	40	41	31
RN7SK	41	43	32
RN7SK	43	48	6
RN7SK	48	52	7
RN7SK	52	58	8
RN7SK	58	60	7
RN7SK	60	62	6
RN7SK	62	63	8
RN7SK	63	65	9
RN7SK	65	66	11
RN7SK	66	67	12
RN7SK	67	71	49
RN7SK	71	73	53
RN7SK	73	77	54
RN7SK	77	78	55
RN7SK	78	80	56
RN7SK	80	83	57
RN7SK	83	84	58
RN7SK	84	85	57
RN7SK	85	87	56
RN7SK	87	89	55
RN7SK	89	90	54
RN7SK	90	92	53
RN7SK	92	93	49
RN7SK	93	94	48
RN7SK	94	95	47
RN7SK	95	96	45
RN7SK	96	98	43
RN7SK	98	99	39
RN7SK	99	100	37
RN7SK	100	101	33
RN7SK	101	102	22
RN7SK	102	103	21
RN7SK	103	104	9
RN7SK	104	105	8
RN7SK	105	108	7
RN7SK	108	112	8
RN7SK	112	122	5
RN7SK	122	125	6
RN7SK	125	126	7
RN7SK	126	129	5
RN7SK	129	131	6
RN7SK	131	132	8
RN7SK	132	136	9
RN7SK	136	143	8
RN7SK	143	151	9
RN7SK	151	153	10
RN7SK	153	154	12
RN7SK	154	156	16
RN7SK	156	160	15
RN7SK	160	161	14
RN7SK	161	163	13
RN7SK	163	164	14
RN7SK	164	166	13
RN7SK	166	167	14
RN7SK	167	168	15
RN7SK	168	171	18
RN7SK	171	173	22
RN7SK	173	176	25
RN7SK	176	177	28
RN7SK	177	178	29
RN7SK	178	180	31
RN7SK	180	181	32
RN7SK	181	182	31
RN7SK	182	183	32
RN7SK	183	185	28
RN7SK	185	186	37
RN7SK	186	188	39
RN7SK	188	190	40
RN7SK	190	191	37
RN7SK	191	192	39
RN7SK	192	194	43
RN7SK	194	195	44
RN7SK	195	197	47
RN7SK	197	198	36
RN7SK	198	199	40
RN7SK	199	203	39
RN7SK	203	204	40
RN7SK	204	207	41
RN7SK	207	209	40
RN7SK	209	212	36
RN7SK	212	219	31
RN7SK	219	220	29
RN7SK	220	221	28
RN7SK	221	222	18
RN7SK	222	223	17
RN7SK	223	224	16
RN7SK	224	225	11
RN7SK	225	226	9
RN7SK	226	227	6
RN7SK	227	228	8
RN7SK	228	229	5
RN7SK	229	230	4
RN7SK	230	232	5
RN7SK	232	237	4
RN7SK	237	246	5
RN7SK	246	247	10
RN7SK	247	248	11
RN7SK	248	249	10
RN7SK	249	250	9
RN7SK	250	251	26
RN7SK	251	253	27
RN7SK	253	258	35
RN7SK	258	259	32
RN7SK	259	260	31
RN7SK	260	262	29
RN7SK	262	263	27
RN7SK	263	265	25
RN7SK	265	266	44
RN7SK	266	267	45
RN7SK	267	272	46
RN7SK	272	273	45
RN7SK	273	274	44
RN7SK	274	275	43
RN7SK	275	277	40
RN7SK	277	278	39
RN7SK	278	280	38
RN7SK	280	281	36
RN7SK	281	282	31
RN7SK	282	283	29
RN7SK	283	284	28
RN7SK	284	285	27
RN7SK	285	288	24
RN7SK	288	290	20
RN7SK	290	291	17
RN7SK	291	293	13
RN7SK	293	296	14
RN7SK	296	298	13
RN7SK	298	299	10
RN7SK	299	304	5
RN7SK	304	310	4
RN7SK	310	316	3
RN7SK	316	319	1
RN7SK	319	327	2
RN7SK	327	331	1
