# Supplementary material for: Chemical reversible crosslinking enables measurement of RNA 3D distances and alternative conformations in cells
Source: Nat Commun. 2022 Feb 17;13:911. doi: 10.1038/s41467-022-28602-3 (PMC8854666; doi:10.1038/s41467-022-28602-3)
Supplement: Supplementary file 3 — Source Data [file 41467_2022_28602_MOESM3_ESM.zip › Source Data/Source Data SI/sfig15/all_RN7SK_genome_crssant/all_RN7SK_SHARC_prigap1_filtered_mod.cliques.t_o0.1.sam]

@HD	VN:1.4	SO:coordinate
@SQ	SN:chr1	LN:248956422
@SQ	SN:chr2	LN:242193529
@SQ	SN:chr3	LN:198295559
@SQ	SN:chr4	LN:190214555
@SQ	SN:chr5	LN:181538259
@SQ	SN:chr6	LN:170805979
@SQ	SN:chr7	LN:159345973
@SQ	SN:chr8	LN:145138636
@SQ	SN:chr9	LN:138394717
@SQ	SN:chr10	LN:133797422
@SQ	SN:chr11	LN:135086622
@SQ	SN:chr12	LN:133275309
@SQ	SN:chr13	LN:114364328
@SQ	SN:chr14	LN:107043718
@SQ	SN:chr15	LN:101991189
@SQ	SN:chr16	LN:90338345
@SQ	SN:chr17	LN:83257441
@SQ	SN:chr18	LN:80373285
@SQ	SN:chr19	LN:58617616
@SQ	SN:chr20	LN:64444167
@SQ	SN:chr21	LN:46709983
@SQ	SN:chr22	LN:50818468
@SQ	SN:chrX	LN:156040895
@SQ	SN:chrY	LN:57227415
@SQ	SN:chrM	LN:16569
@SQ	SN:hs12S	LN:954
@SQ	SN:hs16S	LN:1559
@SQ	SN:hs5S	LN:121
@SQ	SN:hs45S	LN:13357
@SQ	SN:RN7SK	LN:331
@SQ	SN:RN7SL	LN:288
@SQ	SN:hssnRNA	LN:2058
@SQ	SN:RNU7	LN:63
@SQ	SN:RNY	LN:694
@SQ	SN:U3	LN:217
@SQ	SN:U8	LN:136
@SQ	SN:U13	LN:120
@SQ	SN:U14AB	LN:283
@SQ	SN:U17	LN:207
@SQ	SN:229E	LN:27317
@PG	ID:STAR	PN:STAR	VN:2.7.1a	CL:/auto/rcf-proj2/zl2/minjiez/software/STAR-2.7.1a/bin/Linux_x86_64/STAR   --runMode alignReads   --runThreadN 8   --genomeDir /scratch/kongpanl/corona_star_indices/hg38mask14add_229E_staridx   --genomeLoad NoSharedMemory   --readFilesIn /scratch/kongpanl/20201218_corona_NovaSeq/all_min20/229E_gRNA_SHARC_exo.fastq      --outFileNamePrefix 229E_gRNA_SHARC_exo   --outReadsUnmapped Fastx   --outSAMtype BAM   Unsorted   SortedByCoordinate      --outSAMattributes All      --outFilterMultimapNmax 10   --outFilterScoreMinOverLread 0   --scoreGap 0   --scoreGapNoncan 0   --scoreGapGCAG 0   --scoreGapATAC 0   --scoreGenomicLengthLog2scale -1   --alignIntronMin 1   --chimSegmentMin 5   --chimScoreDropMax 80   --chimScoreJunctionNonGTAG 0   --chimJunctionOverhangMin 5   --chimOutType WithinBAM   HardClip      --chimNonchimScoreDropMin 20
@CO	user command line: /auto/rcf-proj2/zl2/minjiez/software/STAR-2.7.1a/bin/Linux_x86_64/STAR --runThreadN 8 --runMode alignReads --genomeDir /scratch/kongpanl/corona_star_indices/hg38mask14add_229E_staridx --readFilesIn /scratch/kongpanl/20201218_corona_NovaSeq/all_min20/229E_gRNA_SHARC_exo.fastq --outFileNamePrefix 229E_gRNA_SHARC_exo --genomeLoad NoSharedMemory --outReadsUnmapped Fastx --outFilterMultimapNmax 10 --outFilterScoreMinOverLread 0 --outSAMattributes All --outSAMtype BAM Unsorted SortedByCoordinate --alignIntronMin 1 --scoreGap 0 --scoreGapNoncan 0 --scoreGapGCAG 0 --scoreGapATAC 0 --scoreGenomicLengthLog2scale -1 --chimOutType WithinBAM HardClip --chimSegmentMin 5 --chimJunctionOverhangMin 5 --chimScoreJunctionNonGTAG 0 --chimScoreDropMax 80 --chimNonchimScoreDropMin 20
A00208:119:HNYGGDRXX:2:2229:26675:9737	0	RN7SK	167	255	2S46M41N35M	*	0	0	TCGGAGGACCGGTCTTCGGTCAAGGGTATACGAGTAGCTGCGCTCCCCAGAACGTAGGGTAGTCAAGCTTCCAAGACTCCAGA	FFFFFFFFFFFFFFFFFFFFFFFFFFFFFFFFFFFFFFFF:FFFFFFFFFFFFFFFFFFFFFFFFFFFFFFFFFFFFFFFFFF	NH:i:1	HI:i:1	AS:i:74	nM:i:0	NM:i:0	MD:Z:81	jM:B:c,0	jI:B:i,213,253	DG:Z:RN7SK,RN7SK,0	NG:i:0
A00208:119:HNYGGDRXX:2:2229:28094:11694	0	RN7SK	167	255	2S46M41N35M	*	0	0	TCGGAGGACCGGTCTTCGGTCAAGGGTATACGAGTAGCTGCGCTCCCCAGAACGTAGGGTAGTCAAGCTTCCAAGACTCCAGA	FFFFFFFFFFFFFFFFFFFFFFFFFFFFFFFFFFFFFFFFFFFFFFFFFFFFFFFF:FFFFFFFFFFFFFFFFFFFFFFFF:F	NH:i:1	HI:i:1	AS:i:74	nM:i:0	NM:i:0	MD:Z:81	jM:B:c,0	jI:B:i,213,253	DG:Z:RN7SK,RN7SK,0	NG:i:0
A00208:119:HNYGGDRXX:2:2261:10375:6120	0	RN7SK	163	255	1S50M41N32M	*	0	0	TTAGAGGAGGACCGGTCTTCGGTCAAGGGTATACGAGTAGCTGCGCTCCCCAGAACGTAGGGTAGTCAAGCTTCCAAGACTCC	FFFFFFFFFFFFFFFFFFFFFFFFFFFFFFFFFFFFFFFFFFFFFFFFFFFFFFFFFFFFFFFFFFFFFFFFFFFFFFFFFFF	NH:i:1	HI:i:1	AS:i:75	nM:i:0	NM:i:0	MD:Z:82	jM:B:c,0	jI:B:i,213,253	DG:Z:RN7SK,RN7SK,0	NG:i:0
A00208:119:HNYGGDRXX:2:2119:14615:7200	0	RN7SK	167	255	3S46M41N33M1S	*	0	0	TAGGGAGGACCGGTCTTCGGTCAAGGGTATACGAGTAGCTGCGCTCCCCAGAACGTAGGGTAGTCAAGCTTCCAAGACTCCAT	FFFFFFFFFFFFFFFFFFFFFFFFFFFFFFFFFFFFFFFFF:FFFFFFFF:FFFFFFFFFFFFFFFFFFFFFFFFFFFFFFFF	NH:i:1	HI:i:1	AS:i:72	nM:i:0	NM:i:0	MD:Z:79	jM:B:c,0	jI:B:i,213,253	DG:Z:RN7SK,RN7SK,0	NG:i:0
A00208:119:HNYGGDRXX:2:2137:10655:14528	0	RN7SK	163	255	2S50M41N31M	*	0	0	TTTAGAGGAGGACCGGTCTTCGGTCAAGGGTATACGAGTAGCTGCGCTCCCCAGAACGTAGGGTAGTCAAGCTTCCAAGACTC	FFFFFFFFFFFFFFFFFFFFFFFFFFFFFFF:FFFFFFFFFFFFFFFFFFFFFFFFFFFFFFFFFFFFFFFFFFFFFFFFFFF	NH:i:1	HI:i:1	AS:i:74	nM:i:0	NM:i:0	MD:Z:81	jM:B:c,0	jI:B:i,213,253	DG:Z:RN7SK,RN7SK,0	NG:i:0
A00208:119:HNYGGDRXX:2:2230:29206:29058	0	RN7SK	163	255	3S50M41N30M	*	0	0	TTTTAGAGGAGGACCGGTCTTCGGTCAAGGGTATACGAGTAGCTGCGCTCCCCAGAACGTAGGGTAGTCAAGCTTCCAAGACT	FFFFFFFFFFFFFFFFFFFFFFFFFFFFFFFFFFFFFFFFFFFFFFFFFFFFFFFFFFFFFFFFFFFFFFFFFFFFFFFFFFF	NH:i:1	HI:i:1	AS:i:73	nM:i:0	NM:i:0	MD:Z:80	jM:B:c,0	jI:B:i,213,253	DG:Z:RN7SK,RN7SK,0	NG:i:0
A00208:119:HNYGGDRXX:2:2214:22182:29168	0	RN7SK	162	255	2S51M41N30M	*	0	0	ATATAGAGGATGACCGGTCTTCGGTCAAGGGTATACGAGTAGCTGCGCTCCCCAGAACGTAGGGTAGTCAAGCTTCCAAGACT	FFFF:FFFFFFFFFFFFFFFFFFFFFFFFFFFFFFFFFFFFFFFFFFFFFFFFFFFFFFFFFFFFFFFFFFFFFFFFFFFFFF	NH:i:1	HI:i:1	AS:i:72	nM:i:1	NM:i:1	MD:Z:8G72	jM:B:c,0	jI:B:i,213,253	DG:Z:RN7SK,RN7SK,0	NG:i:0
A00208:119:HNYGGDRXX:2:2125:22128:37059	0	RN7SK	166	255	8S47M41N28M	*	0	0	ACAAACATAGGAGGACCGGTCTTCGGTCAAGGGTATACGAGTAGCTGCGCTCCCCAGAACGTAGGGTAGTCAAGCTTCCAAGA	FFFFFFFFFFFFFFFFFFFFFFFFFFFFFFFFFFFFFFFFFFFFFFFFFFFFFFFF:FFFFFFFFFFFFFFFFFFFFFFFF:F	NH:i:1	HI:i:1	AS:i:68	nM:i:0	NM:i:0	MD:Z:75	jM:B:c,0	jI:B:i,213,253	DG:Z:RN7SK,RN7SK,0	NG:i:0
A00208:119:HNYGGDRXX:2:2178:4698:9690	0	RN7SK	169	255	2S44M41N35M2S	*	0	0	TCAGGACCGGTCTTCGGTCAAGGGTATACGAGTAGCTGCGCTCCCCAGAACGTAGGGTAGTCAAGCTTCCAAGACTCCAGATC	FFFFFFFFFFFFFFFFFFFFFFFFFFFFFFFFFFFFFFFFFFFFFFFFFFFFFFFFFFFFFFFFFFFFFFFFFFFFFFFFFFF	NH:i:1	HI:i:1	AS:i:72	nM:i:0	NM:i:0	MD:Z:79	jM:B:c,0	jI:B:i,213,253	DG:Z:RN7SK,RN7SK,0	NG:i:0
A00208:119:HNYGGDRXX:2:2146:18159:1470	0	RN7SK	163	255	1S50M37N32M	*	0	0	TTAGAGGAGGACCGGTCTTCGGTCAAGGGTATACGAGTAGCTGCGCTCCCCTAGGAGAACGTAGGGTAGTCAAGCTTCCAAGA	FFF:FFFFFFFFFFFFFFFFFFFFF:FFF:FFFFFFFFFF:FF:FFFFFFFFFFFFFF,FFFFFFFFFFFFFFFF,FFFFFFF	NH:i:1	HI:i:1	AS:i:75	nM:i:0	NM:i:0	MD:Z:82	jM:B:c,0	jI:B:i,213,249	DG:Z:RN7SK,RN7SK,0	NG:i:0
A00208:119:HNYGGDRXX:2:2215:10818:17159	0	RN7SK	169	255	2S44M41N37M	*	0	0	ATAGGACCGGTCTTCGGTCAAGGGTATACGAGTAGCTGCGCTCCCCAGAACGTAGGGTAGTCAAGCTTCCAAGACTCCAGACA	FFFFFFFFFFFFFFFFFFFFFFFFFFFFFFFFFFFFFFFFFFFFFFFFFFFFFFFFFFFFFFFFFFFFFFFFFFFFFFFFFFF	NH:i:1	HI:i:1	AS:i:74	nM:i:0	NM:i:0	MD:Z:81	jM:B:c,0	jI:B:i,213,253	DG:Z:RN7SK,RN7SK,0	NG:i:0
A00208:119:HNYGGDRXX:2:2243:16351:13964	0	RN7SK	170	255	3S43M41N37M	*	0	0	TTGGGACCGGTCTTCGGTCAAGGGTATACGAGTAGCTGCGCTCCCCAGAACGTAGGGTAGTCAAGCTTCCAAGACTCCAGACA	FFFFFFFFFFFFFFFFFFFFFFFFFFFFFFFFFFFFFFFFFFFFFFFFFFFFFFFFFFFFFFFFFFFFFFFFFFFFFFFFFFF	NH:i:1	HI:i:1	AS:i:73	nM:i:0	NM:i:0	MD:Z:80	jM:B:c,0	jI:B:i,213,253	DG:Z:RN7SK,RN7SK,0	NG:i:0
A00208:119:HNYGGDRXX:2:2136:18376:36072	0	RN7SK	171	255	4S42M41N37M	*	0	0	TCTTGACCGGTCTTCGGTCAAGGGTATACGAGTAGCTGCGCTCCCCAGAACGTAGGGTAGTCAAGCTTCCAAGACTCCAGACA	FFFFFF:FFFFFFFFFFFFFFFFFFFFFFFFFF:FFFFFFFFFFFFFFFFFFF,F:FFFFFFFFFFFFFFFFFFFFFFF:FFF	NH:i:1	HI:i:1	AS:i:72	nM:i:0	NM:i:0	MD:Z:79	jM:B:c,0	jI:B:i,213,253	DG:Z:RN7SK,RN7SK,0	NG:i:0
A00208:119:HNYGGDRXX:2:2246:1090:19946	0	RN7SK	171	255	42M41N41M	*	0	0	GACCGGTCTTCGGTCAAGGGTATACGAGTAGCTGCGCTCCCCAGAACGTAGGGTAGTCAAGCTTCCAAGACTCCAGACACATC	FFFFFFFFFFFFFFFFFFFFFFFFFFFFFFFFFFFFFFFFFFFFFFFFFFFFFFFF,FFFFFFFFF:F,FFFFFFF:FFFF:F	NH:i:1	HI:i:1	AS:i:76	nM:i:0	NM:i:0	MD:Z:83	jM:B:c,0	jI:B:i,213,253	DG:Z:RN7SK,RN7SK,0	NG:i:0
A00208:119:HNYGGDRXX:2:2142:14850:14403	0	RN7SK	170	255	3S43M41N37M	*	0	0	TTGGGACCGGTCTTCGGTCAAGGGTATACGAGTAGCTGCGCTCCCCAGAACGTAGGGTAGTCAAGCTTCCAAGACTCCAGACA	FFFFFFFFFFFFFFFFFFFFFFFFFFFFFFF:FFFFFFFFFFFFFFF:FFFFFFFFFFFFFFFFFFFFFFFF:FFFFFFFFFF	NH:i:1	HI:i:1	AS:i:73	nM:i:0	NM:i:0	MD:Z:80	jM:B:c,0	jI:B:i,213,253	DG:Z:RN7SK,RN7SK,0	NG:i:0
A00208:119:HNYGGDRXX:2:2136:18358:36041	0	RN7SK	171	255	4S42M41N37M	*	0	0	TCTTGACCGGTCTTCGGTCAAGGGTATACGAGTAGCTGCGCTCCCCAGAACGTAGGGTAGTCCAGCTTCCAAGACTCCAGACA	FFFFF,:FFFFFFFFFFFF,,FFFFFFFFFFFFFFFFFFFFFFFFFFFFFFF,FFFFFFFFF,FFFF:FFFFFFFFFFFFFFF	NH:i:1	HI:i:1	AS:i:70	nM:i:1	NM:i:1	MD:Z:58A20	jM:B:c,0	jI:B:i,213,253	DG:Z:RN7SK,RN7SK,0	NG:i:0
A00208:119:HNYGGDRXX:2:2243:15320:13244	0	RN7SK	170	255	3S43M41N37M	*	0	0	TTGGGACCGGTCTTCGGTCAAGGGTATACGAGTAGCTGCGCTCCCCAGAACGTAGGGTAGTCAAGCTTCCAAGACTCCAGACA	FFFFFFFFFF:FFFFFFFFFF:FFFFFFFFFFFFF:FFFFFFFFFFFFFFFFFFFFFFFFFFFF,FFFFFFFFFFFFFFFFFF	NH:i:1	HI:i:1	AS:i:73	nM:i:0	NM:i:0	MD:Z:80	jM:B:c,0	jI:B:i,213,253	DG:Z:RN7SK,RN7SK,0	NG:i:0
A00208:119:HNYGGDRXX:2:2143:13512:22952	0	RN7SK	170	255	3S43M41N37M	*	0	0	TTGGGACCGGTCTTCGGTCAAGGGTATACGAGTAGCTGCGCTCCCCAGAACGTAGGGTAGTCAAGCTTCCAAGACTCCAGACA	:FFFFFFFFFFFFFFFFFF:FFFFFFFFFFFFFFFFFFFFFFFFFFFFF:FFFFFFFFFFFFFFFFFFFFFFFFFFFFFFFFF	NH:i:1	HI:i:1	AS:i:73	nM:i:0	NM:i:0	MD:Z:80	jM:B:c,0	jI:B:i,213,253	DG:Z:RN7SK,RN7SK,0	NG:i:0
A00208:119:HNYGGDRXX:2:2142:11695:15671	0	RN7SK	170	255	3S43M41N37M	*	0	0	TTGGGACCGGTCTTCGGTCAAGGGTATACGAGTAGCTGCGCTCCCCAGAACGTAGGGTAGTCAAGCTTCCAAGACTCCAGACA	FFFFFFFFFFFFFFFFFFFFFFFFFFFFFFFFFFFFFFFFFFFFFFFFFFFFFFFFFFFFFFFFFFFFFFFFFFFFFFFFFFF	NH:i:1	HI:i:1	AS:i:73	nM:i:0	NM:i:0	MD:Z:80	jM:B:c,0	jI:B:i,213,253	DG:Z:RN7SK,RN7SK,0	NG:i:0
A00208:119:HNYGGDRXX:2:2217:20256:26960	0	RN7SK	172	255	3S41M41N39M	*	0	0	TTTACCGGTCTTCGGTCAAGGGTATACGAGTAGCTGCGCTCCCCAGAACGTAGGGTAGTCAAGCTTCCAAGACTCCAGACACA	FFFFFFFFFFFFFFFFFFFFFFFFFFFFFFFFFFFFFFFFFFFFFFFFFFF:FFFFFFFFFFFFFFFFFFFFFFFFFFFFFFF	NH:i:1	HI:i:1	AS:i:73	nM:i:0	NM:i:0	MD:Z:80	jM:B:c,0	jI:B:i,213,253	DG:Z:RN7SK,RN7SK,0	NG:i:0
A00208:119:HNYGGDRXX:2:2207:8278:9345	0	RN7SK	173	255	40M41N43M	*	0	0	CCGGTCTTCGGTCAAGGGTATACGAGTAGCTGCGCTCCCCAGAACGTAGGGTAGTCAAGCTTCCAAGACTCCAGACACATCCA	FFFFFFFFFFFFFFFFFFFFFFFFFFFFFFFFFFFFFFFFFFFFFFFFFFFFFFFFFFFFFFFFFFFF:FFFFFFFFFFFFFF	NH:i:1	HI:i:1	AS:i:76	nM:i:0	NM:i:0	MD:Z:83	jM:B:c,0	jI:B:i,213,253	DG:Z:RN7SK,RN7SK,0	NG:i:0
A00208:119:HNYGGDRXX:2:2153:18620:2080	2048	RN7SK	175	255	40M31N41M	*	0	0	GGTCTTCGGTCAAGGGTATACGAGTAGCTGCGCTCCCCTGTTTGTAGGAGAACGTAGGGTAGTCAAGCTTCCAAGACTCCA	FFFFFFFFFFFFFFFFFFFFFFFFFFFFFFFFFFFFFFFFFFFFFFFFFFFFFFFFFFFFFFFFFF:FFFFFFFFFFFFFF	NH:i:1	HI:i:1	AS:i:35	nM:i:0	NM:i:0	MD:Z:40	jM:B:c,-1	jI:B:i,-1	DG:Z:RN7SK,RN7SK,0	NG:i:0
A00208:119:HNYGGDRXX:2:2218:9634:12289	0	RN7SK	169	255	3S42M41N38M	*	0	0	ATTAGGACCGGTCTTCGGTCAAGGGTATACGAGTAGCTGCGCTCCGGAGAACGTAGGGTAGTCAAGCTTCCAAGACTCCAGAC	FFFFFFFFFFFFFFFFFFFFFFFFFF:FFFFFFFFFFFFFFFFFFFFFFFFFFFFFFFFFFFFFFFFFFFFFFFFFFFFFFFF	NH:i:1	HI:i:1	AS:i:73	nM:i:0	NM:i:0	MD:Z:80	jM:B:c,0	jI:B:i,211,251	DG:Z:RN7SK,RN7SK,0	NG:i:0
A00208:119:HNYGGDRXX:2:2236:26521:36683	0	RN7SK	169	255	2S42M43N30M9S	*	0	0	ATAGGACCGGTCTTCGGTCAAGGGTATACGAGTAGCTGCGCTCCAGAACGTAGGGTAGTCAAGCTTCCAAGACTAGATCGGAA	FFFFFFFFFFFFFFFFFFFFFFFFFFFFFFFFFFFFFFFFFFFFFFFFFFFFFFFFFFFFFFFFFFFFFFFFFFF:FFFFFFF	NH:i:1	HI:i:1	AS:i:65	nM:i:0	NM:i:0	MD:Z:72	jM:B:c,0	jI:B:i,211,253	DG:Z:RN7SK,RN7SK,0	NG:i:0
A00208:119:HNYGGDRXX:2:2218:10791:11005	0	RN7SK	169	255	3S42M41N38M	*	0	0	ATTAGGACCGGTCTTCGGTCAAGGGTATACGAGTAGCTGCGCTCCGGAGAACGTAGGGTAGTCAAGCTTCCAAGACTCCAGAC	FFFFFFFFFFFFFFFFFFFFFFFFFFFFFFFFFF:FFFFFFF:FFFFFFFFFFFFFFFFFFFFFFFFFFFFFFFFFFFFFFFF	NH:i:1	HI:i:1	AS:i:73	nM:i:0	NM:i:0	MD:Z:80	jM:B:c,0	jI:B:i,211,251	DG:Z:RN7SK,RN7SK,0	NG:i:0
A00208:119:HNYGGDRXX:2:2218:9796:12665	0	RN7SK	169	255	3S42M41N38M	*	0	0	ATTAGGACCGGTCTTCGGTCAAGGGTATACGAGTAGCTGCGCTCCGGAGAACGTAGGGTAGTCAAGCTTCCAAGACTCCAGAC	FFFFFFFFFFFFFFFFFFFFFFFFFFFFFFFFFFFFFFFFFFFFFFFFFFFFF,FFFFFFFFFFFFFFFFFFFFFFFFFFFFF	NH:i:1	HI:i:1	AS:i:73	nM:i:0	NM:i:0	MD:Z:80	jM:B:c,0	jI:B:i,211,251	DG:Z:RN7SK,RN7SK,0	NG:i:0
A00208:119:HNYGGDRXX:2:2158:16459:21512	0	RN7SK	167	255	1S44M43N28M10S	*	0	0	TGGAGGACCGGTCTTCGGTCAAGGGTATACGAGTAGCTGCGCTCCAGAACGTAGGGTAGTCAAGCTTCCAAGAGATCGGAAGA	FFFFFF,FFFFFFFFFFFFF,:FFFFFFFFFFFFFFFFFFFFFFFFFFFFFFFFFFFFFFFFFFFFFFFFFFFFFFFFFFFFF	NH:i:1	HI:i:1	AS:i:65	nM:i:0	NM:i:0	MD:Z:72	jM:B:c,0	jI:B:i,211,253	DG:Z:RN7SK,RN7SK,0	NG:i:0
A00208:119:HNYGGDRXX:2:2256:4336:6151	0	RN7SK	169	255	2S44M44N25M12S	*	0	0	CTAGGACCGGTCTTCGGTCAAGGGTATACGAGTAGCTGCGCTCCCCACGTAGGGTAGTCAAGCTTCCAAGAGATCGGAAGAGC	FFFFFFFFFFFF:FFFFFFFFFFFFF:FFFFFFFFFF:FFFFFFFFFF:FFFFFFFFFFFFFFFFFFFFFF:F:FFF,FFFFF	NH:i:1	HI:i:1	AS:i:62	nM:i:0	NM:i:0	MD:Z:69	jM:B:c,0	jI:B:i,213,256	DG:Z:RN7SK,RN7SK,0	NG:i:0
A00208:119:HNYGGDRXX:2:2150:29017:3490	0	RN7SK	163	255	1S50M43N32M	*	0	0	TTAGAGGAGGACCGGTCTTCGGTCAAGGGTATACGAGTAGCTGCGCTCCCCAACGTAGGGTAGTCAAGCTTCCAAGACTCCAG	FFFFFFFFFFFFFF::FFFF,FFFFFFF:FFFFFFFFFFF:FF,FFFFFF:FFFFFFFFFFFFFFFFFFFFF:FF,FF:::FF	NH:i:1	HI:i:1	AS:i:75	nM:i:0	NM:i:0	MD:Z:82	jM:B:c,0	jI:B:i,213,255	DG:Z:RN7SK,RN7SK,0	NG:i:0
A00208:119:HNYGGDRXX:2:2149:17372:22936	0	RN7SK	166	255	45M45N30M	*	0	0	AGGAGGACCGGTCTTCGGTCAAGGGTATACGAGTAGCTGCGCTCCAACGTAGGGTAGTCAAGCTTCCAAGACTCC	FFFFFFFFFFFFFFFFFFFFF:FFFFFFFFFFFFFFFFFFFFFFFFFFFFFFFFFFFFFFFFFFFFFFFFFFFFF	NH:i:1	HI:i:1	AS:i:40	nM:i:0	NM:i:0	MD:Z:45	jM:B:c,-1	jI:B:i,-1	DG:Z:RN7SK,RN7SK,0	NG:i:0
A00208:119:HNYGGDRXX:2:2120:2718:14841	0	RN7SK	160	255	3S51M40N29M	*	0	0	TTTCGATAGAGGAGGACCGGTCTTCGGTCAAGGGTATACGAGTAGCTGCGCTCCAGGAGAACGTAGGGTAGTCAAGCTTCCAA	FFFFFF,FFFFFFFFFFFFFFFFFFFFFFFFFFF:,FFFFFFFFFFFFFFFFFFFFFFFFFFFFFFFFF:FFFFFFFFFFFFF	NH:i:1	HI:i:1	AS:i:73	nM:i:0	NM:i:0	MD:Z:80	jM:B:c,0	jI:B:i,211,250	DG:Z:RN7SK,RN7SK,0	NG:i:0
A00208:119:HNYGGDRXX:2:2106:19000:19993	0	RN7SK	179	255	3S34M41N45M1S	*	0	0	TTTTTCGGTCAAGGGTATACGAGTAGCTGCGCTCCCCAGAACGTAGGGTAGTCAAGCTTCCAAGACTCCAGACACATCCAAAG	FFFFFFFFFFFFFFFFFFFFFFFFFFFFFFFFFFFFFFFFFFFFFFFFFFFFFFFFFFFFFFFFFFFFFFFFFFFFFFFFFFF	NH:i:1	HI:i:1	AS:i:72	nM:i:0	NM:i:0	MD:Z:79	jM:B:c,0	jI:B:i,213,253	DG:Z:RN7SK,RN7SK,0	NG:i:0
A00208:119:HNYGGDRXX:2:2250:4345:21731	0	RN7SK	177	255	36M41N37M10S	*	0	0	TCTTCGGTCAAGGGTATACGAGTAGCTGCGCTCCCCAGAACGTAGGGTAGTCAAGCTTCCAAGACTCCAGACAAGATCGGAAG	FFFF:FFFFFFFFFFFFFF:FFFFFFFFFFFFFFFFFFFF:FFFFFFFFFFFFFFFFFFFFFFFFFFFFFFFFFFFFFFFF,F	NH:i:1	HI:i:1	AS:i:66	nM:i:0	NM:i:0	MD:Z:73	jM:B:c,0	jI:B:i,213,253	DG:Z:RN7SK,RN7SK,0	NG:i:0
A00208:119:HNYGGDRXX:2:2150:5385:11913	0	RN7SK	179	255	2S34M41N47M	*	0	0	TTTTCGGTCAAGGGTATACGAGTAGCTGCGCTCCCCAGAACGTAGGGTAGTCAAGCTTCCAAGACTCCAGACACATCCAAATG	FFFFFFFFFFFFFFFFFFFFFFFFFFFFFFFFFFFFFFFFFFF:FFFFFFFFFFFF:FFFFFFFFFFFFFFFFFFFFFFFFFF	NH:i:1	HI:i:1	AS:i:74	nM:i:0	NM:i:0	MD:Z:81	jM:B:c,0	jI:B:i,213,253	DG:Z:RN7SK,RN7SK,0	NG:i:0
A00208:119:HNYGGDRXX:2:2268:1154:11068	0	RN7SK	179	255	2S47M25N34M	*	0	0	TTTTCGGTCAAGGGTATACGAGTAGCTGCGCTCCCCTGCTAGAACCTCCAGGAGAACGTAGGGTAGTCAAGCTTCCAAGACTC	FFFFFFFFFFFF,FFFFFFFFFFFFFFFFFFFFFFFFFFFFF:FFFFF,FFFFFFFFF:FFFFFFFFFFFFFFFFFFFFFFFF	NH:i:1	HI:i:1	AS:i:74	nM:i:0	NM:i:0	MD:Z:81	jM:B:c,0	jI:B:i,226,250	DG:Z:RN7SK,RN7SK,0	NG:i:0
A00208:119:HNYGGDRXX:2:2134:2573:9768	0	RN7SK	183	255	3S30M41N39M11S	*	0	0	TGTGTCAAGGGTATACGAGTAGCTGCGCTCCCCAGAACGTAGGGTAGTCAAGCTTCCAAGACTCCAGACACAGATCGGAAGAG	FFFFFFFFFFFFFFFFFFFFFFFFFFFFFFFFFFFFFFFFFFFFFFFFFFFFFFFFFFFFFFFFFFFFFFFFFFFFFFFFFFF	NH:i:1	HI:i:1	AS:i:62	nM:i:0	NM:i:0	MD:Z:69	jM:B:c,0	jI:B:i,213,253	DG:Z:RN7SK,RN7SK,0	NG:i:0
A00208:119:HNYGGDRXX:2:2256:17879:18333	0	RN7SK	179	255	2S34M41N47M	*	0	0	TTTTCGGTCAAGGGTATACGAGTAGCTGCGCTCCCCAGAACGTAGGGTAGTCAAGCTTCCAAGACTCCAGACACATCCAAATG	FFFFFFFFFFFFFFFFFFFFFFFFFFFFFFFFFFFFFFFFFFFFFFFFFFFFFFFFFFFFFFFFFFFFFFFFFFFFFFFFFFF	NH:i:1	HI:i:1	AS:i:74	nM:i:0	NM:i:0	MD:Z:81	jM:B:c,0	jI:B:i,213,253	DG:Z:RN7SK,RN7SK,0	NG:i:0
A00208:119:HNYGGDRXX:2:2131:14109:10833	0	RN7SK	179	255	1S47M24N35M	*	0	0	TTTCGGTCAAGGGTATACGAGTAGCTGCGCTCCCCTGCTAGAACCTCCTAGGAGAACGTAGGGTAGTCAAGCTTCCAAGACTC	FFFFFFFFFFFFFFFFFFFFFFFFFFFFFFFFFFFFFFFFFFFFFFFFFFFFFFF:FFFFFFFFFFFFFF:FFFFFFFFFFFF	NH:i:1	HI:i:1	AS:i:75	nM:i:0	NM:i:0	MD:Z:82	jM:B:c,0	jI:B:i,226,249	DG:Z:RN7SK,RN7SK,0	NG:i:0
A00208:119:HNYGGDRXX:2:2150:7093:8046	0	RN7SK	179	255	2S34M41N47M	*	0	0	TTTTCGGTCAAGGGTATACGAGTAGCTGCGCTCCCCAGAACGTAGGGTAGTCAAGCTTCCAAGACTCCAGACACATCCAAATG	FFFFFFFFFFFFFFF:FFFFF:FFF:FFFFFFFFF:FFFFFFFFFFFFFFFFFFFFFFFFFFFFFFFFFFFFFFFFFFFFFFF	NH:i:1	HI:i:1	AS:i:74	nM:i:0	NM:i:0	MD:Z:81	jM:B:c,0	jI:B:i,213,253	DG:Z:RN7SK,RN7SK,0	NG:i:0
A00208:119:HNYGGDRXX:2:2139:31177:19633	0	RN7SK	179	255	2S47M25N34M	*	0	0	ATTTCGGTCAAGGGTATACGAGTAGCTGCGCTCCCCTGCTAGAACCTCCAGGAGAACGTAGGGTAGTCAAGCTTCCAAGACTC	,FFFFFFFFFFFFFFFFFFFFFFFFFFFFFFFFFFFFFFFFFFFF:FFFFF:FFFFFFFFFFFFFFFFFFFFFFFFFFFFFFF	NH:i:1	HI:i:1	AS:i:74	nM:i:0	NM:i:0	MD:Z:81	jM:B:c,0	jI:B:i,226,250	DG:Z:RN7SK,RN7SK,0	NG:i:0
A00208:119:HNYGGDRXX:2:2123:27281:7435	0	RN7SK	184	255	2S29M41N52M	*	0	0	TCTCAAGGGTATACGAGTAGCTGCGCTCCCCAGAACGTAGGGTAGTCAAGCTTCCAAGACTCCAGACACATCCAAATGAGGCG	FFFFFFFFFF:FFFFFFFFFFFFFFFFFFFFFFFF:FFFFFFFFFFFFFFFFFFFFF,FFFFFFFFF:FFFF,FFFFFFFFFF	NH:i:1	HI:i:1	AS:i:74	nM:i:0	NM:i:0	MD:Z:81	jM:B:c,0	jI:B:i,213,253	DG:Z:RN7SK,RN7SK,0	NG:i:0
A00208:119:HNYGGDRXX:2:2101:16179:14826	0	RN7SK	180	255	33M41N50M	*	0	0	TCGGTCAAGGGTATACGAGTAGCTGCGCTCCCCAGAACGTAGGGTAGTCAAGCTTCCAAGACTCCAGACACATCCAAATGAGG	FFFFFFFFFFFFFFFFFFFF:FFFFFFFFFFFFFFF:FFFFFFFFFFFFFFFFFFFFFFFFFFFF:FFFFFFFFFFFFFFFFF	NH:i:1	HI:i:1	AS:i:76	nM:i:0	NM:i:0	MD:Z:83	jM:B:c,0	jI:B:i,213,253	DG:Z:RN7SK,RN7SK,0	NG:i:0
A00208:119:HNYGGDRXX:2:2134:2727:9721	0	RN7SK	183	255	3S30M41N39M11S	*	0	0	TGTGTCAAGGGTATACGAGTAGCTGCGCTCCCCAGAACGTAGGGTAGTCAAGCTTCCAAGACTCCAGACACAGATCGGAAGAG	FFFFFFFFFFFFFFFFFFFFFFFFFFFFFFFFFFFFFFFFFFFFFFFFFFFFFFFFFFFFFFFFFFF:FFFFFFFFFFF,FFF	NH:i:1	HI:i:1	AS:i:62	nM:i:0	NM:i:0	MD:Z:69	jM:B:c,0	jI:B:i,213,253	DG:Z:RN7SK,RN7SK,0	NG:i:0
A00208:119:HNYGGDRXX:2:2139:31087:19914	0	RN7SK	179	255	2S47M25N34M	*	0	0	CTTTCGGTCAAGGGTATACGAGTAGCTGCGCTCCCCTGCTAGAACCTCCAGGAGAACGTAGGGTAGTCAAGCTTCCAAGACTC	FFFFFFFFFFFFFFF:FFFFFFFFFFFFFFFFFFFFFFFFFFFFFFFFFFFFFFFFFFFFFFFFFFFFFFFFFFFFFFFFFFF	NH:i:1	HI:i:1	AS:i:74	nM:i:0	NM:i:0	MD:Z:81	jM:B:c,0	jI:B:i,226,250	DG:Z:RN7SK,RN7SK,0	NG:i:0
A00208:119:HNYGGDRXX:2:2120:18719:11929	0	RN7SK	179	255	1S34M29N48M	*	0	0	TTTGGGTCAAGGGTATACGAGTAGCTGCGCTCCCCTCCATTTGTAGGAGAACGTAGGGTAGTCAAGCTTCCAAGACTCCAGAC	FFFFFFFFFFFFFFFFFFFFFFFF:FFFFFFFFFFFFFFFFFFFFF:FFFFFF:FFFFFFFFFFFFFFFFFFFFFFFFFFFFF	NH:i:1	HI:i:1	AS:i:73	nM:i:1	NM:i:1	MD:Z:2C79	jM:B:c,0	jI:B:i,213,241	DG:Z:RN7SK,RN7SK,0	NG:i:0
A00208:119:HNYGGDRXX:2:2169:31855:6120	0	RN7SK	184	255	2S34M31N40M7S	*	0	0	TTTCAAGGGTATACGAGTAGCTGCGCTCCCCTGCTAGTAGGAGAACGTAGGGTAGTCAAGCTTCCAAGACTCCAGATCGGAAG	FFFFFFFFFFFFFFFFFFFFFFFFFFFFFFFFFFFFFFFFFFFFFFFFFFFFFFFFFFFFFF:FFFFFFFFFFFFFFFFFFFF	NH:i:1	HI:i:1	AS:i:67	nM:i:0	NM:i:0	MD:Z:74	jM:B:c,0	jI:B:i,218,248	DG:Z:RN7SK,RN7SK,0	NG:i:0
A00208:119:HNYGGDRXX:2:2251:29270:3991	2048	RN7SK	179	255	31M36N51M	*	0	0	TTCGGTCAAGGGTATACGAGTAGCTGCGCTCTTTGTAGGATAACGTAGGGTAGTCAAGCTTCCAAGACTCCAGACACATCCA	FFF,FFFFFFFFFFFFFFFFFFFFFFFFFFFFFFFFFF,F,FFFFFF:FFFFFFFFFF,FFFFF:FFFFFFFFFFFFFFFFF	NH:i:1	HI:i:1	AS:i:26	nM:i:0	NM:i:0	MD:Z:31	jM:B:c,-1	jI:B:i,-1	DG:Z:RN7SK,RN7SK,0	NG:i:0
A00208:119:HNYGGDRXX:2:2124:32560:22060	2048	RN7SK	180	255	33M41N46M	*	0	0	TCGGTCAAGGGTATACGAGTAGCTGCGCTCCCCAGAACGTAGGGTCGTCAATCTTCCAAGACTCCAGACACATCCAGAT	FFFFFF:FFFFF:FFFFFFFFFFFFFFFFFFF::FF:FFFFFFF:,FFFFFFFFFFFFFFFFFFFFFFF:FFFFF,FFF	NH:i:1	HI:i:1	AS:i:28	nM:i:0	NM:i:0	MD:Z:33	jM:B:c,-1	jI:B:i,-1	DG:Z:RN7SK,RN7SK,0	NG:i:0
A00208:119:HNYGGDRXX:2:2108:15185:5149	2048	RN7SK	185	255	24M29N57M	*	0	0	CAAGGGTATACGAGTAGCTGCGCTAAGGTCCATTTGTAGGAGAACGTAGGGTAGTCAAGCTTCCAAGACTCCAGACACATC	FFFFFFFFFFFFFFFFFFFFFFFFF:FFFFFF:FFFFFFFFFFFFFFFFFFFFFFFFFFFFFFFFFFFFFFFFFFFFFFFF	NH:i:1	HI:i:1	AS:i:19	nM:i:0	NM:i:0	MD:Z:24	jM:B:c,-1	jI:B:i,-1	DG:Z:RN7SK,RN7SK,0	NG:i:0
A00208:119:HNYGGDRXX:2:2147:19768:6918	0	RN7SK	186	255	2S27M41N54M	*	0	0	TTAAGGGTATACGAGTAGCTGCGCTCCCCAGAACGTAGGGTAGTCAAGCTTCCAAGACTCCAGACACATCCAAATGAGGCGCT	FFFFFFFFFFFFFFFFFFFFFFFFFFFFFFFFFFFFFFFFFFFFFFFFFFFFFFFFFFFFFFFFF,FFFFFFFFFFFFFFFFF	NH:i:1	HI:i:1	AS:i:74	nM:i:0	NM:i:0	MD:Z:81	jM:B:c,0	jI:B:i,213,253	DG:Z:RN7SK,RN7SK,0	NG:i:0
A00208:119:HNYGGDRXX:2:2275:26214:21590	0	RN7SK	186	255	1S27M41N55M	*	0	0	AAAGGGTATACGAGTAGCTGCGCTCCCCAGAACGTAGGGTAGTCAAGCTTCCAAGACTCCAGACACATCCAAATGAGGCGCTG	:FFFFFFFFFFFFFFFFFFFFFFFFFFFFFFFFFFFFFFFFFFFFFFFFFFFFFFFFFFFFFFFFFFFFFFFFFFFFFFFFFF	NH:i:1	HI:i:1	AS:i:75	nM:i:0	NM:i:0	MD:Z:82	jM:B:c,0	jI:B:i,213,253	DG:Z:RN7SK,RN7SK,0	NG:i:0
A00208:119:HNYGGDRXX:2:2261:5511:2300	0	RN7SK	184	255	3S42M25N38M	*	0	0	TCTTCAAGGGTATACGAGTAGCTGCGCTCCCCTGCTAGAACCTCCAGGAGAACGTAGGGTAGTCAAGCTTCCAAGACTCCAGA	FFFFFFFFFFF:FFFFFFFFFFFFFFFFFFFFFFFFFFFFFFFFFFFFFFF:FFFFFFFF:FFFFFFFFFFFFFFFFFFFFFF	NH:i:1	HI:i:1	AS:i:73	nM:i:0	NM:i:0	MD:Z:80	jM:B:c,0	jI:B:i,226,250	DG:Z:RN7SK,RN7SK,0	NG:i:0
A00208:119:HNYGGDRXX:2:2124:2085:8046	2048	RN7SK	186	255	33M33N46M	*	0	0	AAGGGTATACGAGTAGCTGCGCTCCCCTGCTAGGGAGAACGTAGGGTAGTCAAGCTTCCAAGACTCCAGACACATCCAA	:FFFF::FFFFFFFFFFFFFFFFFFFFFFFFFFFFFFF,FF::FFFF:FFF,FFFFFFFFFFFFFFFFFFF:FFFFF:F	NH:i:1	HI:i:1	AS:i:28	nM:i:0	NM:i:0	MD:Z:33	jM:B:c,-1	jI:B:i,-1	DG:Z:RN7SK,RN7SK,0	NG:i:0
A00208:119:HNYGGDRXX:2:2124:3088:8030	2048	RN7SK	186	255	33M33N46M	*	0	0	AAGGGTATACGAGTAGCTGCGCTCCCCTGCTAGGGAGAACGTAGGGTAGTCAAGCTTCCAAGACTCCAGACACATCCAA	FFFFFF,FFFFFFFFFFFFFFFFFFFFFFFFFFFFFFFFFF:FFFFFFFFFFFFFFFFFFFFFFFFFFFFFFFFFFFFF	NH:i:1	HI:i:1	AS:i:28	nM:i:0	NM:i:0	MD:Z:33	jM:B:c,-1	jI:B:i,-1	DG:Z:RN7SK,RN7SK,0	NG:i:0
A00208:119:HNYGGDRXX:2:2147:19723:6903	0	RN7SK	186	255	2S27M41N54M	*	0	0	TTAAGGGTATACGAGTAGCTGCGCTCCCCAGAACGTAGGGTAGTCAAGCTTCCAAGACTCCAGACACATCCAAATGAGGCGCT	FFFFFFFFFFFFFFFFFFFFFFFFFFFFFFFFFFFF:FFFFFFFFFFFFFFFFFFFFFFFFFFFFFFF:FFFFFFFFFFFFFF	NH:i:1	HI:i:1	AS:i:74	nM:i:0	NM:i:0	MD:Z:81	jM:B:c,0	jI:B:i,213,253	DG:Z:RN7SK,RN7SK,0	NG:i:0
A00208:119:HNYGGDRXX:2:2224:26440:17096	0	RN7SK	186	255	2S27M38N54M	*	0	0	ATAAGGGTATACGAGTAGCTGCGCTCCCCAGGAGAACGTAGGGTAGTCAAGCTTCCAAGACTCCAGACACATCCAAATGAGGC	FFFFFFFFFFFFFFFFFFFFFFFFFFFFFFFFFFFFFFFFFFFFFFFFFFFFFFFFFFFFFFFFFFFFFFFFFFFFFFFFFFF	NH:i:1	HI:i:1	AS:i:74	nM:i:0	NM:i:0	MD:Z:81	jM:B:c,0	jI:B:i,213,250	DG:Z:RN7SK,RN7SK,0	NG:i:0
A00208:119:HNYGGDRXX:2:2165:25039:12414	0	RN7SK	186	255	2S27M41N46M8S	*	0	0	TTAAGGGTATACGAGTAGCTGCGCTCCCCAGAACGTAGGGTAGTCAAGCTTCCAAGACTCCAGACACATCCAGATCGGAAGAG	FFFFFFFFFFFFFFFFFFFFFFFFFFFFFFFFFFFFFFFFFFFFFFFFFFFFFFFFFFFFFFFFFFFFFFFFFFFFFFFFFFF	NH:i:1	HI:i:1	AS:i:64	nM:i:1	NM:i:1	MD:Z:70A2	jM:B:c,0	jI:B:i,213,253	DG:Z:RN7SK,RN7SK,0	NG:i:0
A00208:119:HNYGGDRXX:2:2119:6560:35430	2048	RN7SK	186	255	33M33N46M	*	0	0	AAGGGTATACGAGTAGCTGCGCTCCCCTGCTAGGGAGAACGTAGGGTAGTCAAGCTTCCAAGACTCCAGACACATCCAA	FFFFFFFFFFFFFFFFFFFFFFFFFFFFFFFFFFFFFFFFFFFFFFFFFFFFFFFFFFFFFFFFFFFFFFFFFFFFFFF	NH:i:1	HI:i:1	AS:i:28	nM:i:0	NM:i:0	MD:Z:33	jM:B:c,-1	jI:B:i,-1	DG:Z:RN7SK,RN7SK,0	NG:i:0
A00208:119:HNYGGDRXX:2:2202:21097:27195	0	RN7SK	186	255	1S27M27N55M	*	0	0	TAAGGGTATACGAGTAGCTGCGCTCCCCGGTCCATTTGTAGGAGAACGTAGGGTAGTCAAGCTTCCAAGACTCCAGACACATC	FFFFFFFFFFFFFFFFFFFFFFFFFFFFFFFFFFFFFFFFFFFFFFFFFFFFFFFFFFFFFFFFFFFFFFFFFFF:FFFFFFF	NH:i:1	HI:i:1	AS:i:75	nM:i:0	NM:i:0	MD:Z:82	jM:B:c,0	jI:B:i,213,239	DG:Z:RN7SK,RN7SK,0	NG:i:0
A00208:119:HNYGGDRXX:2:2142:13060:7357	0	RN7SK	188	255	3S38M14N42M	*	0	0	AGGGGGTATACGAGTAGCTGCGCTCCCCTGCTAGAACCTCCGGTCCATTTGTAGGAGAACGTAGGGTAGTCAAGCTTCCAAGA	FFFFFFFFFFFFFFFFFFFFFFFFFFFFFFFFFFFFFFFFFFFFFFFF,FFFFFFFFFFFFFFFFFFFFFFFFFFFFFFFFFF	NH:i:1	HI:i:1	AS:i:73	nM:i:0	NM:i:0	MD:Z:80	jM:B:c,0	jI:B:i,226,239	DG:Z:RN7SK,RN7SK,0	NG:i:0
A00208:119:HNYGGDRXX:2:2267:9082:31908	0	RN7SK	188	255	3S25M41N46M9S	*	0	0	TTGGGGTATACGAGTAGCTGCGCTCCCCAGAACGTAGGGTAGTCAAGCTTCCAAGACTCCAGACACATCCAGATCGGAAGAGC	FFFFFFFFFFFFFFFFFFFFFFFFFFFFFFFFFFFFFFFFFFFFFFFFFFFFFFFFFFFFFFFFFFFFFFFFFFFFF:FFFFF	NH:i:1	HI:i:1	AS:i:62	nM:i:1	NM:i:1	MD:Z:68A2	jM:B:c,0	jI:B:i,213,253	DG:Z:RN7SK,RN7SK,0	NG:i:0
A00208:119:HNYGGDRXX:2:2267:9281:32722	0	RN7SK	188	255	3S25M41N46M9S	*	0	0	TTGGGGTATACGAGTAGCTGCGCTCCCCAGAACGTAGGGTAGTCAAGCTTCCAAGACTCCAGACACATCCAGATCGGAAGAGC	FFFFFFFFFFFFFFFFFFFFFFFFFFFFFFFFFFFFFFFFFFFFFFFFFFFFFFFFFFFFFFFFFFFFFFFFFFFFFFFFFFF	NH:i:1	HI:i:1	AS:i:62	nM:i:1	NM:i:1	MD:Z:68A2	jM:B:c,0	jI:B:i,213,253	DG:Z:RN7SK,RN7SK,0	NG:i:0
A00208:119:HNYGGDRXX:2:2168:18566:27414	0	RN7SK	188	255	3S25M41N32M	*	0	0	TTCGGGTATACGAGTAGCTGCGCTCCCCAGAACGTAGGGTAGTCAAGCTTCCAAGACTCC	FFFFFFFFFFFFFFFFFFFFFFFFFFFFFFFF:FFFFFFFFFFFFFFFFFFFFFFFFFFF	NH:i:1	HI:i:1	AS:i:50	nM:i:0	NM:i:0	MD:Z:57	jM:B:c,0	jI:B:i,213,253	DG:Z:RN7SK,RN7SK,0	NG:i:0
A00208:119:HNYGGDRXX:2:2173:11523:25050	0	RN7SK	188	255	13S25M41N35M10S	*	0	0	TTTTGGGGTAATTGGTTATACGAGTAGCTGCGCTCCCCAGAACGTAGGGTAGTCAAGCTTCCAAGACTCCAGATCGGAAGAGC	FFFFFFFFFFFFFFFFFFFFFFFFFFFFFFFFFFFFFFFFFFFF:FFFFFFFFFFFFFFFFFFF:FFFFFFFFFFFFF:FFFF	NH:i:1	HI:i:1	AS:i:51	nM:i:1	NM:i:1	MD:Z:2G57	jM:B:c,0	jI:B:i,213,253	DG:Z:RN7SK,RN7SK,0	NG:i:0
A00208:119:HNYGGDRXX:2:2122:17879:19961	0	RN7SK	188	255	4S25M41N46M8S	*	0	0	TTTCGGGTATACGAGTAGCTGCGCTCCCCAGAACGTAGGGTAGTCAAGCTTCCAAGACTCCAGACACATCCAGATCGGAAGAG	FFFFFFFFFFFFF:FFFFFF:FFFFFFFFFFFFFFFFFFFFFFFFFFFFFFFF:FFFFFFFFFFFFFFFFFFFFFFFF,FFFF	NH:i:1	HI:i:1	AS:i:62	nM:i:1	NM:i:1	MD:Z:68A2	jM:B:c,0	jI:B:i,213,253	DG:Z:RN7SK,RN7SK,0	NG:i:0
A00208:119:HNYGGDRXX:2:2218:18882:36605	2048	RN7SK	188	255	38M15N42M	*	0	0	GGGTATACGAGTAGCTGCGCTCCCCTGCTAGAACCTCCGTCCATGTGTAGGAGAACGTAGGGTAGTCAAGCTTCCAAGAC	,FFFFFF:FFFFFFF:F:FFFFFFF:FFFFFFFF:FFF,FF:F:,FFFFFFFFFFF,FFF,FFFFFFFFFFFFFFFF,FF	NH:i:1	HI:i:1	AS:i:33	nM:i:0	NM:i:0	MD:Z:38	jM:B:c,-1	jI:B:i,-1	DG:Z:RN7SK,RN7SK,0	NG:i:0
A00208:119:HNYGGDRXX:2:2141:17472:16595	0	RN7SK	189	255	2S37M28N35M9S	*	0	0	TCGGTATACGAGTAGCTGCGCTCCCCTGCTAGAACCTCCAGAACGTAGGGTAGTCAAGCTTCCAAGACTCCAGATCGGAAGAG	FFFFFFFFFFFFFFFFFFFFFFFFFFFFFFFFFFFFFFFFFFFFFFFFFFFFFFFFFFFFFFFFFFFFFFFFFFFFFFFFFFF	NH:i:1	HI:i:1	AS:i:65	nM:i:0	NM:i:0	MD:Z:72	jM:B:c,0	jI:B:i,226,253	DG:Z:RN7SK,RN7SK,0	NG:i:0
A00208:119:HNYGGDRXX:2:2130:14597:2409	0	RN7SK	191	255	2S22M41N35M24S	*	0	0	TATATACGAGTAGCTGCGCTCCCCAGAACGTAGGGTAGTCAAGCTTCCAAGACTCCAGAGATAGGAAGAGCGGTTCAGCAGGA	FFFFFFFFFFFFFFFFFFFFFFFF:FFFFF,FFFFFFFFFFFFFFFFFFFFFFFFFFFFFF::FF,,FFFFFFFFFFFFFFFF	NH:i:1	HI:i:1	AS:i:50	nM:i:0	NM:i:0	MD:Z:57	jM:B:c,0	jI:B:i,213,253	DG:Z:RN7SK,RN7SK,0	NG:i:0
A00208:119:HNYGGDRXX:2:2124:29640:11522	0	RN7SK	188	255	4S25M38N49M5S	*	0	0	TTTCGGGTATACGAGTAGCTGCGCTCCCCAGGAGAACGTAGGGTAGTCAAGCTTCCAAGACTCCAGACACATCCAGATCGGAA	FFFF:FFFFFFFFF:FFFFFFFFFFFFFFFFFFFFFFFFFFFFF:FFFF:,:F,F:FFFFFFFFFFFFFFFFFFFFFFFFFFF	NH:i:1	HI:i:1	AS:i:65	nM:i:1	NM:i:1	MD:Z:71A2	jM:B:c,0	jI:B:i,213,250	DG:Z:RN7SK,RN7SK,0	NG:i:0
A00208:119:HNYGGDRXX:2:2206:5231:23359	0	RN7SK	191	255	1S22M41N60M	*	0	0	ATATACGAGTAGCTGCGCTCCCCAGAACGTAGGGTAGTCAAGCTTCCAAGACTCCAGACACATCCAAATGAGGCGCTGCATGT	FFFFFFFFFFFFFFFFFFFFFFFFFFFFFFFFFFFFFFFFFFFFFFFFFFFFFFFFFFFFFFFFFFFFFFF:FFFFFFFFFFF	NH:i:1	HI:i:1	AS:i:75	nM:i:0	NM:i:0	MD:Z:82	jM:B:c,0	jI:B:i,213,253	DG:Z:RN7SK,RN7SK,0	NG:i:0
A00208:119:HNYGGDRXX:2:2238:6406:18035	0	RN7SK	188	255	5S25M41N53M	*	0	0	TTTGTGGGTATACGAGTAGCTGCGCTCCCCAGAACGTAGGGTAGTCAAGCTTCCAAGACTCCAGACACATCCAAATGAGGCGC	FFFFFFFFFFFFFFFFFFFFFFFFFFFFFFFFFFFFFFFFFFFFFFFFF,FFFFFFFF:FFFFFFFFFFFFFFFFFFFFF:FF	NH:i:1	HI:i:1	AS:i:71	nM:i:0	NM:i:0	MD:Z:78	jM:B:c,0	jI:B:i,213,253	DG:Z:RN7SK,RN7SK,0	NG:i:0
A00208:119:HNYGGDRXX:2:2175:28429:23985	0	RN7SK	188	255	3S25M41N55M	*	0	0	TCGGGGTATACGAGTAGCTGCGCTCCCCAGAACGTAGGGTAGTCAAGCTTCCAAGACTCCAGACACATCCAAATGAGGCGCTG	FFFFFFFFFFFFFFFFFFFFFFFFFFFFFFFFFFFFFFFFFFFFFFFFFFFFFFFFFFFFF,FFFFFFFFFFFFFFFFFFFF:	NH:i:1	HI:i:1	AS:i:73	nM:i:0	NM:i:0	MD:Z:80	jM:B:c,0	jI:B:i,213,253	DG:Z:RN7SK,RN7SK,0	NG:i:0
A00208:119:HNYGGDRXX:2:2149:2410:16501	0	RN7SK	191	255	3S22M41N46M12S	*	0	0	ATATATACGAGTAGCTGCGCTCCCCAGAACGTAGGGTAGTCAAGCTTCCAAGACTCCAGACACATCCAGATCGGAAGAGCGGT	FFFFFFFFFFFFFFFFFFF:FFFFFFFFFFFFFFFFFFFFFFFFFFFFFFFFFFFFFFFFFFFFFFFFFFFFFFF:FFFFFFF	NH:i:1	HI:i:1	AS:i:59	nM:i:1	NM:i:1	MD:Z:65A2	jM:B:c,0	jI:B:i,213,253	DG:Z:RN7SK,RN7SK,0	NG:i:0
A00208:119:HNYGGDRXX:2:2170:6397:34240	0	RN7SK	189	255	4S24M41N44M11S	*	0	0	TTTTGGTATACGAGTAGCTGCGCTCCCCAGAACGTAGGGTAGTCAAGCTTCCAAGACTCCAGACACATCCAAGATCGGAAGAG	FFFFFFFFFFF:F:FFFFFFFFFFFFFFFFFFFFFFFFFFFFFFFFFFFFFFFFFFFFFFFFFFFFFF:FFFFFFF:FF:FF:	NH:i:1	HI:i:1	AS:i:61	nM:i:0	NM:i:0	MD:Z:68	jM:B:c,0	jI:B:i,213,253	DG:Z:RN7SK,RN7SK,0	NG:i:0
A00208:119:HNYGGDRXX:2:2137:22896:32440	0	RN7SK	188	255	4S25M38N49M5S	*	0	0	TTTCGGGTATACGAGTAGCTGCGCTCCCCAGGAGAACGTAGGGTAGTCAAGCTTCCAAGACTCCAGACACATCCAGATCGGAA	FFFFFFFFFFFFFFFFFFFFFFFFFFFFFFFFFFFFFFFFFFFFFFFFFFFFFFFFFFFFFFFFFFFFFFFFFFFFFFFFFFF	NH:i:1	HI:i:1	AS:i:65	nM:i:1	NM:i:1	MD:Z:71A2	jM:B:c,0	jI:B:i,213,250	DG:Z:RN7SK,RN7SK,0	NG:i:0
A00208:119:HNYGGDRXX:2:2276:19840:24205	2048	RN7SK	188	255	33M25N50M	*	0	0	GGGTATACGAGTAGCTGCGCTCCCCTGCTAGAATTTGTAGGAGAACGTAGGGTAGTCAAGCTTCCAAGACTCCAGACACATCC	FFFFFFFF:FFFFFFFFFFFFFFFFFFFFFFFFFFFFFFFFFFF:FFFFFFFFFFFFFFFFFFFFFFFFFFFFFFFFFFFFFF	NH:i:1	HI:i:1	AS:i:28	nM:i:0	NM:i:0	MD:Z:33	jM:B:c,-1	jI:B:i,-1	DG:Z:RN7SK,RN7SK,0	NG:i:0
A00208:119:HNYGGDRXX:2:2124:29568:14747	0	RN7SK	188	255	4S25M38N49M5S	*	0	0	TTTCGGGTATACGAGTAGCTGCGCTCCCCAGGAGAACGTAGGGTAGTCAAGCTTCCAAGACTCCAGACACATCCAGATCGGAA	FFFFFFFFFFFFFFFFFFFFFFFFFFFFFFFFFFFFFFFF:FFFFFFFFFFFFFFFFFFFFFFFFFFFFFFFFFFFFFFFFF:	NH:i:1	HI:i:1	AS:i:65	nM:i:1	NM:i:1	MD:Z:71A2	jM:B:c,0	jI:B:i,213,250	DG:Z:RN7SK,RN7SK,0	NG:i:0
A00208:119:HNYGGDRXX:2:2108:20772:15984	0	RN7SK	191	255	3S22M41N46M12S	*	0	0	TATTATACGAGTAGCTGCGCTCCCCAGAACGTAGGGTAGTCAAGCTTCCAAGACTCCAGACACATCCAGATCGGAAGAGCGGT	FFFFFFFFFFFFFFFFFFFFFFFFFFFFFFFFFFFFFFFFFFFFFFFFFFFFFFFFFFFFFFFFFFFFFFFFFFFFFFFFFFF	NH:i:1	HI:i:1	AS:i:59	nM:i:1	NM:i:1	MD:Z:65A2	jM:B:c,0	jI:B:i,213,253	DG:Z:RN7SK,RN7SK,0	NG:i:0
A00208:119:HNYGGDRXX:2:2146:18620:31986	0	RN7SK	188	255	21S25M40N20M1I16M	*	0	0	TATGTACTATCACTACTTGGGGGGTATACGAGTAGCTGCGCTCCCCGAGAACGTAGGGTAGTCAAGGCTTCCAAGACTCCAGA	FFFFFFFFFFFFFFFFF:FFFFFFFFFFFFFFFFFFFFFFFFFFFFFFFFFFFFFFFFFFFFFFFFFFFFFFFF:FFFFFFFF	NH:i:1	HI:i:1	AS:i:50	nM:i:0	NM:i:1	MD:Z:61	jM:B:c,0	jI:B:i,213,252	DG:Z:RN7SK,RN7SK,0	NG:i:0
A00208:119:HNYGGDRXX:2:2145:2103:12649	0	RN7SK	191	255	1S22M41N60M	*	0	0	ATATACGAGTAGCTGCGCTCCCCAGAACGTAGGGTAGTCAAGCTTCCAAGACTCCAGACACATCCAAATGAGGCGCTGCATGT	F,:FFFFFFF:FFFFFFFFFFFFFFF:FF,FFFFFFFFFFFFFFFFFFFFFFFFFFFFFFF:FFF,,FFFFFFFFFFFFF:FF	NH:i:1	HI:i:1	AS:i:75	nM:i:0	NM:i:0	MD:Z:82	jM:B:c,0	jI:B:i,213,253	DG:Z:RN7SK,RN7SK,0	NG:i:0
A00208:119:HNYGGDRXX:2:2205:7717:34272	0	RN7SK	191	255	2S22M41N59M	*	0	0	TATATACGAGTAGCTGCGCTCCCCAGAACGTAGGGTAGTCAAGCTTCCAAGACTCCAGACACATCCAAATGAGGCGCTGCATG	FFFFFFFFFFFFFFFFFF:FFFFFFFFFFFFFFFFFFFFFFFFFFFFFFFFFFFFFFFFF:FFFFFFFFFFFFFFFFFFFFFF	NH:i:1	HI:i:1	AS:i:74	nM:i:0	NM:i:0	MD:Z:81	jM:B:c,0	jI:B:i,213,253	DG:Z:RN7SK,RN7SK,0	NG:i:0
A00208:119:HNYGGDRXX:2:2218:19081:36699	0	RN7SK	188	255	3S38M15N42M	*	0	0	TATGGGTATACGAGTAGCTGCGCTCCCCTGCTAGAACCTCCGTCCATTTGTAGGAGAACGTAGGGTAGTCAAGCTTCCAAGAC	FFFFFFFFFFFFFFFFFFF:FFFFFFFFFFFFFFFFFFFFFFFFFFFFFFFFFFFFFFFFFFFFFFFFFFFFFFFFFFFFFFF	NH:i:1	HI:i:1	AS:i:73	nM:i:0	NM:i:0	MD:Z:80	jM:B:c,0	jI:B:i,226,240	DG:Z:RN7SK,RN7SK,0	NG:i:0
A00208:119:HNYGGDRXX:2:2225:29640:26647	0	RN7SK	188	255	3S38M26N37M5S	*	0	0	CTGGGGTATACGAGTAGCTGCGCTCCCCTGCTAGAACCTCCGGAGAACGTAGGGTAGTCAAGCTTCCAAGACTCCAGATCGGA	FFFFFFFFFF:FFFFFFFFFFFFFFFFFFFF:FFFFFFFFFFFFFFFFF:FFFFFFFFFFFFFFFFFFFFFFF:FFFFFFFFF	NH:i:1	HI:i:1	AS:i:68	nM:i:0	NM:i:0	MD:Z:75	jM:B:c,0	jI:B:i,226,251	DG:Z:RN7SK,RN7SK,0	NG:i:0
A00208:119:HNYGGDRXX:2:2218:18674:33990	0	RN7SK	188	255	3S38M15N42M	*	0	0	TATGGGTATACGAGTAGCTGCGCTCCCCTGCTAGAACCTCCGTCCATTTGTAGGAGAACGTAGGGTAGTCAAGCTTCCAAGAC	FFFFFFFFFFFFFFFFFFFFFFFFFFFFFFFFFFFFFFFFFFF:FF:FFFFFFFFFFFFFFFFFFFFFFFFF:FFFFFFFFFF	NH:i:1	HI:i:1	AS:i:73	nM:i:0	NM:i:0	MD:Z:80	jM:B:c,0	jI:B:i,226,240	DG:Z:RN7SK,RN7SK,0	NG:i:0
A00208:119:HNYGGDRXX:2:2206:4119:36526	0	RN7SK	191	255	1S22M41N60M	*	0	0	ATATACGAGTAGCTGCGCTCCCCAGAACGTAGGGTAGTCAAGCTTCCAAGACTCCAGACACATCCAAATGAGGCGCTGCATGT	FFFFFFFFFFFFFFFFFFFFFFFFFFFFFFFFFFFFFFFFF:FFFFFFFFFFFFFFFFFFFF:FFFFFFFFFFFFFFFFFFFF	NH:i:1	HI:i:1	AS:i:75	nM:i:0	NM:i:0	MD:Z:82	jM:B:c,0	jI:B:i,213,253	DG:Z:RN7SK,RN7SK,0	NG:i:0
A00208:119:HNYGGDRXX:2:2154:15899:32753	2048	RN7SK	187	255	39M28N41M	*	0	0	AGGGTATACGAGTAGCTGCGCTCCCCTCCTAGAACCTCCAGAACGTAGGGTAGTCAAGCTTCCAATACTCCAGACACATC	FFFFFFFFFFFFFFFFFFFFFFFFFFFFFFFFFFFFFFFFFFFFFFFFFFFFFFFFFFFFFFFFFFFFFFFFFFFFFFFF	NH:i:1	HI:i:1	AS:i:32	nM:i:1	NM:i:1	MD:Z:27G11	jM:B:c,-1	jI:B:i,-1	DG:Z:RN7SK,RN7SK,0	NG:i:0
A00208:119:HNYGGDRXX:2:2253:25672:25880	0	RN7SK	188	255	2S25M41N56M	*	0	0	TTGGGTATACGAGTAGCTGCGCTCCCCAGAACGTAGGGTAGTCAAGCTTCCAAGACTCCAGACACATCCAAATGAGGCGCTGC	FFFFFFFFFFFF,FFFFFFFFFFFFFFF:FFFF:FFFFFFFFFFFFFFFFFFFFFFFFFF,FFFFFFFFFFFFFFF,F:FFFF	NH:i:1	HI:i:1	AS:i:74	nM:i:0	NM:i:0	MD:Z:81	jM:B:c,0	jI:B:i,213,253	DG:Z:RN7SK,RN7SK,0	NG:i:0
A00208:119:HNYGGDRXX:2:2107:5602:20181	0	RN7SK	188	255	3S23M46N29M	*	0	0	ATGGGGTATACGAGTAGCTGCGCTCCACGTAGGGTAGTCAAGCTTCCAAGACTCC	FFFFFFFFFFFFFFFFFFFFFFFFFFFFFFFFFFFFFFFFFFFFFFFFFFFFFFF	NH:i:1	HI:i:1	AS:i:45	nM:i:0	NM:i:0	MD:Z:52	jM:B:c,0	jI:B:i,211,256	DG:Z:RN7SK,RN7SK,0	NG:i:0
A00208:119:HNYGGDRXX:2:2107:6036:20462	0	RN7SK	188	255	3S23M46N29M	*	0	0	ATGGGGTATACGAGTAGCTGCGCTCCACGTAGGGTAGTCAAGCTTCCAAGACTCC	FFFFFFFFFFFFFFFFFFFFFFFFFFFFFFFFFFFFFFFFFFFFFFFFFFFFFFF	NH:i:1	HI:i:1	AS:i:45	nM:i:0	NM:i:0	MD:Z:52	jM:B:c,0	jI:B:i,211,256	DG:Z:RN7SK,RN7SK,0	NG:i:0
A00208:119:HNYGGDRXX:2:2112:1470:25363	0	RN7SK	188	255	3S23M46N29M	*	0	0	ATGGGGTATACGAGTAGCTGCGCTCCACGTAGGGTAGTCAAGCTTCCAAGACTCC	,:FFFFF:FFFFFFFFFF:FFFFFFFFFF,FFFF::F:FFFFFFFFFFFFFFFFF	NH:i:1	HI:i:1	AS:i:45	nM:i:0	NM:i:0	MD:Z:52	jM:B:c,0	jI:B:i,211,256	DG:Z:RN7SK,RN7SK,0	NG:i:0
A00208:119:HNYGGDRXX:2:2142:7030:13667	0	RN7SK	187	255	3S39M13N41M	*	0	0	TTTAGGGTATACGAGTAGCTGCGCTCCCCTGCTAGAACCTCCAGGTCCATTTGTAGGAGAACGTAGGGTAGTCAAGCTTCCAA	FFFFFFFFFFFFFFFFFFFFFF:FFFFFFFFFFFFFFFFFFFFFFFFFFFFFFFFFFFFFFFFFFFFFFF:FFFFFFFFFFFF	NH:i:1	HI:i:1	AS:i:73	nM:i:0	NM:i:0	MD:Z:80	jM:B:c,0	jI:B:i,226,238	DG:Z:RN7SK,RN7SK,0	NG:i:0
A00208:119:HNYGGDRXX:2:2148:12680:21386	0	RN7SK	183	255	30M41N24M	*	0	0	GTCAAGGGTATACGAGTAGCTGCGCTCCCCAGAACGTAGGGTAGTCAAGCTTCC	FFFFFFFFFFFFFFFFFFFFFFFFFFFFFFFFFFFF:F:FFFFFFFFFFFFFFF	NH:i:1	HI:i:1	AS:i:47	nM:i:0	NM:i:0	MD:Z:54	jM:B:c,0	jI:B:i,213,253	DG:Z:RN7SK,RN7SK,0	NG:i:0
A00208:119:HNYGGDRXX:2:2211:5565:2425	0	RN7SK	179	255	2S34M41N24M	*	0	0	GTTTCGGTCAAGGGTATACGAGTAGCTGCGCTCCCCAGAACGTAGGGTAGTCAAGCTTCC	FFFFFFFFFFFFF,FFFF:FFFFFFFFFFFFFFFFFFFFFFFF:FFFFFFFFFF:FF:FF	NH:i:1	HI:i:1	AS:i:51	nM:i:0	NM:i:0	MD:Z:58	jM:B:c,0	jI:B:i,213,253	DG:Z:RN7SK,RN7SK,0	NG:i:0
A00208:119:HNYGGDRXX:2:2104:29857:5635	0	RN7SK	187	255	40M23N28M	*	0	0	AGGGTATACGAGTAGCTGCGCTCCCCTGCTAGAACCTCCATAGGAGAACGTAGGGTAGTCAAGCTTCC	FFFFF:FFFFFFFFFFFFFFFFFFFFF:FFFFFFFFFFFF::FFFFFFFFFFFFFFFFFFFFFFFFFF	NH:i:1	HI:i:1	AS:i:35	nM:i:0	NM:i:0	MD:Z:40	jM:B:c,-1	jI:B:i,-1	DG:Z:RN7SK,RN7SK,0	NG:i:0
A00208:119:HNYGGDRXX:2:2262:8314:31234	0	RN7SK	186	255	2S32M31N29M	*	0	0	AAAAGGGTATACGAGTAGCTGCGCTCCCCTGCTAGTAGGAGAACGTAGGGTAGTCAAGCTTCC	FFFF:FFFFFFFFFFFFFFFF:F:FFFFFFFFFFFFFFFFFFFFFFFFFFFFFFFFFFFFFF:	NH:i:1	HI:i:1	AS:i:54	nM:i:0	NM:i:0	MD:Z:61	jM:B:c,0	jI:B:i,218,248	DG:Z:RN7SK,RN7SK,0	NG:i:0
A00208:119:HNYGGDRXX:2:2245:19958:31140	0	RN7SK	188	255	3S25M41N23M	*	0	0	TTCGGGTATACGAGTAGCTGCGCTCCCCAGAACGTAGGGTAGTCAAGCTTC	FFFFFFFFFFFFFFFFFFFFFFFFFFFFFFFFFFFFFFFFFFFFFFFFFFF	NH:i:1	HI:i:1	AS:i:42	nM:i:0	NM:i:0	MD:Z:48	jM:B:c,0	jI:B:i,213,253	DG:Z:RN7SK,RN7SK,0	NG:i:0
A00208:119:HNYGGDRXX:2:2222:9905:10473	0	RN7SK	179	255	2S34M19N47M	*	0	0	TTTTCGGTCAAGGGTATACGAGTAGCTGCGCTCCCCGCTCTCAAGGTCCATTTGTAGGAGAACGTAGGGTAGTCAAGCTTCCA	FFFFFFFFFFFFFFFFFFFFFFFFFFFFFFFFFFFFFFFFFFFFFFFFFFFF:FFFFFFFF,FFF:FFFFFFFFFFFFFFFFF	NH:i:1	HI:i:1	AS:i:74	nM:i:0	NM:i:0	MD:Z:81	jM:B:c,0	jI:B:i,213,231	DG:Z:RN7SK,RN7SK,0	NG:i:0
A00208:119:HNYGGDRXX:2:2258:2645:2159	0	RN7SK	187	255	3S24M13N56M	*	0	0	TTTAGGGTATACGAGTAGCTGCGCTCCCCAAACAAGCTCTCAAGGTCCATTTGTAGGAGAACGTAGGGTAGTCAAGCTTCCAA	FFFFFFFF:FFFFFFFFFFFFFFFFFFFFFFFFF,,FFFFFF:FF:FFFFFFFFFF,FFFFFFFFFFFF::FFFF,FFFFFFF	NH:i:1	HI:i:1	AS:i:73	nM:i:0	NM:i:0	MD:Z:80	jM:B:c,0	jI:B:i,211,223	DG:Z:RN7SK,RN7SK,0	NG:i:0
A00208:119:HNYGGDRXX:2:2145:26775:7905	0	RN7SK	177	255	3S36M41N23M	*	0	0	TTTTCTTCGATCAAGGGTATACGAGTAGCTGCGCTCCCCAGAACGTAGGGTAGTCAAGCTTC	FFFFFFFF:FFFFFFFFFFFFFFFFFFFFFFFFFFFFFFFFFFFFFFFFFFFFFFFFFFFFF	NH:i:1	HI:i:1	AS:i:50	nM:i:1	NM:i:1	MD:Z:6G52	jM:B:c,0	jI:B:i,213,253	DG:Z:RN7SK,RN7SK,0	NG:i:0
A00208:119:HNYGGDRXX:2:2227:18493:10629	0	RN7SK	179	255	1S34M41N23M25S	*	0	0	TTTGGGTCAAGGGTATACGAGTAGCTGCGCTCCCCAGAACGTAGGGTAGTCAAGCTTCTGAACCGACTGACCCTGAGGAGGCC	FFFFFFFFFFFFFFFFFFFFFFFFFFFFFFFFFFFFFFFFFFF:FFFFFFFFFFFFFFFFFFFFFFFFFFFFFFFFFFFFFFF	NH:i:1	HI:i:1	AS:i:48	nM:i:1	NM:i:1	MD:Z:2C54	jM:B:c,0	jI:B:i,213,253	DG:Z:RN7SK,RN7SK,0	NG:i:0
A00208:119:HNYGGDRXX:2:2204:18240:21684	0	RN7SK	172	255	3S37M45N23M	*	0	0	TTTACCGGTCTTCGGTCAAGGGTATACGAGTAGCTGCGCTAGAACGTAGGGTAGTCAAGCTTC	FFFFFFFFFFFFFFFFF:FFFFFFFFFFFFFFFFFFFFFFFFFFFFF:FFFFFFFFFFFFFFF	NH:i:1	HI:i:1	AS:i:53	nM:i:0	NM:i:0	MD:Z:60	jM:B:c,0	jI:B:i,209,253	DG:Z:RN7SK,RN7SK,0	NG:i:0
A00208:119:HNYGGDRXX:2:2225:15926:19429	0	RN7SK	204	255	4S22M13N56M1S	*	0	0	TTTGGCGCTCCCCTGCTAGAACCTCCAGGTCCATTTGTAGGAGAACGTAGGGTAGTCAAGCTTCCAAGACTCCAGACACATCA	FFFFFFFFFFFFFFFFFFFFFFFFFFFFFFFFFFFFFFFFFFFFFFF:FF:FFFFFFFFFFFFFFFFFFFFFFFFFFFFFFFF	NH:i:1	HI:i:1	AS:i:71	nM:i:0	NM:i:0	MD:Z:78	jM:B:c,0	jI:B:i,226,238	DG:Z:RN7SK,RN7SK,0	NG:i:0
A00208:119:HNYGGDRXX:2:2143:11686:7138	0	RN7SK	193	255	1S20M41N24M	*	0	0	CTACGAGTAGCTGCGCTCCCCAGAACGTAGGGTAGTCAAGCTTCC	FFFFFFFFFFFFFFFFFFFFFFFFFFFFFFFFFFFFFFFFFFFFF	NH:i:1	HI:i:1	AS:i:38	nM:i:0	NM:i:0	MD:Z:44	jM:B:c,0	jI:B:i,213,253	DG:Z:RN7SK,RN7SK,0	NG:i:0
A00208:119:HNYGGDRXX:2:2226:1289:23484	0	RN7SK	193	255	1S33M25N49M	*	0	0	TTACGAGTAGCTGCGCTCCCCTGCTAGAACCTCCAGGAGAACGTAGGGTAGTCAAGCTTCCAAGACTCCAGACACATCCAGAT	FFFFFFFFFFFFFFFF:FFFFFFF:FFF:FFFFFFFFFFF:FFF,FFFFFFFFFFFFFFFFF,FFFFFFFFFFFFF:FFFFFF	NH:i:1	HI:i:1	AS:i:73	nM:i:1	NM:i:1	MD:Z:79A2	jM:B:c,0	jI:B:i,226,250	DG:Z:RN7SK,RN7SK,0	NG:i:0
A00208:119:HNYGGDRXX:2:2278:20066:17989	0	RN7SK	197	255	2S16M41N38M	*	0	0	TCAGTAGCTGCGCTCCCCAGAACGTAGGGTAGTCAAGCTTCCAAGACTCCAGACAC	FFFFFFFFFFFFFFFFFFFFF:FFFFFFFFFFFFFFFFFFFFFF:FFFFFFFFFFF	NH:i:1	HI:i:1	AS:i:47	nM:i:0	NM:i:0	MD:Z:54	jM:B:c,0	jI:B:i,213,253	DG:Z:RN7SK,RN7SK,0	NG:i:0
A00208:119:HNYGGDRXX:2:2146:13928:26396	0	RN7SK	201	255	8S25M14N46M4S	*	0	0	TATGAACCGCTGCGCTCCCCTGCTAGAACCTCCGGTCCATTTGTAGGAGAACGTAGGGTAGTCAAGCTTCCAAGACTCCTACA	FFFFFFFFFFFFFFFFFFFFFFFFFFFFFFFFFFFFFFF:FFFF:FFFFFFFFF,FFFFFFFFFF:FFFFFFFFFFFFFFFFF	NH:i:1	HI:i:1	AS:i:65	nM:i:0	NM:i:0	MD:Z:71	jM:B:c,0	jI:B:i,226,239	DG:Z:RN7SK,RN7SK,0	NG:i:0
A00208:119:HNYGGDRXX:2:2274:5692:37027	0	RN7SK	192	255	2S34M25N29M	*	0	0	TCATACGAGTAGCTGCGCTCCCCTGCTAGAACCTCCAGGAGAACGTAGGGTAGTCAAGCTTCCAA	FFFFFFFFFFFFFFFFFFFFFFFFFFFFFFFFFFFFFFFFFF,FFFFFFFFFFFFFFFFFFFFFF	NH:i:1	HI:i:1	AS:i:57	nM:i:0	NM:i:0	MD:Z:63	jM:B:c,0	jI:B:i,226,250	DG:Z:RN7SK,RN7SK,0	NG:i:0
A00208:119:HNYGGDRXX:2:2234:5737:30248	0	RN7SK	199	255	14M41N42M	*	0	0	TAGCTGCGCTCCCCAGAACGTAGGGTAGTCAAGCTTCCAAGACTCCAGACACATCC	FFFFFFFFFFFFFFFFFFFFFFFFFF:FFFFFFFFFFFFFFFFFFFFFFFFFFFFF	NH:i:1	HI:i:1	AS:i:49	nM:i:0	NM:i:0	MD:Z:56	jM:B:c,0	jI:B:i,213,253	DG:Z:RN7SK,RN7SK,0	NG:i:0
A00208:119:HNYGGDRXX:2:2278:27679:33426	0	RN7SK	196	255	3S30M25N26M	*	0	0	TTTGAGTAGCTGCGCTCCCCTGCTAGAACCTCCAGGAGAACGTAGGGTAGTCAAGCTTC	FFFFFFFFFFFFFFFFFFFFFFFFFFFFFFFFFFFFFFFFFFFFFFFFFFF:FFFFFFF	NH:i:1	HI:i:1	AS:i:50	nM:i:0	NM:i:0	MD:Z:56	jM:B:c,0	jI:B:i,226,250	DG:Z:RN7SK,RN7SK,0	NG:i:0
A00208:119:HNYGGDRXX:2:2151:26069:26850	0	RN7SK	197	255	3S16M41N64M	*	0	0	AGTAGTAGCTGCGCTCCCCAGAACGTAGGGTAGTCAAGCTTCCAAGACTCCAGACACATCCAAATGAGGCGCTGCATGTGGCA	FFFFFFFFFFFFFFFFFFFFFFFFFFFFFFFFFFFFFFFFFFFFFFFFFFFFFFFFFFFFFFFFFFFF,FFFF:FFFFFFFFF	NH:i:1	HI:i:1	AS:i:73	nM:i:0	NM:i:0	MD:Z:80	jM:B:c,0	jI:B:i,213,253	DG:Z:RN7SK,RN7SK,0	NG:i:0
A00208:119:HNYGGDRXX:2:2260:9091:34616	0	RN7SK	203	255	4S23M14N56M	*	0	0	TTTTTGCGCTCCCCTGCTAGAACCTCCGGTCCATTTGTAGGAGAACGTAGGGTAGTCAAGCTTCCAAGACTCCAGACACATCC	FFFFFFFFFFFFFFFFFFFFFFFFFFFFFFFFFFFFFFFFFFFF:FFFFFFFFFFFFFFFFFFFFFFFFFFFFFFFFFFFFFF	NH:i:1	HI:i:1	AS:i:72	nM:i:0	NM:i:0	MD:Z:79	jM:B:c,0	jI:B:i,226,239	DG:Z:RN7SK,RN7SK,0	NG:i:0
A00208:119:HNYGGDRXX:2:2172:6714:22733	0	RN7SK	199	255	3S39M13N41M	*	0	0	TTTTAGCTGCGCTCCCCTGCTAGAACCTCCAAACAAGCTCTCAGGAGAACGTAGGGTAGTCAAGCTTCCAAGACTCCAGACAC	FFFFFFFFFFFFFFFFFFFFFFFFFFFFFFFFFFFF:FFFFFFFFFFFFFFF:FFFFFFFFFFFFFFFFFFFFFFFFFFFFFF	NH:i:1	HI:i:1	AS:i:73	nM:i:0	NM:i:0	MD:Z:80	jM:B:c,0	jI:B:i,238,250	DG:Z:RN7SK,RN7SK,0	NG:i:0
A00208:119:HNYGGDRXX:2:2135:3215:24314	0	RN7SK	193	255	2S20M41N42M	*	0	0	TCTACGAGTAGCTGCGCTCCCCAGAACGTAGGGTAGTCAAGCTTCCAAGACTCCAGACACATCC	FFFFFFFFFFFFFFFFFFFFFFFFFFFFFFFFFFFF:FFF:FFFFFFFFFFFFFFFFFFFFFFF	NH:i:1	HI:i:1	AS:i:55	nM:i:0	NM:i:0	MD:Z:62	jM:B:c,0	jI:B:i,213,253	DG:Z:RN7SK,RN7SK,0	NG:i:0
A00208:119:HNYGGDRXX:2:2130:17418:7733	0	RN7SK	198	255	2S28M14N49M4S	*	0	0	TCGTAGCTGCGCTCCCCTGCTAGAACCTCCGGTCCATTTGTAGGAGAACGTAGGGTAGTCAAGCTTCCAAGACTCCAGATCGG	FFFFFFFFFFFFFFFFFFFFFFFFFFFFFFFFFFFFFFFFFFFFFFFFFFFFFFFFFFFFFFFFFFFFFFFFFFFFFFFFFFF	NH:i:1	HI:i:1	AS:i:70	nM:i:0	NM:i:0	MD:Z:77	jM:B:c,0	jI:B:i,226,239	DG:Z:RN7SK,RN7SK,0	NG:i:0
A00208:119:HNYGGDRXX:2:2244:23014:10817	0	RN7SK	192	255	3S21M37N36M	*	0	0	ATCATACGAGTAGCTGCGCTCCCCTAGGAGAACGTAGGGTAGTCAAGCTTCCAAGACTCC	FFFFFFFFFFFFFFFFFFFFFFFFFFFFFFFFFFF,FFFFFFFFFFFFFFFFFFFFFFFF	NH:i:1	HI:i:1	AS:i:50	nM:i:0	NM:i:0	MD:Z:57	jM:B:c,0	jI:B:i,213,249	DG:Z:RN7SK,RN7SK,0	NG:i:0
A00208:119:HNYGGDRXX:2:2263:24379:16814	0	RN7SK	198	255	3S21M7N59M	*	0	0	TTTGTAGCTGCGCTCCCCTGCTAGAAACAAGCTCTCAAGGTCCATTTGTAGGAGAACGTAGGGTAGTCAAGCTTCCAAGACTC	FFFFFFFFFFFFFFFFFFFFFFFFFFFFFF:FFFFFFFFFFFFFFFFFFFFFFFFFFFFFFFFFFFFFFF:FF:FFFF:FFFF	NH:i:1	HI:i:1	AS:i:74	nM:i:0	NM:i:0	MD:Z:80	jM:B:c,0	jI:B:i,219,225	DG:Z:RN7SK,RN7SK,0	NG:i:0
A00208:119:HNYGGDRXX:2:2220:28537:10520	0	RN7SK	193	255	2S20M41N61M	*	0	0	TTTACGAGTAGCTGCGCTCCCCAGAACGTAGGGTAGTCAAGCTTCCAAGACTCCAGACACATCCAAATGAGGCGCTGCATGTG	FFFF:FFFFFFFFF:FFFFFFFFFFFFFFFFFFFFFFFFF:FFFFFFFFFFFFFFFFFFFFFFFFFFFFFFFF:FFFFFFFFF	NH:i:1	HI:i:1	AS:i:74	nM:i:0	NM:i:0	MD:Z:81	jM:B:c,0	jI:B:i,213,253	DG:Z:RN7SK,RN7SK,0	NG:i:0
A00208:119:HNYGGDRXX:2:2171:28339:26428	0	RN7SK	203	255	3S21M29N59M	*	0	0	TTTTGCGCTCCCCTGCTAGAACCTGAGAACGTAGGGTAGTCAAGCTTCCAAGACTCCAGACACATCCAAATGAGGCGCTGCAT	FFFFFFFFFFFFFFFFFFFFFFFFFFFF,FFFFFFFFFFFFFFF:FFFFFFFFFFFFFFFFFFFFFFFFFFFFFFFFFFFFFF	NH:i:1	HI:i:1	AS:i:73	nM:i:0	NM:i:0	MD:Z:80	jM:B:c,0	jI:B:i,224,252	DG:Z:RN7SK,RN7SK,0	NG:i:0
A00208:119:HNYGGDRXX:2:2146:13865:26443	0	RN7SK	201	255	8S25M14N46M4S	*	0	0	TATGAACCGCTGCGCTCCCCTGCTAGAACCTCCGGTCCATTTGTAGGAGAACGTAGGGTAGTCAAGCTTCCAAGACTCCTACA	FFFFFFFFFFFFFFFFFFFFFFFFFFFFFFFFFFFFFFFFFFFFFFFFFFFFFFFFFFFFFFFFFFFFFFFFFFFFFFFFFFF	NH:i:1	HI:i:1	AS:i:65	nM:i:0	NM:i:0	MD:Z:71	jM:B:c,0	jI:B:i,226,239	DG:Z:RN7SK,RN7SK,0	NG:i:0
A00208:119:HNYGGDRXX:2:2261:28185:33426	0	RN7SK	194	255	16M14N67M	*	0	0	ACGAGTAGCTGCGCTCCCAAACAAGCTCTCAAGGTCCATTTGTAGGAGAACGTAGGGTAGTCAAGCTTCCAAGACTCCAGACA	FFFFFFFFFFFFFFFFFFFFFFFFFFFFFFFFFFFFFF,FFFFFFFFFFFFF,FFFFFFFFFFFFFFFFFFFFFFFFFFFFFF	NH:i:1	HI:i:1	AS:i:76	nM:i:0	NM:i:0	MD:Z:83	jM:B:c,0	jI:B:i,210,223	DG:Z:RN7SK,RN7SK,0	NG:i:0
A00208:119:HNYGGDRXX:2:2251:4887:7701	0	RN7SK	198	255	2S27M12N54M	*	0	0	ATGTAGCTGCGCTCCCCTGCTAGAACCTCCAAGGTCCATTTGTAGGAGAACGTAGGGTAGTCAAGCTTCCAAGACTCCAGACA	FFFFFFFFFFFFFFFFFFFFFFFFFFFFFFFFFFFFFFFFFFFFFFFFFFFFFFFFFFFFFFFFFFFFFFFFFFFFFFFFFFF	NH:i:1	HI:i:1	AS:i:74	nM:i:0	NM:i:0	MD:Z:81	jM:B:c,0	jI:B:i,225,236	DG:Z:RN7SK,RN7SK,0	NG:i:0
A00208:119:HNYGGDRXX:2:2149:30029:5995	0	RN7SK	193	255	2S20M41N61M	*	0	0	TTTACGAGTAGCTGCGCTCCCCAGAACGTAGGGTAGTCAAGCTTCCAAGACTCCAGACACATCCAAATGAGGCGCTGCATGTG	FFFFFFFFFFFFFFFFFFFFFFFFFFFFFFFFFF:FFFFFFFFFFFFFFFFFFFFFFFFFFFFFFFFFFFFFFFFFF:FFFFF	NH:i:1	HI:i:1	AS:i:74	nM:i:0	NM:i:0	MD:Z:81	jM:B:c,0	jI:B:i,213,253	DG:Z:RN7SK,RN7SK,0	NG:i:0
A00208:119:HNYGGDRXX:2:2243:31430:5196	0	RN7SK	198	255	2S15M41N41M	*	0	0	TTGTAGCTGCGCTCCCCAGAACGTAGGGTAGTCAAGCTTCCAAGACTCCAGACACATC	FFFFFFFF:FFFFFFFFFFFFFFFFFFFFF:FFFFF,FFFFFF:FFF:FF,FFFFFF:	NH:i:1	HI:i:1	AS:i:49	nM:i:0	NM:i:0	MD:Z:56	jM:B:c,0	jI:B:i,213,253	DG:Z:RN7SK,RN7SK,0	NG:i:0
A00208:119:HNYGGDRXX:2:2261:8422:8093	0	RN7SK	203	255	4S23M14N56M	*	0	0	TTTTTGCGCTCCCCTGCTAGAACCTCCGGTCCATTTGTAGGAGAACGTAGGGTAGTCAAGCTTCCAAGACTCCAGACACATCC	FFFFFFFFFFFFFFFFFFFFFFFFFFFFFFFFF:FFFFFFFFFFFFF:FFFFFFFFFFFFFFFFFF:FFFFFFFFFFFFFFFF	NH:i:1	HI:i:1	AS:i:72	nM:i:0	NM:i:0	MD:Z:79	jM:B:c,0	jI:B:i,226,239	DG:Z:RN7SK,RN7SK,0	NG:i:0
A00208:119:HNYGGDRXX:2:2249:21504:19006	0	RN7SK	198	255	4S15M41N42M	*	0	0	TTTTGTAGCTGCGCTCCCCAGAACGTAGGGTAGTCAAGCTTCCAAGACTCCAGACACATCC	FFFFFFFFFFFFFFFFFFFFFFFFFFFFFFFFFFFFFFFFFFFFFFFFFFFFFFFFFFFFF	NH:i:1	HI:i:1	AS:i:50	nM:i:0	NM:i:0	MD:Z:57	jM:B:c,0	jI:B:i,213,253	DG:Z:RN7SK,RN7SK,0	NG:i:0
A00208:119:HNYGGDRXX:2:2144:12608:2033	0	RN7SK	196	255	3S30M28N50M	*	0	0	TTTGAGTAGCTGCGCTCCCCTGCTAGAACCTCCAGAACGTAGGGTAGTCAAGCTTCCAAGACTCCAGACACATCCAAATGAGG	FFFFFFFFFFFFFFFFFFFF:FFFFFFFFFFF:FFFFFF:FFFFFFFFFFF,FF:FFFFFFFFFFFFFFFFFFFFFFFFFFFF	NH:i:1	HI:i:1	AS:i:73	nM:i:0	NM:i:0	MD:Z:80	jM:B:c,0	jI:B:i,226,253	DG:Z:RN7SK,RN7SK,0	NG:i:0
A00208:119:HNYGGDRXX:2:2266:2239:4178	0	RN7SK	204	255	11S15M20N43M14S	*	0	0	TTTACCTCCAAGCGCTCCCCTGCTAGAGGTCCATTTGTAGGAGAACGTAGGGTGTTCAAGCTTCCGAGAAGACCCTATGGAGA	:FFFFFFFFFF:FFFFFFFFFFFFFFFFF:FFF,FFFFFFFF:F:FFFFFFFFFFFFFFFFFFFFFFFFFFFFFFFFFFFFFF	NH:i:1	HI:i:1	AS:i:46	nM:i:3	NM:i:3	MD:Z:42A0G10A3	jM:B:c,0	jI:B:i,219,238	DG:Z:RN7SK,RN7SK,0	NG:i:0
A00208:119:HNYGGDRXX:2:2127:11017:1376	0	RN7SK	198	255	2S33M20N48M	*	0	0	TTGTAGCTGCGCTCCCCTGCTAGAACCTCCAAACAAGGAGAACGTAGGGTAGTCAAGCTTCCAAGACTCCAGACACATCCAAA	FFFFFFFFFFFFFFFFFFFFFFFFFFFFFFFFFFFFFFFFFFFFFFFFFFFFFFFFFFFFFFFFFFFFFFFFFFFFFFFFFFF	NH:i:1	HI:i:1	AS:i:74	nM:i:0	NM:i:0	MD:Z:81	jM:B:c,0	jI:B:i,231,250	DG:Z:RN7SK,RN7SK,0	NG:i:0
A00208:119:HNYGGDRXX:2:2241:23710:33599	0	RN7SK	193	255	3S19M25N52M9S	*	0	0	CTTTACGAGTAGCTGCGCTCCCCAAGGTCCATTTGTAGGAGAACGTAGGGTAGTCAAGCTTCCAAGACTCCAGATCGGAAGAG	FFFFFFFFFFFFFFFFFFFFFFFFFFFFFFF:FFF,FF,FFFF:,FFFF:FFFFFFF:FFFFFFFFFFFFFFFF:F:FFFFFF	NH:i:1	HI:i:1	AS:i:64	nM:i:0	NM:i:0	MD:Z:71	jM:B:c,0	jI:B:i,212,236	DG:Z:RN7SK,RN7SK,0	NG:i:0
A00208:119:HNYGGDRXX:2:2101:21974:33473	0	RN7SK	199	255	3S35M17N45M	*	0	0	TTTTAGCTGCGCTCCCCTGCTAGAACCTCCAAACAAGCAGGAGAACGTAGGGTAGTCAAGCTTCCAAGACTCCAGACACATCC	FFFFFFFFFFFFFFFFFFFF:FFFFFFFFFFFFFFFFFFFFFFFFFF:FFFFFFFFFFFFFFFFFFFFFFFFFFFFFFFFFFF	NH:i:1	HI:i:1	AS:i:73	nM:i:0	NM:i:0	MD:Z:80	jM:B:c,0	jI:B:i,234,250	DG:Z:RN7SK,RN7SK,0	NG:i:0
A00208:119:HNYGGDRXX:2:2146:13928:26804	0	RN7SK	201	255	8S25M14N46M4S	*	0	0	TATGAACCGCTGCGCTCCCCTGCTAGAACCTCCGGTCCATTTGTAGGAGAACGTAGGGTAGTCAAGCTTCCAAGACTCCTACA	FFFFFFFFFFFFFFFFFFFFFFFFFFFFFFFFFFFFFFFF:FFF:FFFFFFFFFFFFFFFFFFFFFFFFFFFFFFFFFFFFFF	NH:i:1	HI:i:1	AS:i:65	nM:i:0	NM:i:0	MD:Z:71	jM:B:c,0	jI:B:i,226,239	DG:Z:RN7SK,RN7SK,0	NG:i:0
A00208:119:HNYGGDRXX:2:2108:10366:30499	2048	RN7SK	204	255	22M14N57M	*	0	0	GCGCTCCCCTGCTAGAACCTCCGGTCCATTTGTAGGAGAACGTAGGGTAGTCAAGCTTCCAAGACTCCAGACACATCCA	FFFFFFFFFFFFFFFFFFFFFFFFFFFFF:FFFFFFFFFFFFFFFFFFFFFFFFFFFFFFFFFFFFFFFFFFFFFFFFF	NH:i:1	HI:i:1	AS:i:18	nM:i:0	NM:i:0	MD:Z:22	jM:B:c,-1	jI:B:i,-1	DG:Z:RN7SK,RN7SK,0	NG:i:0
A00208:119:HNYGGDRXX:2:2261:13132:12900	0	RN7SK	198	255	2S15M41N66M	*	0	0	TTGTAGCTGCGCTCCCCAGAACGTAGGGTAGTCAAGCTTCCAAGACTCCAGACACATCCAAATGAGGCGCTGCATGTGGCAGT	FFFFFFFFFFFFFFFFFFFFFFFFFFFFFFFFFFF:FFFFFFFFFFFFFFFFFFFFFFFFFFFFFFFFFFFFFFFFFFFFFFF	NH:i:1	HI:i:1	AS:i:74	nM:i:0	NM:i:0	MD:Z:81	jM:B:c,0	jI:B:i,213,253	DG:Z:RN7SK,RN7SK,0	NG:i:0
A00208:119:HNYGGDRXX:2:2249:27896:36088	0	RN7SK	199	255	1S55M3N27M	*	0	0	TTAGCTGCGCTCCCCTGCTAGAACCTCCAAACAAGCTCTCAAGGTCCATTTGTAGGACGTAGGGTAGTCAAGCTTCCAAGACT	FFFFFFFFFFFF:FFFFFFFFFFFFFFFFFFFFFFFFFFFFFFFFFFFFFFFFFF:FFFFFFFFFFFFFFFFFFFF:FF:FF:	NH:i:1	HI:i:1	AS:i:76	nM:i:0	NM:i:0	MD:Z:82	jM:B:c,0	jI:B:i,254,256	DG:Z:RN7SK,RN7SK,0	NG:i:0
A00208:119:HNYGGDRXX:2:2241:23755:33332	0	RN7SK	193	255	3S19M25N52M8S	*	0	0	CTTTACGAGTAGCTGCGCTCCCCAAGGTCCATTTGTAGGAGAACGTAGGGTAGTCAAGCTTCCAAGACTCCAGATCGGAAGA	FFFFFFFFFFFFFFFFFFFFFFFFFFFFFFFF,FFFFFFFFF:FF:FFF:FF:FFFFFFFFFFFFFFFFFFFFFFFFFF,:F	NH:i:1	HI:i:1	AS:i:64	nM:i:0	NM:i:0	MD:Z:71	jM:B:c,0	jI:B:i,212,236	DG:Z:RN7SK,RN7SK,0	NG:i:0
A00208:119:HNYGGDRXX:2:2219:28899:17127	0	RN7SK	191	255	2S54M11N27M	*	0	0	TTTATACGAGTAACTGCGCTCCCCTGCTAGAACCTCCAAACAAGCTCTCAAGGTCCAACGTAGGGTAGTCAAGCTTCCAAGAC	:FFF:FFFFFFFFFFFFFFFFFFFFFFFFFFFFFFFFFFFFFFFFFFFFFF::FFFFFF,FFFFFF:F:FFFFFFFFFFF,FF	NH:i:1	HI:i:1	AS:i:72	nM:i:1	NM:i:1	MD:Z:10G70	jM:B:c,0	jI:B:i,245,255	DG:Z:RN7SK,RN7SK,0	NG:i:0
A00208:119:HNYGGDRXX:2:2229:17644:17487	0	RN7SK	191	255	1S35M28N47M	*	0	0	ATATACGAGTAGCTGCGCTCCCCTGCTAGAACCTCCAGAACGTAGGGTAGTCAAGCTTCCAAGACTCCAGACACATCCAAATG	FFFFFFFFFFFFFFFFFFFFFFFFFFFFFFFFFFFFFFFFFFFFFFFFFFFFFFFFFFFFFFFFFFFFF,FFFFFFFFFFFFF	NH:i:1	HI:i:1	AS:i:75	nM:i:0	NM:i:0	MD:Z:82	jM:B:c,0	jI:B:i,226,253	DG:Z:RN7SK,RN7SK,0	NG:i:0
A00208:119:HNYGGDRXX:2:2261:8232:8328	0	RN7SK	203	255	4S23M14N56M	*	0	0	TTTTTGCGCTCCCCTGCTAGAACCTCCGGTCCATTTGTAGGAGAACGTAGGGTAGTCAAGCTTCCAAGACTCCAGACACATCC	FFFFFFF:FFFFFFFFFFFFFFFFFFFFFFFFFFFFFFFF:FFFFFFFFFFFFFFFFFFFFFFFF:FFFFFFFFFFFFFFFF:	NH:i:1	HI:i:1	AS:i:72	nM:i:0	NM:i:0	MD:Z:79	jM:B:c,0	jI:B:i,226,239	DG:Z:RN7SK,RN7SK,0	NG:i:0
A00208:119:HNYGGDRXX:2:2134:2347:12665	0	RN7SK	193	255	2S20M41N42M	*	0	0	TCTACGAGTAGCTGCGCTCCCCAGAACGTAGGGTAGTCAAGCTTCCAAGACTCCAGACACATCC	FFFFFFFFFFFFFFFFFFFFFFFFFFFFFFFFFFFFFFFFFFFFFFFFFFFFFFFFFFFFFFFF	NH:i:1	HI:i:1	AS:i:55	nM:i:0	NM:i:0	MD:Z:62	jM:B:c,0	jI:B:i,213,253	DG:Z:RN7SK,RN7SK,0	NG:i:0
A00208:119:HNYGGDRXX:2:2211:7798:25958	0	RN7SK	199	255	14M41N30M	*	0	0	TAGCTGCGCTCCCCAGAACGTAGGGTAGTCAAGCTTCCAAGACT	FFFFFFFFFFFFFFFFFFFF:FFFFFFFFFFFFFFFFFFF,FFF	NH:i:1	HI:i:1	AS:i:38	nM:i:0	NM:i:0	MD:Z:44	jM:B:c,0	jI:B:i,213,253	DG:Z:RN7SK,RN7SK,0	NG:i:0
A00208:119:HNYGGDRXX:2:2101:3134:13996	0	RN7SK	203	255	3S23M28N38M	*	0	0	TTTTGCGCTCCCCTGCTAGAACCTCCAGAACGTAGGGTAGTCAAGCTTCCAAGACTCCAGACAC	FFFFFFFFFFFFFFFFFFFFFFFFFFFFFFFF:FFFFF:FFFF:FFFFFFFFFFFFFFFFFF,F	NH:i:1	HI:i:1	AS:i:55	nM:i:0	NM:i:0	MD:Z:61	jM:B:c,0	jI:B:i,226,253	DG:Z:RN7SK,RN7SK,0	NG:i:0
A00208:119:HNYGGDRXX:2:2204:1597:30843	0	RN7SK	199	255	26M8N57M	*	0	0	TAGCTGCGCTCCCCTGCTAGAACCTCCTCTCAAGGTCCATTTGTAGGAGAACGTAGGGTAGTCAAGCTTCCAATACTCCAGAC	FFFFFFFFFFFFFFFFFFFFFFFFFFFFFFFFFFFFFFF,,F:FFFFFFFFFF:FFFFFFFFFFFFFFFFFFFFFFFFFFFFF	NH:i:1	HI:i:1	AS:i:74	nM:i:1	NM:i:1	MD:Z:73G9	jM:B:c,0	jI:B:i,225,232	DG:Z:RN7SK,RN7SK,0	NG:i:0
A00208:119:HNYGGDRXX:2:2127:11125:1376	0	RN7SK	198	255	2S33M20N48M	*	0	0	TTGTAGCTGCGCTCCCCTGCTAGAACCTCCAAACAAGGAGAACGTAGGGTAGTCAAGCTTCCAAGACTCCAGACACATCCAAA	FFFFFFFFFFFFFFFFFFFFFFFFFFFFFFFFFFF,FFFFFFFFFFFFFFFFFFFFFFFFFFFFFFFFFFFFFFFFFFFFFFF	NH:i:1	HI:i:1	AS:i:74	nM:i:0	NM:i:0	MD:Z:81	jM:B:c,0	jI:B:i,231,250	DG:Z:RN7SK,RN7SK,0	NG:i:0
A00208:119:HNYGGDRXX:2:2149:13440:14716	0	RN7SK	200	255	28M25N25M	*	0	0	AGCTGCGCTCCCCTGCTAGAACCTCCAAGAGAACGTAGGGTAGTCAAGCTTCC	FFFFFFFFFFFFFFFFFFFFFFFFFFFFFFFFFFFFFFFFFFFFFFFFFFFFF	NH:i:1	HI:i:1	AS:i:23	nM:i:0	NM:i:0	MD:Z:28	jM:B:c,-1	jI:B:i,-1	DG:Z:RN7SK,RN7SK,0	NG:i:0
A00208:119:HNYGGDRXX:2:2219:28890:17143	0	RN7SK	191	255	2S54M11N27M	*	0	0	TTTATACGAGTAACTGCGCTCCCCTGCTAGAACCTCCAAACAAGCTCTCAAGGTCCAACGTAGGGTAGTCAAGCTTCCAAGAC	FFFFFFFFFFFFFFFFFFFFFFFFFFFFF,FFFFFFFFFFFFF:FFFFFFFFFFFFFF:,FFFFFFFFFFFF,FFFFFFF:FF	NH:i:1	HI:i:1	AS:i:72	nM:i:1	NM:i:1	MD:Z:10G70	jM:B:c,0	jI:B:i,245,255	DG:Z:RN7SK,RN7SK,0	NG:i:0
A00208:119:HNYGGDRXX:2:2278:20139:18176	0	RN7SK	197	255	2S16M41N38M	*	0	0	TCAGTAGCTGCGCTCCCCAGAACGTAGGGTAGTCAAGCTTCCAAGACTCCAGACAC	FFFFFFFFFFFFFFFFFFFFF:FFFFFFFFFFFFFFFFFFFFFFFFFFFFFFFFFF	NH:i:1	HI:i:1	AS:i:47	nM:i:0	NM:i:0	MD:Z:54	jM:B:c,0	jI:B:i,213,253	DG:Z:RN7SK,RN7SK,0	NG:i:0
A00208:119:HNYGGDRXX:2:2245:31729:30859	0	RN7SK	197	255	3S33M21N38M9S	*	0	0	TTTAGTAGCTGCGCTCCCCTGCTAGAACCTCCAAACAGGAGAACGTAGGGTAGTCAAGCTTCCAAGACTCCAGATCGGAAGAG	FFFFFFFFFFFFFFFFFFFFFFFFFFFFFFFF:FFFFFFFFF:FFF:FFFF:FFFFFFFFFFFFF,FFFFFFFFFFF:F,FFF	NH:i:1	HI:i:1	AS:i:64	nM:i:0	NM:i:0	MD:Z:71	jM:B:c,0	jI:B:i,230,250	DG:Z:RN7SK,RN7SK,0	NG:i:0
A00208:119:HNYGGDRXX:2:2257:14262:35023	0	RN7SK	198	255	2S15M41N66M	*	0	0	TTGTAGCTGCGCTCCCCAGAACGTAGGGTAGTCAAGCTTCCAAGACTCCAGACACATCCAAATGAGGCGCTGCATGTGGCAGT	FFFFFFFFFFFFFFFFFFFFFFF:FFFFFFFFFFFFFFFFFFFFFFFFFFFFFFFFFFFFFFFFFFFFFFFFFFFFFFFFFFF	NH:i:1	HI:i:1	AS:i:74	nM:i:0	NM:i:0	MD:Z:81	jM:B:c,0	jI:B:i,213,253	DG:Z:RN7SK,RN7SK,0	NG:i:0
A00208:119:HNYGGDRXX:2:2147:14651:7921	0	RN7SK	202	255	1S25M11N40M	*	0	0	TCTACGCTCCCCTGCTAGAACCTCCAAAGGTCCATTTGTAGGAGAACGTAGGGTAGTCAAGCTTCC	FFFFFFFFFFFFFFFFFFFFFFFFFFFFFFFFFF:FFFFFFFFFFFFFFFFFFFFFFFFFFFFFFF	NH:i:1	HI:i:1	AS:i:57	nM:i:1	NM:i:1	MD:Z:2G62	jM:B:c,0	jI:B:i,227,237	DG:Z:RN7SK,RN7SK,0	NG:i:0
A00208:119:HNYGGDRXX:2:2253:12509:3051	0	RN7SK	155	255	3S58M41N22M	*	0	0	TGTATCCCCGATAGAGGAGGACCGGTCTTCGGTCAAGGGTATACGAGTAGCTGCGCTCCCCAGAACGTAGGGTAGTCAAGCTT	FFFFFFFFFFFFFFFFFFFFFFFFFFFFFFFFFFFFF:FFFFFFFFFFFFFFFFFFF:FFFFFFFFFFFFFFFFFFFFFFFFF	NH:i:1	HI:i:1	AS:i:73	nM:i:0	NM:i:0	MD:Z:80	jM:B:c,0	jI:B:i,213,253	DG:Z:RN7SK,RN7SK,0	NG:i:0
A00208:119:HNYGGDRXX:2:2244:32289:34460	2048	RN7SK	189	255	28M9N53M	*	0	0	GGTATACGAGTAGCTGCGCTCCCCTGCTAAACAAGCTCTCAAGGTCCATTTGTAGGAGAACGTAGGGTAGTCAAGCTTCCA	FFFFFFFFFFFFFFFFFFFFFFFFFFFFFFFFFFFFFFFFFFFFFFFFFFFFFFFFFFFFFFFFFFFFFFFFFFFFFFFFF	NH:i:1	HI:i:1	AS:i:23	nM:i:0	NM:i:0	MD:Z:28	jM:B:c,-1	jI:B:i,-1	DG:Z:RN7SK,RN7SK,0	NG:i:0
A00208:119:HNYGGDRXX:2:2153:3739:3959	0	RN7SK	193	255	2S45M13N25M11S	*	0	0	TTTACGAGTAGCTGCGCTCCCCTGCTAGAACCTCCAAACAAGCTCTCAGGAGAACGTAGGGTAGTCAAGCTTTCCAAGATCGG	FFFFFFFF:FFFFFFFFFFFFFFFFFFFFFFFFFFFFFFFFFFFFFFFFFFFFFFFFFFFFFFFFFFFFFFFFFFFFFFFFF:	NH:i:1	HI:i:1	AS:i:64	nM:i:0	NM:i:0	MD:Z:70	jM:B:c,0	jI:B:i,238,250	DG:Z:RN7SK,RN7SK,0	NG:i:0
A00208:119:HNYGGDRXX:2:2231:9335:5729	0	RN7SK	172	255	4S48M25N31M	*	0	0	GTTCACCGGTCTTCGGTCAAGGGTATACGAGTAGCTGCGCTCCCCTGCTAGAATTTGTAGGAGAACGTAGGGTAGTCAAGCTT	FFFFFFFFFFFFFFFFFF:FFFFFFFFFFFFFFFFFFFFFFFFFF:FFFFFFFFFFFFFFFFFFFFFFFFFFFFFFFFFFFFF	NH:i:1	HI:i:1	AS:i:72	nM:i:0	NM:i:0	MD:Z:79	jM:B:c,0	jI:B:i,220,244	DG:Z:RN7SK,RN7SK,0	NG:i:0
A00208:119:HNYGGDRXX:2:2260:23619:23296	0	RN7SK	163	255	2S57M31N24M	*	0	0	TTTAGAGGAGGACCGGTCTTCGGTCAAGGGTATACGAGTAGCTGCGCTCCCCTGCTAGAAGGAGAACGTAGGGTAGTCAAGCT	FFFFFFFFFFFFFFFFFFFFFFFFFFFFFFFFFFFFFFFFF:FFFFF:FFFFFFFFFFFFFFFFFFFFFF,FFFFFFFFFFFF	NH:i:1	HI:i:1	AS:i:74	nM:i:0	NM:i:0	MD:Z:81	jM:B:c,0	jI:B:i,220,250	DG:Z:RN7SK,RN7SK,0	NG:i:0
A00208:119:HNYGGDRXX:2:2201:28881:16720	0	RN7SK	191	255	1S22M41N21M	*	0	0	ATATACGAGTAGCTGCGCTCCCCAGAACGTAGGGTAGTCAAGCT	FFFFFFFFFFFFFFFFFFFFFFFFFFFFFFFFFFFFFFFFFFFF	NH:i:1	HI:i:1	AS:i:37	nM:i:0	NM:i:0	MD:Z:43	jM:B:c,0	jI:B:i,213,253	DG:Z:RN7SK,RN7SK,0	NG:i:0
A00208:119:HNYGGDRXX:2:2231:9326:5744	0	RN7SK	172	255	4S48M25N31M	*	0	0	GTTCACCGGTCTTCGGTCAAGGGTATACGAGTAGCTGCGCTCCCCTGCTAGAATTTGTAGGAGAACGTAGGGTAGTCAAGCTT	FFFFFFFFFFFFFFFFFFFFFFFFFFFFFFFFFFFFFFFFFFFFFFFFFFFFFFFFFFFFFFFFFFFFFFFFFFFFFFFFFFF	NH:i:1	HI:i:1	AS:i:72	nM:i:0	NM:i:0	MD:Z:79	jM:B:c,0	jI:B:i,220,244	DG:Z:RN7SK,RN7SK,0	NG:i:0
A00208:119:HNYGGDRXX:2:2260:23357:23124	0	RN7SK	163	255	2S57M31N24M	*	0	0	TTTAGAGGAGGACCGGTCTTCGGTCAAGGGTATACGAGTAGCTGCGCTCCCCTGCTAGAAGGAGAACGTAGGGTAGTCAAGCT	FFFFFFFFFFFFFFFFFFFFFFFFFFFFFFFFFFFFFFFFFFFFFFFFFFFFFFFFFFFFFFFFFFFFFFFFFFFFFFFFFFF	NH:i:1	HI:i:1	AS:i:74	nM:i:0	NM:i:0	MD:Z:81	jM:B:c,0	jI:B:i,220,250	DG:Z:RN7SK,RN7SK,0	NG:i:0
A00208:119:HNYGGDRXX:2:2242:13160:1360	0	RN7SK	184	255	3S52M12N28M	*	0	0	TTTTCAAGGGTATACGAGTAGCTGCGCTCCCCTGCTAGAACCTCCAAACAAGCTCTGTAGGAGAACGTAGGGTAGTCAAGCTT	FFFFFFFFFFFFFFFFFFFFFFFFFFFFFFFFFFFFFFFFFFFFFFFFFFFFFFFFFFFFFFFFFFFF:FFFFFFFFFFFFFF	NH:i:1	HI:i:1	AS:i:73	nM:i:0	NM:i:0	MD:Z:80	jM:B:c,0	jI:B:i,236,247	DG:Z:RN7SK,RN7SK,0	NG:i:0
A00208:119:HNYGGDRXX:2:2214:15664:6104	0	RN7SK	179	255	1S29M58N24M	*	0	0	TTTCGGTCAAGGGTATACGAGTAGCTGCGCAGTCAAGCTTCCAAGACTCCAGAC	FFFFFFFFFFFFFFFFFFFFFFFFFFFFFFFFFFFFFFFFFFFFFFFFFFFFFF	NH:i:1	HI:i:1	AS:i:46	nM:i:0	NM:i:0	MD:Z:53	jM:B:c,0	jI:B:i,208,265	DG:Z:RN7SK,RN7SK,0	NG:i:0
A00208:119:HNYGGDRXX:2:2271:20952:11287	0	RN7SK	188	255	3S25M51N22M	*	0	0	TCTGGGTATACGAGTAGCTGCGCTCCCCGTAGTCAAGCTTCCAAGACTCC	FFFFFFFFFFFFF:FFFFFFFFFFFFFFFFFFFFFFFFFFFFFFFFFFFF	NH:i:1	HI:i:1	AS:i:40	nM:i:0	NM:i:0	MD:Z:47	jM:B:c,0	jI:B:i,213,263	DG:Z:RN7SK,RN7SK,0	NG:i:0
A00208:119:HNYGGDRXX:2:2240:9390:24674	0	RN7SK	161	255	4S65M40N14M	*	0	0	TTTTGATAGAGGAGGACCGGTCTTCGGTCAAGGGTATACGAGTAGCTGCGCTCCCCTGCTAGAACCTCCAGTCAAGCTTCCAA	FFFFFFFFFFFFFFFFFFFFFFFFF:FFFFFFFFFFFFFFFFFFFFFFFFFFFFFFFFFFFFFFFFFFFFFFFFFFFFFFFFF	NH:i:1	HI:i:1	AS:i:72	nM:i:0	NM:i:0	MD:Z:79	jM:B:c,0	jI:B:i,226,265	DG:Z:RN7SK,RN7SK,0	NG:i:0
A00208:119:HNYGGDRXX:2:2136:12337:35978	0	RN7SK	196	255	3S20M50N20M	*	0	0	TTTGAGTAGCTGCGCTCCCCTGCAGTCAAGCTTCCAAGACTCC	FFFFFFFFFFFFFFFFFFFF,FFFFFFFFFFFFFFFFFFF:FF	NH:i:1	HI:i:1	AS:i:34	nM:i:0	NM:i:0	MD:Z:40	jM:B:c,0	jI:B:i,216,265	DG:Z:RN7SK,RN7SK,0	NG:i:0
A00208:119:HNYGGDRXX:2:2161:29387:5916	0	RN7SK	147	255	3S66M52N14M	*	0	0	TGTGGACGACCATCCCCGATAGAGGAGGACCGGTCTTCGGTCAAGGGTATACGAGTAGCTGCGCTCCCCTAGTCAAGCTTCCA	FF:FFFFFFFFFFFFF:FF:FFFF:FFFFFF,FFFFFFFFFFFFFFFFFFFFFFFFFFFFFFFFF:FFFFFFFFFFFFFFFFF	NH:i:1	HI:i:1	AS:i:73	nM:i:0	NM:i:0	MD:Z:80	jM:B:c,0	jI:B:i,213,264	DG:Z:RN7SK,RN7SK,0	NG:i:0
A00208:119:HNYGGDRXX:2:2222:9263:30812	0	RN7SK	151	255	4S62M53N17M	*	0	0	TTTTGACCATCCCCGATAGAGGAGGACCGGTCTTCGGTCAAGGGTATACGAGTAGCTGCGCTCCCCAGTCAAGCTTCCAAGAC	FFFFFFFFFFFFFFFFFFFFFFFFFFFFFFFFFF:FFFFFFFFFFFFFFFFFFFF:FFFFFFFFFFFFFFFFFFFFFFFFFFF	NH:i:1	HI:i:1	AS:i:72	nM:i:0	NM:i:0	MD:Z:79	jM:B:c,0	jI:B:i,213,265	DG:Z:RN7SK,RN7SK,0	NG:i:0
A00208:119:HNYGGDRXX:2:2272:24722:7670	0	RN7SK	186	255	2S27M48N35M	*	0	0	TTAAGGGTATACGAGTAGCTGCGCTCCCCAGGGTAGTCAAGCTTCCAAGACTCCAGACACTTCC	FFFFFFFFFFFF:F,FFFFFFFF:FFFFFF:FFFFFFFFFFFFFFF:F:FFFFFFFFFFFFFFF	NH:i:1	HI:i:1	AS:i:53	nM:i:1	NM:i:1	MD:Z:58A3	jM:B:c,0	jI:B:i,213,260	DG:Z:RN7SK,RN7SK,0	NG:i:0
A00208:119:HNYGGDRXX:2:2236:2374:35352	0	RN7SK	188	255	23M54N21M	*	0	0	GGGTATACGAGTAGCTGCGCTCCTAGTCAAGCTTCCAAGACTCC	FFFFFFFFFFFFFFFFFFFFFFFFFFFFFFFFFFFFFFFFFFFF	NH:i:1	HI:i:1	AS:i:18	nM:i:0	NM:i:0	MD:Z:23	jM:B:c,-1	jI:B:i,-1	DG:Z:RN7SK,RN7SK,0	NG:i:0
A00208:119:HNYGGDRXX:2:2168:17806:27477	0	RN7SK	188	255	4S24M54N26M	*	0	0	TTTTGGGTATACGAGTAGCTGCGCTCCCAGTCAAGCTTCCAAGACTCCAGACAC	FFFFFFFFFFFFFFFFFF:FFFFFFFFF:FFFFFFFFFFFFFF:FFFFFFFFFF	NH:i:1	HI:i:1	AS:i:43	nM:i:0	NM:i:0	MD:Z:50	jM:B:c,0	jI:B:i,212,265	DG:Z:RN7SK,RN7SK,0	NG:i:0
A00208:119:HNYGGDRXX:2:2119:17264:29074	0	RN7SK	186	255	1S25M55N30M	*	0	0	TAAGGGTATACGAGTAGCTGCGCTCCAGTCAAGCTTCCAAGACTCCAGACACATCC	FFFFFFFFFFFFFFFFFFFFFFFFFFFFFFFFFFFFFFFFFFFFFFFFFFFFFFFF	NH:i:1	HI:i:1	AS:i:48	nM:i:0	NM:i:0	MD:Z:55	jM:B:c,0	jI:B:i,211,265	DG:Z:RN7SK,RN7SK,0	NG:i:0
A00208:119:HNYGGDRXX:2:2110:31241:27038	0	RN7SK	151	255	4S61M54N18M	*	0	0	AAGAGACCATCCCCGATAGAGGAGGACCGGTCTTCGGTCAAGGGTATACGAGTAGCTGCGCTCCCAGTCAAGCTTCCAAGACT	FFFFFFFFFFFFFFFFFF:FFFFFFFFFFFFFFFFFFFFFFFFFFFFFFFFFFFFFFFFFFFFFFFFFFFFFFFFFFFF,FFF	NH:i:1	HI:i:1	AS:i:72	nM:i:0	NM:i:0	MD:Z:79	jM:B:c,0	jI:B:i,212,265	DG:Z:RN7SK,RN7SK,0	NG:i:0
A00208:119:HNYGGDRXX:2:2251:31955:19382	0	RN7SK	155	255	2S57M54N23M1S	*	0	0	TTATCCCCGATAGAGGAGGACCGGTCTTCGGTCAAGGGTATACGAGTAGCTGCGCTCCCAGTCAAGCTTCCAAGACTCCAGAT	FFF:FFFFFFFFFFF:FFFFFFFFFFFFF:FFFFFFFFFFFFF:FFFFFFFFFFFFFFFFFFFFFFFFFFFFFFFFFFFFFFF	NH:i:1	HI:i:1	AS:i:73	nM:i:0	NM:i:0	MD:Z:80	jM:B:c,0	jI:B:i,212,265	DG:Z:RN7SK,RN7SK,0	NG:i:0
A00208:119:HNYGGDRXX:2:2204:9878:27305	0	RN7SK	188	255	3S32M46N20M	*	0	0	TCGGGGTATACGAGTAGCTGCGCTCCCCTGCTAGAAGTCAAGCTTCCAAGACTCC	FFFFFFFFFFFFFFFFFFFFFFFFFFFFFFFFFFFFFFFFFFFFFFFFFFFFFFF	NH:i:1	HI:i:1	AS:i:45	nM:i:0	NM:i:0	MD:Z:52	jM:B:c,0	jI:B:i,220,265	DG:Z:RN7SK,RN7SK,0	NG:i:0
A00208:119:HNYGGDRXX:2:2111:23448:17989	0	RN7SK	148	255	3S64M54N16M	*	0	0	ATTGACGACCATCCCCGATAGAGGAGGACCGGTCTTCGGTCAAGGGTATACGAGTAGCTGCGCTCCCAGTCAAGCTTCCAAGA	FFFFFFFFFFFFFFFFFFFFFFFFFFFFFFFFFFFFFFFFF:FFFFFFFFFFFFFFFFFFFFFFFFFFFFFFFFFFFFFFFFF	NH:i:1	HI:i:1	AS:i:73	nM:i:0	NM:i:0	MD:Z:80	jM:B:c,0	jI:B:i,212,265	DG:Z:RN7SK,RN7SK,0	NG:i:0
A00208:119:HNYGGDRXX:2:2122:21305:16689	0	RN7SK	155	255	4S58M53N21M	*	0	0	ATCTATCCCCGATAGAGGAGGACCGGTCTTCGGTCAAGGGTATACGAGTAGCTGCGCTCCCCAGTCAAGCTTCCAAGACTCCA	FFFFFFFFFFFFFFFFFFFFFFFFFFFFFFFFFFFFFFFFFFFFFFFFFFFFFFFFFFFFFFFFFFFFFFFFFFFFFFFFFFF	NH:i:1	HI:i:1	AS:i:72	nM:i:0	NM:i:0	MD:Z:79	jM:B:c,0	jI:B:i,213,265	DG:Z:RN7SK,RN7SK,0	NG:i:0
A00208:119:HNYGGDRXX:2:2121:17662:25880	0	RN7SK	179	255	2S32M55N20M	*	0	0	TTTTCGGTCAAGGGTATACGAGTAGCTGCGCTCCAGTCAAGCTTCCAAGACTCC	FFFFFFFFFFFFFFFFFFFFFFF:FFFFFFFFFFFFFFFFFFFFFFFFFFFFFF	NH:i:1	HI:i:1	AS:i:45	nM:i:0	NM:i:0	MD:Z:52	jM:B:c,0	jI:B:i,211,265	DG:Z:RN7SK,RN7SK,0	NG:i:0
A00208:119:HNYGGDRXX:2:2152:24605:8281	0	RN7SK	188	255	3S24M54N20M	*	0	0	CTGGGGTATACGAGTAGCTGCGCTCCCAGTCAAGCTTCCAAGACTCC	FFFFFFFFFFFFFFFFFFFFFFFFFFFFFFFFF:FFFFFFF,FFFFF	NH:i:1	HI:i:1	AS:i:37	nM:i:0	NM:i:0	MD:Z:44	jM:B:c,0	jI:B:i,212,265	DG:Z:RN7SK,RN7SK,0	NG:i:0
A00208:119:HNYGGDRXX:2:2118:12084:13119	0	RN7SK	148	255	2S65M51N16M	*	0	0	TTGACGACCATCCCCGATAGAGGAGGACCGGTCTTCGGTCAAGGGTATACGAGTAGCTGCGCTCCCCGTAGTCAAGCTTCCAA	FFFFFFFFFFFFFFFFFFFFFFFFFFFFFFFFFFFFFFFFFFFFFFFFFFFFFFFFFFFFFFFFFFF:FFFFFFFFFFFFFFF	NH:i:1	HI:i:1	AS:i:74	nM:i:0	NM:i:0	MD:Z:81	jM:B:c,0	jI:B:i,213,263	DG:Z:RN7SK,RN7SK,0	NG:i:0
A00208:119:HNYGGDRXX:2:2134:28935:8202	0	RN7SK	187	255	24M55N22M	*	0	0	AGGGTATACGAGTAGCTGCGCTCCAGTCAAGCTTCCAAGACTCCAG	FFFFFFFFFFF,FFFFFFFFFFFFFFFFFFFFFFFFFFFFFF:FFF	NH:i:1	HI:i:1	AS:i:19	nM:i:0	NM:i:0	MD:Z:24	jM:B:c,-1	jI:B:i,-1	DG:Z:RN7SK,RN7SK,0	NG:i:0
A00208:119:HNYGGDRXX:2:2133:30282:4742	0	RN7SK	179	255	1S41M44N41M	*	0	0	ATTCGGTCAAGGGTATACGAGTAGCTGCGCTCCCCTGCTAGAGTAGTCAAGCTTCCAAGACTCCAGACACATCCAAATGAGGC	FFFFFFFFFFFFFF:FFFFFFFFFFFFFFFFFFFFFFFFFFFFFF:FFFF,FFFF,FFFFFFFFFFFF:FFFFFFFFFFFFFF	NH:i:1	HI:i:1	AS:i:75	nM:i:0	NM:i:0	MD:Z:82	jM:B:c,0	jI:B:i,220,263	DG:Z:RN7SK,RN7SK,0	NG:i:0
A00208:119:HNYGGDRXX:2:2254:22471:3490	0	RN7SK	169	255	3S44M53N23M13S	*	0	0	TTTAGGACCGGTCTTCGGTCAAGGGTATACGAGTAGCTGCGCTCCCCAGTCAAGCTTCCAAGACTCCAGATCGGAAGAGCGGT	FFFFFFFFFFFFFFFFFFFFFFFFFFFFFFFFFFFFFFFFFFFFFFFFFFFFFFFFFFFFFFFFFFFFFFFFF:F,FFFFFFF	NH:i:1	HI:i:1	AS:i:60	nM:i:0	NM:i:0	MD:Z:67	jM:B:c,0	jI:B:i,213,265	DG:Z:RN7SK,RN7SK,0	NG:i:0
A00208:119:HNYGGDRXX:2:2219:26160:35211	0	RN7SK	179	255	4S34M51N45M	*	0	0	TTTTTTCGGTCAAGGGTATACGAGTAGCTGCGCTCCCCGTAGTCAAGCTTCCAAGACTCCAGACACATCCAAATGAGGCGCTG	FFFFFFF:FFFFFFFFFFFFFFFFFFFFFFFFFFFFFFFFFF:FFFF:FFFFFFFFFFFFFFFF::FFFFFFFFFFFFFFFFF	NH:i:1	HI:i:1	AS:i:72	nM:i:0	NM:i:0	MD:Z:79	jM:B:c,0	jI:B:i,213,263	DG:Z:RN7SK,RN7SK,0	NG:i:0
A00208:119:HNYGGDRXX:2:2262:30337:6652	0	RN7SK	144	255	2S68M54N13M	*	0	0	TTAGAGGACGACCATCCCCGATATAGGAGGACCGGTCTTCGGTCAAGGGTATACGAGTAGCTGCGCTCCCAGTCAAGCTTCCA	FFFFFFFFFFFFFF:FFFFFFFFFFFFFFFFFFFFFFFFFFFFFF,FFFFFFFFFFFFFFFFFFFFFFFFFFFFFFFFFFFFF	NH:i:1	HI:i:1	AS:i:72	nM:i:1	NM:i:1	MD:Z:21G59	jM:B:c,0	jI:B:i,212,265	DG:Z:RN7SK,RN7SK,0	NG:i:0
A00208:119:HNYGGDRXX:2:2142:17824:12007	0	RN7SK	198	255	2S18M45N63M	*	0	0	TCGTAGCTGCGCTCCCCTGCAGGGTAGTCAAGCTTCCAAGACTCCAGACACATCCAAATGAGGCGCTGCATGTGGCAGTCTGC	FFFFFFFFFFFFFFFFFFF:FFFFFFFFFFFFFFFFF:FFFFFFFFFFFFFFFFFFFFFFFFFFFFFFFFFFFFFFFFFFFFF	NH:i:1	HI:i:1	AS:i:74	nM:i:0	NM:i:0	MD:Z:81	jM:B:c,0	jI:B:i,216,260	DG:Z:RN7SK,RN7SK,0	NG:i:0
A00208:119:HNYGGDRXX:2:2242:3739:6621	0	RN7SK	187	255	2S26M51N20M	*	0	0	AGAGGGTATACGAGTAGCTGCGCTCCCCGTAGTCAAGCTTCCAAGACT	FFFFFFF:FFFFFFFFFFFFFFFFFFFFFFFFFFFFFFFFFFFFFFFF	NH:i:1	HI:i:1	AS:i:39	nM:i:0	NM:i:0	MD:Z:46	jM:B:c,0	jI:B:i,213,263	DG:Z:RN7SK,RN7SK,0	NG:i:0
A00208:119:HNYGGDRXX:2:2204:8043:36464	0	RN7SK	188	255	3S32M46N20M	*	0	0	TCGGGGTATACGAGTAGCTGCGCTCCCCTGCTAGAAGTCAAGCTTCCAAGACTCC	FFFFFFFFFFFFFFFFFFFFFFFFFFFFFFFFFFFFFFF:F:FFFFFFFFFFFFF	NH:i:1	HI:i:1	AS:i:45	nM:i:0	NM:i:0	MD:Z:52	jM:B:c,0	jI:B:i,220,265	DG:Z:RN7SK,RN7SK,0	NG:i:0
A00208:119:HNYGGDRXX:2:2137:5430:29684	0	RN7SK	181	255	9S27M58N20M	*	0	0	ATCAACGCGCGGTCAAGGGTATACGAGTAGCTGCGCAGTCAAGCTTCCAAGACTCC	FFFFFFFFFF:FFFFFFFFF:FFFFFFFFFFFFFFFFFFFFF:FF:FFFFFFFFFF	NH:i:1	HI:i:1	AS:i:40	nM:i:0	NM:i:0	MD:Z:47	jM:B:c,0	jI:B:i,208,265	DG:Z:RN7SK,RN7SK,0	NG:i:0
A00208:119:HNYGGDRXX:2:2226:27905:17472	0	RN7SK	188	255	3S25M53N20M	*	0	0	TTTGGGTATACGAGTAGCTGCGCTCCCCAGTCAAGCTTCCAAGACTCC	FFFFFFFFFFFFF:FFFFFFFFFFFFFFFFFFFFFFFFFFFFFFFFFF	NH:i:1	HI:i:1	AS:i:38	nM:i:0	NM:i:0	MD:Z:45	jM:B:c,0	jI:B:i,213,265	DG:Z:RN7SK,RN7SK,0	NG:i:0
A00208:119:HNYGGDRXX:2:2258:27172:19867	0	RN7SK	177	255	2S34M55N20M	*	0	0	TTTCTTCGGTCAAGGGTATACGAGTAGCTGCGCTCCAGTCAAGCTTCCAAGACTCC	F:FF:FF:,FFFFFF:,FFFF:FFFFF:FFFF:FFFF:,,FF,FFFFFFF,FFF::	NH:i:1	HI:i:1	AS:i:47	nM:i:0	NM:i:0	MD:Z:54	jM:B:c,0	jI:B:i,211,265	DG:Z:RN7SK,RN7SK,0	NG:i:0
A00208:119:HNYGGDRXX:2:2213:31873:5713	0	RN7SK	191	255	2S22M53N17M	*	0	0	TTTATACGAGTAGCTGCGCTCCCCAGTCAAGCTTCCAAGAC	FFFFFFFFFFFFFFFFFFFFFFFFFFFFFFFFFFFFFFFFF	NH:i:1	HI:i:1	AS:i:32	nM:i:0	NM:i:0	MD:Z:39	jM:B:c,0	jI:B:i,213,265	DG:Z:RN7SK,RN7SK,0	NG:i:0
A00208:119:HNYGGDRXX:2:2122:30942:20228	0	RN7SK	172	255	3S42M50N38M	*	0	0	TTTACCGGTCTTCGGTCAAGGGTATACGAGTAGCTGCGCTCCCCTGTAGTCAAGCTTCCAAGACTCCAGACACATCCAAATGA	FFFFFFFFFFFFFFFFFFFFFFFFFFFFFFFFFFFFFFFFFFFFFFFFFFFFFFFFFFFFFFFFFFFFFFFFFFFFFFFFFFF	NH:i:1	HI:i:1	AS:i:73	nM:i:0	NM:i:0	MD:Z:80	jM:B:c,0	jI:B:i,214,263	DG:Z:RN7SK,RN7SK,0	NG:i:0
A00208:119:HNYGGDRXX:2:2111:1579:36542	0	RN7SK	147	255	2S66M53N15M	*	0	0	ATGGACGACCATCCCCGATAGAGGAGCACCGGTCTTCGGTCAAGGGTATACGAGTAGCTGCGCTCCCCAGTCAAGCTTCCAAG	FFFFFFFFFFFFFFFFFFFFFFFFFFFFFFFFFFF:FFFFFFFFFFFFFFFFFFFFFF:FFFFFFFFFFFFFFF:FFFFFFFF	NH:i:1	HI:i:1	AS:i:72	nM:i:1	NM:i:1	MD:Z:24G56	jM:B:c,0	jI:B:i,213,265	DG:Z:RN7SK,RN7SK,0	NG:i:0
A00208:119:HNYGGDRXX:2:2172:28339:29403	0	RN7SK	182	255	5S31M47N30M	*	0	0	TTCTGGGTCAAGGGTATACGAGTAGCTGCGCTCCCCTAGGGTAGTCAAGCTTCCAAGACTCCAGAC	FFFFFFFFFFFFFFFFFFFFFFFFFFFFFFFFFFFFFFFFFFFFFFFFFFFFFFFFFFFFFFFFFF	NH:i:1	HI:i:1	AS:i:54	nM:i:0	NM:i:0	MD:Z:61	jM:B:c,0	jI:B:i,213,259	DG:Z:RN7SK,RN7SK,0	NG:i:0
A00208:119:HNYGGDRXX:2:2105:28989:9330	0	RN7SK	169	255	3S57M35N23M	*	0	0	TTTAGGACCGGTCTTCGGTCAAGGGTATACGAGTAGCTGCGCTCCCCTGCTAGAACCTCCAGGGTAGTCAAGCTTCCAAGACT	FFFF,FFFFFFFFFFFFFFFFFFFFFFFFFFFFFFFFFFFFFFFFFFFFFFFFFFFFFF:FFFFFFFFFFFFFFFFFFFFFFF	NH:i:1	HI:i:1	AS:i:73	nM:i:0	NM:i:0	MD:Z:80	jM:B:c,0	jI:B:i,226,260	DG:Z:RN7SK,RN7SK,0	NG:i:0
A00208:119:HNYGGDRXX:2:2202:17183:7138	0	RN7SK	169	255	57M38N24M	*	0	0	AGGACCGGTCTTCGGTCAAGGGTATACGAGTAGCTGCGCTCCCCTGCTCGAACCTCCGTAGTCAAGCTTCCAAGACTCCAG	FFFFFFFFFFFFFFFFFFFFFFFFFFFFFF:FF:FFFFFFFFFFFFFFFFFFFFFFFFFFFFFFF:FFFFFFF:FFFFFFF	NH:i:1	HI:i:1	AS:i:49	nM:i:1	NM:i:1	MD:Z:48A8	jM:B:c,-1	jI:B:i,-1	DG:Z:RN7SK,RN7SK,0	NG:i:0
A00208:119:HNYGGDRXX:2:2215:8169:17769	0	RN7SK	169	255	2S44M51N31M6S	*	0	0	GTAGGACCGGTCTTCGGTCAAGGGTATACGAGTAGCTGCGCTCCCCGTAGTCAAGCTTCCAAGACTCCAGACAGATCGGAAGA	FFFFFFFFFFFFFFFFFFFFFFFFFFFFFFFFFFFFFFFFFFFFFFFFFFFFFFFFFFFFFFFFFFFFFFFFFFFFFFFF:FF	NH:i:1	HI:i:1	AS:i:66	nM:i:1	NM:i:1	MD:Z:71C3	jM:B:c,0	jI:B:i,213,263	DG:Z:RN7SK,RN7SK,0	NG:i:0
A00208:119:HNYGGDRXX:2:2167:6271:11193	0	RN7SK	151	255	4S61M54N18M	*	0	0	AAGAGACCATCCCCGATAGAGGAGGACCGGTCTTCGGTCAAGGGTATACGAGTAGCTGCGCTCCCAGTCAAGCTTCCAAGACT	FFFFFFFFFFFFFFFFFFFFFFFFFFFFFFFFFFFFFFFFFFFFF:FFFFFFFFFFFFFFFFFFFFFFFFFFFFFFFFFFFFF	NH:i:1	HI:i:1	AS:i:72	nM:i:0	NM:i:0	MD:Z:79	jM:B:c,0	jI:B:i,212,265	DG:Z:RN7SK,RN7SK,0	NG:i:0
A00208:119:HNYGGDRXX:2:2240:8983:35712	0	RN7SK	161	255	4S65M40N14M	*	0	0	TTTTGATAGAGGAGGACCGGTCTTCGGTCAAGGGTATACGAGTAGCTGCGCTCCCCTGCTAGAACCTCCAGTCAAGCTTCCAA	FFF:FFFFFFFFFFFFFFFFFFFFFFFFFFFFFFFFFFFFFFFFFFFFFFFFFFFFFFFFFFFFFFFFFFFFFFFFFFFFFFF	NH:i:1	HI:i:1	AS:i:72	nM:i:0	NM:i:0	MD:Z:79	jM:B:c,0	jI:B:i,226,265	DG:Z:RN7SK,RN7SK,0	NG:i:0
A00208:119:HNYGGDRXX:2:2231:7997:11584	0	RN7SK	195	255	6S21M46N33M	*	0	0	TTGGAGCGTGTAGCTGCGCTCCCCTGCGGGTAGTCAAGCTTCCAAGACTCCAGACACATC	FFFFFFFFFFFFFFFFFFFFFFFFFFFFFFFFFFFFFFFFFFFFFFFFFFFFFFFFFFFF	NH:i:1	HI:i:1	AS:i:45	nM:i:1	NM:i:1	MD:Z:2A51	jM:B:c,0	jI:B:i,216,261	DG:Z:RN7SK,RN7SK,0	NG:i:0
A00208:119:HNYGGDRXX:2:2248:27552:3959	0	RN7SK	174	255	37M55N25M	*	0	0	CGGTCTTCGGTCAAGGGTATACGAGTAGCTGCGCTCCAGTCAAGCTTCCAAGACTCCAGACA	FFFFFFFFFFFFFFFFFFFFFFFFFFFFFFF,FFFFFFFFFFFFFFFFFFFFFFFFFFFFFF	NH:i:1	HI:i:1	AS:i:32	nM:i:0	NM:i:0	MD:Z:37	jM:B:c,-1	jI:B:i,-1	DG:Z:RN7SK,RN7SK,0	NG:i:0
A00208:119:HNYGGDRXX:2:2149:10710:14434	0	RN7SK	170	255	43M53N29M11S	*	0	0	GGACCGGTCTTCGGTCAAGGGTATACGAGTAGCTGCGCTCCCCAGTCAAGCTTCCAAGACTCCATACACATCAGATCGGAAGA	FFFFFFFFFFFFFFFFFFFFFFFFFFFFFFFFFFFFFFFFFFFFFFFFFFFFFFFFFFFFFFFFFFFFFFF:FFFFFFFF,FF	NH:i:1	HI:i:1	AS:i:63	nM:i:1	NM:i:1	MD:Z:64G7	jM:B:c,0	jI:B:i,213,265	DG:Z:RN7SK,RN7SK,0	NG:i:0
A00208:119:HNYGGDRXX:2:2122:22516:7921	0	RN7SK	155	255	4S58M53N21M	*	0	0	ATCTATCCCCGATAGAGGAGGACCGGTCTTCGGTCAAGGGTATACGAGTAGCTGCGCTCCCCAGTCAAGCTTCCAAGACTCCA	FFFFFFFFFFFF,FFFFFFFFFFFFFFFF:FFFFF:FFFFFFFFFFFFFFFFFFFFFFFFFFFFFF:FFFFFFFFFFFFFFFF	NH:i:1	HI:i:1	AS:i:72	nM:i:0	NM:i:0	MD:Z:79	jM:B:c,0	jI:B:i,213,265	DG:Z:RN7SK,RN7SK,0	NG:i:0
A00208:119:HNYGGDRXX:2:2231:2799:13103	0	RN7SK	195	255	6S21M46N33M	*	0	0	TTGGAGCGTGTAGCTGCGCTCCCCTGCGGGTAGTCAAGCTTCCAAGACTCCAGACACATC	FFFFFFFFFFFFFFFFFFFFFFFFFFFFFFFFFFFFFFFFFFF:FFFFFFFFFFFFFF:F	NH:i:1	HI:i:1	AS:i:45	nM:i:1	NM:i:1	MD:Z:2A51	jM:B:c,0	jI:B:i,216,261	DG:Z:RN7SK,RN7SK,0	NG:i:0
A00208:119:HNYGGDRXX:2:2231:9417:1548	0	RN7SK	154	255	2S59M53N22M	*	0	0	ATCATCCCCGATAGAGGAGGACCGGTCTTCGGTCAAGGGTATACGAGTAGCTGCGCTCCCCAGTCAAGCTTCCAAGACTCCAG	FFFFFFFFFFFFFFFFFFFFFFFFFFFFFFFFFFFFFFFFFFFFFFFFFFFFFFFFFFFFFFFFFFFFFFFFFFFFFFFFFFF	NH:i:1	HI:i:1	AS:i:74	nM:i:0	NM:i:0	MD:Z:81	jM:B:c,0	jI:B:i,213,265	DG:Z:RN7SK,RN7SK,0	NG:i:0
A00208:119:HNYGGDRXX:2:2174:2528:31892	0	RN7SK	188	255	3S25M53N30M	*	0	0	TTGGGGTATACGAGTAGCTGCGCTCCCCAGTCAAGCTTCCAAGACTCCAGACACATCC	FFFFFFF:FFFFFFFFFFFFFFFFFFFFFF:FFF:FFFFFFFFFFFFFFFFFFFFFFF	NH:i:1	HI:i:1	AS:i:48	nM:i:0	NM:i:0	MD:Z:55	jM:B:c,0	jI:B:i,213,265	DG:Z:RN7SK,RN7SK,0	NG:i:0
A00208:119:HNYGGDRXX:2:2264:31439:28134	2048	RN7SK	177	255	34M49N37M	*	0	0	TCTTCGGTCAAGGGTATACGAGTAGCTGCGCTCCTAGGGTAGTCAAGCTTCCAAGACTCCAGACACATCCA	FFFFFFFFFFFFFFFFFFFFFFFFFFFFFFFFFFFFFFFFFFFFFFFFFFFFFFFFFFFFFFFFFFFFFFF	NH:i:1	HI:i:1	AS:i:29	nM:i:0	NM:i:0	MD:Z:34	jM:B:c,-1	jI:B:i,-1	DG:Z:RN7SK,RN7SK,0	NG:i:0
A00208:119:HNYGGDRXX:2:2216:15393:32283	0	RN7SK	160	255	3S66M40N14M	*	0	0	TTTCGATAGAGGAGGACCGGTCTTCGGTCAAGGGTATACGAGTAGCTGCGCTCCCCTGCTAGAACCTCCAGTCAAGCTTCCAA	FF:FFF:,FFFFFFFFFFFFFFFFFFFFFFFFFFFFFFFFFFFFFFFFFFFFFFFFFFFFFFF,FFFFFFFFFFF:FFFF:FF	NH:i:1	HI:i:1	AS:i:73	nM:i:0	NM:i:0	MD:Z:80	jM:B:c,0	jI:B:i,226,265	DG:Z:RN7SK,RN7SK,0	NG:i:0
A00208:119:HNYGGDRXX:2:2223:7808:26882	0	RN7SK	169	255	2S44M51N31M6S	*	0	0	GTAGGACCGGTCTTCGGTCAAGGGTATACGAGTAGCTGCGCTCCCCGTAGTCAAGCTTCCAAGACTCCAGACAGATCGGAAGA	FFFFFFFFFFFFFFFFFFFFFFFFFFFFFFFFFFFFF:FFFFFFFFFF:FFFFFFFFFFFFFFFFFFFFFFFFFFFFFFF:FF	NH:i:1	HI:i:1	AS:i:66	nM:i:1	NM:i:1	MD:Z:71C3	jM:B:c,0	jI:B:i,213,263	DG:Z:RN7SK,RN7SK,0	NG:i:0
A00208:119:HNYGGDRXX:2:2277:31114:37059	0	RN7SK	179	255	3S34M53N20M	*	0	0	TTTTTCGGTCAAGGGTATACGAGTAGCTGCGCTCCCCAGTCAAGCTTCCAAGACTCC	FF,FFFFFFFFFFFFFFFFF:FFFFFFFFFFFFFFFFFFFFFFFFFFFFFFFFFFFF	NH:i:1	HI:i:1	AS:i:47	nM:i:0	NM:i:0	MD:Z:54	jM:B:c,0	jI:B:i,213,265	DG:Z:RN7SK,RN7SK,0	NG:i:0
A00208:119:HNYGGDRXX:2:2215:21856:3176	0	RN7SK	179	255	4S32M55N30M	*	0	0	TTTTTTCGGTCAAGGGTATACGAGTAGCTGCGCTCCAGTCAAGCTTCCAAGACTCCAGACACATCC	FFFFFFFFFFFFFFFFFFFFFFFFFFFFFFFFFFFFFFFFFFFFFFFFFFFFFFFFFFFFFFFFFF	NH:i:1	HI:i:1	AS:i:55	nM:i:0	NM:i:0	MD:Z:62	jM:B:c,0	jI:B:i,211,265	DG:Z:RN7SK,RN7SK,0	NG:i:0
A00208:119:HNYGGDRXX:2:2105:29342:32080	0	RN7SK	186	255	3S25M55N20M	*	0	0	AAAAAGGGTATACGAGTAGCTGCGCTCCAGTCAAGCTTCCAAGACTCC	FFFFFFFFFFFFFFFFF:FFF:FFFFFFFFFFFFFFFFFF:FFFFFFF	NH:i:1	HI:i:1	AS:i:38	nM:i:0	NM:i:0	MD:Z:45	jM:B:c,0	jI:B:i,211,265	DG:Z:RN7SK,RN7SK,0	NG:i:0
A00208:119:HNYGGDRXX:2:2260:6632:12195	0	RN7SK	191	255	2S22M51N42M	*	0	0	CTTATACGAGTAGCTGCGCTCCCCGTAGTCAAGCTTCCAAGACTCCAGACACATCCAAATGAGGCG	FFFFFFFFFFFFFFF:FFFFFFFFFFFFFFFFFFFFFFFFFFFFFFFFFFFFFFFFFFFFFFFFFF	NH:i:1	HI:i:1	AS:i:57	nM:i:0	NM:i:0	MD:Z:64	jM:B:c,0	jI:B:i,213,263	DG:Z:RN7SK,RN7SK,0	NG:i:0
A00208:119:HNYGGDRXX:2:2271:20021:13119	0	RN7SK	188	255	3S28M50N20M	*	0	0	TCGGGGTATACGAGTAGCTGCGCTCCCCTGCAGTCAAGCTTCCAAGACTCC	FFFFFFFFFFFFFFFFFFFFFFFFFFFFFFF:FFFFFFFFFFFFFFFFFFF	NH:i:1	HI:i:1	AS:i:41	nM:i:0	NM:i:0	MD:Z:48	jM:B:c,0	jI:B:i,216,265	DG:Z:RN7SK,RN7SK,0	NG:i:0
A00208:119:HNYGGDRXX:2:2245:15040:1423	0	RN7SK	163	255	2S48M55N25M8S	*	0	0	TTTAGAGGAGGACCCGTCTTCGGTCAAGGGTATACGAGTAGCTGCGCTCCAGTCAAGCTTCCAAGACTCCAGACAAGATCGGA	FFFFFFFFFFFFFFFFFFFFFFFFFFFFFFF:FFFFF,FFFFFFFFFFFFFFFFFFFFFFFFFFFFFFFFF:FFFFFFFFFFF	NH:i:1	HI:i:1	AS:i:64	nM:i:1	NM:i:1	MD:Z:12G60	jM:B:c,0	jI:B:i,211,265	DG:Z:RN7SK,RN7SK,0	NG:i:0
A00208:119:HNYGGDRXX:2:2216:5692:18302	0	RN7SK	149	255	3S64M52N16M	*	0	0	TTCACGACCATCCCCGATAGAGGAGGACCGGTCTTCGGTCAAGGGTATACGAGTAGCTGCGCTCCCCTAGTCAAGCTTCCAAG	FFFFFFF:FFFFFFFFF:FFFFFFFFFFFFFFFFFFFFFFFFFFFF:FFFFFFFFFFFFF:FFFFFFFFFFFFFFFFFFFFFF	NH:i:1	HI:i:1	AS:i:73	nM:i:0	NM:i:0	MD:Z:80	jM:B:c,0	jI:B:i,213,264	DG:Z:RN7SK,RN7SK,0	NG:i:0
A00208:119:HNYGGDRXX:2:2228:21106:3129	0	RN7SK	196	255	4S16M54N28M	*	0	0	TTTTGAGTAGCTGCGCTCCCAGTCAAGCTTCCAAGACTCCAGACACAT	FFFFFFFFFFFFFFFFFFFFFFFFFFFFFFFFFFFFFFFFFFFFFFFF	NH:i:1	HI:i:1	AS:i:37	nM:i:0	NM:i:0	MD:Z:44	jM:B:c,0	jI:B:i,212,265	DG:Z:RN7SK,RN7SK,0	NG:i:0
A00208:119:HNYGGDRXX:2:2233:26756:2957	0	RN7SK	197	255	1S16M53N30M	*	0	0	AAGTAGCTGCGCTCCCCAGTCAAGCTTCCAAGACTCCAGACACATCC	FFFFFFFFFFFFFFFFFFFFFFFFFFFFFFFFFFFFFFFFFFFFFFF	NH:i:1	HI:i:1	AS:i:39	nM:i:0	NM:i:0	MD:Z:46	jM:B:c,0	jI:B:i,213,265	DG:Z:RN7SK,RN7SK,0	NG:i:0
A00208:119:HNYGGDRXX:2:2143:5538:7889	0	RN7SK	169	255	2S44M52N13M	*	0	0	TCAGGACCGGTCTTCGGTCAAGGGTATACGAGTAGCTGCGCTCCCCTAGTCAAGCTTCC	FFFFFFFFFFFFFFFF:FFFFFFFFFFFFFFFFFFFFFFFFFFFFFFFFFFFFFFFFFF	NH:i:1	HI:i:1	AS:i:50	nM:i:0	NM:i:0	MD:Z:57	jM:B:c,0	jI:B:i,213,264	DG:Z:RN7SK,RN7SK,0	NG:i:0
A00208:119:HNYGGDRXX:2:2178:15817:15139	0	RN7SK	198	255	4S14M54N30M	*	0	0	CTTTGTAGCTGCGCTCCCAGTCAAGCTTCCAAGACTCCAGACACATCC	FFFFFFFFFFFFFFFFFFFFFFFFFFFFFFFFFFFFFFFFFFFFFFFF	NH:i:1	HI:i:1	AS:i:37	nM:i:0	NM:i:0	MD:Z:44	jM:B:c,0	jI:B:i,212,265	DG:Z:RN7SK,RN7SK,0	NG:i:0
A00208:119:HNYGGDRXX:2:2226:29378:13166	0	RN7SK	170	255	2S43M51N38M	*	0	0	TTGGACCGGTCTTCGGTCAAGGGTATACGAGTAGCTGCGCTCCCCGTAGTCAAGCTTCCAAGACTCCAGACACATCCAAATGA	FFFFFFFFFFFFFFFFFFFFFFFFFFFFFFFFFFFFFFFFFFFFFFFFFFFFFFFFFFFFFFFFFFF:FFFFFFFFFFFF:FF	NH:i:1	HI:i:1	AS:i:74	nM:i:0	NM:i:0	MD:Z:81	jM:B:c,0	jI:B:i,213,263	DG:Z:RN7SK,RN7SK,0	NG:i:0
A00208:119:HNYGGDRXX:2:2105:29206:9392	0	RN7SK	169	255	3S57M35N23M	*	0	0	TTTAGGACCGGTCTTCGGTCAAGGGTATACGAGTAGCTGCGCTCCCCTGCTAGAACCTCCAGGGTAGTCAAGCTTCCAAGACT	F:FFFFFFFFFFFFFFFFFFFFFFFF:FFFFFFFFFFFF:FFFFFF:FFF:FFFFFFFFFFFFFFFFFFFFFFFFFFF,:FFF	NH:i:1	HI:i:1	AS:i:73	nM:i:0	NM:i:0	MD:Z:80	jM:B:c,0	jI:B:i,226,260	DG:Z:RN7SK,RN7SK,0	NG:i:0
A00208:119:HNYGGDRXX:2:2241:10899:12508	0	RN7SK	188	255	3S25M53N24M11S	*	0	0	TCGGGGTATACGAGTAGCTGCGCTCCCCAGTCAAGCTTCCAAGACTCCAGACCATGGAAGCAA	FFFFFFFFFFFFFFFFFFFFFFFFFFFFFFFFFFFFFFFFFFFFFFFFFFFFFFFFFFFFFFF	NH:i:1	HI:i:1	AS:i:42	nM:i:0	NM:i:0	MD:Z:49	jM:B:c,0	jI:B:i,213,265	DG:Z:RN7SK,RN7SK,0	NG:i:0
A00208:119:HNYGGDRXX:2:2123:16423:8578	0	RN7SK	152	255	3S61M52N19M	*	0	0	TTTACCATCCCCGATAGAGGAGGACCGGTCTTCGGTCAAGGGTATACGAGTAGCTGCGCTCCCCTAGTCAAGCTTCCAAGACT	FFFFFFFFFFFFFFFFFFFFFFFF:FFFFFFFFFFFFFFFFFFFFFFFFFFFFFFFFFFFFFFFFFFFFFFFFFFFFFFFFFF	NH:i:1	HI:i:1	AS:i:73	nM:i:0	NM:i:0	MD:Z:80	jM:B:c,0	jI:B:i,213,264	DG:Z:RN7SK,RN7SK,0	NG:i:0
A00208:119:HNYGGDRXX:2:2238:11116:34460	0	RN7SK	179	255	4S34M51N45M	*	0	0	TTTTTTCGGTCAAGGGTATACGAGTAGCTGCGCTCCCCGTAGTCAAGCTTCCAAGACTCCAGACACATCCAAATGAGGCGCTG	FF:FFFFFFFFFFFFFFFFFFFFFFFFFFFFFFFFFFFFFFF:FFFFFFFFFFFFFFFFFFFFFFFFFFFFFFFFFFFFFFF:	NH:i:1	HI:i:1	AS:i:72	nM:i:0	NM:i:0	MD:Z:79	jM:B:c,0	jI:B:i,213,263	DG:Z:RN7SK,RN7SK,0	NG:i:0
A00208:119:HNYGGDRXX:2:2230:12753:36699	0	RN7SK	154	255	2S59M53N22M	*	0	0	ATCATCCCCGATAGAGGAGGACCGGTCTTCGGTCAAGGGTATACGAGTAGCTGCGCTCCCCAGTCAAGCTTCCAAGACTCCAG	FFFFFFFFFFFFFFFFFFFFFFFFFFFFFFFFFFFFFFF:FFFFFFFFFFFFFFFFFFFFFFFFFFF:FFFFFFFFFFFFFFF	NH:i:1	HI:i:1	AS:i:74	nM:i:0	NM:i:0	MD:Z:81	jM:B:c,0	jI:B:i,213,265	DG:Z:RN7SK,RN7SK,0	NG:i:0
A00208:119:HNYGGDRXX:2:2207:22309:16016	0	RN7SK	191	255	2S22M51N32M	*	0	0	TTTATACGAGTAGCTGCGCTCCCCGTAGTCAAGCTTCCAAGACTCCAGACACATCC	FFFFFFFFFFF:FFFFFFFFFFFFFFFFFFFFFFFFFFFFFFFFFFFFFFFFFF:F	NH:i:1	HI:i:1	AS:i:47	nM:i:0	NM:i:0	MD:Z:54	jM:B:c,0	jI:B:i,213,263	DG:Z:RN7SK,RN7SK,0	NG:i:0
A00208:119:HNYGGDRXX:2:2164:4227:25473	0	RN7SK	167	255	19S44M55N20M	*	0	0	TCTGAGTGCCCTTCGTCCTGGGGGACCGGTCTTCGGTCAAGGGTATACGAGTAGCTGCGCTCCAGTCAAGCTTCCAAGACTCC	FFFFFFFFFFFFFFFFFFFFFFFFFFFFFFFFFFFFFFFFFFFF:FF:FFFFFFFFFFFFFFFFFFFFFFFFFFFFFFFFFFF	NH:i:1	HI:i:1	AS:i:55	nM:i:1	NM:i:1	MD:Z:2A61	jM:B:c,0	jI:B:i,211,265	DG:Z:RN7SK,RN7SK,0	NG:i:0
A00208:119:HNYGGDRXX:2:2219:11116:14606	0	RN7SK	160	255	3S66M40N14M	*	0	0	TTTCGATAGAGGAGGACCGGTCTTCGGTCAAGGGTATACGAGTAGCTGCGCTCCCCTGCTAGAACCTCCAGTCAAGCTTCCAA	FFFFFFFFFFFFFFFFFFFFFFFFFFFFFFFFFFFFFFF:FFFFFFFFFFFFFFFFFFFFFFFFFFFFFFFFFFFFFFFFFFF	NH:i:1	HI:i:1	AS:i:73	nM:i:0	NM:i:0	MD:Z:80	jM:B:c,0	jI:B:i,226,265	DG:Z:RN7SK,RN7SK,0	NG:i:0
A00208:119:HNYGGDRXX:2:2111:1027:36683	0	RN7SK	147	255	2S66M53N15M	*	0	0	ATGGACGACCATCCCCGATAGAGGAGCACCGGTCTTCGGTCAAGGGTATACGAGTAGCTGCGCTCCCCAGTCAAGCTTCCAAG	FFFFF:F:F:F:F:F:F,FFFFFFFFFF,:FFF,FF:FFF:FFFFFFFFFFFFFFFFFFF:FFFF,FF:FFFFFFFFFFF:FF	NH:i:1	HI:i:1	AS:i:72	nM:i:1	NM:i:1	MD:Z:24G56	jM:B:c,0	jI:B:i,213,265	DG:Z:RN7SK,RN7SK,0	NG:i:0
A00208:119:HNYGGDRXX:2:2262:3143:19398	0	RN7SK	163	255	1S48M55N28M6S	*	0	0	TTAGAGGAGGACCGGTCTTCGGTCAAGGGTATACGAGTAGCTGCGCTCCAGTCAAGCTTCCAAGACTCCAGACACATTCTTCT	FFFFFFFFFFFFFFFFFFFFFF:FFFFFFFFFFFFFFFFFFFFFFFFFFFFFFFFFFFFFFFFFFFFFFFFFFFFF,FFFFFF	NH:i:1	HI:i:1	AS:i:69	nM:i:0	NM:i:0	MD:Z:76	jM:B:c,0	jI:B:i,211,265	DG:Z:RN7SK,RN7SK,0	NG:i:0
A00208:119:HNYGGDRXX:2:2226:27471:13526	0	RN7SK	170	255	2S43M51N38M	*	0	0	TTGGACCGGTCTTCGGTCAAGGGTATACGAGTAGCTGCGCTCCCCGTAGTCAAGCTTCCAAGACTCCAGACACATCCAAATGA	FFFFFFFFFFFFFFFFFFFFFFFF:FFFFFFFFF:FFFFFFFFFFFFFFFFFF:FFFF:FFFFFFFFFFFFFFFFFFFFFFFF	NH:i:1	HI:i:1	AS:i:74	nM:i:0	NM:i:0	MD:Z:81	jM:B:c,0	jI:B:i,213,263	DG:Z:RN7SK,RN7SK,0	NG:i:0
A00208:119:HNYGGDRXX:2:2106:21432:35697	0	RN7SK	178	255	4S50M36N25M4S	*	0	0	TTTCCTTCGGTCAAGGTTATACGAGTAGCTGCGCTCCCCTGCTAGAACCTCCAAGTAGTCAAGCTTCCAAGACTCCAGATCGG	FFFFFFFFFFFFFFFFFFFFFFFFFFFFFFFFFFFFFFFFFFF:FFFFFFFFFFFFFFFFFFFFFFFFFFFFFFFFFFFFFFF	NH:i:1	HI:i:1	AS:i:66	nM:i:1	NM:i:1	MD:Z:12G62	jM:B:c,0	jI:B:i,228,263	DG:Z:RN7SK,RN7SK,0	NG:i:0
A00208:119:HNYGGDRXX:2:2119:17372:29512	0	RN7SK	186	255	1S25M55N30M	*	0	0	TAAGGGTATACGAGTAGCTGCGCTCCAGTCAAGCTTCCAAGACTCCAGACACATCC	FFFFFFFFFFFFFFFFFFFFFFFFFFFFFFFFFFFFFFFFFFFFFFFFFFFFFFF:	NH:i:1	HI:i:1	AS:i:48	nM:i:0	NM:i:0	MD:Z:55	jM:B:c,0	jI:B:i,211,265	DG:Z:RN7SK,RN7SK,0	NG:i:0
A00208:119:HNYGGDRXX:2:2163:4544:27806	0	RN7SK	160	255	53M53N26M	*	0	0	CGATAGAGGAGGACCGGTCTTCGGTCAAGGGTATACGAGTAGCTGCTCTCCCCAGTCAAGCTTCCAAGACTCCAGACAC	F:FFFFF:FFFFFFFFFFFFFFFFFFFFF:FFFFFFFFFFFF:FFF,:,FF:FFFFFFFFFFFF,FF:FFFF,FFFFF:	NH:i:1	HI:i:1	AS:i:45	nM:i:1	NM:i:1	MD:Z:46G6	jM:B:c,-1	jI:B:i,-1	DG:Z:RN7SK,RN7SK,0	NG:i:0
A00208:119:HNYGGDRXX:2:2261:9200:4053	0	RN7SK	198	255	2S18M45N63M	*	0	0	TCGTAGCTGCGCTCCCCTGCAGGGTAGTCAAGCTTCCAAGACTCCAGACACATCCAAATGAGGCGCTGCATGTGGCAGTCTGC	FFFFFFFFFFFFFFFFFFFFFFFFFFFFFFF,FFFFFFFFFFFFFFFFFFFFFFFFFFFFFFFFFFFFFFFFFFFFFFFFFFF	NH:i:1	HI:i:1	AS:i:74	nM:i:0	NM:i:0	MD:Z:81	jM:B:c,0	jI:B:i,216,260	DG:Z:RN7SK,RN7SK,0	NG:i:0
A00208:119:HNYGGDRXX:2:2258:5068:5729	0	RN7SK	189	255	2S24M53N20M	*	0	0	TTGGTATACGAGTAGCTGCGCTCCCCAGTCAAGCTTCCAAGACTCC	FFFFFFFFFFFFFFFF:FFFFFFFFFFFFFFFFFFFFFFFFFFFFF	NH:i:1	HI:i:1	AS:i:37	nM:i:0	NM:i:0	MD:Z:44	jM:B:c,0	jI:B:i,213,265	DG:Z:RN7SK,RN7SK,0	NG:i:0
A00208:119:HNYGGDRXX:2:2151:13187:12774	0	RN7SK	188	255	4S25M53N30M	*	0	0	TTTGGGGTATACGAGTAGCTGCGCTCCCCAGTCAAGCTTCCAAGACTCCAGACACATCC	FFFFFFFFFFFFFFFFFFFFFFFFFFFFFFFFFFFFFFFFFFFFFFFFFFFFFFFFFFF	NH:i:1	HI:i:1	AS:i:48	nM:i:0	NM:i:0	MD:Z:55	jM:B:c,0	jI:B:i,213,265	DG:Z:RN7SK,RN7SK,0	NG:i:0
A00208:119:HNYGGDRXX:2:2174:32163:9565	0	RN7SK	156	255	70M40N13M	*	0	0	TCCCCGATAGAGGAGGACCGGTCTTCGGTCAAGGGCATACGAGTAGCTGCGCTCCCCTGCTAGAACCTCCAGTCAAGCTTCCA	FFFFFFFFFFFFFFFFFFFFFFFFFFFFFFF:FFFFFFFFFFFFFFFFF:FFFFFFFFFFFFFFF,FFFFFFFFFFFFFFFFF	NH:i:1	HI:i:1	AS:i:74	nM:i:1	NM:i:1	MD:Z:35T47	jM:B:c,0	jI:B:i,226,265	DG:Z:RN7SK,RN7SK,0	NG:i:0
A00208:119:HNYGGDRXX:2:2154:30147:25645	0	RN7SK	167	255	4S59M40N20M	*	0	0	TTTTGGAGGACCGGTCTTCGGTCAAGGGTATACGAGTAGCTGCGCTCCCCTGCTAGAACCTCCAGTCAAGCTTCCAAGACTCC	FFFFFFFFFFFFFFFFFFFFFFFFFFFFFFFFFFFFFFFFFFFFFFFFFFFFFFFFFFFFFFFFFFFFFFFFFFFFFFFFFFF	NH:i:1	HI:i:1	AS:i:72	nM:i:0	NM:i:0	MD:Z:79	jM:B:c,0	jI:B:i,226,265	DG:Z:RN7SK,RN7SK,0	NG:i:0
A00208:119:HNYGGDRXX:2:2129:27579:35446	0	RN7SK	193	255	3S19M54N20M	*	0	0	TTTTACGAGTAGCTGCGCTCCCAGTCAAGCTTCCAAGACTCC	FFFFFFFFFFFFFFFFFFFFFFFFFFFFFFFFFFFFFFFFFF	NH:i:1	HI:i:1	AS:i:32	nM:i:0	NM:i:0	MD:Z:39	jM:B:c,0	jI:B:i,212,265	DG:Z:RN7SK,RN7SK,0	NG:i:0
A00208:119:HNYGGDRXX:2:2271:19271:15358	0	RN7SK	188	255	3S28M50N20M	*	0	0	TCGGGGTATACGAGTAGCTGCGCTCCCCTGCAGTCAAGCTTCCAAGACTCC	FFFFFFFFFFFFFFFFFFFFFFFFFFFFFFFFFFFFFFFFFFFFFFFFFFF	NH:i:1	HI:i:1	AS:i:41	nM:i:0	NM:i:0	MD:Z:48	jM:B:c,0	jI:B:i,216,265	DG:Z:RN7SK,RN7SK,0	NG:i:0
A00208:119:HNYGGDRXX:2:2255:16975:5682	0	RN7SK	187	255	4S36M43N23M	*	0	0	TTTTAGGGTATACGAGTAGCTGCGCTCCCCTGCTAGAACCAGTCAAGCTTCCAAGACTCCAGA	FFFFFFFFFFFFFFFFFFFFFFFFFFFFFFFFFFFFFFFFFFFFFFFFFFFFFFFFFFFFFFF	NH:i:1	HI:i:1	AS:i:52	nM:i:0	NM:i:0	MD:Z:59	jM:B:c,0	jI:B:i,223,265	DG:Z:RN7SK,RN7SK,0	NG:i:0
A00208:119:HNYGGDRXX:2:2266:17255:10708	0	RN7SK	179	255	2S34M51N47M	*	0	0	TTTTCGGTCAAGGGTATACGAGTAGCTGCGCTCCCCGTAGTCAAGCTTCCAAGACTCCAGACACATCCAAATGAGGCGCTGCA	FF:FFFFFFFFFFFFFFFFFFFFFFFFFFFFFFFFFFFFFFFFF:FFFFFFFFFFFFFFFFFFFFFFFFFFFFFFFFFFFFFF	NH:i:1	HI:i:1	AS:i:74	nM:i:0	NM:i:0	MD:Z:81	jM:B:c,0	jI:B:i,213,263	DG:Z:RN7SK,RN7SK,0	NG:i:0
A00208:119:HNYGGDRXX:2:2101:29586:7921	0	RN7SK	169	255	2S57M40N24M	*	0	0	TCAGGACCGGTCTTCGGTCAAGGGTATACGAGTAGCTGCGCTCCCCTGCTAGAACCTCCAGTCAAGCTTCCAAGACTCCAGAC	FFFFFFFF::FFFFFF,FFFF:FFFFFFF:FFFFFFF:F:FFFFF:FFFFFFFFFFF,FFFFFFFFFFFFFFFFFFFF:FFFF	NH:i:1	HI:i:1	AS:i:74	nM:i:0	NM:i:0	MD:Z:81	jM:B:c,0	jI:B:i,226,265	DG:Z:RN7SK,RN7SK,0	NG:i:0
A00208:119:HNYGGDRXX:2:2167:5330:22373	0	RN7SK	186	255	1S25M55N20M	*	0	0	TAAGGGTATACGAGTAGCTGCGCTCCAGTCAAGCTTCCAAGACTCC	FFFFFFFFFFFFF:FFFFFFFFFFFFFFFFFFFFFFFFFFFFFFFF	NH:i:1	HI:i:1	AS:i:38	nM:i:0	NM:i:0	MD:Z:45	jM:B:c,0	jI:B:i,211,265	DG:Z:RN7SK,RN7SK,0	NG:i:0
A00208:119:HNYGGDRXX:2:2251:25455:21402	0	RN7SK	172	255	2S41M51N32M8S	*	0	0	TCACCGGTCTTCGGTCAAGGGTATACGAGTAGCTGCGCTCCCCGTAGTCAAGCTTCCAAGACTCCAGACACATCCTTTTCTTT	FF:FFFFFFFFFFFFFFFFFFFFFFFFF,FFFFFFF:FFFFFFFFFFFFFFFFFFFFFFFFFFFFFF:F:FFFFFFFFFFFFF	NH:i:1	HI:i:1	AS:i:66	nM:i:0	NM:i:0	MD:Z:73	jM:B:c,0	jI:B:i,213,263	DG:Z:RN7SK,RN7SK,0	NG:i:0
A00208:119:HNYGGDRXX:2:2172:32479:25864	0	RN7SK	175	255	3S38M53N20M	*	0	0	TTTGGTCTTCGGTCAAGGGTATACGAGTAGCTGCGCTCCCCAGTCAAGCTTCCAAGACTCC	FFFF:FFFFFFFFFFFFFFFFFFF,F:FFFFFFF,FFF,FFFFFFFFFFFFF,FF:FFFF:	NH:i:1	HI:i:1	AS:i:51	nM:i:0	NM:i:0	MD:Z:58	jM:B:c,0	jI:B:i,213,265	DG:Z:RN7SK,RN7SK,0	NG:i:0
A00208:119:HNYGGDRXX:2:2260:24334:15170	0	RN7SK	184	255	30M50N31M	*	0	0	TCTAGGGTATACGAGTAGCTGCGCTCCCCTGTAGTCAAGCTTCCAAGACTCCAGACACATC	FFFFFFFFFFFFFFFFFFFFFFFFFFFFFFFFFFFFFFFFF:FFFFFFFFFFFFFFFFF:F	NH:i:1	HI:i:1	AS:i:52	nM:i:1	NM:i:1	MD:Z:2A58	jM:B:c,0	jI:B:i,214,263	DG:Z:RN7SK,RN7SK,0	NG:i:0
A00208:119:HNYGGDRXX:2:2126:26386:22514	0	RN7SK	148	255	3S68M50N12M	*	0	0	TTTGACGACCATCCCCGATAGAGGAGGACCGGTCTTCGGTCAAGGGTATACGAGTAGCTGCGCTCCCCTGCAGTCAAGCTTCC	FFFFFF,FFFFFFFFFFFFFFF:FFF:FFFFFFFFF::FFFFFFFFFFFFFFFFFFF,FFF:FFF:FFFF:FFFFFFFFFFFF	NH:i:1	HI:i:1	AS:i:73	nM:i:0	NM:i:0	MD:Z:80	jM:B:c,0	jI:B:i,216,265	DG:Z:RN7SK,RN7SK,0	NG:i:0
A00208:119:HNYGGDRXX:2:2208:1027:19711	0	RN7SK	169	255	3S57M35N23M	*	0	0	TTTAGGACCGGTCTTCGGTCAAGGGTATACGAGTAGCTGCGCTCCCCTGCTAGAACCTCCAGGGTAGTCAAGCTTCCAAGACT	FFF:FFFF,FFFFFFFFFFFFFFFFFFFFFFFFFFFFFFFFFFFFFFFFFFF,FF:FFFFFFFFFFFFFFFFFFFFF,FF:FF	NH:i:1	HI:i:1	AS:i:73	nM:i:0	NM:i:0	MD:Z:80	jM:B:c,0	jI:B:i,226,260	DG:Z:RN7SK,RN7SK,0	NG:i:0
A00208:119:HNYGGDRXX:2:2152:30581:33536	0	RN7SK	188	255	3S25M51N55M	*	0	0	TCGGGGTATACGAGTAGCTGCGCTCCCCGTAGTCAAGCTTCCAAGACTCCAGACACATCCAAATGAGGCGCTGCATGTGGCAG	FFFFFFF:FFFFFFFFFFFFFFFFFFFFFFFFFFFF:FFFFFFF:FFFFFFFFFF:FFF:FFFF::F:FFFFFFFFFFFFFFF	NH:i:1	HI:i:1	AS:i:73	nM:i:0	NM:i:0	MD:Z:80	jM:B:c,0	jI:B:i,213,263	DG:Z:RN7SK,RN7SK,0	NG:i:0
A00208:119:HNYGGDRXX:2:2252:32371:35258	0	RN7SK	186	255	2S27M51N54M	*	0	0	AAAAGGGTATACGAGTAGCTGCGCTCCCCGTAGTCAAGCTTCCAAGACTCCAGACACATCCAAATGAGGCGCTGCATGTGGCA	F:F::FFFFFFFFFFFFFFFFF,FFFF:FFFFFFFFFFFFFFFFFFFFFFFFFFFFFFFFFF:F:FFFFFFFFFFFFFFFFFF	NH:i:1	HI:i:1	AS:i:74	nM:i:0	NM:i:0	MD:Z:81	jM:B:c,0	jI:B:i,213,263	DG:Z:RN7SK,RN7SK,0	NG:i:0
A00208:119:HNYGGDRXX:2:2172:30445:12414	0	RN7SK	186	255	2S27M51N54M	*	0	0	TTAAGGGTATACGAGTAGCTGCGCTCCCCGTAGTCAAGCTTCCAAGACTCCAGACACATCCAAATGAGGCGCTGCATGTGGCA	FFFFFFFFFFFFFFFFFFFFFFFFFFFFFFFFFFFFFFFFFFFFFFF:FFFFFFFFFFFFFFFFFFFFFFFFFFFFFFFFFFF	NH:i:1	HI:i:1	AS:i:74	nM:i:0	NM:i:0	MD:Z:81	jM:B:c,0	jI:B:i,213,263	DG:Z:RN7SK,RN7SK,0	NG:i:0
A00208:119:HNYGGDRXX:2:2144:21332:36182	0	RN7SK	189	255	4S24M51N55M	*	0	0	TTTTGGTATACGAGTAGCTGCGCTCCCCGTAGTCAAGCTTCCAAGACTCCAGACACATCCAAATGAGGCGCTGCATGTGGCAG	FFFFFFFFFFFFFFFFFFFFFFFFFFFFFFFFFFFFFFFFFFFFF:FFFFFFFFFFFFFFFFFFFFFFFFFFFFFFFFFFFFF	NH:i:1	HI:i:1	AS:i:72	nM:i:0	NM:i:0	MD:Z:79	jM:B:c,0	jI:B:i,213,263	DG:Z:RN7SK,RN7SK,0	NG:i:0
A00208:119:HNYGGDRXX:2:2134:25988:33536	0	RN7SK	163	255	1S50M53N32M	*	0	0	TTAGAGGAGGACCGGTCTTCGGTCAAGGGTATACGAGTAGCTGCGCTCCCCAGTCAAGCTTCCAAGACTCCAGACACATCCAA	FFFFFF:FFFFFFFFFFFFFFFFFFFFFFFFFFFFFFFFFFFFFFFFFFFF:FFFFF:FFFFFFFFFFFFFFFFFFFFFFFFF	NH:i:1	HI:i:1	AS:i:75	nM:i:0	NM:i:0	MD:Z:82	jM:B:c,0	jI:B:i,213,265	DG:Z:RN7SK,RN7SK,0	NG:i:0
A00208:119:HNYGGDRXX:2:2109:19931:9768	0	RN7SK	165	255	3S47M54N33M	*	0	0	TTTGAGGAGGACCGGTCTTCGGTCAAGGGTATACGAGTAGCTGCGCTCCCAGTCAAGCTTCCAAGACTCCAGACACATCCAAA	FFFFFFFFFFFFFFFFFFFFFFFFFFFFFFFFFFFFFFFFFFFFFFFFFFFFFFFFFFFFFFFFFFFFFFFFFFFFFFFFFFF	NH:i:1	HI:i:1	AS:i:73	nM:i:0	NM:i:0	MD:Z:80	jM:B:c,0	jI:B:i,212,265	DG:Z:RN7SK,RN7SK,0	NG:i:0
A00208:119:HNYGGDRXX:2:2223:3667:4366	0	RN7SK	167	255	4S44M55N35M	*	0	0	TTTTGGAGGACCGGTCTTCGGTCAAGGGTATACGAGTAGCTGCGCTCCAGTCAAGCTTCCAAGACTCCAGACACATCCAAATG	FFFFFFFFFFFFFFFF:FFFFFFFFFFFFFFFFFF:F:FFFFFFF:FFFFFFFFFFFFFFFFFFFFFFFFFFFFFFFFFFFFF	NH:i:1	HI:i:1	AS:i:72	nM:i:0	NM:i:0	MD:Z:79	jM:B:c,0	jI:B:i,211,265	DG:Z:RN7SK,RN7SK,0	NG:i:0
A00208:119:HNYGGDRXX:2:2145:8368:2832	0	RN7SK	199	255	1S39M28N34M9S	*	0	0	ATAGCTGCGCTCCCCTGCTAGAACCTCCAAACAAGCTCTCAGTCAAGCTTCCAAGACTCCAGACACATCCAGATCGGAAGAGC	FFFFFFFFFFFFF:FFFFFFFFFFFFFFFFFFFFFFFFFFFFFFFFFFFFFFFFFFFFFFFFFFFFFFFFFFFFFFFF,FFFF	NH:i:1	HI:i:1	AS:i:64	nM:i:1	NM:i:1	MD:Z:70A2	jM:B:c,0	jI:B:i,238,265	DG:Z:RN7SK,RN7SK,0	NG:i:0
A00208:119:HNYGGDRXX:2:2220:2193:6511	0	RN7SK	167	255	4S44M55N35M	*	0	0	TTTTGGAGGACCGGTCTTCGGTCAAGGGTATACGAGTAGCTGCGCTCCAGTCAAGCTTCCAAGACTCCAGACACATCCAAATG	FFFFFFFFFFFFFFFFFFFFFFF:FFFFF,FFFFFFFFFFFFFFFFFFFFFFFFFFFFFFFFFFFFFFFFFFFFFFFFFFF:F	NH:i:1	HI:i:1	AS:i:72	nM:i:0	NM:i:0	MD:Z:79	jM:B:c,0	jI:B:i,211,265	DG:Z:RN7SK,RN7SK,0	NG:i:0
A00208:119:HNYGGDRXX:2:2220:1759:7357	0	RN7SK	167	255	4S44M55N35M	*	0	0	TTTTGGAGGACCGGTCTTCGGTCAAGGGTATACGAGTAGCTGCGCTCCAGTCAAGCTTCCAAGACTCCAGACACATCCAAATG	F,FFFFFFFFFFFFFFFFFFFFFFFFFFFFFFFFFFFFFFFFFFFFFF:FFFFFFFFFFFFFF:FFFFFFFFFFFFFFFFFFF	NH:i:1	HI:i:1	AS:i:72	nM:i:0	NM:i:0	MD:Z:79	jM:B:c,0	jI:B:i,211,265	DG:Z:RN7SK,RN7SK,0	NG:i:0
A00208:119:HNYGGDRXX:2:2228:23927:27806	0	RN7SK	188	255	4S38M40N34M7S	*	0	0	TTGTGGGTATACGAGTAGCTGCGCTCCCCTGCTAGAACCTCCAGTCAAGCTTCCAAGACTCCAGACACATCCAGATCGGAAGA	FFFFFFFFFFFFFFFFFFFFFFFFFFFFFFFFFFFFFFFFFFFFFFFFFFFFFFFFFFFFFFFFFFFFFFFFFFFFFFFFFFF	NH:i:1	HI:i:1	AS:i:63	nM:i:1	NM:i:1	MD:Z:69A2	jM:B:c,0	jI:B:i,226,265	DG:Z:RN7SK,RN7SK,0	NG:i:0
A00208:119:HNYGGDRXX:2:2249:26702:2206	0	RN7SK	169	255	3S44M53N36M	*	0	0	TTCAGGACCGGTCTTCGGTCAAGGGTATACGAGTAGCTGCGCTCCCCAGTCAAGCTTCCAAGACTCCAGACACATCCAAATGA	FFFFFFFFFFFFFFFFF:F:FF:FFFFFFFFFFFFFFFFF,FFFFFFFFFFFF,FFFFFFF:FFFFFFFFFFFFFF,FFFFFF	NH:i:1	HI:i:1	AS:i:73	nM:i:0	NM:i:0	MD:Z:80	jM:B:c,0	jI:B:i,213,265	DG:Z:RN7SK,RN7SK,0	NG:i:0
A00208:119:HNYGGDRXX:2:2164:13476:34976	0	RN7SK	169	255	2S42M55N39M	*	0	0	CTAGGACCGGTCTTCGGTCAAGGGTATACGAGTAGCTGCGCTCCAGTCAAGCTTCCAAGACTCCAGACACATCCAAATGAGGC	FFFFFFFFFFFFFFFFFFFFFFFFFFFFFFFFFFFFFFFFFFFFFFFFFFFFFFFFFFFFFFFFFFFFFFFFFFFFFFFFFFF	NH:i:1	HI:i:1	AS:i:74	nM:i:0	NM:i:0	MD:Z:81	jM:B:c,0	jI:B:i,211,265	DG:Z:RN7SK,RN7SK,0	NG:i:0
A00208:119:HNYGGDRXX:2:2247:16297:2566	0	RN7SK	191	255	1S22M51N60M	*	0	0	ATATACGAGTAGCTGCGCTCCCCGTAGTCAAGCTTCCAAGACTCCAGACACATCCAAATGAGGCGCTGCATGTGGCAGTCTGC	FFFFFFFFFFFFFFFFFFFFFFFFFFFFFFFFFFFFFFFFFFFFFFFFFFFFFFFFFFF:FFFFFFFFFFFFFFFFFFFFFFF	NH:i:1	HI:i:1	AS:i:75	nM:i:0	NM:i:0	MD:Z:82	jM:B:c,0	jI:B:i,213,263	DG:Z:RN7SK,RN7SK,0	NG:i:0
A00208:119:HNYGGDRXX:2:2166:32805:17722	2048	RN7SK	188	255	38M40N39M	*	0	0	GGGTATACGAGTAGCTGCGCTCCCCTCCTAGAACCTCCAGTCAAGCTTCCAAGACTCCAGACACATCCAAATGAGGC	F:FFFFFFFFFFFFFFFFFFFFFFFFFFFFFFFFF:FFFFFFFFFFFFFFFFFFFFF:F:FFFFFFFFFFFFFFFFF	NH:i:1	HI:i:1	AS:i:31	nM:i:1	NM:i:1	MD:Z:26G11	jM:B:c,-1	jI:B:i,-1	DG:Z:RN7SK,RN7SK,0	NG:i:0
A00208:119:HNYGGDRXX:2:2275:12717:35916	0	RN7SK	193	255	2S20M51N61M	*	0	0	TTTACGAGTAGCTGCGCTCCCCGTAGTCAAGCTTCCAAGACTCCAGACACATCCAAATGAGGCGCTGCATGTGGCAGTCTGCC	FFFFFFFFFFFFFFFFFFFFFFFFFFFFFF:FFFFFFF,FFFFFFFFFFFFFFFFFFFFFFFFFFFFFFFFFFFFFFFFFFFF	NH:i:1	HI:i:1	AS:i:74	nM:i:0	NM:i:0	MD:Z:81	jM:B:c,0	jI:B:i,213,263	DG:Z:RN7SK,RN7SK,0	NG:i:0
A00208:119:HNYGGDRXX:2:2168:20925:26522	0	RN7SK	193	255	2S20M51N61M	*	0	0	TTTACGAGTAGCTGCGCTCCCCGTAGTCAAGCTTCCAAGACTCCAGACACATCCAAATGAGGCGCTGCATGTGGCAGTCTGCC	FFFFFFFFFFFFFFFFFFFFFFFFFFFFFFFFFFFFFFFFFFFFFFFFFFFFFFFFFF:FFFFFFFFFFFFFFFFFFFFFFFF	NH:i:1	HI:i:1	AS:i:74	nM:i:0	NM:i:0	MD:Z:81	jM:B:c,0	jI:B:i,213,263	DG:Z:RN7SK,RN7SK,0	NG:i:0
A00208:119:HNYGGDRXX:2:2217:31105:5697	0	RN7SK	169	255	2S42M55N39M	*	0	0	TTAGGACCGGTCTTCGGTCAAGGGTATACGAGTAGCTGCGCTCCAGTCAAGCTTCCAAGACTCCAGACACATCCAAATGAGGC	FFFFFFFFFFFFFFFFFFFFFFFFFFFFFFFFFFFFFFFFFFFFFFFFFFFFFFFFFFFFFFFFFFFFFFFFF:FFFFFFFFF	NH:i:1	HI:i:1	AS:i:74	nM:i:0	NM:i:0	MD:Z:81	jM:B:c,0	jI:B:i,211,265	DG:Z:RN7SK,RN7SK,0	NG:i:0
A00208:119:HNYGGDRXX:2:2259:30355:35274	0	RN7SK	179	255	1S34M52N48M	*	0	0	TTTTGGTCAAGGGTATACGAGTAGCTGCGCTCCCCTAGTCAAGCTTCCAAGACTCCAGACACATCCAAATGAGGCGCTGCATG	FFFFFFFFFFFFFFFFFFFFFFFFFFFFFFFFFFFFFFFFFF,FFFFFFF:FFFFFFFFFFFFFFFFFFFFFFFFFFFFFFFF	NH:i:1	HI:i:1	AS:i:73	nM:i:1	NM:i:1	MD:Z:2C79	jM:B:c,0	jI:B:i,213,264	DG:Z:RN7SK,RN7SK,0	NG:i:0
A00208:119:HNYGGDRXX:2:2117:4453:33254	0	RN7SK	193	255	3S20M51N60M	*	0	0	TTTTACGAGTAGCTGCGCTCCCCGTAGTCAAGCTTCCAAGACTCCAGACACATCCAAATGAGGCGCTGCATGTGGCAGTCTGC	FFFFFFFFFFFFFFFFFFFFFFFFFFFFFFFFFFFFFFFFFFFFFFFFFFFFFFFFFFF:FFFFFFFFFFFFFFFFFFFFFFF	NH:i:1	HI:i:1	AS:i:73	nM:i:0	NM:i:0	MD:Z:80	jM:B:c,0	jI:B:i,213,263	DG:Z:RN7SK,RN7SK,0	NG:i:0
A00208:119:HNYGGDRXX:2:2266:10547:11490	0	RN7SK	170	255	2S42M54N39M	*	0	0	TTGGACCGGTCTTCGGTCAAGGGTATACGAGTAGCTGCGCTCCCAGTCAAGCTTCCAAGACTCCAGACACATCCAAATGAGGC	FFFFFFFFFFFFFFFFFFFFFFFF:FFFFFFFFFFFFFFFFFFFFFFFFFFFFFFFFFFFFFFFFFFFFFFFF:FFFFFFFFF	NH:i:1	HI:i:1	AS:i:74	nM:i:0	NM:i:0	MD:Z:81	jM:B:c,0	jI:B:i,212,265	DG:Z:RN7SK,RN7SK,0	NG:i:0
A00208:119:HNYGGDRXX:2:2161:27588:20588	0	RN7SK	172	255	3S41M53N39M	*	0	0	TTTACCGGTCTTCGGTCAAGGGTATACGAGTAGCTGCGCTCCCCAGTCAAGCTTCCAAGACTCCAGACACATCCAAATGAGGC	FFFF::FFFFFFFFFFFFFF:FFFFFFFFFFFFFFFFFFFFFFFFFFFFF:FFFFFFFFFFFFFFFFFFFFFFFFFFFFFFFF	NH:i:1	HI:i:1	AS:i:73	nM:i:0	NM:i:0	MD:Z:80	jM:B:c,0	jI:B:i,213,265	DG:Z:RN7SK,RN7SK,0	NG:i:0
A00208:119:HNYGGDRXX:2:2101:24542:8860	2048	RN7SK	172	255	39M55N41M	*	0	0	ACCGGTCTTCGGTCAAGGGTATACGAGTAGCTGCGCTCCAGACAAGCTTCCAAGACTCCAGACACATCCAAATGAGGCGC	F:::FF:FF,F:FFFFF,FF,FFFFF:FFFFFFF,FFF:FF,FFFFFFFFFFFFFF:FFFFFFFFFFF:FFFF:F:,F,F	NH:i:1	HI:i:1	AS:i:34	nM:i:0	NM:i:0	MD:Z:39	jM:B:c,-1	jI:B:i,-1	DG:Z:RN7SK,RN7SK,0	NG:i:0
A00208:119:HNYGGDRXX:2:2269:8052:7357	0	RN7SK	188	255	13S25M53N45M	*	0	0	TTACTGAACCGCGGGGTATACGAGTAGCTGCGCTCCCCAGTCAAGCTTCCAAGACTCCAGACACATCCAAATGAGGCGCTGCA	FFFFFFFFFFFFFFFFFFFFFFFFFFFFFFFFFFFFFFFFFFFFFFFFFFFFFFFFFFFFFFFFFFFFFFFFFFFFFFFFFFF	NH:i:1	HI:i:1	AS:i:63	nM:i:0	NM:i:0	MD:Z:70	jM:B:c,0	jI:B:i,213,265	DG:Z:RN7SK,RN7SK,0	NG:i:0
A00208:119:HNYGGDRXX:2:2274:26422:20760	0	RN7SK	188	255	18S23M55N42M	*	0	0	TCATATTACCCTGTTGTGGGGTATACGAGTAGCTGCGCTCCAGTCAAGCTTCCAAGACTCCAGACACATCCAAATGAGGCGCT	FFFFFFFFFFFFFFFFFFFFFFFFFFFFFFFFFFFFFF:FFFFFFFFFFFFFFFF:FFFFFFFF:FFFFFFFFFFFFFFFFFF	NH:i:1	HI:i:1	AS:i:58	nM:i:0	NM:i:0	MD:Z:65	jM:B:c,0	jI:B:i,211,265	DG:Z:RN7SK,RN7SK,0	NG:i:0
A00208:119:HNYGGDRXX:2:2274:26675:20791	0	RN7SK	188	255	18S23M55N42M	*	0	0	TCATATTACCCTGTTGTGGGGTATACGAGTAGCTGCGCTCCAGTCAAGCTTCCAAGACTCCAGACACATCCAAATGAGGCGCT	FFFFFFFFFFFFFFFFFFFFFFFFFFFFFFFFFFFFFFFFFFFFFFFFFFFFFFFFFFFFFFFFFFFFFFFFFFFFFFFFFFF	NH:i:1	HI:i:1	AS:i:58	nM:i:0	NM:i:0	MD:Z:65	jM:B:c,0	jI:B:i,211,265	DG:Z:RN7SK,RN7SK,0	NG:i:0
A00208:119:HNYGGDRXX:2:2263:16459:25645	0	RN7SK	179	255	2S57M32N24M	*	0	0	TTTTCGGTCAAGGGTATACGAGTAGCTGCGCTCCCCTGCTAGAACCTCCAAACAAGCTCTCAAGCTTCCAAGACTCCAGACAC	FFFFFFFFFFFFFFFFFFFFFFFFFFFFFFFFFFFFFFFFFFFFFFFFFFFFFFFFFFFFFFFFFFFFFFFFFFFFFFFFFFF	NH:i:1	HI:i:1	AS:i:74	nM:i:0	NM:i:0	MD:Z:81	jM:B:c,0	jI:B:i,236,267	DG:Z:RN7SK,RN7SK,0	NG:i:0
A00208:119:HNYGGDRXX:2:2150:5584:11068	0	RN7SK	188	255	2S38M40N42M	*	0	0	TCGGGTATACGAGTAGCTGCGCTCCCCTGCTAGAACCTCCAGTCAAGCTTCCAAGACTCCAGACACATCCAAATGAGGCGCT	FFFFFFFFFFFFFFFFFFFFFFFFFFFFFFFFFFFFF:FFFFFFF,FFFFFFFFFFFFFFFFFF,FFFFFFFFFFFFFFFFF	NH:i:1	HI:i:1	AS:i:73	nM:i:0	NM:i:0	MD:Z:80	jM:B:c,0	jI:B:i,226,265	DG:Z:RN7SK,RN7SK,0	NG:i:0
A00208:119:HNYGGDRXX:2:2133:22055:7560	0	RN7SK	191	255	2S17M60N23M	*	0	0	CATATACGAGTAGCTGCGCTCAAGCTTCCAAGACTCCAGACA	FFFFFFFFFFFFFFFFFFFFFFFFFFFFFFFFFFFFFFFFFF	NH:i:1	HI:i:1	AS:i:33	nM:i:0	NM:i:0	MD:Z:40	jM:B:c,0	jI:B:i,208,267	DG:Z:RN7SK,RN7SK,0	NG:i:0
A00208:119:HNYGGDRXX:2:2211:7256:33442	0	RN7SK	179	255	1S32M13N50M	*	0	0	TTTCGGTCAAGGGTATACGAGTAGCTGCGCTCCCCAAACAAGCTCTCAAGGTCCATTTGTAGGAGAACGTAGGGTAGTCAAGC	FFFFFFFFFFFFFFFFFFFFFFFFFFFFFFFFFFFFFFFFFFFFFFFFFFFFFF:FFFFF:FFFFF,FFFFFFFFFFFFFFFF	NH:i:1	HI:i:1	AS:i:75	nM:i:0	NM:i:0	MD:Z:82	jM:B:c,0	jI:B:i,211,223	DG:Z:RN7SK,RN7SK,0	NG:i:0
A00208:119:HNYGGDRXX:2:2209:21640:20556	0	RN7SK	155	255	1S58M41N18M6S	*	0	0	AATCCCCGATAGAGGAGGACCGGTCTTCGGTCAAGGGTATACGAGTAGCTGCGCTCCCCAGAACGTAGGGTAGTCAAAGATCG	FFFFFFFFFFFFFFFFFFFFFFFFFFFFFFFFFFFFFFFFFFFFFFFFFFFFFFFFFFFFFFFFF:FFFFFFFFFFFFFF:FF	NH:i:1	HI:i:1	AS:i:69	nM:i:0	NM:i:0	MD:Z:76	jM:B:c,0	jI:B:i,213,253	DG:Z:RN7SK,RN7SK,0	NG:i:0
A00208:119:HNYGGDRXX:2:2176:1759:30686	0	RN7SK	179	255	2S47M13N34M	*	0	0	TTTTCGGTCAAGGGTATACGAGTAGCTGCGCTCCCCTGCTAGAACCTCCAGGTCCATTTGTAGGAGAACGTAGGGTAGTCAAG	FFFFFFFFFFFFFFFFFFFF:FFFFFFFFFFFFFFFFFFFFF,FFFFFFFFFFFFFFFFFFFFFFFFFFFFFFFFFF:FFFFF	NH:i:1	HI:i:1	AS:i:74	nM:i:0	NM:i:0	MD:Z:81	jM:B:c,0	jI:B:i,226,238	DG:Z:RN7SK,RN7SK,0	NG:i:0
A00208:119:HNYGGDRXX:2:2176:1732:30765	0	RN7SK	179	255	2S47M13N34M	*	0	0	TTTTCGGTCAAGGGTATACGAGTAGCTGCGCTCCCCTGCTAGAACCTCCAGGTCCATTTGTAGGAGAACGTAGGGTAGTCAAG	FFFFFFFFFFFFFFFFFFFFFFFFFFFFFFFFFFFFFFFFFFFFFFFFFFFFFFFFFFFFFFFFF,FFFFFFFFFFFFFFFFF	NH:i:1	HI:i:1	AS:i:74	nM:i:0	NM:i:0	MD:Z:81	jM:B:c,0	jI:B:i,226,238	DG:Z:RN7SK,RN7SK,0	NG:i:0
A00208:119:HNYGGDRXX:2:2206:27715:25410	0	RN7SK	151	255	3S62M41N18M	*	0	0	TCTGACCATCCCCGATAGAGGAGGACCGGTCTTCGGTCAAGGGTATACGAGTAGCTGCGCTCCCCAGAACGTAGGGTAGTCAA	FFFFFFFFFFFFFFFFFFFFFFFFFFFFFFFFFFF:FFFFFFFFFFFFFFFFFFFFF:FFFFFFFFFFFFFFFFFFFFFFFFF	NH:i:1	HI:i:1	AS:i:73	nM:i:0	NM:i:0	MD:Z:80	jM:B:c,0	jI:B:i,213,253	DG:Z:RN7SK,RN7SK,0	NG:i:0
A00208:119:HNYGGDRXX:2:2119:7437:14278	0	RN7SK	163	255	1S50M41N17M15S	*	0	0	TTAGAGGAGGACCGGTCTTCGGTCAAGGGTATACGAGTAGCTGCGCTCCCCAGAACGTAGGGTAGTCAGATCGGAAGAGCGGT	FFFFFFFFFFFFFFFFFFFF:FFFFF:FFFFFFFFFFF,F,FF:FFFF:F:FFFFFFFFFFFFFFFFFFFFFFFF:FFFF,:F	NH:i:1	HI:i:1	AS:i:60	nM:i:0	NM:i:0	MD:Z:67	jM:B:c,0	jI:B:i,213,253	DG:Z:RN7SK,RN7SK,0	NG:i:0
A00208:119:HNYGGDRXX:2:2176:4282:27821	0	RN7SK	179	255	2S47M13N34M	*	0	0	TTTTCGGTCAAGGGTATACGAGTAGCTGCGCTCCCCTGCTAGAACCTCCAGGTCCATTTGTAGGAGAACGTAGGGTAGTCAAG	FFFFFFFFFFFFFFFFFFFFFFFFFFFFFFFFFFFFFFFFFFFFFFFFFFFFFFFFFFFF,FFFFFF:FFFFFFFFFFFFFFF	NH:i:1	HI:i:1	AS:i:74	nM:i:0	NM:i:0	MD:Z:81	jM:B:c,0	jI:B:i,226,238	DG:Z:RN7SK,RN7SK,0	NG:i:0
A00208:119:HNYGGDRXX:2:2240:23891:22545	0	RN7SK	172	255	4S68M20N11M	*	0	0	TTTTACCGGTCTTCGGTCAAGGGTATACGAGTAGCTGCGCTCCCCTGCTAGAACCTCCAAACAAGCTCTCAATAGGGTAGTCA	FFFFF:FFFFFFFFFFFFFFFFFF:FFFFFFFFFFFFFFFFFFFFFFFFFFFFFFFFFFFFFFFFFFFFFFFFFFFFFFFFFF	NH:i:1	HI:i:1	AS:i:72	nM:i:0	NM:i:0	MD:Z:79	jM:B:c,0	jI:B:i,240,259	DG:Z:RN7SK,RN7SK,0	NG:i:0
A00208:119:HNYGGDRXX:2:2110:6180:11882	0	RN7SK	200	255	40M16N15M	*	0	0	AGCTGCGCTCCCCTGCTAGAACCTCCAAACAAGCTCTCAAAACGTAGGGTAGTCA	FFFFFFFFFFFFFFFFFFFFFFFFFFFFFFFFFFFFFFFFFFFFFFFFFFFFFFF	NH:i:1	HI:i:1	AS:i:35	nM:i:0	NM:i:0	MD:Z:40	jM:B:c,-1	jI:B:i,-1	DG:Z:RN7SK,RN7SK,0	NG:i:0
A00208:119:HNYGGDRXX:2:2144:32045:13182	0	RN7SK	192	255	35M11N35M	*	0	0	ATACGAGTAGCTGCGCTCCCCTGCTAGAACCTCCAAAGGTCCATTTGTAGGAGAACGTAGGGTAGTCAAG	FFFFFFFFFFFFFFFFFFFFFFFFFFFFFFFFFFFFFFFFF:F:FFFFFF:F:FFFFFFFFFFFFFFFFF	NH:i:1	HI:i:1	AS:i:30	nM:i:0	NM:i:0	MD:Z:35	jM:B:c,-1	jI:B:i,-1	DG:Z:RN7SK,RN7SK,0	NG:i:0
A00208:119:HNYGGDRXX:2:2165:24777:7513	0	RN7SK	149	255	2S64M41N17M	*	0	0	TTACGACCATCCCCGATAGAGGAGGACCGGTCTTCGGTCAAGGGTATACGAGTAGCTGCGCTCCCCAGAACGTAGGGTAGTCA	FFFFFFF:FFFFFFFFFFFFFFFFFFFFFFFFFFFFFFFFFFFFFFFFFFFFFFFFFFFFFFFFFFFFFFFFFFFFFFFFFFF	NH:i:1	HI:i:1	AS:i:74	nM:i:0	NM:i:0	MD:Z:81	jM:B:c,0	jI:B:i,213,253	DG:Z:RN7SK,RN7SK,0	NG:i:0
A00208:119:HNYGGDRXX:2:2211:6894:34100	0	RN7SK	179	255	1S32M13N50M	*	0	0	TTTCGGTCAAGGGTATACGAGTAGCTGCGCTCCCCAAACAAGCTCTCAAGGTCCATTTGTAGGAGAACGTAGGGTAGTCAAGC	FFFFFFFFFFFFFFFFFFFFFFFFFFFFFFFFFFFFFFFFFFFFFFFFFF:FF:FFFFFFFFFFFFFFFFF:FFFFFFFFFFF	NH:i:1	HI:i:1	AS:i:75	nM:i:0	NM:i:0	MD:Z:82	jM:B:c,0	jI:B:i,211,223	DG:Z:RN7SK,RN7SK,0	NG:i:0
A00208:119:HNYGGDRXX:2:2256:20175:7936	0	RN7SK	169	255	11S44M41N18M10S	*	0	0	TAAAGACTCCAAGGACCGGTCTTCGGTCAAGGGTATACGAGTAGCTGCGCTCCCCAGAACGTAGGGTAGTCAAAGATCGGAAG	FFFFFFFFFFFFFFFFFFFFFFFFFFFFFFFFFFFFFFFFFFFFFFFFFFFFF:FFFFFFFFFFFFFFFFF:FFFFFFFFF,:	NH:i:1	HI:i:1	AS:i:55	nM:i:0	NM:i:0	MD:Z:62	jM:B:c,0	jI:B:i,213,253	DG:Z:RN7SK,RN7SK,0	NG:i:0
A00208:119:HNYGGDRXX:2:2211:7274:33411	0	RN7SK	179	255	1S32M13N50M	*	0	0	TTTCGGTCAAGGGTATACGAGTAGCTGCGCTCCCCAAACAAGCTCTCAAGGTCCAGTTGTAGGAGAACGTAGGGTAGTCAAGC	FFFFFFFFFFFFFFFFFFFFFFFFFFFFFFFFFFFFFFFFFFF:FFFF:FFFF:F,FFFFFFFFFF:FFFFFFF:FFFFFFFF	NH:i:1	HI:i:1	AS:i:73	nM:i:1	NM:i:1	MD:Z:54T27	jM:B:c,0	jI:B:i,211,223	DG:Z:RN7SK,RN7SK,0	NG:i:0
A00208:119:HNYGGDRXX:2:2248:18539:31000	0	RN7SK	149	255	3S64M43N16M	*	0	0	TTTACGACCATCCCCGATAGAGGAGGACCGGTCTTCGGTCAAGGGTATACGAGTAGCTGCGCTCCCCAACGTAGGGTAGTCAA	FFFFFFFFFFFF:FFFF,F,FFFFFFFFFFFFFFFF:FFFFFFFFFFFFFFFFFFFFF:FFFFFFFF:FFFFFFFFFFFFFFF	NH:i:1	HI:i:1	AS:i:73	nM:i:0	NM:i:0	MD:Z:80	jM:B:c,0	jI:B:i,213,255	DG:Z:RN7SK,RN7SK,0	NG:i:0
A00208:119:HNYGGDRXX:2:2121:22055:20462	0	RN7SK	187	255	21S44M23N18M	*	0	0	ATTCGCAGCAGTCGCAGGAGTAGTGTATACGAGTAGCTGCGCTCCCCTGCTAGAACCTCCAAACAAGAACGTAGGGTAGTCAA	FFFFFFFFFFFFFFFFFFFFFFFFFFFFFFFFFFFFFFFFFFFFFFFFFFFFFFFFFFFFFF:FFFFFFFFFFFFFFFFFFFF	NH:i:1	HI:i:1	AS:i:54	nM:i:1	NM:i:1	MD:Z:2G59	jM:B:c,0	jI:B:i,231,253	DG:Z:RN7SK,RN7SK,0	NG:i:0
A00208:119:HNYGGDRXX:2:2201:15266:22952	0	RN7SK	175	255	3S38M19N42M	*	0	0	TTGGGTCTTCGGTCAAGGGTATACGAGTAGCTGCGCTCCCCGCTCTCAAGGTCCATTTGTAGGAGAACGTAGGGTAGTCAAGC	FFF:FFFFFFFFFFFFFFFFFFFFFFFFFFFFFFFFFFFFFFFFFFFFFFFFFFFFFFFFFFFFFFFFFFFFFFFFFFFFFFF	NH:i:1	HI:i:1	AS:i:73	nM:i:0	NM:i:0	MD:Z:80	jM:B:c,0	jI:B:i,213,231	DG:Z:RN7SK,RN7SK,0	NG:i:0
A00208:119:HNYGGDRXX:2:2117:1244:24784	0	RN7SK	172	255	4S68M20N11M	*	0	0	TTTTACCGGTCTTCGGTCAAGGGTATACGAGTAGCTGCGCTCCCCTGCTAGAACCTCCAAACAAGCTCTCAATAGGGTAGTCA	FFFFFFFFFFFFFFFFFFFFFFFFFF:FFFFFFFFF:FFF,FFFFFFF::FFFFFFFFFFFFFF:FFFFF:FF,FFFF:FFFF	NH:i:1	HI:i:1	AS:i:72	nM:i:0	NM:i:0	MD:Z:79	jM:B:c,0	jI:B:i,240,259	DG:Z:RN7SK,RN7SK,0	NG:i:0
A00208:119:HNYGGDRXX:2:2206:27760:25520	0	RN7SK	151	255	3S62M41N18M	*	0	0	TCTGACCATCCCCGATAGAGGAGGACCGGTCTTCGGTCAAGGGTATACGAGTAGCTGCGCTCCCCAGAACGTAGGGTAGTCAA	FFFFFFFFFFFFFFFFFFFFFFFFFFFF,FFFFFFFFF:FFFFFFFFFFFF:FFFFF,FFFFFFFFF:FFFFFFFFFFFFFFF	NH:i:1	HI:i:1	AS:i:73	nM:i:0	NM:i:0	MD:Z:80	jM:B:c,0	jI:B:i,213,253	DG:Z:RN7SK,RN7SK,0	NG:i:0
A00208:119:HNYGGDRXX:2:2224:25003:7686	0	RN7SK	14	255	3S25M17N48M7S	*	0	0	TTTATCTGGCTGCGACATCTGTCACCCCATTCGGCTGATCTGGCTGGCTAGGCGGGTGTCCCCTTCCTCCCTCACCAGATCGG	FFFFFFFFFFFFFFFFFFFFFFFFFFFFFFFFFFFFFFFFFFFFFFFFFFFFFFFFFFFFFFFFFFFFFFFFFFF:FFFFFF:	NH:i:1	HI:i:1	AS:i:67	nM:i:0	NM:i:0	MD:Z:73	jM:B:c,0	jI:B:i,39,55	DG:Z:RN7SK,RN7SK,1	NG:i:0
A00208:119:HNYGGDRXX:2:2224:24985:7874	0	RN7SK	14	255	3S25M17N48M7S	*	0	0	TTTATCTGGCTGCGACATCTGTCACCCCATTCGGCTGATCTGGCTGGCTAGGCGGGCGTCCCCTTCCTCCCTCACCAGATCGG	FFFFFFFFFFFFFFFFFFFFFFFFF:FFFFFFFFFFFFFFFFFFFFFFFFFFFFFFFFFFFFFFF,FFFFFFFFFFFFFFFFF	NH:i:1	HI:i:1	AS:i:65	nM:i:1	NM:i:1	MD:Z:53T19	jM:B:c,0	jI:B:i,39,55	DG:Z:RN7SK,RN7SK,1	NG:i:0
A00208:119:HNYGGDRXX:2:2278:27697:34898	0	RN7SK	1	255	3S43M24N34M3S	*	0	0	TCGGGATGTGAGGGCGATCTGGCTGCGACATCTGTCACCCCATTGATGGCTGGCTAGGCGGGTGTCCCCTTCCTCCCTCAGAT	FF:FFFFFFFFFFFFFFFFFFFFFFFFFFFFFFFFFFFF:FFFF:FFFFFFFFFFFF,FFFFFFFFFFFFFFFFFFFFFFFFF	NH:i:1	HI:i:1	AS:i:70	nM:i:0	NM:i:0	MD:Z:77	jM:B:c,0	jI:B:i,44,67	DG:Z:RN7SK,RN7SK,1	NG:i:0
A00208:119:HNYGGDRXX:2:2214:10068:33270	0	RN7SK	1	255	4S38M27N36M5S	*	0	0	TTTTGGATGTGAGGGCGATCTGGCTGCGACATCTGTCACCCCTCTGGCTGGCTAGGCGGGTGTCCCCTTCCTCCCTCAGATCG	FFFFFFFFFFFFFFFFFFFFFFFFFFFFFFFFFFFFFFFFFFFFFFFFFFFFFFFFFFFFFFFFFFFFFFFFFFFFFFFFFFF	NH:i:1	HI:i:1	AS:i:67	nM:i:0	NM:i:0	MD:Z:74	jM:B:c,0	jI:B:i,39,65	DG:Z:RN7SK,RN7SK,1	NG:i:0
A00208:119:HNYGGDRXX:2:2144:10140:20275	0	RN7SK	13	255	3S31M24N49M	*	0	0	TTTGATCTGGCTGCGACATCTGTCACCCCATTGATGGCTGGCTAGGCGGGTGTCCCCTTCCTCCCTCACCGCTCCATGTGCGT	FFFFFFFFFFFFFFFFFFFFFFFFFFFFFFFFFFFFFFFFFFFFFFFFFFFFFFFFFFFFFFFFFFFFFFFFFFFFFFFFFFF	NH:i:1	HI:i:1	AS:i:73	nM:i:0	NM:i:0	MD:Z:80	jM:B:c,0	jI:B:i,44,67	DG:Z:RN7SK,RN7SK,1	NG:i:0
A00208:119:HNYGGDRXX:2:2271:4490:3975	0	RN7SK	1	255	2S43M24N34M4S	*	0	0	TCGGATGTGAGGGCGATCTGGCTGCGACATCTGTCACCCCATTGATGGCTGGCTAGGCGGGTGTCCCCTTCCTCCCTCATGCA	FFFFFFFFFFFFFFFFFFFFFFFFFFFFFFFFFFFFFFFFFFFFF:FFFFFFF,FFFFFFFFFFFFFFFFFFFFFFFFFFFFF	NH:i:1	HI:i:1	AS:i:70	nM:i:0	NM:i:0	MD:Z:77	jM:B:c,0	jI:B:i,44,67	DG:Z:RN7SK,RN7SK,1	NG:i:0
A00208:119:HNYGGDRXX:2:2105:20292:33160	0	RN7SK	8	255	3S36M24N39M5S	*	0	0	TTTAGGGCGATCTGGCTGCGACATCTGTCACCCCATTGATGGCTGGCTAGGCGGGTGTCCCCTTCCTCCCTCACCGCTAGATC	FFFFFFFFFFFFFFFFFFFFFFFFFFFFFFFFFFFFFFFFFFFFFFFFFFFFFFFFFFFFFFFFFFFFFFFFFFFFFFFFFFF	NH:i:1	HI:i:1	AS:i:68	nM:i:0	NM:i:0	MD:Z:75	jM:B:c,0	jI:B:i,44,67	DG:Z:RN7SK,RN7SK,1	NG:i:0
A00208:119:HNYGGDRXX:2:2168:2636:31234	0	RN7SK	1	255	4S43M24N31M5S	*	0	0	TTTCGGATGTGAGGGCGATCTGGCTGCGACATCTGTCACCCCATTGATGGCTGGCTAGGCGGGTGTCCCCTTCCTTCCAGATC	FFFFFFFFFFFFFFFFFFFFFFFFFFFFFFFFFFFFFFFFFFFFFFFFFFFFFFFFFFFFFFFFFFFFFFFFFFFFFFFFFFF	NH:i:1	HI:i:1	AS:i:65	nM:i:1	NM:i:1	MD:Z:71C2	jM:B:c,0	jI:B:i,44,67	DG:Z:RN7SK,RN7SK,1	NG:i:0
A00208:119:HNYGGDRXX:2:2241:22173:22827	0	RN7SK	1	255	2S45M20N36M	*	0	0	CTGGATGTGAGGGCGATCTGGCTGCGACATCTGTCACCCCATTGATCTCTGGCTGGCTAGGCGGGTGTCCCCTTCCTCCCTCA	FFFFF:FFFFFFFFFFFFFFFFFFFFFFFFFFFFFFFFFFFFFFFFFFFFFFFFFFFFFFFFFFFFFFFFFFFFFFFFFFFFF	NH:i:1	HI:i:1	AS:i:74	nM:i:0	NM:i:0	MD:Z:81	jM:B:c,0	jI:B:i,46,65	DG:Z:RN7SK,RN7SK,1	NG:i:0
A00208:119:HNYGGDRXX:2:2261:18765:16736	0	RN7SK	1	255	3S41M28N30M9S	*	0	0	TCGGGATGTGAGGGCGATCTGGCTGCGACATCTGTCACCCCATTGCTGGCTAGGCGGGTGTCCCCTTCCTCCCTAGATCGGAA	FFFFFFFFFFFFFFFFFFFFFFFFFFFFFFFFFFFFFFFFFFFFFFFFFFFFFFFFFFFFFFFFFFFFFFFFFFFFFFFFFFF	NH:i:1	HI:i:1	AS:i:64	nM:i:0	NM:i:0	MD:Z:71	jM:B:c,0	jI:B:i,42,69	DG:Z:RN7SK,RN7SK,1	NG:i:0
A00208:119:HNYGGDRXX:2:2117:22941:11193	0	RN7SK	3	255	3S41M24N36M3S	*	0	0	TTTATGTGAGGGCGATCTGGCTGCGACATCTGTCACCCCATTGATGGCTGGCTAGGCGGGTGTCCCCTTCCTCCCTCACCAGA	FFFFFFFFFFFFFFFFFFFFFFFFFFFFFFFFFFFFFFFFFFFFFFFFFFFFFFFFFFFFFFFFFFFFFFFFFFFFFFFFFFF	NH:i:1	HI:i:1	AS:i:70	nM:i:0	NM:i:0	MD:Z:77	jM:B:c,0	jI:B:i,44,67	DG:Z:RN7SK,RN7SK,1	NG:i:0
A00208:119:HNYGGDRXX:2:2144:10149:20196	0	RN7SK	13	255	3S31M24N49M	*	0	0	TTTGATCTGGCTGCGACATCTGTCACCCCATTGATGGCTGGCTAGGCGGGTGTCCCCTTCCTCCCTCACCGCTCCATGTGCGT	FFFFFFFFFFFFFFFFFFFFFFFFFFFFFFFFFFFFFFFFFFFFFFFFFFFF:FFF:FFFFFFFFFFFFFFFFFFF::FFFFF	NH:i:1	HI:i:1	AS:i:73	nM:i:0	NM:i:0	MD:Z:80	jM:B:c,0	jI:B:i,44,67	DG:Z:RN7SK,RN7SK,1	NG:i:0
A00208:119:HNYGGDRXX:2:2155:30264:11193	0	RN7SK	6	255	2S35M22N36M10S	*	0	0	TTTGAGGGCGATCTGGCTGCGACATCTGTCACCCCATTGATCTGGCTGGCTAGGCGGGTGTCCCCTTCCTCCCAGATCGGAAG	FFFFFFFFFFFFFFFFFFFFFFFFFFFFFFFFFFFFFFFFFFFF:FFFFFFFFFFFFFFFFFFFFFFFFFFFFFFFFF:FF:F	NH:i:1	HI:i:1	AS:i:64	nM:i:0	NM:i:0	MD:Z:71	jM:B:c,0	jI:B:i,41,62	DG:Z:RN7SK,RN7SK,1	NG:i:0
A00208:119:HNYGGDRXX:2:2123:1307:21355	0	RN7SK	8	255	3S36M24N44M	*	0	0	AGTAGGGCGATCTGGCTGCGACATCTGTCACCCCATTGATGGCTGGCTAGGCGGGTGTCCCCTTCCTCCCTCACCGCTCCATG	FFF:FFF:F:FFFFF:F:FFF::FFFFF:F::F,FFFFFFF::FFFFF:FF:FF:FFF::::FFFFFFF:,::FF:FF:FFFF	NH:i:1	HI:i:1	AS:i:73	nM:i:0	NM:i:0	MD:Z:80	jM:B:c,0	jI:B:i,44,67	DG:Z:RN7SK,RN7SK,1	NG:i:0
A00208:119:HNYGGDRXX:2:2252:13033:10191	0	RN7SK	6	255	1S38M24N36M8S	*	0	0	TTGAGGGCGATCTGGCTGCGACATCTGTCACCCCATTGATGGCTGGCTAGGCGGGTGTCCCCTTCCTCCCTCACCAGATCGGA	:FFFFFFFFFFFFFFFFFFFFFFFFFFFFFFFFFFFFFFFFFFFFFFFFFFFFFFFFFFFFFFFFFFFFFFFFFFFFFFFFFF	NH:i:1	HI:i:1	AS:i:67	nM:i:0	NM:i:0	MD:Z:74	jM:B:c,0	jI:B:i,44,67	DG:Z:RN7SK,RN7SK,1	NG:i:0
A00208:119:HNYGGDRXX:2:2234:1823:5462	0	RN7SK	6	255	2S38M24N36M7S	*	0	0	TTTGAGGGCGATCTGGCTGCGACATCTGTCACCCCATTGATGGCTGGCTAGGCGGGTGTCCCCTTCCTCCCTCACCAGATCGG	FF:FFFFFFFFFFFFFFFFFFFFFFFFFFFFFFFFFFFFFFF:FFFFFFFFFFFFFFFFFFFFFFFFFFFFFFFFFFFFFFFF	NH:i:1	HI:i:1	AS:i:67	nM:i:0	NM:i:0	MD:Z:74	jM:B:c,0	jI:B:i,44,67	DG:Z:RN7SK,RN7SK,1	NG:i:0
A00208:119:HNYGGDRXX:2:2204:19940:35618	0	RN7SK	7	255	2S37M24N17M1I26M	*	0	0	TCGAGGGCGATCTGGCTGCGACATCTGTCACCCCATTGATGGCTGGCTAGGCGGGTTGTCCCCTTCCTCCCTCACCGCTCCAT	FFFFFFFFFFFFFFFFFFFFFFFFFFFFFFFFFFFFFFFFFFFFFFFFFFFFFFFFFFFFFFFFFFFFFFFFFFFFFFFFFFF	NH:i:1	HI:i:1	AS:i:69	nM:i:0	NM:i:1	MD:Z:80	jM:B:c,0	jI:B:i,44,67	DG:Z:RN7SK,RN7SK,1	NG:i:0
A00208:119:HNYGGDRXX:2:2226:19605:12305	0	RN7SK	7	255	3S37M24N36M7S	*	0	0	TTCGAGGGCGATCTGGCTGCGACATCTGTCACCCCATTGATGGCTGGCTAGGCGGGTGTCCCCTTCCTCCCTCACCAGATCGG	FFFFFFFFFFFFFFFFFFFFFFFFFFFFFFFFFFFFFFFFFFFFFFFFFFFFFFFFFFFFFFFFFFFFFFFFFFFFFFFFFFF	NH:i:1	HI:i:1	AS:i:66	nM:i:0	NM:i:0	MD:Z:73	jM:B:c,0	jI:B:i,44,67	DG:Z:RN7SK,RN7SK,1	NG:i:0
A00208:119:HNYGGDRXX:2:2171:29903:2206	0	RN7SK	11	255	4S33M24N46M	*	0	0	TTTTGCGATCTGGCTGCGACATCTGTCACCCCATTGATGGCTGGCTAGGCGGGTGTCCCCTTCCTCCCTCACCGCTCCATGTG	FFFFFFFFFFFFFFFFFFFFFFFFFFFFFFFFFFFFFFFFFFF:FFFFFFFFFFFFFFFFFFFFFFFFFFFFFFFFFFFFFFF	NH:i:1	HI:i:1	AS:i:72	nM:i:0	NM:i:0	MD:Z:79	jM:B:c,0	jI:B:i,44,67	DG:Z:RN7SK,RN7SK,1	NG:i:0
A00208:119:HNYGGDRXX:2:2270:18539:21042	0	RN7SK	1	255	3S43M24N34M3S	*	0	0	TGGGGATGTGAGGGCGATCTGGCTGCGACATCTGTCACCCCATTGATGGCTGGCTAGGCGGGTGTCCCCTTCCTCCCTCAGAT	FFFFFFFFFFFFFFFFFFFFFFFFFFFFFFFFFFFFFFFFFFFFFFFFFFFFFFFFFFFFFFFFFFFFFFFFFFFFFFFFFFF	NH:i:1	HI:i:1	AS:i:70	nM:i:0	NM:i:0	MD:Z:77	jM:B:c,0	jI:B:i,44,67	DG:Z:RN7SK,RN7SK,1	NG:i:0
A00208:119:HNYGGDRXX:2:2209:17327:24455	0	RN7SK	1	255	2S40M22N41M	*	0	0	TAGGATGTGAGGGCGATCTGGCTGCGACATCTGTCACCCCATTGATCTGGCTGGCTAGGCGGGTGTCCCCTTCCTCCCTCACC	FFFFFFFFFFFFFFFFFFFFFFFFFFFFFFFFFFFFFFFFFFFFFFFFFFFFFFFFFFFFFFFFFFFFFFFFFFFFFFFFFFF	NH:i:1	HI:i:1	AS:i:74	nM:i:0	NM:i:0	MD:Z:81	jM:B:c,0	jI:B:i,41,62	DG:Z:RN7SK,RN7SK,1	NG:i:0
A00208:119:HNYGGDRXX:2:2145:15854:24721	0	RN7SK	11	255	3S33M24N47M	*	0	0	ATTGCGATCTGGCTGCGACATCTGTCACCCCATTGATGGCTGGCTAGGCGGGTGTCCCCTTCCTCCCTCACCGCTCCATGTGC	FFFFFFFFFFFFFFFFFFFFFFFFFFFFFFFFFFFFFFFFFFFFFFFFFFFFFFFFFFFFFFFFFFFFFFFFFFFFFFFFFFF	NH:i:1	HI:i:1	AS:i:73	nM:i:0	NM:i:0	MD:Z:80	jM:B:c,0	jI:B:i,44,67	DG:Z:RN7SK,RN7SK,1	NG:i:0
A00208:119:HNYGGDRXX:2:2269:28058:32988	0	RN7SK	1	255	3S46M20N34M	*	0	0	TTTGGATGTGAGGGCGATCTGGCTGCGACATCTGTCACCCCATTGATCGCTGGCTGGCTAGGCGGGTGTCCCCTTCCTCCCTC	FFFF,FFF:FFFFFFFFFFFFFFF:FFFFFFFFF:FFF:F,,:FFFFFFFFFFFF:FFFFFFFF:FFFFFFFFFFFFFFFF:F	NH:i:1	HI:i:1	AS:i:73	nM:i:0	NM:i:0	MD:Z:80	jM:B:c,0	jI:B:i,47,66	DG:Z:RN7SK,RN7SK,1	NG:i:0
A00208:119:HNYGGDRXX:2:2203:11008:26005	0	RN7SK	1	255	2S43M24N38M	*	0	0	CAGGATGTGAGGGCGATCTGGCTGCGACATCTGTCACCCCATTGATGGCTGGCTAGGCGGGTGTCCCCTTCCTCCCTCACCGC	FFFFFFFFFFFFFFFFFFFFFFFFFFFFFFFFFFFFFFFFFFFFFFFFFFFFFFFFFFFFFFFFFFFFFFFFFFFFFFFFFFF	NH:i:1	HI:i:1	AS:i:74	nM:i:0	NM:i:0	MD:Z:81	jM:B:c,0	jI:B:i,44,67	DG:Z:RN7SK,RN7SK,1	NG:i:0
A00208:119:HNYGGDRXX:2:2122:18222:32988	0	RN7SK	1	255	4S43M24N36M	*	0	0	TTGGGGATGTGAGGGCGATCTGGCTGCGACATCTGTCACCCCATTGATGGCTGGCTAGGCGGGTGTCCCCTTCCTCCCTCACC	FFFFFFFFFFF:FFFFFFFFFFFFFFFFFFFFFFFFFFFFFFFFFFFFFFFFFFFFFFFFFFFFFFFFFFFFFFFFFFFFFFF	NH:i:1	HI:i:1	AS:i:72	nM:i:0	NM:i:0	MD:Z:79	jM:B:c,0	jI:B:i,44,67	DG:Z:RN7SK,RN7SK,1	NG:i:0
A00208:119:HNYGGDRXX:2:2244:7129:16125	0	RN7SK	1	255	3S43M24N34M3S	*	0	0	TCCGGATGTGAGGGCGATCTGGCTGCGACATCTGTCACCCCATTGATGGCTGGCTAGGCGGGTGTCCCCTTCCTCCCTCAGAT	FFFFFFFFFFFFFFFFFFFFFFFFFFFFFFFFFFFFFFFFFFFFFFFFFFFFFFFFFFFFFFFFFFFFFFFFFFFFFFFFFFF	NH:i:1	HI:i:1	AS:i:70	nM:i:0	NM:i:0	MD:Z:77	jM:B:c,0	jI:B:i,44,67	DG:Z:RN7SK,RN7SK,1	NG:i:0
A00208:119:HNYGGDRXX:2:2227:6397:33708	0	RN7SK	9	255	5S35M24N30M13S	*	0	0	TTGGGGGGCGATCTGGCTGCGACATCTGTCACCCCATTGATGGCTGGCTAGGCGGGTGTCCCCTTCCTCCAGATCGGAAGAGC	FFFFFFFFFFFFFFFFFFFFFFFFFFFFFFFFFFFFFFFFFFFFFFFFF:FFFFFFFFFFFFFFFFFFFFFFFFFFFF:FFFF	NH:i:1	HI:i:1	AS:i:59	nM:i:0	NM:i:0	MD:Z:65	jM:B:c,0	jI:B:i,44,67	DG:Z:RN7SK,RN7SK,1	NG:i:0
A00208:119:HNYGGDRXX:2:2240:24035:9267	0	RN7SK	1	255	1S43M24N34M5S	*	0	0	GGGATCTGAGGGCGATCTGGCTGCGACATCTGTCACCCCATTGATGGCTGGCTAGGCGGGTGTCCCCTTCCTCCCTCAGATCG	FFFFFFFFFFFFFFFFFFFFFFFFFFFFFFFFFFFFFFFFFFFFFFFFFF:FFFFFFFFFFFFFFFFFFFFFFFF:FFFFFFF	NH:i:1	HI:i:1	AS:i:68	nM:i:1	NM:i:1	MD:Z:4G72	jM:B:c,0	jI:B:i,44,67	DG:Z:RN7SK,RN7SK,1	NG:i:0
A00208:119:HNYGGDRXX:2:2177:5520:1282	0	RN7SK	1	255	3S40M22N40M	*	0	0	TTGGGATGTGAGGGCGATCTGGCTGCGACATCTGTCACCCCATTGATCTGGCTGGCTAGGCGGGTGTCCCCTTCCTCCCTCAC	FFFFFFFFFFFFFFFFFFFFFFFFFFFFFFFFFFFFFFFFFFFFFFFFFFFFFFFFFFFFFFFFFFFFFFFFFFFF:FFFFFF	NH:i:1	HI:i:1	AS:i:73	nM:i:0	NM:i:0	MD:Z:80	jM:B:c,0	jI:B:i,41,62	DG:Z:RN7SK,RN7SK,1	NG:i:0
A00208:119:HNYGGDRXX:2:2235:27679:27477	0	RN7SK	1	255	4S43M24N36M	*	0	0	TTTTGGATGTGAGGGCGATCTGGCTGCGACATCTGTCACCCCATTGATGGCTGGCTAGGCGGGTGTCCCCTTCCTCCCTCACC	FFFFFFFFFFFF:FF:FFFFFFFFFFFFFFFFFFFFFFF:FFFFFFFFFFFFFFFFFFFFFFFFFFFFFFFFFFFFFFFFFFF	NH:i:1	HI:i:1	AS:i:72	nM:i:0	NM:i:0	MD:Z:79	jM:B:c,0	jI:B:i,44,67	DG:Z:RN7SK,RN7SK,1	NG:i:0
A00208:119:HNYGGDRXX:2:2145:8865:23610	0	RN7SK	2	255	2S42M24N31M8S	*	0	0	ATGATGTGAGGGCGATCTGGCTGCGACATCTGTCACCCCATTGATGGCTGGCTAGGCGGGTGTCCCCTTCCTCCCAGATCGGA	F:FF,FFFFFFFFFFFFFFFFFFFFFFFFFFFFFFFFFFFFFFFFFFFFFFFFFFFFFFFFFFFFFFFFFFFFFFFFFFFFFF	NH:i:1	HI:i:1	AS:i:66	nM:i:0	NM:i:0	MD:Z:73	jM:B:c,0	jI:B:i,44,67	DG:Z:RN7SK,RN7SK,1	NG:i:0
A00208:119:HNYGGDRXX:2:2253:32226:22482	0	RN7SK	7	255	3S34M22N46M	*	0	0	TTCGAGGGCGATCTGGCTGCGACATCTGTCACCCCATTGATCTGGCTGGCTAGGCGGGTGTCCCCTTCCTCCCTCACCGCTCC	FFFFFFFFFFFFFFF:FFFFFFFFFFFFFFFFF:FFFFFFF:FFFFFFFFFFFFFFFFFFFFFFFFFFFFFFFFFF:FFFFFF	NH:i:1	HI:i:1	AS:i:73	nM:i:0	NM:i:0	MD:Z:80	jM:B:c,0	jI:B:i,41,62	DG:Z:RN7SK,RN7SK,1	NG:i:0
A00208:119:HNYGGDRXX:2:2253:28845:30655	0	RN7SK	9	255	4S37M20N42M	*	0	0	CCGGGGGCGATCTGGCTGCGACATCTGTCACCCCATTGATCTCTGGCTGGCTAGGCGGGTGTCCCCTTCCTCCCTCACCGCTC	FFFFFFFFFFFFFFFFFFFFFFF:FFFFFFFFFFFFFFFFFFFFFFFFFFFFFF,FFFFFFF:FFFFFFFF:FFFFFFFFFFF	NH:i:1	HI:i:1	AS:i:72	nM:i:0	NM:i:0	MD:Z:79	jM:B:c,0	jI:B:i,46,65	DG:Z:RN7SK,RN7SK,1	NG:i:0
A00208:119:HNYGGDRXX:2:2122:22281:3630	0	RN7SK	1	255	3S48M16N32M	*	0	0	TCTGGATGTGAGTGCGATCTGGCTGCGACATCTGTCACCCCATTGATCGCCATCTGGCTGGCTAGGCGGGTGTCCCCTTCCTC	F:FFFFFFFFFF,F::FF:F::FFFFFFFFFFFFFFF:FFFFFF:FF:F::F:FF,FFF:,F:FFFFF,FFFFFFF::FFFFF	NH:i:1	HI:i:1	AS:i:71	nM:i:1	NM:i:1	MD:Z:9G70	jM:B:c,0	jI:B:i,49,64	DG:Z:RN7SK,RN7SK,1	NG:i:0
A00208:119:HNYGGDRXX:2:2162:22679:8202	0	RN7SK	2	255	3S42M24N38M	*	0	0	TTTGATGTGAGGGCGATCTGGCTGCGACATCTGTCACCCCATTGATGGCTGGCTAGGCGGGTGTCCCCTTCCTCCCTCACCGC	FFFFFFFFFFFFFFFFFFFFFFFFFFFFFFFFFFFFFFFFFFFFFFFF:FFFFFFFFFFFFFFFFFFFFFFFFFFFFFFFFFF	NH:i:1	HI:i:1	AS:i:73	nM:i:0	NM:i:0	MD:Z:80	jM:B:c,0	jI:B:i,44,67	DG:Z:RN7SK,RN7SK,1	NG:i:0
A00208:119:HNYGGDRXX:2:2253:28745:30671	0	RN7SK	9	255	4S37M20N42M	*	0	0	CCGGGGGCGATCTGGCTGCGACATCTGTCACCCCATTGATCTCTGGCTGGCTAGGCGGGTGTCCCCTTCCTCCCTCACCGCTC	FFFFFFFFFFFFFFF:FFFFFFFFFFFFFFFFFFFFFFFFFFFFFFFFFFFFFFFFFFFFFFFFFFFFFFFFFFFFFFFFFFF	NH:i:1	HI:i:1	AS:i:72	nM:i:0	NM:i:0	MD:Z:79	jM:B:c,0	jI:B:i,46,65	DG:Z:RN7SK,RN7SK,1	NG:i:0
A00208:119:HNYGGDRXX:2:2248:27995:14090	0	RN7SK	6	255	2S32M29N44M5S	*	0	0	TTTGAGGGCGATCTGGCTGCGACATCTGTCACCCCTGGCTGGCTAGGCGGGTGTCCCCTTCCTCCCTCACCGCTCCATAGATC	FFFFFFFFFFFFFFFFFFFFFFFFFFFFFFFFFFFFFFFFFFFFFFFFFFFFFFFFFFFFFFFFFFFFFFFFFFFFFFFFFFF	NH:i:1	HI:i:1	AS:i:69	nM:i:0	NM:i:0	MD:Z:76	jM:B:c,0	jI:B:i,38,66	DG:Z:RN7SK,RN7SK,1	NG:i:0
A00208:119:HNYGGDRXX:2:2229:12825:35603	0	RN7SK	1	255	3S43M24N34M3S	*	0	0	TGGGGATGTGAGGGCGATCTGGCTGCGACATCTGTCACCCCATTGATGGCTGGCTAGGCGGGTGTCCCCTTCCTCCCTCAGAT	FFFFFFFFFFFFFFFFFFFFFFFFFFFFFFFFFFFFFFFFFFFFFFFFFFFFFFFFFFFFFFFFFFFFFFFFFFFFFFFFFFF	NH:i:1	HI:i:1	AS:i:70	nM:i:0	NM:i:0	MD:Z:77	jM:B:c,0	jI:B:i,44,67	DG:Z:RN7SK,RN7SK,1	NG:i:0
A00208:119:HNYGGDRXX:2:2271:18258:1642	0	RN7SK	13	255	4S28M22N51M	*	0	0	TTTTGATCTGGCTGCGACATCTGTCACCCCATTGATCTGGCTGGCTAGGCGGGTGTCCCCTTCCTCCCTCACCGCTCCATGTG	FFFFFFFFFFFFFFFFFFFFFFFFFFFFFFFFFFFFFFFFFFFFFFFFFFFFFFFFFFFFFFFFFFFFFFFFFFFFFFFFFFF	NH:i:1	HI:i:1	AS:i:72	nM:i:0	NM:i:0	MD:Z:79	jM:B:c,0	jI:B:i,41,62	DG:Z:RN7SK,RN7SK,1	NG:i:0
A00208:119:HNYGGDRXX:2:2111:4182:3349	0	RN7SK	6	255	2S38M24N43M	*	0	0	TTTGAGGGCGATCTGGCTGCGACATCTGTCACCCCATTGATGGCTGGCTAGGCGGGTGTTCCCTTCCTCCCTCACCGCTCCAT	FFFFFFFFFFFFFFFFFFFFFFFFFFFFFFFFFFFFFFFFFF,FFFFFFFF:FFFFFFFFFFFFFFFFFFFFFFFFFFFFFF:	NH:i:1	HI:i:1	AS:i:72	nM:i:1	NM:i:1	MD:Z:57C23	jM:B:c,0	jI:B:i,44,67	DG:Z:RN7SK,RN7SK,1	NG:i:0
A00208:119:HNYGGDRXX:2:2162:1199:11334	0	RN7SK	1	255	5S43M24N35M	*	0	0	ATTTTGGATGTGAGGGCGATCTGGCTGCGACATCTGTCACCCCATTGATGGCTGGCTAGGCGGGTGTCCCCTTCCTCCCTCAC	FFFFFFFFFFFFFFFFFFFFFFFFFFFFFFFFFFFFFFFFFFFFF:FFFFFFFFFFFFFFFFFFFFFFF:FFFFFFFFFFFFF	NH:i:1	HI:i:1	AS:i:71	nM:i:0	NM:i:0	MD:Z:78	jM:B:c,0	jI:B:i,44,67	DG:Z:RN7SK,RN7SK,1	NG:i:0
A00208:119:HNYGGDRXX:2:2162:27281:24314	0	RN7SK	1	255	3S43M24N34M3S	*	0	0	TTGGGATGTGAGGGCGATCTGGCTGCGACATCTGTCACCCCATTGATGGCTGGCTAGGCGGGTGTCCCCTTCCTCCCTCAGAT	FFFFFFFFFFFFFFFFFFFFFFFFFFFFFFFFFFFFFFFFFFFFFFFFFFFFFFFFFFFFFFFFFFFFFFFFFFFFFFFFFFF	NH:i:1	HI:i:1	AS:i:70	nM:i:0	NM:i:0	MD:Z:77	jM:B:c,0	jI:B:i,44,67	DG:Z:RN7SK,RN7SK,1	NG:i:0
A00208:119:HNYGGDRXX:2:2145:2510:23938	0	RN7SK	1	255	4S46M20N33M	*	0	0	TTTTGGATGTGAGGGCGATCTGGCTGCGACATCTGTCACCCCATTGATCGCTGGCTGGCTAGGCGGGTGTCCCCTTCCTCCCT	FFFFFFFFFFFFFFFFFFFFFFFFFFFFFFFFFFFFFFFFFFFFFFFF:FFF:FFFFFFFFFFFFFFFFFFFFFFFFFFFFFF	NH:i:1	HI:i:1	AS:i:72	nM:i:0	NM:i:0	MD:Z:79	jM:B:c,0	jI:B:i,47,66	DG:Z:RN7SK,RN7SK,1	NG:i:0
A00208:119:HNYGGDRXX:2:2206:32678:18818	2048	RN7SK	9	255	35M24N42M	*	0	0	GGGCGATCTGGCTGCGACATCTGTCACCCCATTGATGGCTGTCTAGGCGGGTGTCCCCTTCCTCCCTCACCGCTCCA	FFFFFFFFFFFFFFFFFFF:FFF,FFFFFFFFFFFFF,FFF,FFFFFF,,FFFFF:F,::FFFFF:FFFFFFF:F::	NH:i:1	HI:i:1	AS:i:30	nM:i:0	NM:i:0	MD:Z:35	jM:B:c,-1	jI:B:i,-1	DG:Z:RN7SK,RN7SK,1	NG:i:0
A00208:119:HNYGGDRXX:2:2251:13051:4711	0	RN7SK	6	255	1S38M24N36M8S	*	0	0	TTGAGGGCGATCTGGCTGCGACATCTGTCACCCCATTGATGGCTGGCTAGGCGGGTGTCCCCTTCCTCCCTCACCAGATCGGA	FFFFFFFFFFFFFFFFFFFFFFFFFFFFFFFFFFFFFFFFFFFFFFFFFFFFFFFFFFFFFFFFFFFFFFFFFFFFFFFFFFF	NH:i:1	HI:i:1	AS:i:67	nM:i:0	NM:i:0	MD:Z:74	jM:B:c,0	jI:B:i,44,67	DG:Z:RN7SK,RN7SK,1	NG:i:0
A00208:119:HNYGGDRXX:2:2120:15962:22060	0	RN7SK	1	255	4S43M24N34M2S	*	0	0	TTTTGGATGTGAGGGCGATCTGGCTGCGACATCTGTCACCCCATTGATGGCTGGCTAGGCGGGTGTCCCCTTCCTCCCTCAGA	FFFFFFF:FFFFFFFFFFFFFFFFFFFFFFFFFFFFFFFFFFFFFFFFFFFFFFFFFFFFFFFFFFFFFFFFFFFFFFFFFFF	NH:i:1	HI:i:1	AS:i:70	nM:i:0	NM:i:0	MD:Z:77	jM:B:c,0	jI:B:i,44,67	DG:Z:RN7SK,RN7SK,1	NG:i:0
A00208:119:HNYGGDRXX:2:2252:14470:16407	0	RN7SK	1	255	3S43M24N37M	*	0	0	TCTGGATGTGAGGGCGATCTGGCTGCGACATCTGTCACCCCATTGATGGCTGGCTAGGCGGGTGTCCCCTTCCTCCCTCACCG	FFFFFFFFFFFFFFFFFFFFFFFFFFFFFFFFFFFFFFFFFFFFFFFFFFFFFFFFFFFFFFFFFFFFFFFFFFFFFFFFFFF	NH:i:1	HI:i:1	AS:i:73	nM:i:0	NM:i:0	MD:Z:80	jM:B:c,0	jI:B:i,44,67	DG:Z:RN7SK,RN7SK,1	NG:i:0
A00208:119:HNYGGDRXX:2:2177:26558:26443	0	RN7SK	1	255	3S37M29N35M7S	*	0	0	TTGGGATGTGAGGGCGATCTGGCTGCGACATCTGTCACCCCTGGCTGGCTAGGCGGGTGTCCCCTTCCTCCCTCAGATCGGA	FFFFFFFFFFFFFFFFFFFFFFFFFFFFFFFFFFFFFFFFFFFFFFFFFFFFFFFFFFFFFFFFFFFFFFFFFFFFFFFFFF	NH:i:1	HI:i:1	AS:i:65	nM:i:0	NM:i:0	MD:Z:72	jM:B:c,0	jI:B:i,38,66	DG:Z:RN7SK,RN7SK,1	NG:i:0
A00208:119:HNYGGDRXX:2:2128:11207:35305	0	RN7SK	1	255	3S43M24N34M3S	*	0	0	TTCGGATGTGAGGGCGATCTGGCTGCGACATCTGTCACCCCATTGATGGCTGGCTAGGCGGGTGTCCCCTTCCTCCCTCAGAT	FFFFFFFFFFFFFFFFFFFFFFFFFFFFFFFFFFFFFFFFFFFFFFFFFFFFFFFFFFFFFFFFFFFFFFFFFFFFFFFFFFF	NH:i:1	HI:i:1	AS:i:70	nM:i:0	NM:i:0	MD:Z:77	jM:B:c,0	jI:B:i,44,67	DG:Z:RN7SK,RN7SK,1	NG:i:0
A00208:119:HNYGGDRXX:2:2206:10538:7216	0	RN7SK	10	255	11S40M18N30M2S	*	0	0	CTTGGATGTGAGGCGATCTGGCTGCGACATCTGTCACCCCATTGATCGCCATGGCTGGCTAGGCGGGTGTCCCCTTCCTCCAG	FFFFFFFFFFFFFFFFFFFFFFFFFFFFFFFFFFFFFFFFFFFFFFFF:FFFFF:FFFFFFFFFFFFFFFFFFFFFFFFFFFF	NH:i:1	HI:i:1	AS:i:64	nM:i:0	NM:i:0	MD:Z:70	jM:B:c,0	jI:B:i,50,67	DG:Z:RN7SK,RN7SK,1	NG:i:0
A00208:119:HNYGGDRXX:2:2130:18936:28995	0	RN7SK	6	255	2S38M24N36M7S	*	0	0	TCTGAGGGCGATCTGGCTGCGACATCTGTCACCCCATTGATGGCTGGCTAGGCGGGTGTCCCCTTCCTCCCTCACCAGATCGG	FFFFFFFFFFFFFFFFFFFFFFFFFFFFFFFFFFFFFFFFFFFFF:FFFFFFFFFFFFFFFFFFFFFFFFFFFFFFFFFFFF:	NH:i:1	HI:i:1	AS:i:67	nM:i:0	NM:i:0	MD:Z:74	jM:B:c,0	jI:B:i,44,67	DG:Z:RN7SK,RN7SK,1	NG:i:0
A00208:119:HNYGGDRXX:2:2264:17336:2863	0	RN7SK	6	255	2S38M24N36M7S	*	0	0	TTTGAGGGCGATCTGGCTGCGACATCTGTCACCCCATTGATGGCTGGCTAGGCGGGTGTCCCCTTCCTCCCTCACCAGATCGG	FFFFFFFF,F:FFF:FFFFFFFFFFFFFFFFFFFFFFFFFFFFFFFFFF:FFFFFFFFFFFFFFFFFFFFFFFFFFFFFFFFF	NH:i:1	HI:i:1	AS:i:67	nM:i:0	NM:i:0	MD:Z:74	jM:B:c,0	jI:B:i,44,67	DG:Z:RN7SK,RN7SK,1	NG:i:0
A00208:119:HNYGGDRXX:2:2229:26277:33066	0	RN7SK	7	255	2S37M24N36M8S	*	0	0	TCGAGGGCGATCTGGCTGCGACATCTGTCACCCCATTGATGGCTGGCTAGGCGGGTGTCCCCTTCCTCCCTCACCAGATCGGA	FFFFF,FFFFFFFFFFFFFFFFFFFFFFFFFFF:FFFFFFFFFFFF,FFFFFFFFFFFFFFFFFFFFFFFFFFFFF:FFFFFF	NH:i:1	HI:i:1	AS:i:66	nM:i:0	NM:i:0	MD:Z:73	jM:B:c,0	jI:B:i,44,67	DG:Z:RN7SK,RN7SK,1	NG:i:0
A00208:119:HNYGGDRXX:2:2273:7762:18004	0	RN7SK	6	255	2S35M22N41M5S	*	0	0	TTTGAGGGCGATCTGGCTGCGACATCTGTCACCCCATTGATCTGGCTGGCTAGGCGGGTGTCCCCTTCCTCCCTCACCAGATC	FFFFFFFFFFFFFFFFFFFFFFFFFFFFFFFFFFFFFFFFFFFFFFFFFFFFFFFFFFFFFFFFFFFFFFFFFFFFFFFFFFF	NH:i:1	HI:i:1	AS:i:69	nM:i:0	NM:i:0	MD:Z:76	jM:B:c,0	jI:B:i,41,62	DG:Z:RN7SK,RN7SK,1	NG:i:0
A00208:119:HNYGGDRXX:2:2274:13313:26334	0	RN7SK	1	255	3S43M17N37M	*	0	0	TCTGGATGTGAGGGCGATCTGGCTGCGACATCTGTCACCCCATTGAGCTGATCTGGCTGGCTAGGCGGGTGTCCCCTTCCTCC	FFFFFFFFFFFFFFFFFFFFFFFFFFFFFFFFFFFFFFFFFFFFFFFFFFFFFFFFFFFFF:FFFFFFFFFFFFFFFFFFFFF	NH:i:1	HI:i:1	AS:i:73	nM:i:0	NM:i:0	MD:Z:80	jM:B:c,0	jI:B:i,44,60	DG:Z:RN7SK,RN7SK,1	NG:i:0
A00208:119:HNYGGDRXX:2:2249:22318:16125	0	RN7SK	1	255	3S43M24N34M3S	*	0	0	TCTGGATGTGAGGGCGATCTGGCTGCGACATCTGTCACCCCATTGATGGCTGGCTAGGCGGGTGTCCCCTTCCTCCCTCAGAT	FFFFFFFFFFFFFFFFFFFFFFFFFFFFFFFFFFFFFFFFFFFFFFFFFFFFFFFFFFFFFFFFFFFFFFFFFFFFFFFFFFF	NH:i:1	HI:i:1	AS:i:70	nM:i:0	NM:i:0	MD:Z:77	jM:B:c,0	jI:B:i,44,67	DG:Z:RN7SK,RN7SK,1	NG:i:0
A00208:119:HNYGGDRXX:2:2265:10592:31955	0	RN7SK	8	255	3S36M24N34M10S	*	0	0	TTTAGGGCGATCTGGCTGCGACATCTGTCACCCCATTGATGGCTGGCTAGGCGGGTGTCCCCTTCCTCCCTCAAGATCGGAAG	FFFFFFFFF:FFFFFFFFFFFFFFFFFFFFFFFFFFFFFFFFFFFFFFFFFFFFFFFFFFFFFFFFFFFFFFFF:FFFFFF,F	NH:i:1	HI:i:1	AS:i:63	nM:i:0	NM:i:0	MD:Z:70	jM:B:c,0	jI:B:i,44,67	DG:Z:RN7SK,RN7SK,1	NG:i:0
A00208:119:HNYGGDRXX:2:2145:15718:4695	0	RN7SK	1	255	4S43M24N34M2S	*	0	0	TCTTGGATGTGAGGGCGATCTGGCTGCGACATCTGTCACCCCATTGATGGCTGGCTAGGCGGGTGTCCCCTTCCTCCCTCAGA	FFFFFFFFFFFFFFFFFFFFFFFFFFFFFFFFFFFFFFFFFFFFFFFFFFFFFFFFFFFFFFFFFFFFFFFFFFFFFFFFFFF	NH:i:1	HI:i:1	AS:i:70	nM:i:0	NM:i:0	MD:Z:77	jM:B:c,0	jI:B:i,44,67	DG:Z:RN7SK,RN7SK,1	NG:i:0
A00208:119:HNYGGDRXX:2:2159:1136:4679	0	RN7SK	6	255	2S38M24N36M7S	*	0	0	TTTGAGGGCGATCTGGCTGCGACATCTGTCACCCCATTGATGGCTGGCTAGGCGGGTGTCCCCTTCCTCCCTCACCAGATCGG	FFFFFFF:FFFFFFFFFFFFFFFFFFFFFFFFFFFFFFF:FF:F:F:,FF:FFFFFFFFFFFFFFFFFFFF:FFFFF,FFFFF	NH:i:1	HI:i:1	AS:i:67	nM:i:0	NM:i:0	MD:Z:74	jM:B:c,0	jI:B:i,44,67	DG:Z:RN7SK,RN7SK,1	NG:i:0
A00208:119:HNYGGDRXX:2:2137:11089:34726	0	RN7SK	1	255	2S43M24N38M	*	0	0	TAGGATGTGAGGGCGATCTGGCTGCGACATCTGTCACCCCATTGATGGCTGGCTAGGCGGGTGTCCCCTTCCTCCCTCACCGC	FFFFFFFFFFFFFFFFFFFFFFFFFFFFFFFFFFFFFFFFFFFFF:FFFFFFFFFFFFFFFFFFFFFFFFFF:FFFFFFFFFF	NH:i:1	HI:i:1	AS:i:74	nM:i:0	NM:i:0	MD:Z:81	jM:B:c,0	jI:B:i,44,67	DG:Z:RN7SK,RN7SK,1	NG:i:0
A00208:119:HNYGGDRXX:2:2162:23647:19742	0	RN7SK	6	255	2S38M24N36M7S	*	0	0	TTTGAGGGCGATCTGGCTGCGACATCTGTCACCCCATTGATGGCTGGCTAGGCGGGTGTCCCCTTCCTCCCTCACCAGATCGG	FFFFFFFFFFFFFFFFFFFFFFFFFFFFFFFFFFFFFFFFFFFFFFFFFFFFFFFFFFFFFFFFFFFFFFFFFFFFFFFFFFF	NH:i:1	HI:i:1	AS:i:67	nM:i:0	NM:i:0	MD:Z:74	jM:B:c,0	jI:B:i,44,67	DG:Z:RN7SK,RN7SK,1	NG:i:0
A00208:119:HNYGGDRXX:2:2224:28537:20384	0	RN7SK	1	255	5S40M22N38M	*	0	0	GGGGGGGATGTGAGGGCGATCTGGCTGCGACATCTGTCACCCCATTGATCTGGCTGGCTAGGCGGGTGTCCCCTTCCTCCCTC	FFFFFFF,FFFFFFFFFFFFFFFFFFFFFFFFFFFFFFFFFFF,FFFFFFFFFFFFFFFFFFFFFFFFFFFFFFFFFFFFFFF	NH:i:1	HI:i:1	AS:i:71	nM:i:0	NM:i:0	MD:Z:78	jM:B:c,0	jI:B:i,41,62	DG:Z:RN7SK,RN7SK,1	NG:i:0
A00208:119:HNYGGDRXX:2:2237:20428:3270	0	RN7SK	6	255	2S38M24N36M7S	*	0	0	TTTGAGGGCGATCTGGCTGCGACATCTGTCACCCCATTGATGGCTGGCTAGGCGGGTGTCCCCTTCCTCCCTCACCAGATCGG	FFFFFFFFFFFFFFFFFFFFFFFFFFFFFFFFFFFFFFFFFFFFFFFFFFFFFFFFFFFFFFFFFFFFFFFFFFFFFFFFFFF	NH:i:1	HI:i:1	AS:i:67	nM:i:0	NM:i:0	MD:Z:74	jM:B:c,0	jI:B:i,44,67	DG:Z:RN7SK,RN7SK,1	NG:i:0
A00208:119:HNYGGDRXX:2:2109:26250:15483	0	RN7SK	1	255	2S50M17N31M	*	0	0	TTGGATGTGAGGGCGATCTGGCTGCGACATCTGTCACCCCATTGATCGCCAGTGGCTGGCTAGGCGGGTGTCCCCTTCCTCCC	FFF:FF:F:FFFFFFFFFFFFFFFFFFFFFFFFFFFFFFFFFFFFFFFF:FFFFFFFFFFFFFFFFFFFFFF,F,FFFFFF,F	NH:i:1	HI:i:1	AS:i:74	nM:i:0	NM:i:0	MD:Z:81	jM:B:c,0	jI:B:i,51,67	DG:Z:RN7SK,RN7SK,1	NG:i:0
A00208:119:HNYGGDRXX:2:2125:10339:7780	0	RN7SK	6	255	2S38M24N36M7S	*	0	0	TTTGAGGGCGATCTGGCTGCGACATCTGTCACCCCATTGATGGCTGGCTAGGCGGGTGTCCCCTTCCTCCCTCACCAGATCGG	FFFFFFFFFFFFFFFFFFFFFFFFFFFFFFFFFFFFFFFFFF,FFFFFFFFFFFFFFFFFFFFFFFFFFFFFFFFFFFFFFFF	NH:i:1	HI:i:1	AS:i:67	nM:i:0	NM:i:0	MD:Z:74	jM:B:c,0	jI:B:i,44,67	DG:Z:RN7SK,RN7SK,1	NG:i:0
A00208:119:HNYGGDRXX:2:2213:23303:16579	0	RN7SK	9	255	3S35M24N45M	*	0	0	ACTGGGCGATCTGGCTGCGACATCTGTCACCCCATTGATGGCTGGCTAGGCGGGTGTCCCCTTCCTCCCTCACCGCTCCATGT	FFFFFFFFFFFFFFFFFFFFFFFFFFFFFFFFFFFFFFFFFFFFFFFFFFFFFFFFFFFFFFFFFFFFFFFFFFFFFFFFFFF	NH:i:1	HI:i:1	AS:i:73	nM:i:0	NM:i:0	MD:Z:80	jM:B:c,0	jI:B:i,44,67	DG:Z:RN7SK,RN7SK,1	NG:i:0
A00208:119:HNYGGDRXX:2:2176:20473:3881	0	RN7SK	1	255	4S38M31N29M12S	*	0	0	TTTTGGATGTGAGGGCGATCTGGCTGCGACATCTGTCACCCCGCTGGCTAGGCGGGTGTCCCCTTCCTCCCAGATCGGAAGAG	FFFFFFFFFFFFFFFFFFFFFFFFFFFFFFFFFFFFFFFFFFFFFFFFFFFFFFFFFFFFFFFFFFFFFFFFFFFFFFFFFFF	NH:i:1	HI:i:1	AS:i:60	nM:i:0	NM:i:0	MD:Z:67	jM:B:c,0	jI:B:i,39,69	DG:Z:RN7SK,RN7SK,1	NG:i:0
A00208:119:HNYGGDRXX:2:2108:29125:10880	0	RN7SK	12	255	2S25M34N30M26S	*	0	0	TTCGATCTGGCTGCGACATCTGTCACCCTGGCTAGGCGGGTGTCCCCTTCCTCCCTCGGGGTTCGATTCCGGAGAGGGAGCCT	FFFFFFFFFFFFFFFFFFFFFFFFFFFFFFFFFFFFFFFF:FFFFFFF:FFFFFFFFFFFFFFFFFFFFFFFFFFFFFFFF:F	NH:i:1	HI:i:1	AS:i:49	nM:i:0	NM:i:0	MD:Z:55	jM:B:c,0	jI:B:i,37,70	DG:Z:RN7SK,RN7SK,1	NG:i:0
A00208:119:HNYGGDRXX:2:2258:9453:33458	0	RN7SK	1	255	3S49M18N31M	*	0	0	AGGGGATGTGAGGGCGATCTGGCTGCGACATCTGTCACCCCATTGATCGCCATGGCTGGCTAGGCGGGTGTCCCCTTCCTCCC	FFFFFFFFFFFFFFFFFFFFFFFFFFFFFFFFFFFFFFFFFFFFFFFF:FFFFFFFFFFFFFFFFFFFFFFFFFFFFFFFFFF	NH:i:1	HI:i:1	AS:i:73	nM:i:0	NM:i:0	MD:Z:80	jM:B:c,0	jI:B:i,50,67	DG:Z:RN7SK,RN7SK,1	NG:i:0
A00208:119:HNYGGDRXX:2:2240:29568:36292	0	RN7SK	6	255	2S38M24N36M7S	*	0	0	TTTGAGGGCGATCTGGCTGCGACATCTGTCACCCCATTGATGGCTGGCTAGGCGGGTGTCCCCTTCCTCCCTCACCAGATCGG	FFFFFFFFFFFFFFFFFFFFFFFFFFFFFFFFFFFFFFFFFFFFFFFFFFFFFFFFFFFFFFFFFFFFFFFFFFFFFFFFFFF	NH:i:1	HI:i:1	AS:i:67	nM:i:0	NM:i:0	MD:Z:74	jM:B:c,0	jI:B:i,44,67	DG:Z:RN7SK,RN7SK,1	NG:i:0
A00208:119:HNYGGDRXX:2:2132:9923:17613	0	RN7SK	1	255	2S43M24N38M	*	0	0	TGGGATGTGAGGGCGATCTGGCTGCGACATCTGTCACCCCATTGATGGCTGGCTAGGCGGGTGTCCCCTTCCTCCCTCACCGC	FFFFFFFFFFFFFFFFFFFFFFFFFFFFFFFFFFFFFFFFFFFFFFFFFFFFFFFFFFFFFFFFFFFFFFFFFFFFFFFFFFF	NH:i:1	HI:i:1	AS:i:74	nM:i:0	NM:i:0	MD:Z:81	jM:B:c,0	jI:B:i,44,67	DG:Z:RN7SK,RN7SK,1	NG:i:0
A00208:119:HNYGGDRXX:2:2245:21377:17973	0	RN7SK	1	255	2S44M26N31M6S	*	0	0	ACGGATGTGAGGGCGATCTGGCTGCGACATCTGTCACCCCATTGATCTGGCTAGGCGGGTGTCCCCTTCCTCCCTCAGATCGG	FFFFFFFFFFFFFFFFFFFFFFFFFFFFFFFFFFFFFFFFFFFFFFFFFFFFFFFFFFFFFFFFFFFFFFFFFFFFFFFFFFF	NH:i:1	HI:i:1	AS:i:68	nM:i:0	NM:i:0	MD:Z:75	jM:B:c,0	jI:B:i,45,70	DG:Z:RN7SK,RN7SK,1	NG:i:0
A00208:119:HNYGGDRXX:2:2271:9308:2049	0	RN7SK	1	255	4S43M24N36M	*	0	0	TTCTGGATGTGAGGGCGATCTGGCTGCGACATCTGTCACCCCATTGATGGCTGGCTAGGCGGGTGTCCCCTTCCTCCCTCACC	FFFFFFFFFFFFFFFFFFFFFFFFFFFFFFFFFFFFFFFFFFFFFFFFFFFFFFFFFF:FFFFFFFFFFFFFFFFFFFFFFFF	NH:i:1	HI:i:1	AS:i:72	nM:i:0	NM:i:0	MD:Z:79	jM:B:c,0	jI:B:i,44,67	DG:Z:RN7SK,RN7SK,1	NG:i:0
A00208:119:HNYGGDRXX:2:2211:28800:35681	0	RN7SK	6	255	2S42M18N38M1S	*	0	0	TTTGAGGGCGATCTGGCTGCGACATCTGTCACCCCATTGATCGCTCTGGCTGGCTAGGCGGGTGTCCCCTTCCTCCCTCACCA	:FFFFF:F:FFFFFF:FFFFFFFFFFFFFFFFFFFFFFFFFF,FFFFFFFFFFFFFFFFF:FFFFFFFFFFFFFFFFFFFFFF	NH:i:1	HI:i:1	AS:i:73	nM:i:0	NM:i:0	MD:Z:80	jM:B:c,0	jI:B:i,48,65	DG:Z:RN7SK,RN7SK,1	NG:i:0
A00208:119:HNYGGDRXX:2:2140:31195:1626	0	RN7SK	1	255	4S43M24N36M	*	0	0	TTCTGGATGTGAGGGCGATCTGGCTGCGACATCTGTCACCCCATTGATGGCTGGCTAGGCGGGTGTCCCCTTCCTCCCTCACC	FFFFFFFFFFFFFFFFFFFFFFFFFFFFFFFFFFFFFFFFFFFFFFFFFFFFFFFFFFFFFFFFFFFFFFFFFFFFFFFFFFF	NH:i:1	HI:i:1	AS:i:72	nM:i:0	NM:i:0	MD:Z:79	jM:B:c,0	jI:B:i,44,67	DG:Z:RN7SK,RN7SK,1	NG:i:0
A00208:119:HNYGGDRXX:2:2167:8323:26303	0	RN7SK	1	255	2S40M22N41M	*	0	0	TAGGATGTGAGGGCGATCTGGCTGCGACATCTGTCACCCCATTGATCTGGCTGGCTAGGCGGGTGTCCCCTTCCTCCCTCACC	FFFFFFFFFFFFFFFFFFFFFFFFFFFF:FFFFFFFFFFFFFFFFFFFFFFFFFFFFFFFFFFFFFFFFFFFFFFFFFFFFFF	NH:i:1	HI:i:1	AS:i:74	nM:i:0	NM:i:0	MD:Z:81	jM:B:c,0	jI:B:i,41,62	DG:Z:RN7SK,RN7SK,1	NG:i:0
A00208:119:HNYGGDRXX:2:2249:17011:31861	0	RN7SK	6	255	2S38M24N34M9S	*	0	0	TTTGAGGGCGATCTGGCTGCGACATCTGTCACCCCATTGATGGCTGGCTAGGCGGGTGTCCCCTTCCTCCCTCAAGATCGGAA	FFFFFFFFFFFFFFFFFFFFFFFFFFFFFFFFFFFFFFFFFFFFFFFFFFFFFFFFFFFFFFFFFFFFFFFFFFFFFFFFFFF	NH:i:1	HI:i:1	AS:i:65	nM:i:0	NM:i:0	MD:Z:72	jM:B:c,0	jI:B:i,44,67	DG:Z:RN7SK,RN7SK,1	NG:i:0
A00208:119:HNYGGDRXX:2:2249:10031:18490	0	RN7SK	1	255	4S40M29N32M7S	*	0	0	TTTGGGATGTGAGGGCGATCTGGCTGCGACATCTGTCACCCCATGCTGGCTAGGCGGGTGTCCCCTTCCTCCCTCAGATCGGA	FFFFFFFFFFFFFFFFFFFFFFFFFFFFFFFFFFFFFFFFFFFFFFFFFFFFFFFFFFFFFFFFFFFFFFFFFFFFFF:FFFF	NH:i:1	HI:i:1	AS:i:65	nM:i:0	NM:i:0	MD:Z:72	jM:B:c,0	jI:B:i,41,69	DG:Z:RN7SK,RN7SK,1	NG:i:0
A00208:119:HNYGGDRXX:2:2109:28528:8938	0	RN7SK	1	255	4S43M24N34M2S	*	0	0	TTTTGGATGTGAGGGCGATCTGGCTGCGACATCTGTCACCCCATTGATGGCTGGCTAGGCGGGTGTCCCCTTCCTCCCTCAGA	FFFFFFFFFFFFFFF:FFFFFFFFFFFFFFFFFFFFFFFFFFFFFFFFFFFFFFFFFF,FFFFFFFFFFFFFF:FFF,FFFFF	NH:i:1	HI:i:1	AS:i:70	nM:i:0	NM:i:0	MD:Z:77	jM:B:c,0	jI:B:i,44,67	DG:Z:RN7SK,RN7SK,1	NG:i:0
A00208:119:HNYGGDRXX:2:2136:17390:6965	0	RN7SK	7	255	3S45M16N35M	*	0	0	TTCGAGGGCGATCTGGCTGCGACATCTGTCACCCCATTGATCGCCAGGTGGCTGGCTAGGCGGGTGTCCCCTTCCTCCCTCAC	FFFFFFFF:FFFFFFFFFFFFFFFFFFFFFFFFFFFFFFFFFFFFFFFFFFFFFFFFFF:FFFFFFFFFFFFFFFFFFFFFFF	NH:i:1	HI:i:1	AS:i:73	nM:i:0	NM:i:0	MD:Z:80	jM:B:c,0	jI:B:i,52,67	DG:Z:RN7SK,RN7SK,1	NG:i:0
A00208:119:HNYGGDRXX:2:2204:31458:18302	0	RN7SK	1	255	4S43M24N36M	*	0	0	TTTTGGATGTGAGGGCGATCTGGCTGCGACATCTGTCACCCCATTGATGGCTGGCTAGGCGGGTGTCCCCTTCCTCCCTCACC	FFFFF:FF:FFFFFFFFFF:FFFFFFFFF:FF,FFFFFFFFFFFF:FFF,FFF,FF:F,FFFFFFFF:FFFFF:FFFFFFF,F	NH:i:1	HI:i:1	AS:i:72	nM:i:0	NM:i:0	MD:Z:79	jM:B:c,0	jI:B:i,44,67	DG:Z:RN7SK,RN7SK,1	NG:i:0
A00208:119:HNYGGDRXX:2:2158:20826:28103	0	RN7SK	9	255	3S35M24N34M11S	*	0	0	TTGGGGCGATCTCGCTGCGACATCTGTCACCCCATTGATGGCTGGCTAGGCGGGTGTCCCCTTCCTCCCTCAAGATCGGAAGA	FFFFFFFFFFFFFFFFFFF:FF:FFFFFFFFFFFFFFFFFFFFFFF:FFFFFFFF:FFFFFFFFFFFFFFFFFFFFFFFFFFF	NH:i:1	HI:i:1	AS:i:60	nM:i:1	NM:i:1	MD:Z:9G59	jM:B:c,0	jI:B:i,44,67	DG:Z:RN7SK,RN7SK,1	NG:i:0
A00208:119:HNYGGDRXX:2:2204:6677:27712	0	RN7SK	12	255	3S32M24N36M12S	*	0	0	TTTCGATCTGGCTGCGACATCTGTCACCCCATTGATGGCTGGCTAGGCGGGTGTCCCCTTCCTCCCTCACCAGATCGGAAGAG	FFF:FFFFFF:FFFFFF:FFFFFFFFFFFFFFFFFFFFFFFFFFFFFFFF:FFFFFFFFFFFFFFFFFFFFFFFFFFFF:FFF	NH:i:1	HI:i:1	AS:i:61	nM:i:0	NM:i:0	MD:Z:68	jM:B:c,0	jI:B:i,44,67	DG:Z:RN7SK,RN7SK,1	NG:i:0
A00208:119:HNYGGDRXX:2:2212:6126:28855	0	RN7SK	1	255	2S43M24N38M	*	0	0	ACGGATGTGAGGGCGATCTGGCTGCGACATCTGTCACCCCATTGATGGCTGGCTAGGCGGGTGTCCCCTTCCTCCCTCACCGC	FFFFFF:FFFFFFFFFFFFFFFFFFFFFFFFFFFFFFFFFFFFFFFFFFFFFFFFF:FFFFFFFFFFFFFFFFFFFFFFFFFF	NH:i:1	HI:i:1	AS:i:74	nM:i:0	NM:i:0	MD:Z:81	jM:B:c,0	jI:B:i,44,67	DG:Z:RN7SK,RN7SK,1	NG:i:0
A00208:119:HNYGGDRXX:2:2176:24252:27649	0	RN7SK	3	255	41M24N42M	*	0	0	ATGTGAGGGCGATCTGGCTGCGACATCTGTCACCCCATTGATGGCTGGCTAGGCGGGTGTCCCCTTCCTCCCTCACCGCTCCA	FFFFFFFFFFFFFFFFFFFFFFFFFFFFFFFFFFFFFFFFFFFFFFFFFFFFFFFFFFFFFFFFFFFFFFFFFFFFFFFFFFF	NH:i:1	HI:i:1	AS:i:76	nM:i:0	NM:i:0	MD:Z:83	jM:B:c,0	jI:B:i,44,67	DG:Z:RN7SK,RN7SK,1	NG:i:0
A00208:119:HNYGGDRXX:2:2212:6289:29136	0	RN7SK	1	255	2S43M24N38M	*	0	0	ACGGATGTGAGGGCGATCTGGCTGCGACATCTGTCACCCCATTGATGGCTGGCTAGGCGGGTGTCCCCTTCCTCCCTCACCGC	FFFFFFFFFFFFFFFFFFFFFFFFFFFFFFFFFFFFFFFFFFFFFFFFFFFFFFFFFFFFFFFFFFFFFFFFFFFFFFFFFFF	NH:i:1	HI:i:1	AS:i:74	nM:i:0	NM:i:0	MD:Z:81	jM:B:c,0	jI:B:i,44,67	DG:Z:RN7SK,RN7SK,1	NG:i:0
A00208:119:HNYGGDRXX:2:2162:23999:22263	0	RN7SK	6	255	2S38M24N36M7S	*	0	0	TTTGAGGGCGATCTGGCTGCGACATCTGTCACCCCATTGATGGCTGGCTAGGCGGGTGTCCCCTTCCTCCCTCACCAGATCGG	FFFFFFFFFFFFFFFFFFFFFFFFFFFFFFFFFFFFFFFFFFFFFFFFFFFFFFFFFFFFFFFFFFFFFFFFFFFFFFFFFFF	NH:i:1	HI:i:1	AS:i:67	nM:i:0	NM:i:0	MD:Z:74	jM:B:c,0	jI:B:i,44,67	DG:Z:RN7SK,RN7SK,1	NG:i:0
A00208:119:HNYGGDRXX:2:2235:27624:27571	0	RN7SK	1	255	4S43M24N36M	*	0	0	TTTTGGATGTGAGGGCGATCTGGCTGCGACATCTGTCACCCCATTGATGGCTGGCTAGGCGGGTGTCCCCTTCCTCCCTCACC	FFFFFFFFFFFFFFFFFFFFFF:FFFFFFFFFFFFFFFFFFFFFFFFFFFFFFFFFFFFFFFFFFFFFFFFFFFFFFFFFFFF	NH:i:1	HI:i:1	AS:i:72	nM:i:0	NM:i:0	MD:Z:79	jM:B:c,0	jI:B:i,44,67	DG:Z:RN7SK,RN7SK,1	NG:i:0
A00208:119:HNYGGDRXX:2:2144:10122:20243	0	RN7SK	13	255	3S31M24N49M	*	0	0	TTTGATCTGGCTGCGACATCTGTCACCCCATTGATGGCTGGCTAGGCGGGTGTCCCCTTCCTCCCTCACCGCTCCATGTGCGT	FFFFFFFFFFFFFFFFFFFFFFFFFFFFFFFFFFFFFFFFFFFFFFFFFFFFFFFFFFFFFFFFFFFFFFFFFFFFFFFFFFF	NH:i:1	HI:i:1	AS:i:73	nM:i:0	NM:i:0	MD:Z:80	jM:B:c,0	jI:B:i,44,67	DG:Z:RN7SK,RN7SK,1	NG:i:0
A00208:119:HNYGGDRXX:2:2150:21007:33395	0	RN7SK	6	255	2S38M24N36M7S	*	0	0	TTTGAGGGCGATCTGGCTGCGACATCTGTCACCCCATTGATGGCTGGCTAGGCGGGTGTCCCCTTCCTCCCTCACCAGATCGG	FFF:FFFFFFFFFFFFFFFFFFFFFFFFFFFFFFFFFFFFFFFFFFFFFFFFFFFFFFFFFFFFFFFFFFFFFFFFFFFFFFF	NH:i:1	HI:i:1	AS:i:67	nM:i:0	NM:i:0	MD:Z:74	jM:B:c,0	jI:B:i,44,67	DG:Z:RN7SK,RN7SK,1	NG:i:0
A00208:119:HNYGGDRXX:2:2261:21685:15342	0	RN7SK	1	255	3S41M28N30M9S	*	0	0	TCGGGATGTGAGGGCGATCTGGCTGCGACATCTGTCACCCCATTGCTGGCTAGGCGGGTGTCCCCTTCCTCCCTAGATCGGAA	FFFFFFFFFFFFFFFFFFFFFFFFFFFFFFFFFFFFFFFFFFFFFFFFFFFFFFFFFFFFFFFFFFFFFFFFFFFFFFFFFF:	NH:i:1	HI:i:1	AS:i:64	nM:i:0	NM:i:0	MD:Z:71	jM:B:c,0	jI:B:i,42,69	DG:Z:RN7SK,RN7SK,1	NG:i:0
A00208:119:HNYGGDRXX:2:2202:14488:34882	0	RN7SK	1	255	4S45M20N34M	*	0	0	TTTTGGATGTGAGGGCGATCTGGCTGCGACAGCTGTCACCCCATTGATCTCTGGCTGGCTAGGCGGGTGTCCCCTTCCTCCCT	FFFFFFFFFFFFFFFFFFFFFFFFFFFFFFF,FFFFFFFFFFFFFFFFFFFFFFFFFFFFFFFFFFFFFFFFFFFFFFFFFFF	NH:i:1	HI:i:1	AS:i:70	nM:i:1	NM:i:1	MD:Z:27T51	jM:B:c,0	jI:B:i,46,65	DG:Z:RN7SK,RN7SK,1	NG:i:0
A00208:119:HNYGGDRXX:2:2240:22218:9533	0	RN7SK	1	255	3S43M24N37M	*	0	0	TTGGGATGTGAGGGCGATCTGGCTGCGACATCTGTCACCCCATTGATGGCTGGCTAGGCGGGTGTCCCCTTCCTCCCTCACCG	FFFFFFFFFFFFFFFFFFFFFFFFFFFFFFFFFFFFFFFFFFFFFFFF:FFFFFFFFFFFFFFFFFFFFFFFFFFFFFFFFFF	NH:i:1	HI:i:1	AS:i:73	nM:i:0	NM:i:0	MD:Z:80	jM:B:c,0	jI:B:i,44,67	DG:Z:RN7SK,RN7SK,1	NG:i:0
A00208:119:HNYGGDRXX:2:2106:27516:6621	0	RN7SK	1	255	4S43M24N36M	*	0	0	TTTCGGATGTGAGGGCGATCTGGCTGCGACATCTGTCACCCCATTGATGGCTGGCTAGGCGGGTGTCCCCTTCCTCCCTCACC	FFFFFFFFFFFFFFF:FFFFFFFFFFFFFFFFFFFFFFFFFFFF:FFFFFFFFFFFFF,FFFFFFFF:FFFFFFFFFFFFFFF	NH:i:1	HI:i:1	AS:i:72	nM:i:0	NM:i:0	MD:Z:79	jM:B:c,0	jI:B:i,44,67	DG:Z:RN7SK,RN7SK,1	NG:i:0
A00208:119:HNYGGDRXX:2:2233:15501:13714	0	RN7SK	1	255	3S43M24N34M3S	*	0	0	TTTGGATGTGAGGGCGATCTGGCTGCGACATCTGTCACCCCATTGATGGCTGGCTAGGCGGGTGTCCCCTTCCTCCCTCAGAT	FFFFFFFFFFFFFFFFFFFFFFFFFFFFFFFFFFFFFFFFFFFFFFFFFFFFFFFFFFFFFFFFFFFFFFFFFFFFFFFFFFF	NH:i:1	HI:i:1	AS:i:70	nM:i:0	NM:i:0	MD:Z:77	jM:B:c,0	jI:B:i,44,67	DG:Z:RN7SK,RN7SK,1	NG:i:0
A00208:119:HNYGGDRXX:2:2232:28510:30514	0	RN7SK	6	255	2S38M24N36M6S	*	0	0	TTTGAGGGCGATCTGGCTGCGACATCTGTCACCCCATTGATGGCTGGCTAGGCGGGTGTCCCCTTCCTCCCTCACCAGATCG	FFFFFFFF:F:FFFFFFFFFFFFFFFFFFFFFFFFFFFFFFFFFFFF:FFFFFFFFFF:FFFFFFFFFFFFFFFFFFFFFFF	NH:i:1	HI:i:1	AS:i:67	nM:i:0	NM:i:0	MD:Z:74	jM:B:c,0	jI:B:i,44,67	DG:Z:RN7SK,RN7SK,1	NG:i:0
A00208:119:HNYGGDRXX:2:2248:29776:35305	0	RN7SK	6	255	2S32M29N44M5S	*	0	0	TTTGAGGGCGATCTGGCTGCGACATCTGTCACCCCTGGCTGGCTAGGCGGGTGTCCCCTTCCTCCCTCACCGCTCCATAGATC	FFFFFFFFFFFFFFFFFFFFFFFFFFFFFFFFFFFFFFFFFFFFFFFFFFFFFFFFFFFFFFFFFFFFFFFFFFFFFFFFFFF	NH:i:1	HI:i:1	AS:i:69	nM:i:0	NM:i:0	MD:Z:76	jM:B:c,0	jI:B:i,38,66	DG:Z:RN7SK,RN7SK,1	NG:i:0
A00208:119:HNYGGDRXX:2:2273:13268:29418	0	RN7SK	1	255	3S51M16N29M	*	0	0	TTCGGATGTGAGGGCGATCTGGCTGCGACATCTGTCACCCCATTGATCGCCAGGTGGCTGGCTAGGCGGGTGTCCCCTTCCTC	FFFFFFFFFFFFFFFFFFFFFFFFFFFFFFFFFFFFFFFFFFFFFFFFFFFFFFFFFFFFFFFFFFFFFFFFFFFFFFFFFFF	NH:i:1	HI:i:1	AS:i:73	nM:i:0	NM:i:0	MD:Z:80	jM:B:c,0	jI:B:i,52,67	DG:Z:RN7SK,RN7SK,1	NG:i:0
A00208:119:HNYGGDRXX:2:2222:27254:24768	0	RN7SK	6	255	3S40M20N38M2S	*	0	0	TTTTGAGGGCGATCTGGCTGCGACATCTGTCACCCCATTGATCTCTGGCTGGCTAGGCGGGTGTCCCCTTCCTCCCTCACCAG	FFFFFFFFFFFFFFFFFFFFFFFFFFFFFFFFFFFFFFFFFFFFFFFFFFFFFFFFF,FFFFFFFFFFFFFFFFFFFFFFFFF	NH:i:1	HI:i:1	AS:i:71	nM:i:0	NM:i:0	MD:Z:78	jM:B:c,0	jI:B:i,46,65	DG:Z:RN7SK,RN7SK,1	NG:i:0
A00208:119:HNYGGDRXX:2:2254:23059:34319	0	RN7SK	8	255	3S36M24N34M10S	*	0	0	TTTAGGGCGATCTGGCTGCGACATCTGTCACCCCATTGATGGCTGGCTAGGCGGGTGTCCCCTTCCTCCCTCAGATCGGAAGA	F:FFFFFFFFFFFFFFFFFFFFFFFFFFFFFFFFF:FFFFFFFFFFFFFFFFFFFFFFFFFFFFFFFFFFFFFFFFF:FFFFF	NH:i:1	HI:i:1	AS:i:63	nM:i:0	NM:i:0	MD:Z:70	jM:B:c,0	jI:B:i,44,67	DG:Z:RN7SK,RN7SK,1	NG:i:0
A00208:119:HNYGGDRXX:2:2255:24939:21637	0	RN7SK	1	255	4S43M24N34M2S	*	0	0	TTTTGGATGTGAGGGCGATCTGGCTGCGACATCTGTCACCCCATTGATGGCTGGCTAGGCGGGTGTCCCCTTCCTCCCTCAGA	FFFFFFFFFFFFFFFFFFFFF:FFFFFFFFFFFFFFFFFFFFFFFFFFFFFFFFF:FFFFFFFFFFFFFFFFFFFFFFFFFFF	NH:i:1	HI:i:1	AS:i:70	nM:i:0	NM:i:0	MD:Z:77	jM:B:c,0	jI:B:i,44,67	DG:Z:RN7SK,RN7SK,1	NG:i:0
A00208:119:HNYGGDRXX:2:2144:17418:7670	0	RN7SK	6	255	2S38M24N43M	*	0	0	TTTGAGGGCGATCTGGCTGCGACATCTGTCACCCCATTGATGGCTGGCTAGGCGGGTGTCCCCTTCCTCCCTCACCGCTCCAT	FFFFFFFFFFFFFFFFFFFFFFFFFFFFFFFFFFFFFFFFFFFFFFFFFFFFFFFFFFFFFFFFFFFFFFFFFFFFFFFFFFF	NH:i:1	HI:i:1	AS:i:74	nM:i:0	NM:i:0	MD:Z:81	jM:B:c,0	jI:B:i,44,67	DG:Z:RN7SK,RN7SK,1	NG:i:0
A00208:119:HNYGGDRXX:2:2158:16333:27931	0	RN7SK	9	255	3S35M24N34M11S	*	0	0	TTGGGGCGATCTCGCTGCGACATCTGTCACCCCATTGATGGCTGGCTAGGCGGGTGTCCCCTTCCTCCCTCAAGATCGGAAGA	FFFFFFFFFFFFFFFFFFFFFFFFFFFFFFFFFFFFFFFFFFFFFFFFFFFFFFFFFFFFF:FFFFFFFFFFFFFFFFFFFFF	NH:i:1	HI:i:1	AS:i:60	nM:i:1	NM:i:1	MD:Z:9G59	jM:B:c,0	jI:B:i,44,67	DG:Z:RN7SK,RN7SK,1	NG:i:0
A00208:119:HNYGGDRXX:2:2210:4453:35070	0	RN7SK	6	255	3S40M15N40M	*	0	0	GTTTGAGGGCGATCTGGCTGCGACATCTGTCACCCCATTGATCGCTGATCTGGCTGGCTAGGCGGGTGTCCCCTTCCTCCCTC	FFFFFFFFFFFFFFFFFFFFFFFFFFFFFFFFFFFFFFFFFFFFFFFFFFFFFFFFFFFFFFFFFFFFFFF:FFFFFFFFFFF	NH:i:1	HI:i:1	AS:i:73	nM:i:0	NM:i:0	MD:Z:80	jM:B:c,0	jI:B:i,46,60	DG:Z:RN7SK,RN7SK,1	NG:i:0
A00208:119:HNYGGDRXX:2:2108:27489:28808	0	RN7SK	1	255	50M17N33M	*	0	0	GGATGTGAGGGCGATCTGGCTGCGACATCTGTCACCCCATTGATCGCCAGTGGCTGGCTAGGCGGGTGTCCCCTTCCTCCCTC	:FF:FFFFFFFFFFFFFFFFFFFFFFFFFFFF,FFFF,FFF:FFFFFFFF:FFFFFFFFFFFFF:FFF:FFFFFFFFFFFFFF	NH:i:1	HI:i:1	AS:i:76	nM:i:0	NM:i:0	MD:Z:83	jM:B:c,0	jI:B:i,51,67	DG:Z:RN7SK,RN7SK,1	NG:i:0
A00208:119:HNYGGDRXX:2:2253:31448:22764	0	RN7SK	7	255	3S34M22N46M	*	0	0	TTCGAGGGCGATCTGGCTGCGACATCTGTCACCCCATTGATCTGGCTGGCTAGGCGGGTGTCCCCTTCCTCCCTCACCGCTCC	FFFFFFFFFFFFFFFFFFFFFFFFFFFFFFFFFFFFFFFFFFFFFFFFFFFFFFFFFFFFFFFFFFFFFFFFFFFFFFFFFFF	NH:i:1	HI:i:1	AS:i:73	nM:i:0	NM:i:0	MD:Z:80	jM:B:c,0	jI:B:i,41,62	DG:Z:RN7SK,RN7SK,1	NG:i:0
A00208:119:HNYGGDRXX:2:2228:5873:22842	0	RN7SK	1	255	3S45M20N35M	*	0	0	TCTGGATGTGAGGGCGATCTGGCTGCGACATCTGTCACCCCATTGATCTCTGGCTGGCTAGGCGGGTGTCCCCTTCCTCCCTC	FFFFFFFFFFFFFFFFFFFFFFFFFFFFFFFFFFFFFFFFFFFFFFFFFFFFFFFFFFFFFFFFFFFFFF:FFFFFFFFFFFF	NH:i:1	HI:i:1	AS:i:73	nM:i:0	NM:i:0	MD:Z:80	jM:B:c,0	jI:B:i,46,65	DG:Z:RN7SK,RN7SK,1	NG:i:0
A00208:119:HNYGGDRXX:2:2203:25427:2910	0	RN7SK	7	255	3S37M24N36M7S	*	0	0	TTCGAGGGCGATCTGGCTGCGAAATCTGTCACCCCATTGATGGCTGGCTAGGCGGGTGTCCCCTTCCTCCCTCACCAGATCGG	FFFFFFFFFFFFFFFFFFFFFFFFFFFFFFFFFFFFFFFFFFFFFFFFFFFFFF:FFFFFFFFFFFFFFFFFFFFFFFFFFFF	NH:i:1	HI:i:1	AS:i:64	nM:i:1	NM:i:1	MD:Z:19C53	jM:B:c,0	jI:B:i,44,67	DG:Z:RN7SK,RN7SK,1	NG:i:0
A00208:119:HNYGGDRXX:2:2231:10031:14481	0	RN7SK	1	255	4S43M24N32M4S	*	0	0	TTGTGGATGTGAGGGCGATCTGGCTGCGACATCTGTCACCCCATTGATGGCTGGCTAGGCGGGTGTCCCCTTCCTCCCTAGAT	FFFFFFFFFFFFFFFFFFFFFFFFFFFFFFFFFFFFFFFFFFFFFFFFFFFFFFFF:FFFFFFFFFFFFFFFFFFFFFFFFFF	NH:i:1	HI:i:1	AS:i:68	nM:i:0	NM:i:0	MD:Z:75	jM:B:c,0	jI:B:i,44,67	DG:Z:RN7SK,RN7SK,1	NG:i:0
A00208:119:HNYGGDRXX:2:2270:17517:36245	0	RN7SK	13	255	4S28M22N51M	*	0	0	TTTTGATCTGGCTGCGACATCTGTCACCCCATTGATCTGGCTGGCTAGGCGGGTGTCCCCTTCCTCCCTCACCGCTCCATGTG	FFFFF:FFFFFFFFFFFFFFFFFFFFFFFFFFFFFFFFFFFFFFFFFFFF:FFFFFFFFFFFFFFFFFFFFFFFF:FFFFFFF	NH:i:1	HI:i:1	AS:i:72	nM:i:0	NM:i:0	MD:Z:79	jM:B:c,0	jI:B:i,41,62	DG:Z:RN7SK,RN7SK,1	NG:i:0
A00208:119:HNYGGDRXX:2:2213:30915:12101	0	RN7SK	1	255	4S40M22N39M	*	0	0	TTTTGGATGTGAGGGCGATCTGGCTGCGACATCTGTCACCCCATTGATCTGGCTGGCTAGGCGGGTGTCCCCTTCCTCCCTCA	FFFFFFFFFFFFFFFFFFFFFFFFFFFFFFFFFFFFFFFFFFFFFFFFFFFFFFFFFFFFFFFFFFFFFFFFFFFFFFFFFFF	NH:i:1	HI:i:1	AS:i:72	nM:i:0	NM:i:0	MD:Z:79	jM:B:c,0	jI:B:i,41,62	DG:Z:RN7SK,RN7SK,1	NG:i:0
A00208:119:HNYGGDRXX:2:2145:13331:6480	0	RN7SK	1	255	4S43M24N34M2S	*	0	0	TCTTGGATGTGAGGGCGATCTGGCTGCGACATCTGTCACCCCATTGATGGCTGGCTAGGCGGGTGTCCCCTTCCTCCCTCAGA	FFFFFFFFFFFFFFFFFFFFFFFFFFFFFFFFFFFFFFFFFFFFFFFFFFFFFFFFFFFFFFFFFFFFFFFFFFFFFFF:FFF	NH:i:1	HI:i:1	AS:i:70	nM:i:0	NM:i:0	MD:Z:77	jM:B:c,0	jI:B:i,44,67	DG:Z:RN7SK,RN7SK,1	NG:i:0
A00208:119:HNYGGDRXX:2:2240:27326:19445	0	RN7SK	6	255	2S38M24N40M3S	*	0	0	TCTGAGGGCGATCTGGCTGCGACATCTGTCACCCCATTGATGGCTGGCTAGGCGGGTGTCCCCTTCCTCCCTCACAGATCGGA	FFFF:FFFFFFFFFFFFFFFFFF:FFFFFFFFFFFFFFFFFFFFFFFFFFFFFFFFFFFFFFFFFFFFFFFFFFFF,FFFFFF	NH:i:1	HI:i:1	AS:i:67	nM:i:2	NM:i:2	MD:Z:73C1C2	jM:B:c,0	jI:B:i,44,67	DG:Z:RN7SK,RN7SK,1	NG:i:0
A00208:119:HNYGGDRXX:2:2176:24975:19413	0	RN7SK	1	255	2S51M16N30M	*	0	0	ATGGATGTGAGGGCGATCTGGCTGCGACATCTGTCACCCCATTGATCGCCAGGTGGCTGGCTAGGCGGGTGTTCCCTTCCTCC	FFFFFFFFFFFFFFFFFFFFFFFFFFFFFFFFFFFFFFFFFFFFFFFFFFFFFFFFFFFFFFFFFFFFFFFFFFFFFFFFFFF	NH:i:1	HI:i:1	AS:i:72	nM:i:1	NM:i:1	MD:Z:70C10	jM:B:c,0	jI:B:i,52,67	DG:Z:RN7SK,RN7SK,1	NG:i:0
A00208:119:HNYGGDRXX:2:2273:7826:17895	0	RN7SK	6	255	2S35M22N41M5S	*	0	0	TTTGAGGGCGATCTGGCTGCGACATCTGTCACCCCATTGATCTGGCTGGCTAGGCGGGTGTCCCCTTCCTCCCTCACCAGATC	FFFFFFFFFFFFFFFFFFFFFFFFFFFFFFFFFFFFFFFFFFFFFFFFFFFFFFFFFFFFFFFFFFFFFFFFFFFFFFFFFFF	NH:i:1	HI:i:1	AS:i:69	nM:i:0	NM:i:0	MD:Z:76	jM:B:c,0	jI:B:i,41,62	DG:Z:RN7SK,RN7SK,1	NG:i:0
A00208:119:HNYGGDRXX:2:2244:20229:24189	0	RN7SK	1	255	4S43M24N36M	*	0	0	TTTTGGATGTGAGGGCGATCTGGCTGCGACATCTGTCACCCCATTGATGGCTGGCTAGGCGGGTGTCCCCTTCCTCCCTCACC	FFFFFFFFFFFFFFFFFFFFFFFFFFFFFFFFFFFFFFFFFFFFFFFFFFFFFFFFFFFFFFFFFFFFFFFFFFFFFFFFFFF	NH:i:1	HI:i:1	AS:i:72	nM:i:0	NM:i:0	MD:Z:79	jM:B:c,0	jI:B:i,44,67	DG:Z:RN7SK,RN7SK,1	NG:i:0
A00208:119:HNYGGDRXX:2:2212:27932:2362	0	RN7SK	6	255	2S42M18N38M1S	*	0	0	TTTGAGGGCGATCTGGCTGCGACATCTGTCACCCCATTGATCGCTCTGGCTGGCTAGGCGGGTGTCCCCTTCCTCCCTCACCA	FFFFFFFFFFFFFFFFFFFFFFFFFFFFFFFFFFF:FFFFFFFFFFFFFFFF:FFFFFFFFF:FFFFFFFFFFFFFFFFFFFF	NH:i:1	HI:i:1	AS:i:73	nM:i:0	NM:i:0	MD:Z:80	jM:B:c,0	jI:B:i,48,65	DG:Z:RN7SK,RN7SK,1	NG:i:0
A00208:119:HNYGGDRXX:2:2211:6777:10473	0	RN7SK	1	255	3S43M24N30M7S	*	0	0	TTGGGATGTGAGGGCGATCTGGCTGCGACATCTGTCACCCCATTGATGGCTGGCTAGGCGGGTGTCCCCTTCCTCCAGATCGG	FFFFFFFFFFFFFFFFFFFFFFFFFFFFFFFFFFFFFFFFFFFFFFFFFFFFFFFFFFFFFFFFFFFFFFFFFFFF:FFFFFF	NH:i:1	HI:i:1	AS:i:66	nM:i:0	NM:i:0	MD:Z:73	jM:B:c,0	jI:B:i,44,67	DG:Z:RN7SK,RN7SK,1	NG:i:0
A00208:119:HNYGGDRXX:2:2243:23601:10614	0	RN7SK	1	255	3S43M24N37M	*	0	0	TCCGGATGTGAGGGCGATCTGGCTGCGACATCTGTCACCCCATTGATGGCTGGCTAGGCGGGTGTCCCCTTCCTCCCTCACCG	FFFFFFFFFFFFFFF:FFFFFFFFFFFFFFFFFFFFFFFFFFFFFFFFFFFFFFFFFFFFFFFFFFFFFFFFFFFFFFFFFFF	NH:i:1	HI:i:1	AS:i:73	nM:i:0	NM:i:0	MD:Z:80	jM:B:c,0	jI:B:i,44,67	DG:Z:RN7SK,RN7SK,1	NG:i:0
A00208:119:HNYGGDRXX:2:2133:20555:24439	0	RN7SK	1	255	4S43M24N31M5S	*	0	0	CTGGGGATGTGAGGGCGATCTGGCTGCGACATCTGTCACCCCATTGATGGCTGGCTAGGCGGGTGTCCCCTTCCTCCCAGATC	FFFFFFFFFFFFFFFFFFFFFFFFFFFFFFFFFFFFFFFFFFFFFFFFFFFFFFFFFFFFFFFFFFFFFFFFFFFFFFFFFFF	NH:i:1	HI:i:1	AS:i:67	nM:i:0	NM:i:0	MD:Z:74	jM:B:c,0	jI:B:i,44,67	DG:Z:RN7SK,RN7SK,1	NG:i:0
A00208:119:HNYGGDRXX:2:2117:21820:16172	0	RN7SK	1	255	3S43M24N34M3S	*	0	0	TGGGGATGTGAGGGCGATCTGGCTGCGACATCTGTCACCCCATTGATGGCTGGCTAGGCGGGTGTCCCCTTCCTCCCTCAGAT	FFFFFFFFFFFFFFFFFFFFFFFFFFFFFFFFFFFFFFFFFFFFFFFFFFFFFFFFFFFFFFFFFFFFFFFFFFFFFFFFFFF	NH:i:1	HI:i:1	AS:i:70	nM:i:0	NM:i:0	MD:Z:77	jM:B:c,0	jI:B:i,44,67	DG:Z:RN7SK,RN7SK,1	NG:i:0
A00208:119:HNYGGDRXX:2:2175:17969:12508	0	RN7SK	6	255	2S38M24N43M	*	0	0	TTTGAGGGCGATCTGGCTGCGACATCTGTCACCCCATTGATGGCTGGCTAGGCGGGTGTCCCCTTCCTCCCTCACCGCTCCAT	FFFFFFFFFFFFFFFFFFFFFFFFFFFFFFFFFFFFFFFFFFFFFFFFFFFFFFFFFFFFFFFFFFFFFFFFFFFFFFFFFFF	NH:i:1	HI:i:1	AS:i:74	nM:i:0	NM:i:0	MD:Z:81	jM:B:c,0	jI:B:i,44,67	DG:Z:RN7SK,RN7SK,1	NG:i:0
A00208:119:HNYGGDRXX:2:2244:21694:9251	0	RN7SK	1	255	3S43M24N37M	*	0	0	TCTGGATGTGAGGGCGATCTGGCTGCGACATCTGTCACCCCATTGATGGCTGGCTAGGCGGGTGTCCCCTTCCTCCCTCACCG	FFFFFFFFFFFFFFFFFFFFFFFFFFFFFFFFFFFFFFFFFFFFFFFFFFFFFFFFFFFFFFFFFFFFFFFFFFFFFFFFFFF	NH:i:1	HI:i:1	AS:i:73	nM:i:0	NM:i:0	MD:Z:80	jM:B:c,0	jI:B:i,44,67	DG:Z:RN7SK,RN7SK,1	NG:i:0
A00208:119:HNYGGDRXX:2:2274:9164:26099	0	RN7SK	1	255	3S43M24N34M3S	*	0	0	TTTGGATGTGAGGGCGATCTGGCTGCGACATCTGTCACCCCATTGATGGCTGGCTAGGCGGGTGTCCCCTTCCTCCCTCAGAT	FFFFFFFFFFFFFFFFFFFFFFFFFFFFFFFFFFFFFFFFFFFFFFFFFFFFFFFFFFFFFFFFFFFFFFFFFFFFFFFFFFF	NH:i:1	HI:i:1	AS:i:70	nM:i:0	NM:i:0	MD:Z:77	jM:B:c,0	jI:B:i,44,67	DG:Z:RN7SK,RN7SK,1	NG:i:0
A00208:119:HNYGGDRXX:2:2174:8513:16235	0	RN7SK	1	255	4S43M24N34M2S	*	0	0	TTTGGGATGTGAGGGCGATCTGGCTGCGACATCTGTCACCCCATTGATGGCTGGCTAGGCGGGTGTCCCCTTCCTCCCTCAGA	FFFFFFFFFFFFFFFFFFFFFFFFFFFFFFFFFFFFFFFFFFFFFFFFFFFFFFFFFFFFFFFFFFFFFFFFFF:FFFFFFFF	NH:i:1	HI:i:1	AS:i:70	nM:i:0	NM:i:0	MD:Z:77	jM:B:c,0	jI:B:i,44,67	DG:Z:RN7SK,RN7SK,1	NG:i:0
A00208:119:HNYGGDRXX:2:2165:5141:6417	0	RN7SK	1	255	4S45M18N34M	*	0	0	TTTTGGATGTGAGGGCGATCTGGCTGCGACATCTGTCACCCCATTGATCGATCTGGCTGGCTAGGCGGGTGTCCCCTTCCTCC	FFFFFFFFFFFFFFFFFFFFFFFFFFFFFFFFFFFFFFFFFF:F:FFFFFFFFFFFFFFFFFFFFFFFFFFFFFFFFFFFFFF	NH:i:1	HI:i:1	AS:i:72	nM:i:0	NM:i:0	MD:Z:79	jM:B:c,0	jI:B:i,46,63	DG:Z:RN7SK,RN7SK,1	NG:i:0
A00208:119:HNYGGDRXX:2:2115:20555:36558	0	RN7SK	1	255	3S43M24N37M	*	0	0	TTCGGATGTGAGGGCGATCTGGCTGCGACATCTGTCACCCCATTGATGGCTGGCTAGGCGGGTGTCCCCTTCCTCCCTCACCG	FFF:FFFFFFFFFFF:FFF:FFFFFFFFFFFFFFFFFFFFFFFFFFFFFFFFFFFFFFFFFFFFFFFFFFFFFFFFFFFFFFF	NH:i:1	HI:i:1	AS:i:73	nM:i:0	NM:i:0	MD:Z:80	jM:B:c,0	jI:B:i,44,67	DG:Z:RN7SK,RN7SK,1	NG:i:0
A00208:119:HNYGGDRXX:2:2138:10664:6684	0	RN7SK	7	255	3S37M24N42M1S	*	0	0	TTCGAGGGCGATCTGGCTGCGACATCTGTCACCCCATTGATGGCTGGCTAGGCGGGTGTCCCCTTCCTCCCTCACCGCTCCAG	FFFFFFFFFFFFFFFFFFFFFFFFFFFFFFFFFFFFFFFFFFFFFFFFFFFFFFFFFFFFFFFFFFFFFFFFFFFFFFFFFFF	NH:i:1	HI:i:1	AS:i:72	nM:i:0	NM:i:0	MD:Z:79	jM:B:c,0	jI:B:i,44,67	DG:Z:RN7SK,RN7SK,1	NG:i:0
A00208:119:HNYGGDRXX:2:2212:27959:10802	0	RN7SK	6	255	2S42M18N38M1S	*	0	0	TTTGAGGGCGATCTGGCTGCGACATCTGTCACCCCATTGATCGCTCTGGCTGGCTAGGCGGGTGTCCCCTTCCTCCCTCACCA	FFFFFF:FFFFFFFFFFFFFFFFF:FF:FFFFFFF,:FFFFF,FFFFFFFFFFFFFFFF,F:FFFFFFFFFFFFFFFFFFFFF	NH:i:1	HI:i:1	AS:i:73	nM:i:0	NM:i:0	MD:Z:80	jM:B:c,0	jI:B:i,48,65	DG:Z:RN7SK,RN7SK,1	NG:i:0
A00208:119:HNYGGDRXX:2:2147:23176:20932	0	RN7SK	6	255	2S38M24N36M7S	*	0	0	TTTGAGGGCGATCTGGCTGCGACATCTGTCACCCCATTGATGGCTGGCTAGGCGGGTGTCCCCTTCCTCCCTCACCAGATCGG	FFFFFFFFF:FFFFFFFFFFFFFFFFFFFFFFFFFFFFFFF:FFFFFFFFFFFFFFFFFFFFFFFFFFFFFFFFFFFFFFFFF	NH:i:1	HI:i:1	AS:i:67	nM:i:0	NM:i:0	MD:Z:74	jM:B:c,0	jI:B:i,44,67	DG:Z:RN7SK,RN7SK,1	NG:i:0
A00208:119:HNYGGDRXX:2:2250:4833:17127	0	RN7SK	7	255	2S37M24N41M3S	*	0	0	GCGAGGGCGATCTGGCTGCGACATCTGTCACCCCATTGATGGCTGGCTAGGCGGGTGTCCCCTTCCTCCCTCACCGCTCCCTA	FFFFFFFFFFFFFFFFFFFFFFFFFFFFFFFFFFFFFFFFFFFFFFFFFFFFFFFFFFFFFFFFFFFFFFFFFFFFFFFFFFF	NH:i:1	HI:i:1	AS:i:71	nM:i:0	NM:i:0	MD:Z:78	jM:B:c,0	jI:B:i,44,67	DG:Z:RN7SK,RN7SK,1	NG:i:0
A00208:119:HNYGGDRXX:2:2122:18367:33771	0	RN7SK	1	255	4S43M24N36M	*	0	0	TTGGGGATGTGAGGGCGATCTGGCTGCGACATCTGTCACCCCATTGATGGCTGGCTAGGCGGGTGTCCCCTTCCTCCCTCACC	FFFFFFFFFFFFFFFFFFFFFFFFFFFFFFFFFFFFFFFFFFFFFFFFFFFFFFFFFFFFFFFFFFFF:FFFFF:FFFFFFFF	NH:i:1	HI:i:1	AS:i:72	nM:i:0	NM:i:0	MD:Z:79	jM:B:c,0	jI:B:i,44,67	DG:Z:RN7SK,RN7SK,1	NG:i:0
A00208:119:HNYGGDRXX:2:2214:9941:32800	0	RN7SK	1	255	4S38M27N36M5S	*	0	0	TTTTGGATGTGAGGGCGATCTGGCTGCGACATCTGTCACCCCTCTGGCTGGCTAGGCGGGTGTCCCCTTCCTCCCTCAGATCG	FFFFFFFFFFFFFFFFFFFFFFFFFFFFFFFFFFFFFFFF:FFFFFFFFFFFFFFFFFFFFFFFFFFFFFFFFFFFFFFF:FF	NH:i:1	HI:i:1	AS:i:67	nM:i:0	NM:i:0	MD:Z:74	jM:B:c,0	jI:B:i,39,65	DG:Z:RN7SK,RN7SK,1	NG:i:0
A00208:119:HNYGGDRXX:2:2261:7717:20118	0	RN7SK	1	255	4S43M24N31M5S	*	0	0	TTTTGGATGTGAGGGCGATCTGGCTGCGACATCTGTCACCCCATTGATGGCTGGCTAGGCGGGTGTCCCCTTCCTCCCAGATC	FFFFFFFFFFFFFFFFFFFFFFFFFFFFFFFFFFFFFFFFFFFFFFFFFFFFFFFFFFFFFFFFFFFFFFFFFFFFFFFFFFF	NH:i:1	HI:i:1	AS:i:67	nM:i:0	NM:i:0	MD:Z:74	jM:B:c,0	jI:B:i,44,67	DG:Z:RN7SK,RN7SK,1	NG:i:0
A00208:119:HNYGGDRXX:2:2142:2465:3067	0	RN7SK	1	255	4S43M24N36M	*	0	0	TTTTGGATGTGAGGGCGATCTGGCTGCGACATCTGTCACCCCATTGATGGCTGGCTAGGCGGGTGTCCCCTTCCTCCCTCACC	FFFFFFFFFFFFFFFFFFFFFFFFFFFFFFFFFFFFFFFFFFFFFFFFFFFFFFFFFFFFFFFFFFFFFFFFFFFFFFFFFFF	NH:i:1	HI:i:1	AS:i:72	nM:i:0	NM:i:0	MD:Z:79	jM:B:c,0	jI:B:i,44,67	DG:Z:RN7SK,RN7SK,1	NG:i:0
A00208:119:HNYGGDRXX:2:2108:29116:10895	0	RN7SK	12	255	2S25M34N30M26S	*	0	0	TTCGATCTGGCTGCGACATCTGTCACCCTGGCTAGGCGGGTGTCCCCTTCCTCCCTCGGGGTTCGATTCCGGAGAGGGAGCCT	FFFFFFFFFFFFFFFFFFFFFFFFFFFFFFFFF:FFFFFFFFFFFFFFFFFFFFFFFFFF:FFFFFFFFFFFFFFFFFF:FFF	NH:i:1	HI:i:1	AS:i:49	nM:i:0	NM:i:0	MD:Z:55	jM:B:c,0	jI:B:i,37,70	DG:Z:RN7SK,RN7SK,1	NG:i:0
A00208:119:HNYGGDRXX:2:2130:8748:23093	0	RN7SK	1	255	3S43M24N34M3S	*	0	0	TTCGGATGTGAGGGCGATCTGGCTGCGACATCTGTCACCCCATTGATGGCTGGCTAGGCGGGTGTCCCCTTCCTCCCTCAGAT	FFF:FFFFFFFFFFFFFFFFFFFFFFFFFFFFFFFFFFFFFFFFFFFFFFFFFFFFFFFFFFFFFFFFFFFFFFFFFFFFFFF	NH:i:1	HI:i:1	AS:i:70	nM:i:0	NM:i:0	MD:Z:77	jM:B:c,0	jI:B:i,44,67	DG:Z:RN7SK,RN7SK,1	NG:i:0
A00208:119:HNYGGDRXX:2:2133:5412:20102	0	RN7SK	1	255	3S45M25N31M4S	*	0	0	TCGGGATGTGAGGGCGATCTGGCTGCGACATCTGTCACCCCATTGATCCTGGCTAGGCGGGTGTCCCCTTCCTCCCTCAGAAT	FFFF:FFFFFFFFFFFFFFFFFFFFF:FFFFFFFF:FFFFFFFFFFFFFFFFFFFFF:FFFFFFFFFFFFFFFFFFFFFFFFF	NH:i:1	HI:i:1	AS:i:69	nM:i:0	NM:i:0	MD:Z:76	jM:B:c,0	jI:B:i,46,70	DG:Z:RN7SK,RN7SK,1	NG:i:0
A00208:119:HNYGGDRXX:2:2263:19976:8688	0	RN7SK	7	255	3S37M24N42M1S	*	0	0	ACCGAGGGCGATCTGGCTGCGACATCTGTCACCCCATTGATGGCTGGCTAGGCGGGTGTCCCCTTCCTCCCTCACCGCTCCAG	FFFFFFFFFFFFFFFFFFFFFFFFFFFFFFFFFFFFFFFFFFFFFFFFFFFFFFFFFFFFFFFFFFFFFFFFFFFFFFFFFFF	NH:i:1	HI:i:1	AS:i:72	nM:i:0	NM:i:0	MD:Z:79	jM:B:c,0	jI:B:i,44,67	DG:Z:RN7SK,RN7SK,1	NG:i:0
A00208:119:HNYGGDRXX:2:2158:21242:28009	0	RN7SK	9	255	3S35M24N34M11S	*	0	0	TTGGGGCGATCTCGCTGCGACATCTGTCACCCCATTGATGGCTGGCTAGGCGGGTGTCCCCTTCCTCCCTCAAGATCGGAAGA	FFFF:FFFFFFFFFFFFFFFFFFFFFFFFFFFFFFFFFFFFFFFFFFFFFFFFFFFFFFFFFFFFFFFFFFFFFFFFFFFFFF	NH:i:1	HI:i:1	AS:i:60	nM:i:1	NM:i:1	MD:Z:9G59	jM:B:c,0	jI:B:i,44,67	DG:Z:RN7SK,RN7SK,1	NG:i:0
A00208:119:HNYGGDRXX:2:2123:16062:3067	0	RN7SK	1	255	4S43M24N34M2S	*	0	0	TTTCGGATGTGAGGGCGATCTGGCTGCGACATCTGTCACCCCATTGATGGCTGGCTAGGCGGGTGTCCCCTTCCTCCCTCAGA	FFFFFFFFFFFFFFFFFFFFFFFFFFFFFFFFFFFFFFFFFFFFFFFFFFFFFFFFFFFFFFFFFFFFFFFFFFFFFFFFFFF	NH:i:1	HI:i:1	AS:i:70	nM:i:0	NM:i:0	MD:Z:77	jM:B:c,0	jI:B:i,44,67	DG:Z:RN7SK,RN7SK,1	NG:i:0
A00208:119:HNYGGDRXX:2:2240:22833:9909	0	RN7SK	1	255	3S43M24N37M	*	0	0	TTGGGATGTGAGGGCGATCTGGCTGCGACATCTGTCACCCCATTGATGGCTGGCTAGGCGGGTGTCCCCTTCCTCCCTCACCG	FFFFFFFFFFFFFFFFFFFFFFFFFFFFFFFFFFFFFFFFFFFFFFFFFFFFFFFFFFFFFFFFFFFFFFFFFFFFFFFFFFF	NH:i:1	HI:i:1	AS:i:73	nM:i:0	NM:i:0	MD:Z:80	jM:B:c,0	jI:B:i,44,67	DG:Z:RN7SK,RN7SK,1	NG:i:0
A00208:119:HNYGGDRXX:2:2132:9109:18051	0	RN7SK	1	255	2S43M24N38M	*	0	0	TGGGATGTGAGGGCGATCTGGCTGCGACATCTGTCACCCCATTGATGGCTGGCTAGGCGGGTGTCCCCTTCCTCCCTCACCGC	FFFFFFFFFFFFFFFFFFFFFFFFFFFFFFFFFF:FFFFFFFFFFFFFFFFFFFFFFFFFFFFFFFFFFFFFFFFFFFFFFFF	NH:i:1	HI:i:1	AS:i:74	nM:i:0	NM:i:0	MD:Z:81	jM:B:c,0	jI:B:i,44,67	DG:Z:RN7SK,RN7SK,1	NG:i:0
A00208:119:HNYGGDRXX:2:2205:13277:31876	0	RN7SK	6	255	2S38M24N34M9S	*	0	0	TTTGAGGGCGATCTGGCTGCGACATCTGTCACCCCATTGATGGCTGGCTAGGCGGGTGTCCCCTTCCTCCCTCAGATCGAAGA	FFFFFFFFFFFFFFFFFFFFFFFFFFFFFFFFFFFFFFFFFFFFFFFFFFFFFFFFFFFFFFFFFFFFFFFFFFFFFFFFFFF	NH:i:1	HI:i:1	AS:i:65	nM:i:0	NM:i:0	MD:Z:72	jM:B:c,0	jI:B:i,44,67	DG:Z:RN7SK,RN7SK,1	NG:i:0
A00208:119:HNYGGDRXX:2:2116:12192:2534	0	RN7SK	6	255	38M24N34M	*	0	0	TGAGGGCGATCTGGCTGCGACATCTGTAACCCCATTGATGGCTGGCTAGGCGGGTGTCCCCTTCCTCCCTCA	FFF::FFFFFF:FFFF:FFFFFFFFFFFFFFFFF,F:FF:FFFFF:FFFF:F:FFF:FFFFFFFFF,FFFFF	NH:i:1	HI:i:1	AS:i:31	nM:i:1	NM:i:1	MD:Z:27C10	jM:B:c,-1	jI:B:i,-1	DG:Z:RN7SK,RN7SK,1	NG:i:0
A00208:119:HNYGGDRXX:2:2121:2926:19304	0	RN7SK	8	255	3S36M24N44M	*	0	0	AGTAGGGCGATCTGGCTGCGACATCTGTCACCCCATTGATGGCTGGCTAGGCGGGTGTCCCCTTCCTCCCTCACCGCTCCATG	FFFFFFFFFFFFFFFFFF:FFFFFFFFFFFFFFFFFFFFFFFFFFFFFFFFFFFFFFFFFFFFFFFFFFFFFFFFFF,:FFFF	NH:i:1	HI:i:1	AS:i:73	nM:i:0	NM:i:0	MD:Z:80	jM:B:c,0	jI:B:i,44,67	DG:Z:RN7SK,RN7SK,1	NG:i:0
A00208:119:HNYGGDRXX:2:2138:17616:35383	0	RN7SK	1	255	3S43M27N35M1S	*	0	0	TCGGGATGTGAGGGCGATCTGGCTGCGACATCTGTCACCCCATTGACTGGCTAGGCGGGTGTCCCCTTCCTCCCTCACCGCA	FFFFFFFFFFFFFFFFFFFFFFFFFFFFFF:FFFFFFFFF:FFFFFFFFFFFFF:FFFFFFFFFFFFFFFFFFFFFFFF:FF	NH:i:1	HI:i:1	AS:i:71	nM:i:0	NM:i:0	MD:Z:78	jM:B:c,0	jI:B:i,44,70	DG:Z:RN7SK,RN7SK,1	NG:i:0
A00208:119:HNYGGDRXX:2:2123:1325:8390	0	RN7SK	1	255	3S44M26N36M	*	0	0	TTGGGATGTGAGGGCGATCTGGCTGCGACATCTGTCACCCCATTGATCTGGCTAGGCGGGTGTCCCCTTCCTCCCTCACCGCT	FFFFFF:FFFFFFFFFF,FFFF:FF:FFFFFFFFFF::FFF:FFFFF:FFF:F:FF:FFFFFFFFFF:FFFFFFFFFFFFFFF	NH:i:1	HI:i:1	AS:i:73	nM:i:0	NM:i:0	MD:Z:80	jM:B:c,0	jI:B:i,45,70	DG:Z:RN7SK,RN7SK,1	NG:i:0
A00208:119:HNYGGDRXX:2:2172:31964:16485	0	RN7SK	1	255	3S43M28N30M7S	*	0	0	TTCGGATGTGAGGGCGATCTGGCTGCGACATCTGTCACCCCATTGATGGCTAGGCGGGTGTCCCCTTCCTCCCTCAGATCGGA	FFF,FFFFFFFFFFF:F:FFFF:FF,FFFFF:F:FFFFFF,FFFFFFFFFFFF,F,F,FFF:F,FF:FFFFFFF:FFFFF,:F	NH:i:1	HI:i:1	AS:i:66	nM:i:0	NM:i:0	MD:Z:73	jM:B:c,0	jI:B:i,44,71	DG:Z:RN7SK,RN7SK,1	NG:i:0
A00208:119:HNYGGDRXX:2:2138:19605:21762	0	RN7SK	1	255	3S43M27N35M2S	*	0	0	TCGGGATGTGAGGGCGATCTGGCTGCGACATCTGTCACCCCATTGACTGGCTAGGCGGGTGTCCCCTTCCTCCCTCACCGCAG	FFFFFFFFFFFFFFFFFFFFFFFFFFFFFFFFFFFFFFFFFFFFFFFFFFFFFFFFFFFFFFFFFFFFFFFFFFFFFFFFFFF	NH:i:1	HI:i:1	AS:i:71	nM:i:0	NM:i:0	MD:Z:78	jM:B:c,0	jI:B:i,44,70	DG:Z:RN7SK,RN7SK,1	NG:i:0
A00208:119:HNYGGDRXX:2:2138:17535:34460	0	RN7SK	1	255	3S43M27N35M2S	*	0	0	TCGGGATGTGAGGGCGATCTGGCTGCGACATCTGTCACCCCATTGACTGGCTAGGCGGGTGTCCCCTTCCTCCCTCACCGCAG	FFFFFFFFFFFFFFFFFFFFFFFFFFFFFFFFFFFFFFFF:FFFFFFFFFFFFFFFFFFFFFFFFFFFFFFFFFFFFFFFFFF	NH:i:1	HI:i:1	AS:i:71	nM:i:0	NM:i:0	MD:Z:78	jM:B:c,0	jI:B:i,44,70	DG:Z:RN7SK,RN7SK,1	NG:i:0
A00208:119:HNYGGDRXX:2:2123:1687:8171	0	RN7SK	1	255	3S44M26N36M	*	0	0	TTGGGATGTGAGGGCGATCTGGCTGCGACATCTGTCACCCCATTGATCTGGCTAGGCGGGTGTCCCCTTCCTCCCTCACCGCT	FFFFFFFFFFFFFFFFFFFFFFFFFFFFFFFFFFFFFFFFFFFFFFFFFFFFFFFFFFFFFFFFFFFFFFFFFFFFFFFFFFF	NH:i:1	HI:i:1	AS:i:73	nM:i:0	NM:i:0	MD:Z:80	jM:B:c,0	jI:B:i,45,70	DG:Z:RN7SK,RN7SK,1	NG:i:0
A00208:119:HNYGGDRXX:2:2162:21829:28964	0	RN7SK	1	255	3S43M28N30M7S	*	0	0	TCGGGATGTGAGGGCGATCTGGCTGCGACATCTGTCACCCCATTGATGGCTAGGCGGGTGTCCCCTTCCTCCCTCAGATCGGA	FFFFFFFFFFFFFFFFFFFFFFFFFFFFFFFFFFFFFFFFFFFFFFFFFFFFFFFFFFFFFFFFFFFFFFFFFFFFFFFFFFF	NH:i:1	HI:i:1	AS:i:66	nM:i:0	NM:i:0	MD:Z:73	jM:B:c,0	jI:B:i,44,71	DG:Z:RN7SK,RN7SK,1	NG:i:0
A00208:119:HNYGGDRXX:2:2138:17499:35243	0	RN7SK	1	255	3S43M27N35M2S	*	0	0	TCGGGATGTGAGGGCGATCTGGCTGCGACATCTGTCACCCCATTGACTGGCTAGGCGGGTGTCCCCTTCCTCCCTCACCGCAG	FFFFFFFFFFFFFFFFFFFFFFFFFFFFFFFFFFFFFFFFFFFFFFFFFFFFFFFFFFFFFFFFFFFFFFFFFFFFFFFFFFF	NH:i:1	HI:i:1	AS:i:71	nM:i:0	NM:i:0	MD:Z:78	jM:B:c,0	jI:B:i,44,70	DG:Z:RN7SK,RN7SK,1	NG:i:0
A00208:119:HNYGGDRXX:2:2106:17644:18020	0	RN7SK	1	255	4S43M28N30M6S	*	0	0	TTTTGGATGTGAGGGCGATCTGGCTGCGACATCTGTCACCCCATTGATGGCTAGGCGGGTGTCCCCTTCCTCCCTCAACATTG	FFFFFFFFFFFFF:FFFFFFFFFFFFFFFFFF:FFFFFFFF:FFFFFFFFFFFFFFFFFFFFFFFFFFFFFFFFFFFFFFFFF	NH:i:1	HI:i:1	AS:i:66	nM:i:0	NM:i:0	MD:Z:73	jM:B:c,0	jI:B:i,44,71	DG:Z:RN7SK,RN7SK,1	NG:i:0
A00208:119:HNYGGDRXX:2:2101:31448:26334	0	RN7SK	6	255	2S38M28N32M11S	*	0	0	TCTGAGGGCGATCTGGCTGCGACATCTGTCACCCCATTGATGGCTAGGCGGGTGTCCCCTTCCTCCCTCACCAGATCGGAAGA	FFFFFFFFFFFFFFFFFFFFFF:FFFFFFFFFFF:FFFFFFFFFFFFFFFFFFFFFFFFFFFFFFFFFFFFFFFFFFFFFFFF	NH:i:1	HI:i:1	AS:i:63	nM:i:0	NM:i:0	MD:Z:70	jM:B:c,0	jI:B:i,44,71	DG:Z:RN7SK,RN7SK,1	NG:i:0
A00208:119:HNYGGDRXX:2:2213:16477:22889	0	RN7SK	1	255	3S43M28N36M1S	*	0	0	TTTGGATGTGAGGGCGATCTGGCTGCGACATCTGTCACCCCATTGATGGCTAGGCGGGTGTCCCCTTCCTCCCTCACCGCTCA	FFFFFFFFFFFFFFFFFFF:FFFFFFFFFFFFFFFFF:FFFFFFFFFFFFFFFF:FFFFF:FFFFFFFFFFFFFFFFFFFFFF	NH:i:1	HI:i:1	AS:i:72	nM:i:0	NM:i:0	MD:Z:79	jM:B:c,0	jI:B:i,44,71	DG:Z:RN7SK,RN7SK,1	NG:i:0
A00208:119:HNYGGDRXX:2:2208:19497:27148	0	RN7SK	6	255	2S38M28N32M11S	*	0	0	TTTGAGGGCGATCTGGCTGCGACATCTGTCACCCCATTGATGGCTAGGCGGGTGTCCCCTTCCTCCCTCACCAGATCGGAAGA	FFFFFFFFFFFFFFFFFFFFFFFF:FFFFFFFFFFFFFFFFFFFFFFFFF,FFFFFFFFFFFFFFFFFFFFFFFFFFFFFFFF	NH:i:1	HI:i:1	AS:i:63	nM:i:0	NM:i:0	MD:Z:70	jM:B:c,0	jI:B:i,44,71	DG:Z:RN7SK,RN7SK,1	NG:i:0
A00208:119:HNYGGDRXX:2:2257:10429:22811	0	RN7SK	3	255	3S41M28N32M7S	*	0	0	TTCATGTGAGGGCGATCTGGCTGCGACATCTGTCACCCCATTGATGGCTAGGCGGGTGTCCCCTTCCTCCCTCACCAGATCGG	FF:FFF,FFFFFFFFFF:FFFFFFFFFFFFFFFFFFFFFFFFFFFFFFFFFFFFFFFFFFFFFFFFFFFFFFFFFFFFFFFF:	NH:i:1	HI:i:1	AS:i:66	nM:i:0	NM:i:0	MD:Z:73	jM:B:c,0	jI:B:i,44,71	DG:Z:RN7SK,RN7SK,1	NG:i:0
A00208:119:HNYGGDRXX:2:2218:32805:21919	0	RN7SK	6	255	2S38M28N32M11S	*	0	0	CTTGAGGGCGATCTGGCTGCGACATCTGTCACCCCATTGATGGCTAGGCGGGTGTCCCCTTCCTCCCTCACCAGATCGGAAAG	FFFFFF:FFFFF,FFFFF:F:FFFFFFFFFFF:FFFFFFFFF:FFFF:FFFF:FFFF:FF:F,FFFFF,FFFFFFFFFFFFFF	NH:i:1	HI:i:1	AS:i:63	nM:i:0	NM:i:0	MD:Z:70	jM:B:c,0	jI:B:i,44,71	DG:Z:RN7SK,RN7SK,1	NG:i:0
A00208:119:HNYGGDRXX:2:2208:21070:27899	0	RN7SK	6	255	2S38M28N32M11S	*	0	0	TTTGAGGGCGATCTGGCTGCGACATCTGTCACCCCATTGATGGCTAGGCGGGTGTCCCCTTCCTCCCTCACCAGATCGGAAGA	FFFFFFFFFFFFFFFFFFFFFFFFFFFFFFFFFFFFFFFFFFFFFFFFFFFFFFFFFFFFFFFFFFFFFFFFFFFFFFFFFFF	NH:i:1	HI:i:1	AS:i:63	nM:i:0	NM:i:0	MD:Z:70	jM:B:c,0	jI:B:i,44,71	DG:Z:RN7SK,RN7SK,1	NG:i:0
A00208:119:HNYGGDRXX:2:2103:11098:3396	0	RN7SK	6	255	2S40M28N30M11S	*	0	0	TTTGAGGGCGATCTGGCTGCGACATCTGTCACCCCATTGATCGCTAGGCGGGTGTCCCCTTCCTCCCTCACCAGATCGGAAGA	FFFFFFFFFFFFFFFFFFFFFFFFFFFFFFFFFFFFFFFFFFFFFFFFFFFFFFFFFFFFFFFFFFFFFFFFFFFFFFFF:FF	NH:i:1	HI:i:1	AS:i:63	nM:i:0	NM:i:0	MD:Z:70	jM:B:c,0	jI:B:i,46,73	DG:Z:RN7SK,RN7SK,1	NG:i:0
A00208:119:HNYGGDRXX:2:2246:2446:31876	0	RN7SK	1	255	3S36M40N33M11S	*	0	0	TTTGGATGTGAGGGCGATCTGGCTGCGACATCTGTCACCAGGCGGGTGTCCCCTTCCTCTCTCACCGCTCCAGATCGGAAGAG	FFFFFFFFFFFFFFFFFFFFFFFFFFFFFFFFFFFFFFFFFFFFFFFFFFFFFFFFFFFFFFFFFFFFFFFFFFFFFFFFFFF	NH:i:1	HI:i:1	AS:i:60	nM:i:1	NM:i:1	MD:Z:56C12	jM:B:c,0	jI:B:i,37,76	DG:Z:RN7SK,RN7SK,1	NG:i:0
A00208:119:HNYGGDRXX:2:2163:24831:6198	0	RN7SK	8	255	30M39N27M	*	0	0	AGGGCGATCTGGCTGCGACATCTGTCACCCAGGCGGGTGTCCCCTTCCTCCCTCACC	FFFFFFF:FFFFFFFFFFFFFFFFFFFFFFFF:FFFFFFFFFFFFFFFFFFFFFFFF	NH:i:1	HI:i:1	AS:i:50	nM:i:0	NM:i:0	MD:Z:57	jM:B:c,0	jI:B:i,38,76	DG:Z:RN7SK,RN7SK,1	NG:i:0
A00208:119:HNYGGDRXX:2:2114:21151:13730	0	RN7SK	1	255	4S48M28N25M6S	*	0	0	TTTTGGATGTGAGGGCGATCTGGCTGCGACATCTGTCACCCCATTGATCGCCAGGCGGGTGTCCCCTTCCTCCCTCAGATCGG	FFFFFFFFFFFFFFFFFFFFFFFFFFFFFFFF:FFFFFFFFFFFFFFFFFFFFFFFFFFFFFFFFFFFFFFFFFFFFFFFFFF	NH:i:1	HI:i:1	AS:i:66	nM:i:0	NM:i:0	MD:Z:73	jM:B:c,0	jI:B:i,49,76	DG:Z:RN7SK,RN7SK,1	NG:i:0
A00208:119:HNYGGDRXX:2:2227:27127:3599	0	RN7SK	12	255	2S26M39N22M	*	0	0	TTCGATCTGGCTGCGACATCTGTCACCCAGGCGGGTGTCCCCTTCCTCCC	FF:FFFFF,FFFFFFFFFFFFFFFFFFFFFFFFFFFFFFFFFFFFFFFFF	NH:i:1	HI:i:1	AS:i:42	nM:i:0	NM:i:0	MD:Z:48	jM:B:c,0	jI:B:i,38,76	DG:Z:RN7SK,RN7SK,1	NG:i:0
A00208:119:HNYGGDRXX:2:2116:17644:26788	0	RN7SK	7	255	2S61M9N20M	*	0	0	TCGAGGGCGATCTGGCTGCGACATCTGTCACCCCATTGATCGCCAGGGTTGATTCGGCTGATCAGGCGGGTGTCCCCTTCCTC	FFFFFFFFFFFFFFFFFFFFFFFFFFFFFFFFFFFFFFFFF:FFFFFFFFFFFFFFFFFFFFFFFFFFFFFFFFFFFFF:FFF	NH:i:1	HI:i:1	AS:i:75	nM:i:0	NM:i:0	MD:Z:81	jM:B:c,0	jI:B:i,68,76	DG:Z:RN7SK,RN7SK,1	NG:i:0
A00208:119:HNYGGDRXX:2:2227:16495:19351	0	RN7SK	6	255	2S36M36N32M13S	*	0	0	CTTGAGGGCGATCTGGCTGCGACATCTGTCACCCCATTGGCGGGTGTCCCCTTCCTCCCTCACCGCTCCAGATCGGAAGAGCG	FF:F::FFF,FFF:FFFFFFFFFFFFF,FFFFFFFFFF::FF:FFFFFFFFFFFFFFFFFFFFFFFFFFFFFFFF,FFFFFFF	NH:i:1	HI:i:1	AS:i:61	nM:i:0	NM:i:0	MD:Z:68	jM:B:c,0	jI:B:i,42,77	DG:Z:RN7SK,RN7SK,1	NG:i:0
A00208:119:HNYGGDRXX:2:2120:29080:24893	0	RN7SK	1	255	4S41M36N33M5S	*	0	0	GCCTGGATGTGAGGGCGATCTGGCTGCGACATCTGTCACCCCATTGGCGGGTGTCCCCTTCCTCCCTCACCGCTCCATCAGAT	FFFFFFFFFFFFFFFFFFFFFFFFFFFFFFFFFFFFFFFFFFFFFFFFFFFFF:FF:FFFF:FFFFFFFFFFFFFFFFFFFFF	NH:i:1	HI:i:1	AS:i:67	nM:i:0	NM:i:0	MD:Z:74	jM:B:c,0	jI:B:i,42,77	DG:Z:RN7SK,RN7SK,1	NG:i:0
A00208:119:HNYGGDRXX:2:2166:9218:5869	0	RN7SK	9	255	4S28M43N22M	*	0	0	AGGGGGGCGATCTGGCTGCGACATCTGTCACCCGGGTGTCCCCTTCCTCCCTCA	FFFFFFFFFFFFFFFFFFFFFFFFFFFFFFFFFFFFFFFFFFFFFFFFFFFFFF	NH:i:1	HI:i:1	AS:i:43	nM:i:0	NM:i:0	MD:Z:50	jM:B:c,0	jI:B:i,37,79	DG:Z:RN7SK,RN7SK,1	NG:i:0
A00208:119:HNYGGDRXX:2:2204:28429:22952	0	RN7SK	1	255	4S37M42N37M5S	*	0	0	TTGGGGATGTGAGGGCGATCTGGCTGCGACATCTGTCACCCCGGGTGTCCCCTTCCTCCCTCACCGCTCCATGTGCGTAGATC	F:FFFFF:FFFFFFFFFFFFFFFFFFFFFFFFFFFFFFFFFFFFFFFFF:FFFFFFFFFFFFFFFFFFFFFFFFFFFFFFFFF	NH:i:1	HI:i:1	AS:i:67	nM:i:0	NM:i:0	MD:Z:74	jM:B:c,0	jI:B:i,38,79	DG:Z:RN7SK,RN7SK,1	NG:i:0
A00208:119:HNYGGDRXX:2:2111:23882:22091	0	RN7SK	9	255	4S30M41N36M13S	*	0	0	TCTTGGGCGATCTGGCTGCGACATCTGTCACCCCCGGGTGTCCCCTTCCTCCCTCACCGCTCCATGTGCGAGATCGGAAGAGC	FFFFFFFFFFFFFFFFFFFFFFFFFFFFFFFFFFFFFFFFFFFFFFFFFFFFFFFFFFFFFFFFFFFFFFFFFFFFFF,FFFF	NH:i:1	HI:i:1	AS:i:59	nM:i:0	NM:i:0	MD:Z:66	jM:B:c,0	jI:B:i,39,79	DG:Z:RN7SK,RN7SK,1	NG:i:0
A00208:119:HNYGGDRXX:2:2172:31566:11162	0	RN7SK	1	255	3S36M43N44M	*	0	0	TCTGGATGTGAGGGCGATCTGGCTGCGACATCTGTCACCCGGGTGTCCCCTTCCTCCCTCACCGCTCCATGTGCGTCCCTCCC	FFFFFFFFFFFFFFFFFFFFFFFFFFFFFFFFFFFFFFFFFFFFFFFFFFFFFFF:F:FFFFFFFFFFFFFFFFFFFFFFFF:	NH:i:1	HI:i:1	AS:i:73	nM:i:0	NM:i:0	MD:Z:80	jM:B:c,0	jI:B:i,37,79	DG:Z:RN7SK,RN7SK,1	NG:i:0
A00208:119:HNYGGDRXX:2:2137:23430:11694	0	RN7SK	1	255	3S34M36N31M15S	*	0	0	TTGGGATGTGAGGGCGATCTGGCTGCGACATCTGTCACTGGCTAGGCGGGTGTCCCCTTCCTCCCTCAGATCGGAAGAGCGGT	FFFFFFFFFFFFFFFFFFFFFFFFFFFFFFFFFFFFFFFFFFFFFFFFFFFFFF,FFFFFFFFFFFFFFFFFFFF,FFFFFFF	NH:i:1	HI:i:1	AS:i:58	nM:i:0	NM:i:0	MD:Z:65	jM:B:c,0	jI:B:i,35,70	DG:Z:RN7SK,RN7SK,1	NG:i:0
A00208:119:HNYGGDRXX:2:2171:19135:36323	0	RN7SK	1	255	4S34M32N45M	*	0	0	TTCTGGATGTGAGGGCGATCTGGCTGCGACATCTGTCACTGGCTGGCTAGGCGGGTGTCCCCTTCCTCCCTCACCGCTCCATG	FFFFFFFFFFFFFFFFFFFFFFFFFFFFFFFFFFFFFFFFFFFF:FFFFFFFFFFFFFFFFFFFFFFFFFFFFFFFFFFFFFF	NH:i:1	HI:i:1	AS:i:72	nM:i:0	NM:i:0	MD:Z:79	jM:B:c,0	jI:B:i,35,66	DG:Z:RN7SK,RN7SK,1	NG:i:0
A00208:119:HNYGGDRXX:2:2209:32633:9627	0	RN7SK	1	255	4S35M31N44M	*	0	0	ATTTGGATGTGAGGGCGATCTGGCTGCGACATCTGTCACCTGGCTGGCTAGGCGGGTGTCCCCTTCCTCCCTCACCGCTCCAT	FFFFFFFFF:FFFFFFFF:FFFFFFFFFFF:FFFFFFFFFFF:FFFFFFFFFFFFFFFFFFFFFFFFFFFFF::FF:FFFFFF	NH:i:1	HI:i:1	AS:i:72	nM:i:0	NM:i:0	MD:Z:79	jM:B:c,0	jI:B:i,36,66	DG:Z:RN7SK,RN7SK,1	NG:i:0
A00208:119:HNYGGDRXX:2:2172:19461:4789	0	RN7SK	1	255	2S31M36N43M7S	*	0	0	TCGGATGTGAGGGCGATCTGGCTGCGACATCTGTGGCTGGCTAGGCGGGTGTCCCCTTCCTCCCTCACCGCTCCATAGATCGG	FFFFFFFFFFFFFFFF:FFFFFFFFFFFFFFFFFFFFFFFFFFFFF:FFFFFFFFFFFF:FFFFFFFFFFFFFFFFFFFFFFF	NH:i:1	HI:i:1	AS:i:67	nM:i:0	NM:i:0	MD:Z:74	jM:B:c,0	jI:B:i,32,67	DG:Z:RN7SK,RN7SK,1	NG:i:0
A00208:119:HNYGGDRXX:2:2131:25039:6997	0	RN7SK	1	255	11S31M36N41M	*	0	0	TACTGAACCGCGGATGTGAGGGCGATCTGGCTGCGACATCTGTGGCTGGCTAGGCGGGTGTCCCCTTCCTCCCTCACCGCTCC	FFFFFF:FFFFFFFFFFFFFFFFFFFFFFFFFFFFFFFFFFFFFFFFFFFFFFFFFFFFFFFFFFFFFFFFFFFFFFFFFFFF	NH:i:1	HI:i:1	AS:i:65	nM:i:0	NM:i:0	MD:Z:72	jM:B:c,0	jI:B:i,32,67	DG:Z:RN7SK,RN7SK,1	NG:i:0
A00208:119:HNYGGDRXX:2:2272:28763:10003	0	RN7SK	1	255	3S28M33N40M12S	*	0	0	TCTGGATGTGAGGGCGATCTGGCTGCGACATCTGATCTGGCTGGCTAGGCGGGTGTCCCCTTCCTCCCTCAGATCGGAAGAGC	FFFFFFFFFFF:FF:FFFFFFFFFFFFFFFFFFFFFFFFFFF,F:FFFFFFFFFFFFFFFFFFF:FFFFFFFFFFFFF,FFFF	NH:i:1	HI:i:1	AS:i:61	nM:i:0	NM:i:0	MD:Z:68	jM:B:c,0	jI:B:i,29,61	DG:Z:RN7SK,RN7SK,1	NG:i:0
A00208:119:HNYGGDRXX:2:2105:13494:17566	0	RN7SK	1	255	3S29M14N51M	*	0	0	TTTGGATGTGAGGGCGATCTGGCTGCGACATCTCGCCAGGGTTGATTCGGCTGATCTGGCTGGCTAGGCGGGTGTCCCCTTCC	:FFFFFFFFFFFFFFFFFFFFFFFFFFFFFFFFFFFFFFFFFFFFFFFFFFFFFFFFFFFFFFFFFFFF:FFFFFFFFFFFFF	NH:i:1	HI:i:1	AS:i:73	nM:i:0	NM:i:0	MD:Z:80	jM:B:c,0	jI:B:i,30,43	DG:Z:RN7SK,RN7SK,1	NG:i:0
A00208:119:HNYGGDRXX:2:2227:17246:6590	0	RN7SK	1	255	3S36M30N29M15S	*	0	0	TCTGGATGTGAGGGCGATCTGGCTGCGACATCTGTCACCCTGGCTGGCTAGGCGGGTGTCCCCTTCCTAGATCGGAAGAGCGG	FFFF:FFFFFFFFFFFFFFFFFFFFFFFFFFFFFFFFFFFFFFFFFFFFFFFFFFFFFFFFFFFFFFFFFFFFFFFFFFFFFF	NH:i:1	HI:i:1	AS:i:58	nM:i:0	NM:i:0	MD:Z:65	jM:B:c,0	jI:B:i,37,66	DG:Z:RN7SK,RN7SK,1	NG:i:0
A00208:119:HNYGGDRXX:2:2105:13114:17127	0	RN7SK	1	255	3S29M14N51M	*	0	0	TTTGGATGTGAGGGCGATCTGGCTGCGACATCTCGCCAGGGTTGATTCGGCTGATCTGGCTGGCTAGGCGGGTGTCCCCTTCC	F:FFFFFFFFFFFFFFFFFFFFFFFFFFFFFFFFFFFFFFFFFFFFFF:FFFFFFFFF:FF:FFFFFFFFFFFFFFFFFFFFF	NH:i:1	HI:i:1	AS:i:73	nM:i:0	NM:i:0	MD:Z:80	jM:B:c,0	jI:B:i,30,43	DG:Z:RN7SK,RN7SK,1	NG:i:0
A00208:119:HNYGGDRXX:2:2215:3260:4288	0	RN7SK	9	255	21S35M24N27M	*	0	0	ATATATGTGGGGCTCCGGGGGGGGCGATCTGGCTGCGACATCTGTCACCCCATTGATGGCTGGCTAGGCGGGTGTCCCCTTCC	FF:FFFFFFFFFFFFFFFFFFFFFFFFFFFFFFFFFFF:FFFF:FFFFFFFF:FFFFFFFFFFFFFFFFFFFFFFFFFFFFFF	NH:i:1	HI:i:1	AS:i:56	nM:i:0	NM:i:0	MD:Z:62	jM:B:c,0	jI:B:i,44,67	DG:Z:RN7SK,RN7SK,1	NG:i:0
A00208:119:HNYGGDRXX:2:2161:4707:27492	0	RN7SK	1	255	3S43M14N37M	*	0	0	TCTGGATGTGAGGGCGATCTGGCTGCGACATCTGTCACCCCATTGATCGGCTGATCTGGCTGGCTAGGCGGGTGTCCCCTTCC	FFFFFFFFFFFFFFFFFFFFFFFFFFFFFFFFFFFFFFFFFFF:FFFFFFFFFFFFFFFFFFFFFFFFFFFFFFFFFFFFFFF	NH:i:1	HI:i:1	AS:i:73	nM:i:0	NM:i:0	MD:Z:80	jM:B:c,0	jI:B:i,44,57	DG:Z:RN7SK,RN7SK,1	NG:i:0
A00208:119:HNYGGDRXX:2:2123:18530:11162	0	RN7SK	1	255	17S43M25N23M	*	0	0	ATCGGGAGCCCCGGGGGGGATGTGAGGGCGATCTGGCTGCGACATCTGTCACCCCATTGAGGCTGGCTAGGCGGGTGTCCCCT	FFFFFFFFFFFFFFFFFFF:FFFFFFFFFFFFFFFFFFFFFFFF:FFFF:FFFFFFFFFFFFFFFFFFFFFFFFFFFFF:FFF	NH:i:1	HI:i:1	AS:i:59	nM:i:0	NM:i:0	MD:Z:66	jM:B:c,0	jI:B:i,44,68	DG:Z:RN7SK,RN7SK,1	NG:i:0
A00208:119:HNYGGDRXX:2:2225:18557:35947	0	RN7SK	1	255	3S39M13N41M	*	0	0	TTCGGATGTGAGGGCGATCTGGCTGCGACATCTGTCACCCCATTGATTCGGCTGATCTGGCTGCCTAGGCGGGTGTCCCCTTC	FFFFFFFFFFFFFFFFFFFFFFFFFFFFFFFFFFFFFFFFFFFFFFFFFFFFFFFFFFFFFF:FFFFFFFFFFFFFFFFFFFF	NH:i:1	HI:i:1	AS:i:71	nM:i:1	NM:i:1	MD:Z:60G19	jM:B:c,0	jI:B:i,40,52	DG:Z:RN7SK,RN7SK,1	NG:i:0
A00208:119:HNYGGDRXX:2:2112:10140:16141	0	RN7SK	1	255	4S45M15N34M	*	0	0	TTTTGGATGTGAGGGCGATCTGGCTGCGACATCTGTCACCCCATTGATCGCTGATCTGGCTGGCTAGGCGGGTGTCCCCTTCC	F:FFFFFFFFFFFFFFFFFFFFFFFFFFFFFFFFFFFFFFFFFFFFFFFFFFFFFFFFFFFFFFFFFFFFFFFFFFFFFFFFF	NH:i:1	HI:i:1	AS:i:72	nM:i:0	NM:i:0	MD:Z:79	jM:B:c,0	jI:B:i,46,60	DG:Z:RN7SK,RN7SK,1	NG:i:0
A00208:119:HNYGGDRXX:2:2177:25681:34726	0	RN7SK	9	255	4S35M24N27M	*	0	0	TTTGGGGCGATCTGGCTGCGACATCTGTCACCCCATTGATGGCTGGCTAGGCGGGTGTCCCCTTCC	FFFFFFFFFFFFFFFFFFFFFFFFFFFFFFFFFFFFFFFFFFFFFFFFFFFFFFFFFFFFFFFFFF	NH:i:1	HI:i:1	AS:i:56	nM:i:0	NM:i:0	MD:Z:62	jM:B:c,0	jI:B:i,44,67	DG:Z:RN7SK,RN7SK,1	NG:i:0
A00208:119:HNYGGDRXX:2:2128:6171:33505	0	RN7SK	6	255	2S62M3N19M	*	0	0	TCTGAGGGCGATCTGGCTGCGACATCTGTCACCCCATTGATCGCCAGGGTTGATTCGGCTGATCCTGGCTAGGCGGGTGTCCC	FFFFFFFFFFFFFFFFFFFFFFFFFFFFFFFFFFFFFFFFFFFFFFFFFFFFF:FFFFFFFFFFFFFFFF:FFFFFFF,FFFF	NH:i:1	HI:i:1	AS:i:75	nM:i:0	NM:i:0	MD:Z:81	jM:B:c,0	jI:B:i,68,70	DG:Z:RN7SK,RN7SK,1	NG:i:0
A00208:119:HNYGGDRXX:2:2106:31204:1736	0	RN7SK	1	255	4S45M16N34M	*	0	0	TTTTGGATGTGAGGGCGATCTGGCTGCGACATCTGTCACCCCATTGATCCTGATCTGGCTGGCTAGGCGGGTGTCCCCTTCCT	FF:F,FFFFFFF,F:FFF:FF::FFF,FFFFFF,FFFFFFFFFF,:FF::F,FFFFF,FFFFFFFFFF:FFFFFFFFFFFF,F	NH:i:1	HI:i:1	AS:i:72	nM:i:0	NM:i:0	MD:Z:79	jM:B:c,0	jI:B:i,46,61	DG:Z:RN7SK,RN7SK,1	NG:i:0
A00208:119:HNYGGDRXX:2:2133:10393:11725	0	RN7SK	1	255	4S43M24N22M14S	*	0	0	TTTTGGATGTGAGGGCGATCTGGCTGCGACATCTGTCACCCCATTGATGGCTGGCTAGGCGGGTGTCCCAGATCGGAAGAGCG	FFFFFFFFFFFFFFFFFFFFFFFFFFFFFFFFFFFFFFFFFFFFFFFFFFFFFFFFFFFFFFFFFFFFFFFFFFFFF:FFFFF	NH:i:1	HI:i:1	AS:i:59	nM:i:0	NM:i:0	MD:Z:65	jM:B:c,0	jI:B:i,44,67	DG:Z:RN7SK,RN7SK,1	NG:i:0
A00208:119:HNYGGDRXX:2:2130:27995:20603	0	RN7SK	1	255	3S58M7N22M	*	0	0	TTCGGATGTGAGGGCGATCTGGCTGCGACATCTGTCACCCCATTGATCGCCAGGGTTGATTTCTGGCTGGCTAGGCGGGTGTC	FFFFF,FFFFFFFFFFFFFFFFFFFFFFFFFFFFFFFFFFFFFFFFFFFFFFFFFFFFFFFFFFFFF:FFFFFFFFFFFFFFF	NH:i:1	HI:i:1	AS:i:74	nM:i:0	NM:i:0	MD:Z:80	jM:B:c,0	jI:B:i,59,65	DG:Z:RN7SK,RN7SK,1	NG:i:0
A00208:119:HNYGGDRXX:2:2131:26476:29246	0	RN7SK	1	255	3S58M7N22M	*	0	0	TTCGGATGTGAGGGCGATCTGGCTGCGACATCTGTCACCCCATTGATCGCCAGGGTTGATTTCTGGCTGGCTAGGCGGGTGTC	FFFFFFFFFFFFFFFFFFFFFFFFFFFFFFFFFFFFFFFFFFFFFFFFFFFFFFFFFFFFFFFFFFFFFFFFFFFFFFFFFFF	NH:i:1	HI:i:1	AS:i:74	nM:i:0	NM:i:0	MD:Z:80	jM:B:c,0	jI:B:i,59,65	DG:Z:RN7SK,RN7SK,1	NG:i:0
A00208:119:HNYGGDRXX:2:2140:32136:10175	0	RN7SK	6	255	4S38M5N41M	*	0	0	TTTTTGAGGGCGATCTGGCTGCGACATCTGTCACCCCATTGAAGGGTTGATTCGGCTGATCTGGCTGGCTAGGCGGGTGTCCC	FFFFFFFFFFFFFFFFFFFFFFFFFFFFFFF:FFFFFFFF,FFFFFFFFFFFF:FFFFFFFFFFFFFFFFFF:FFFFFFFFFF	NH:i:1	HI:i:1	AS:i:73	nM:i:0	NM:i:0	MD:Z:79	jM:B:c,0	jI:B:i,44,48	DG:Z:RN7SK,RN7SK,1	NG:i:0
A00208:119:HNYGGDRXX:2:2155:30255:33912	0	RN7SK	1	255	2S61M6N20M	*	0	0	TCGGATGTGAGGGCGATCTGGCTGCGACATCTGTCACCCCATTGATCGCCAGGGTTGATTCGGTGGCTGGCTAGGCGGGTGTC	FFFFFFFFFFFFFFFFFFFFFFFFFFFFFFFFFFFFFFFFFFFFFFFFFFFFFFFFFFFF:FFFFFFFFFFFFFFFFFFFFFF	NH:i:1	HI:i:1	AS:i:75	nM:i:0	NM:i:0	MD:Z:81	jM:B:c,0	jI:B:i,62,67	DG:Z:RN7SK,RN7SK,1	NG:i:0
A00208:119:HNYGGDRXX:2:2269:27651:31688	0	RN7SK	1	255	2S61M6N20M	*	0	0	TGGGATGTGAGGGCGATCTGGCTGCGACATCTGTCACCCCATTGATCGCCAGGGTTGATTCGGTGGCTGGCTAGGCGGGTGTC	:FFFFFFFFFFFFFFFFFFFFFFFFFFFFFFFFFFFFFFF:FFFFFFFFFFFFFFFFFFFFFFFFFFFFFFFF:FFFFFFFFF	NH:i:1	HI:i:1	AS:i:75	nM:i:0	NM:i:0	MD:Z:81	jM:B:c,0	jI:B:i,62,67	DG:Z:RN7SK,RN7SK,1	NG:i:0
A00208:119:HNYGGDRXX:2:2125:19497:25144	0	RN7SK	1	255	3S58M9N22M	*	0	0	ACTGGATGTGAGGGCGATCTGGCTGCGACATCTGTCACCCCATTGATCGCCAGGGTTGATTTGGCTGGCTAGGCGGGTGTCCC	FFFFFFFFFFFFFF:FFFFFFFFFFFFFFFFFFFFFFFFFFFFFF:FFFFFFFFFFFFFFFFFFFFFFFF:FFFFFFFFFFFF	NH:i:1	HI:i:1	AS:i:74	nM:i:0	NM:i:0	MD:Z:80	jM:B:c,0	jI:B:i,59,67	DG:Z:RN7SK,RN7SK,1	NG:i:0
A00208:119:HNYGGDRXX:2:2231:10194:33051	0	RN7SK	5	255	2S34M4N47M	*	0	0	TCGTGAGGGCGATCTGGCTGCGACATCTGTCACCCCATCGCCAGGGTTGATTCGGCTGATCTGGCTGGCTAGGCGGGTGTCCC	FFFFFFFFFFFFFFFFFFFFFFFFFFFFFFFFFFFFFFFFFFFFFFFFFFFFFFFFFFFFFFFFFFFFFFFFFFFFFFFFFFF	NH:i:1	HI:i:1	AS:i:75	nM:i:0	NM:i:0	MD:Z:81	jM:B:c,0	jI:B:i,39,42	DG:Z:RN7SK,RN7SK,1	NG:i:0
A00208:119:HNYGGDRXX:2:2211:6479:28087	0	RN7SK	1	255	2S52M4N29M	*	0	0	GGGGATGTGAGGGCGATCTGGCTGCGACATCTGTCACCCCATTGATCGCCAGGGTTCGGCTGATCTGGCTGGCTAGGCGGGTG	FFFFFFFFFFFFFFFFFFFFFFFFFFFFFFFFFFFFFFFFFFFFFFFFFFFFFFFFFF:FFFFFFFFFFFFFFFFFF:FFFFF	NH:i:1	HI:i:1	AS:i:75	nM:i:0	NM:i:0	MD:Z:81	jM:B:c,0	jI:B:i,53,56	DG:Z:RN7SK,RN7SK,1	NG:i:0
A00208:119:HNYGGDRXX:2:2160:7690:3724	0	RN7SK	6	255	3S39M3N41M	*	0	0	TTTTGAGGGCGATCTGGCTGCGACATCTGTCACCCCATTGATCAGGGTTGATTCGGCTGATCTGGCTGGCTAGGCGGGTGTCC	FFFFFFFFFFFFFFFFFFFFFFFFFFFFFFFFFFFFFFFFFFFFFFFFFFFFF:FFFFFFFFFFFFFFFFFFFFFFFFFFFFF	NH:i:1	HI:i:1	AS:i:74	nM:i:0	NM:i:0	MD:Z:80	jM:B:c,0	jI:B:i,45,47	DG:Z:RN7SK,RN7SK,1	NG:i:0
A00208:119:HNYGGDRXX:2:2259:1325:12931	0	RN7SK	1	255	47M7N33M	*	0	0	GGATGTGAGGGCGATCTGGCTGCGACATCTGTCACCCCATTTATCGCGATTCGGCTGATCTGGCTGGCTAGGCGGGTGTC	FF:,F,FFFFFFFF:FFFFFFFFF:F,,F:F:FFFFFFFF:F,FFFFF::FFFFFFFFFF:FFF,FFF,FFFFFFFFFFF	NH:i:1	HI:i:1	AS:i:39	nM:i:1	NM:i:1	MD:Z:41G5	jM:B:c,-1	jI:B:i,-1	DG:Z:RN7SK,RN7SK,1	NG:i:0
A00208:119:HNYGGDRXX:2:2131:17671:35790	0	RN7SK	1	255	4S61M6N18M	*	0	0	TCCTGGATGTGAGGGCGATCTGGCTGCGACATCTGTCACCCCATTGATCGCCAGGGTTGATTCGGTGGCTGGCTAGGCGGGTG	FFFFFFFFFFFFFFFFFFFFFFFFFFFFFFFFFFFFFFFFFFFFFFFFFFFFFFFFFFFFFFFFFFFFFFFFFFFFFFFFFFF	NH:i:1	HI:i:1	AS:i:73	nM:i:0	NM:i:0	MD:Z:79	jM:B:c,0	jI:B:i,62,67	DG:Z:RN7SK,RN7SK,1	NG:i:0
A00208:119:HNYGGDRXX:2:2257:6858:23484	0	RN7SK	1	255	3S61M6N19M	*	0	0	GGGGGATGTGAGGGCGATCTGGCTGCGACATCTGTCACCCCATTGATCGCCAGGGTTGATTCGGTGGCTGGCTAGGCGGGTGT	FFFFFFFFFFFFFFFFFFFFFFFFFFFFFFFFFFFFFFFFFFFFFFFFFFFFFFFFFFFFF:FFFFFFFFFFFFFFFFFFFF:	NH:i:1	HI:i:1	AS:i:74	nM:i:0	NM:i:0	MD:Z:80	jM:B:c,0	jI:B:i,62,67	DG:Z:RN7SK,RN7SK,1	NG:i:0
A00208:119:HNYGGDRXX:2:2131:15510:25974	0	RN7SK	1	255	4S61M6N18M	*	0	0	TCTTGGATGTGAGGGCGATCTGGCTGCGACATCTGTCACCCCATTGATCGCCAGGGTTGATTCGGTGGCTGGCTAGGCGGGTG	FFFFFFFFFFFFFFFFFFFFFFFFFFFFFFFFFFFFFFFFFFFFFFFFFFFFFF:FFFFFF:FFFFFFFFFFFFFFFFFFFFF	NH:i:1	HI:i:1	AS:i:73	nM:i:0	NM:i:0	MD:Z:79	jM:B:c,0	jI:B:i,62,67	DG:Z:RN7SK,RN7SK,1	NG:i:0
A00208:119:HNYGGDRXX:2:2160:4264:2237	0	RN7SK	6	255	3S39M3N41M	*	0	0	TTTTGAGGGCGATCTGGCTGCGACATCTGTCACCCCATTGATCAGGGTTGATTCGGCTGATCTGGCTGGCTAGGCGGGTGTCC	FFFF:FF:F:FFFFFFFFFFFFFFFFF:FF:FFF:FFFFFFFFFFFFFFFFFFFFFFFFFFFFFFFFFFFFFF:FFFFFFFFF	NH:i:1	HI:i:1	AS:i:74	nM:i:0	NM:i:0	MD:Z:80	jM:B:c,0	jI:B:i,45,47	DG:Z:RN7SK,RN7SK,1	NG:i:0
A00208:119:HNYGGDRXX:2:2147:17128:32346	2048	RN7SK	17	255	32M3N43M	*	0	0	TGGCTGCGACATCTGTCACCCCATTGACCGCCGTTGATTCGGCTGATCTGGCTGGCTAGGCGGGTGTCCCCTTCC	FFFFFFFFFFFFFFFFFFFFFFFFFFFFFFFFFFFFFFFFFFFFFFFFFFFFFFFFFFFFFFFFFFFFFFFFFFF	NH:i:1	HI:i:1	AS:i:25	nM:i:1	NM:i:1	MD:Z:27T4	jM:B:c,-1	jI:B:i,-1	DG:Z:RN7SK,RN7SK,1	NG:i:0
A00208:119:HNYGGDRXX:2:2214:16197:11036	0	RN7SK	15	255	2S29M24N38M14S	*	0	0	ATTCTGGCTGCGACATCTGTCACCCCATTGATGGCTGGCTAGGCGGGTGTCCCCTTCCTCCCTCACCGCAGATCGGAAGAGCG	FFFFFFFFFFFFFFFFFFFFFFFFF:FFFFFFFFFFFFFFFFF:FFFFFFFFFFFFFFFFFFFFFFFFFFFFFF,FF:FFF:F	NH:i:1	HI:i:1	AS:i:60	nM:i:0	NM:i:0	MD:Z:67	jM:B:c,0	jI:B:i,44,67	DG:Z:RN7SK,RN7SK,1	NG:i:0
A00208:119:HNYGGDRXX:2:2204:26033:6245	0	RN7SK	17	255	3S35M16N27M	*	0	0	TTTTGGCTGCGACATCTGTCACCCCATTGATCGCCAGGTGGCTGGCTAGGCGGGTGTCCCCTTCC	FFFFFFFFFFFFFFFFFFFFFFFFFFFFFFFFFFFFFFFFFFFFFFFFFFF:FFFFFFFFFFFFF	NH:i:1	HI:i:1	AS:i:56	nM:i:0	NM:i:0	MD:Z:62	jM:B:c,0	jI:B:i,52,67	DG:Z:RN7SK,RN7SK,1	NG:i:0
A00208:119:HNYGGDRXX:2:2130:6587:28620	0	RN7SK	14	255	3S34M18N29M	*	0	0	TTTATCTGGCTGCGACATCTGTCACCCCATTGATCGCTCTGGCTGGCTAGGCGGGTGTCCCCTTCC	FFFFFFFFFFFF:FFFFFFFFFFF:FFFFFFFFFFFFFFFF:FFFFFFFFFFFFFFFFF:FFFFFF	NH:i:1	HI:i:1	AS:i:57	nM:i:0	NM:i:0	MD:Z:63	jM:B:c,0	jI:B:i,48,65	DG:Z:RN7SK,RN7SK,1	NG:i:0
A00208:119:HNYGGDRXX:2:2213:13367:8390	0	RN7SK	15	255	4S29M24N33M	*	0	0	TTTCTCTGGCTGCGACATCTGTCACCCCATTGATGGCTGGCTAGGCGGGTGTCCCCTTCCTCCCTC	FFFFFFFFFFFFFFFFFFFFFFFFFFFFFFFFFFFFFFFFFFFFFFFFFFFFFFFFFFFFFFFFFF	NH:i:1	HI:i:1	AS:i:56	nM:i:0	NM:i:0	MD:Z:62	jM:B:c,0	jI:B:i,44,67	DG:Z:RN7SK,RN7SK,1	NG:i:0
A00208:119:HNYGGDRXX:2:2153:22733:22106	0	RN7SK	15	255	2S29M24N30M	*	0	0	TCTCTGGCTGCGACATCTGTCACCCCATTGATGGCTGGCTAGGCGGGTGCCCCCTTCCTCC	FFFFFFFFFFFFFFFFFFFFFFFFFFFFFFFFFFFFFFFFFFFFFFFFFFFFFFFFFFFFF	NH:i:1	HI:i:1	AS:i:51	nM:i:1	NM:i:1	MD:Z:47T11	jM:B:c,0	jI:B:i,44,67	DG:Z:RN7SK,RN7SK,1	NG:i:0
A00208:119:HNYGGDRXX:2:2219:14904:13808	0	RN7SK	15	255	2S47M4N28M6S	*	0	0	CCTCTGGCTGCGACATCTGTCACCCCATTGATCGCCAGGGTTGATTCGGTCTGGCTGGCTAGGCGGGTGTCCCCTTCAGATCG	FFFFFFFFFFFFFFFFFFFFFFFFFFFFFFFFFFFFFFFFFFFFFFFFFFFFFFFFFFFFFFFFFFFFFFFFFFFFFFFFFFF	NH:i:1	HI:i:1	AS:i:69	nM:i:0	NM:i:0	MD:Z:75	jM:B:c,0	jI:B:i,62,65	DG:Z:RN7SK,RN7SK,1	NG:i:0
A00208:119:HNYGGDRXX:2:2226:16731:14090	0	RN7SK	15	255	4S29M24N50M	*	0	0	TTTTTCTGGCTGCGACATCTGTCACCCCATTGATGGCTGGCTAGGCGGGTGTCCCCTTCCTCCCTCACCGCTCCATGTGCGTC	FFFFFFFFFFFFFFFFFFFFFFFFFFFFFFFFFFFFFFFFFFF:FFFFFFFFFFFFFFFFFFFFFF:FFFFFFFFFFFFFFFF	NH:i:1	HI:i:1	AS:i:72	nM:i:0	NM:i:0	MD:Z:79	jM:B:c,0	jI:B:i,44,67	DG:Z:RN7SK,RN7SK,1	NG:i:0
A00208:119:HNYGGDRXX:2:2114:13286:7185	0	RN7SK	15	255	3S31M20N49M	*	0	0	TTTTCTGGCTGCGACATCTGTCACCCCATTGATCTCTGGCTGGCTAGGCGGGTGTCCCCTTCCTCCCTCACCGCTCCATGTGC	FFFFFFFFFFFFFFFFFFFFFFFFFFF:FFFFFFFFFFFFFFFFFFFFFFFFFFFFFFFFFFFFFFFFFFFFFFFFFFFFF:F	NH:i:1	HI:i:1	AS:i:73	nM:i:0	NM:i:0	MD:Z:80	jM:B:c,0	jI:B:i,46,65	DG:Z:RN7SK,RN7SK,1	NG:i:0
A00208:119:HNYGGDRXX:2:2265:17725:27649	0	RN7SK	16	255	18S28M19N32M5S	*	0	0	TTTTGGTAGTCAAGCTTCCTGGCTGCGACATCTGTCACCCCATTGATGATCTGGCTGGCTAGGCGGGTGTCCCCTTCCAGATC	FFFFFFFFFFFFFFFFFFFFFFFFFFFFFFFFFFFFFFFFFFFFF:FFFFFFFFFFFFFFFFFFFFFFFFFFFFFFFFFFFFF	NH:i:1	HI:i:1	AS:i:54	nM:i:0	NM:i:0	MD:Z:60	jM:B:c,0	jI:B:i,44,62	DG:Z:RN7SK,RN7SK,1	NG:i:0
A00208:119:HNYGGDRXX:2:2218:12961:26349	0	RN7SK	15	255	2S47M4N28M6S	*	0	0	CCTCTGGCTGCGACATCTGTCACCCCATTGATCGCCAGGGTTGATTCGGTCTGGCTGGCTAGGCGGGTGTCCCCTTCAGATCG	FFFFFFFFFFFFFFFFFFFFFFFFFFFFFFFFFFFFFFFFFFFFFFFFFFFFFFFFFFFFFFFFFFFFFFFFFFFFFFFF:FF	NH:i:1	HI:i:1	AS:i:69	nM:i:0	NM:i:0	MD:Z:75	jM:B:c,0	jI:B:i,62,65	DG:Z:RN7SK,RN7SK,1	NG:i:0
A00208:119:HNYGGDRXX:2:2152:32759:5744	0	RN7SK	20	255	4S26M8N44M8S	*	0	0	TTTTCTGCGACATCTGTCACCCCATTGATCTGATTCGGCTGATCTGGCTGGCTAGGCGGGTGTCCCCTTCCTCCAGATCGGA	FFFF:FF:FF:FFFF:F,:FFFFFFFFFFFFFFFF:FFFFFFF:FF:FFF:FFFF,FF::FFFFFFFF,,:F::F:FFF:F:	NH:i:1	HI:i:1	AS:i:64	nM:i:0	NM:i:0	MD:Z:70	jM:B:c,0	jI:B:i,46,53	DG:Z:RN7SK,RN7SK,1	NG:i:0
A00208:119:HNYGGDRXX:2:2152:25717:36793	0	RN7SK	20	255	3S24M24N36M	*	0	0	TCTCTGCGACATCTGTCACCCCATTGATGGCTGGCTAGGCGGGTGTCCCCTTCCTCCCTCACC	FFFFFFFFFF:FFFFFF:FFFFFF,FFFFFFFFFFF:FF:FFFFFFF:FFFF,:FFF:FFFFF	NH:i:1	HI:i:1	AS:i:54	nM:i:0	NM:i:0	MD:Z:60	jM:B:c,0	jI:B:i,44,67	DG:Z:RN7SK,RN7SK,1	NG:i:0
A00208:119:HNYGGDRXX:2:2152:24948:33082	0	RN7SK	20	255	3S24M24N36M	*	0	0	TCTCTGCGACATCTGTCACCCCATTGATGGCTGGCTAGGCGGGTGTCCCCTTCCTCCCTCACC	FFFFFFFFFFFFF:FFFFFFFFFFFFFFFFFFFFFFF:F:F,FFFFFFFFFFFFFFFFFFFFF	NH:i:1	HI:i:1	AS:i:54	nM:i:0	NM:i:0	MD:Z:60	jM:B:c,0	jI:B:i,44,67	DG:Z:RN7SK,RN7SK,1	NG:i:0
A00208:119:HNYGGDRXX:2:2129:6696:28056	0	RN7SK	19	255	4S34M4N45M	*	0	0	TTTTGCTGCGACATCTGTCACCCCATTGATCGCCAGGGTTCGGCTGATCTGGCTGGCTAGGCGGGTGTCCCCTTCCTCCCTCA	FFFFFFFFFFFFFFFFFFFFFFFFFFFFFFFFFFFFFFFFFFFFFF:FFFFFFFFFFFFFFFFFFFFFFFFFFFFFFFFFFFF	NH:i:1	HI:i:1	AS:i:73	nM:i:0	NM:i:0	MD:Z:79	jM:B:c,0	jI:B:i,53,56	DG:Z:RN7SK,RN7SK,1	NG:i:0
A00208:119:HNYGGDRXX:2:2149:28655:32706	0	RN7SK	20	255	4S26M8N44M9S	*	0	0	TTTTCTGCGACATCTGTCACCCCATTGATCTGATTCGGCTGATCTGGCTGGCTAGGCGGGTGTCCCCTTCCTCCAGATCGGAA	FFFFFFFFFFFFFFFFFFFFFFFFFFFFFFFFFFF:FFFFFFFFFFFFFFFFFFFF:FFFFFFF:FFFFFFFFFFFFFFFFF:	NH:i:1	HI:i:1	AS:i:64	nM:i:0	NM:i:0	MD:Z:70	jM:B:c,0	jI:B:i,46,53	DG:Z:RN7SK,RN7SK,1	NG:i:0
A00208:119:HNYGGDRXX:2:2150:19190:18317	0	RN7SK	1	255	3S23M18N57M	*	0	0	TGTGGATGTGAGGGCGATCTGGCTGCGATCGCCAGGGTTGATTCGGCTGATCTGGCTGGCTAGGCGGGTGTCCCCTTCCTCCC	FFFFFFFFFFFFFFFFFFFFFFFFFFFFFFFFFFFFFFFFFFFFFFFFFFFFFFFFFFFFFFFFFFFFFFFFFFFFFFFFFFF	NH:i:1	HI:i:1	AS:i:73	nM:i:0	NM:i:0	MD:Z:80	jM:B:c,0	jI:B:i,24,41	DG:Z:RN7SK,RN7SK,1	NG:i:0
A00208:119:HNYGGDRXX:2:2204:10628:8531	0	RN7SK	1	255	4S23M18N56M	*	0	0	ACGGGGATGTGAGGGCGATCTGGCTGCGATCGCCAGGGTTGATTCGGCTGATCTGGCTGGCTAGGCGGGTGTCCCCTTCCTCC	FFFFFFFFFFFFFFFFFFFFFFFFFFFFFFFFFFFFFFFFFFFFFFFFFFFFFFFFFFFFFF:FFFFFFF:FFFFFFFFFFFF	NH:i:1	HI:i:1	AS:i:72	nM:i:0	NM:i:0	MD:Z:79	jM:B:c,0	jI:B:i,24,41	DG:Z:RN7SK,RN7SK,1	NG:i:0
A00208:119:HNYGGDRXX:2:2172:20880:21997	0	RN7SK	1	255	4S26M38N53M	*	0	0	TTTTGGATGTGAGGGCGATCTGGCTGCGACATCTGGCTGGCTAGGCGGGTGTCCCCTTCCTCCCTCACCGCTCCATGTGCGTC	FFFFFFFFFFFFFFFFFFF:FFFFFFFFFFFFFFFFFFFFFFFFFFFFFF::FFFFFFFFFFFFFFFFFFFFFFFFFFFFFFF	NH:i:1	HI:i:1	AS:i:72	nM:i:0	NM:i:0	MD:Z:79	jM:B:c,0	jI:B:i,27,64	DG:Z:RN7SK,RN7SK,1	NG:i:0
A00208:119:HNYGGDRXX:2:2171:17128:25207	0	RN7SK	1	255	3S26M38N39M15S	*	0	0	TTGGGATGTGAGGGCGATCTGGCTGCGACATCTGGCTGGCTAGGCGGGTGTCCCCTTCCTCCCTCACCAGATCGGAAGAGCGG	FFFFFFFFFFFFFFFFFFFFFFFFFFFFFFFFFFFFFFFFFFFFFFFFFFFFFFFFFFF:FFFFFFFF:FFFFFFFFF:FFFF	NH:i:1	HI:i:1	AS:i:58	nM:i:0	NM:i:0	MD:Z:65	jM:B:c,0	jI:B:i,27,64	DG:Z:RN7SK,RN7SK,1	NG:i:0
A00208:119:HNYGGDRXX:2:2204:10203:8359	0	RN7SK	1	255	4S23M18N56M	*	0	0	ACGGGGATGTGAGGGCGATCTGGCTGCGATCGCCAGGGTTGATTCGGCTGATCTGGCTGGCTAGGCGGGTGTCCCCTTCCTCC	FFFFFFFFFFFFFFFFFFFFFFFFFFFFFFFFFFFFFFFFFFFFFFFFFFFFFFFFFFFFFFFFFFFFFFFFFFFFFFFFFFF	NH:i:1	HI:i:1	AS:i:72	nM:i:0	NM:i:0	MD:Z:79	jM:B:c,0	jI:B:i,24,41	DG:Z:RN7SK,RN7SK,1	NG:i:0
A00208:119:HNYGGDRXX:2:2201:5430:27336	0	RN7SK	1	255	4S25M42N33M	*	0	0	TTGCGGATGTGAGGGCGATCTGGCTGCGATGGCTGGCTAGGCGGGTGTCCCCTTCCTCCCTC	FFFFFFFFFFFFFFFFFFF:FFFFFF:FFFFFFFFFFFFFFFFFFFFFFFFFFFFFFFFFFF	NH:i:1	HI:i:1	AS:i:51	nM:i:0	NM:i:0	MD:Z:58	jM:B:c,0	jI:B:i,26,67	DG:Z:RN7SK,RN7SK,1	NG:i:0
A00208:119:HNYGGDRXX:2:2150:17192:20087	0	RN7SK	1	255	3S23M18N57M	*	0	0	TGTGGATGTGAGGGCGATCTGGCTGCGATCGCCAGGGTTGATTCGGCTGATCTGGCTGGCTAGGCGGGTGTCCCCTTCCTCCC	FFFFFFFFFFFFFFFFFFFFFFFFFFFFF:FFFFFFFFFFFFFFFFF:FFFFFFF:FFFFFFFFFFFFFFFFFFFFFFFFFFF	NH:i:1	HI:i:1	AS:i:73	nM:i:0	NM:i:0	MD:Z:80	jM:B:c,0	jI:B:i,24,41	DG:Z:RN7SK,RN7SK,1	NG:i:0
A00208:119:HNYGGDRXX:2:2274:19370:15655	0	RN7SK	1	255	4S25M46N27M	*	0	0	ACTTGGATGTGAGGGCGATCTGGCTGCGATGGCTAGGCGGGTGTCCCCTTCCTCCC	F:FFFFFFFFFFFFFFFFFFFFFFFFFFFFFFFFFFFFFFFFFFFFFF:FFFFFFF	NH:i:1	HI:i:1	AS:i:45	nM:i:0	NM:i:0	MD:Z:52	jM:B:c,0	jI:B:i,26,71	DG:Z:RN7SK,RN7SK,1	NG:i:0
A00208:119:HNYGGDRXX:2:2201:25572:24893	0	RN7SK	1	255	3S25M45N27M	*	0	0	TTGGGATGTGAGGGCGATCTGGCTGCGACTGGCTAGGCGGGTGTCCCCTTCCTCC	FFF:FFFFFFF:FFFFFFFFFFFFFFFFFFFFFFFFFFF:FFFFFFFFFFFFFFF	NH:i:1	HI:i:1	AS:i:45	nM:i:0	NM:i:0	MD:Z:52	jM:B:c,0	jI:B:i,26,70	DG:Z:RN7SK,RN7SK,1	NG:i:0
A00208:119:HNYGGDRXX:2:2274:18376:26428	0	RN7SK	1	255	4S25M46N27M	*	0	0	ACTTGGATGTGAGGGCGATCTGGCTGCGATGGCTAGGCGGGTGTCCCCTTCCTCCC	FFFFFFFFFFFFFFFFFFFFFFFFFF:FFFFFFFFFFFFFFFFFFFFFFFFF:FFF	NH:i:1	HI:i:1	AS:i:45	nM:i:0	NM:i:0	MD:Z:52	jM:B:c,0	jI:B:i,26,71	DG:Z:RN7SK,RN7SK,1	NG:i:0
A00208:119:HNYGGDRXX:2:2170:21242:36965	0	RN7SK	1	255	2S25M42N33M	*	0	0	GGGGATGTGAGGGCGATCTGGCTGCGATGGCTGGCTAGGCGGGTGTCCCCTTCCTCCCTC	F:FFFFFFFFFFFFFFFFFF,F,FFFFFFFFFFFFFF:FFFFFFFFFFFFFF:FFFF,FF	NH:i:1	HI:i:1	AS:i:51	nM:i:0	NM:i:0	MD:Z:58	jM:B:c,0	jI:B:i,26,67	DG:Z:RN7SK,RN7SK,1	NG:i:0
A00208:119:HNYGGDRXX:2:2112:24686:11835	2048	RN7SK	80	255	33M50N49M	*	0	0	CGGGTGTCCCCTTCCTCCCTCACCGCTCCATGTTAGAGGAGGACCGGTCTTCGGTCAAGGGTATACGAGTAGCTGCGCTCCC	FFFFFFFFFFFFFFFFFFFFFFFFFFFFFFFFFFFFFFFFFFFFF:FFFFFFFFFFFFFFFFFFF:FFFFFFFFFFFFFFFF	NH:i:1	HI:i:1	AS:i:28	nM:i:0	NM:i:0	MD:Z:33	jM:B:c,-1	jI:B:i,-1	DG:Z:RN7SK,RN7SK,2	NG:i:1
A00208:119:HNYGGDRXX:2:2112:24551:11725	2048	RN7SK	80	255	33M50N49M	*	0	0	CGGGTGTCCCCTTCCTCCCTCACCGCTCCATGTTAGAGGAGGACCGGTCTTCGGTCAAGGGTATACGAGTAGCTGCGCTCCC	FFFFFFFFFFFFFFFFFFFFFFFFFFFFFFFFFFFFFFFFFFFFFFFFFFFFFFFFFFFFFFFFFFFFFFFF:FFFFFFFFF	NH:i:1	HI:i:1	AS:i:28	nM:i:0	NM:i:0	MD:Z:33	jM:B:c,-1	jI:B:i,-1	DG:Z:RN7SK,RN7SK,2	NG:i:1
A00208:119:HNYGGDRXX:2:2147:11379:35822	0	RN7SK	83	255	43M36N38M	*	0	0	GTGTCCCCTTCCTCCCTCACCGCTCCATGTGCGTCCCTCCCGAATAGAGGAGGACCGGTCTTCGGTCAAGGGTATACGAGT	FFFFFFFFFFFFFFFFF:FFFFFFFFFFFFFFFFFFFFFFFFFFFFFFFFFFFFFFFFFFFFFFFFFFFFFFF:FFFFFFF	NH:i:1	HI:i:1	AS:i:38	nM:i:0	NM:i:0	MD:Z:43	jM:B:c,-1	jI:B:i,-1	DG:Z:RN7SK,RN7SK,2	NG:i:1
A00208:119:HNYGGDRXX:2:2232:24542:15687	2048	RN7SK	82	255	25M55N36M	*	0	0	GGTGTCCCCTTCCTCCCTCACCGCTATAGAGGAGGACCGGTCTTCGGTCAAGGGTATACGA	FFFFFF:FFFFFFFFFFFFFFFFFFF:FFFFFFFFFFFFFFFFFFFFFFFFFFFFFFFFFF	NH:i:1	HI:i:1	AS:i:20	nM:i:0	NM:i:0	MD:Z:25	jM:B:c,-1	jI:B:i,-1	DG:Z:RN7SK,RN7SK,2	NG:i:1
A00208:119:HNYGGDRXX:2:2117:3703:3552	2048	RN7SK	75	255	31M53N50M	*	0	0	CTAGGCGGGTGTCCCCTTCCTCCCTCACCGCCCGATAGAGGAGGACCGGTCTTCGGTCAAGGGTATACGAGTAGCTGCGCT	FFFFFFFFFFFFFFFFFFFFFFFFFFFFFFFFFFFFFFFFFFFFFFFFFFFFFFFFFFFFFFFFFFFF:FFFFFFFFFFFF	NH:i:1	HI:i:1	AS:i:26	nM:i:0	NM:i:0	MD:Z:31	jM:B:c,-1	jI:B:i,-1	DG:Z:RN7SK,RN7SK,2	NG:i:1
A00208:119:HNYGGDRXX:2:2131:26422:6950	0	RN7SK	65	255	42M51N41M	*	0	0	ATTTGGCTGGCTAGGCGGGTGTCCCCTTCCTCCCTCACCGCTCCCGATAGAGGAGGACCGGTCTTCGGTCAAGGGTATACGAG	FFFFFFFFFFFFFFFFFFFFFFFFFFFFFFFFFFFFFFFFFFFFFFF:FFFFFFFFFFFFFFFFFFFFFFFFFFFF:FFFFFF	NH:i:1	HI:i:1	AS:i:74	nM:i:1	NM:i:1	MD:Z:2C80	jM:B:c,0	jI:B:i,107,157	DG:Z:RN7SK,RN7SK,2	NG:i:1
A00208:119:HNYGGDRXX:2:2271:6804:22075	0	RN7SK	78	255	17S31M56N35M	*	0	0	TTGGGGCATACATATTGGGGGGGTGTCCCCTTCCTCCCTCACCGCTCCGAGGAGGACCGGTCTTCGGTCAAGGGTATACGAGT	FFFFFFFFFFFFFF:FFFFFFFFFFFFFFFFFFFFFFFFFFFFFFFFFFFFFFFFFFFFFFFFFFFFFFFFFFFFFFFFFFFF	NH:i:1	HI:i:1	AS:i:57	nM:i:1	NM:i:1	MD:Z:2C63	jM:B:c,0	jI:B:i,109,164	DG:Z:RN7SK,RN7SK,2	NG:i:1
A00208:119:HNYGGDRXX:2:2206:21947:30733	2048	RN7SK	80	255	32M54N47M	*	0	0	CGGGTGTCCCCTTCCTCCCTCACCGCTCCATGAGGAGGACCGGTCTTCGGTCAAGGGTATACGAGTAGCTGCGCTCCCC	FFFFFFFFFFFFFFFFFFFFFFFF:FFFFFFFFFFFFFFFFFFFFFFFFFFFFF,FFFFFFF:FFFFFFFF,FFFFFFF	NH:i:1	HI:i:1	AS:i:27	nM:i:0	NM:i:0	MD:Z:32	jM:B:c,-1	jI:B:i,-1	DG:Z:RN7SK,RN7SK,2	NG:i:1
A00208:119:HNYGGDRXX:2:2136:3125:33802	2048	RN7SK	82	255	25M60N36M	*	0	0	GGTGTCCCCTTCCTCCCTCACCGCTGGAGGACCGGTCTTCGGTCAAGGGTATACGAGTAGC	FFFFFFFFFFFFFFFFFFFFFFFFFFFFFFFFFFFFFFFFFF:FFFFFFFFFFF:FFFFFF	NH:i:1	HI:i:1	AS:i:20	nM:i:0	NM:i:0	MD:Z:25	jM:B:c,-1	jI:B:i,-1	DG:Z:RN7SK,RN7SK,2	NG:i:1
A00208:119:HNYGGDRXX:2:2203:19940:17550	2048	RN7SK	80	255	32M54N47M	*	0	0	CGGGTGTCCCCTTCCTCCCTCACCGCTCCATGAGGAGGACCGGTCTTCGGTCAAGGGTATACGAGTAGCTGCGCTCCCC	:FFFFF:FFFFFFFFFFFFFFFFFFFFFFFFFFFFFFFFFFFFFFFFFFFFFFFFFFFFFFFFFFFFFFFFFFFFFFFF	NH:i:1	HI:i:1	AS:i:27	nM:i:0	NM:i:0	MD:Z:32	jM:B:c,-1	jI:B:i,-1	DG:Z:RN7SK,RN7SK,2	NG:i:1
A00208:119:HNYGGDRXX:2:2209:29975:27602	2048	RN7SK	71	255	35M62N45M	*	0	0	CTGGCTAGGCGGGTGTCCCCTTCCTCCCTCACCGCGAGGACCGGTCTTCGGTCAAGGGTATACGAGTAGCTGCGCTCCCC	FFFFFFFFFFFFF,FFFFFFFFFFFFFFFFFFFFFFFFFFFFFFFFFFFFFF,FFFFFFFFFFFFFFFFFFFFFFFFFFF	NH:i:1	HI:i:1	AS:i:30	nM:i:0	NM:i:0	MD:Z:35	jM:B:c,-1	jI:B:i,-1	DG:Z:RN7SK,RN7SK,2	NG:i:1
A00208:119:HNYGGDRXX:2:2204:4797:20353	0	RN7SK	80	255	3S24M65N31M1S	*	0	0	CTACGCGTGTCCCCTTCCTCCCTCACCAGGACCGGTCTTCGGTCAAGGGTATACGAGTT	,FFFFFFFFFFFF,FFFFF:FFFFFFFFFFFFFFFF:,FFFFFFFFFF:FF,FF,FFF:	NH:i:1	HI:i:1	AS:i:46	nM:i:1	NM:i:1	MD:Z:2G52	jM:B:c,0	jI:B:i,104,168	DG:Z:RN7SK,RN7SK,2	NG:i:1
A00208:119:HNYGGDRXX:2:2144:25852:37059	0	RN7SK	76	255	2S28M63N46M7S	*	0	0	TTTAGGCGGGTGTCCCCTTCCTCCCTCACCGGAGGACCGGTCTTCGGTCAAGGGTATACGAGTAGCTGCGCTCCCCAGATCGG	FFFFFFFFFFFFFFFFFFFFFFFFFFFF:FFFFFFFFFFFFFF:FFFFFFFFFFFFFFFFFFFFFFFFFFFFFFFFFFFFFFF	NH:i:1	HI:i:1	AS:i:67	nM:i:0	NM:i:0	MD:Z:74	jM:B:c,0	jI:B:i,104,166	DG:Z:RN7SK,RN7SK,2	NG:i:1
A00208:119:HNYGGDRXX:2:2159:5303:29653	0	RN7SK	71	255	2S33M63N48M	*	0	0	TCCTGGCTAGGCGGATGTCCCCTTCCTCCCTCACCGGAGGACCGGTCTTCGGTCAAGGGTATACGAGTAGCTGCGCTCCCCTG	FFFFFFFFFFFFFFFFFFFFFFFFFFFFFFFFFFFFFFFFFFFFFFFFFFF:FFFFFFFFFFFFFFFFFFFFFFFFFFFFFFF	NH:i:1	HI:i:1	AS:i:72	nM:i:1	NM:i:1	MD:Z:12G68	jM:B:c,0	jI:B:i,104,166	DG:Z:RN7SK,RN7SK,2	NG:i:1
A00208:119:HNYGGDRXX:2:2268:14597:30123	2048	RN7SK	67	255	36M64N45M	*	0	0	CTGGCTGGCTAGGCGGGTGTCCCCTTCCTCCCTCACGGAGGACCGGTCTTCGGTCAAGGGTATACGAGTAGCTGCGCTCCC	FFFFFFFFFFFFFFFFFFFFFFFFFFFFFFFFFFFFFFFFFFFFFFFFFFFFFFFFFFFFFFFFFFFFFFFFFFFFFFFFF	NH:i:1	HI:i:1	AS:i:31	nM:i:0	NM:i:0	MD:Z:36	jM:B:c,-1	jI:B:i,-1	DG:Z:RN7SK,RN7SK,2	NG:i:1
A00208:119:HNYGGDRXX:2:2102:6379:28479	0	RN7SK	71	255	3S30M68N42M7S	*	0	0	TCTCTGGCTAGGCGGGTGTCCCCTTCCTCCCTCAGGACCGGTCTTCGGTCAAGGGTATACGAGTAGCTGCGCTCCAGATCGG	FF:F:FFFFFFFFFFFFFFFFFFFFFFFFFFFFFFFFF::FFFFFFFFFFFFFFFFF,FFFFFFF:FF:FFFFFFFFFFFFF	NH:i:1	HI:i:1	AS:i:65	nM:i:0	NM:i:0	MD:Z:72	jM:B:c,0	jI:B:i,101,168	DG:Z:RN7SK,RN7SK,2	NG:i:1
A00208:119:HNYGGDRXX:2:2228:14217:12211	0	RN7SK	71	255	3S30M68N42M8S	*	0	0	TCTCTGGCTAGGCGGGTGTCCCCTTCCTCCCTCAGGACCGGTCTTCGGTCAAGGGTATACGAGTAGCTGCGCTCCAGATCGGA	FFFFFFFFF:FFFFFFFFFFFFFFFFFFFFFFFFFFFFFFFFFFFFFFFFF:FFFFFFFFFFFFFFFFFFFFFFFFFFFFFFF	NH:i:1	HI:i:1	AS:i:65	nM:i:0	NM:i:0	MD:Z:72	jM:B:c,0	jI:B:i,101,168	DG:Z:RN7SK,RN7SK,2	NG:i:1
A00208:119:HNYGGDRXX:2:2228:13467:13761	0	RN7SK	71	255	3S30M68N42M8S	*	0	0	TCTCTGGCTAGGCGGGTGTCCCCTTCCTCCCTCAGGACCGGTCTTCGGTCAAGGGTATACGAGTAGCTGCGCTCCAGATCGGA	FFFFFFFFFFFFFFFFFFFFFFFFFFFFFFFFFFF:FFFFFFFFFFF:FFFFFFF:FF:FFFFFFFFF:FFFFFFFFFFFFFF	NH:i:1	HI:i:1	AS:i:65	nM:i:0	NM:i:0	MD:Z:72	jM:B:c,0	jI:B:i,101,168	DG:Z:RN7SK,RN7SK,2	NG:i:1
A00208:119:HNYGGDRXX:2:2257:11243:33207	0	RN7SK	60	255	2S41M66N40M	*	0	0	TTGGCTGATCTGGCTGGCTAGGCGGGTGTCCCCTTCCTCCCTCGGAGGACCGGTCTTCGGTCAAGGGTATACGAGTAGCTGCG	FFFFFFFFFFFFFFFFFFFFFFFFFFFFFFFFFFFFFFFFFFFFFFFFFFFFFFFFFFFFFFFFFFFFFFFFFFFFFFFFFFF	NH:i:1	HI:i:1	AS:i:74	nM:i:0	NM:i:0	MD:Z:81	jM:B:c,0	jI:B:i,101,166	DG:Z:RN7SK,RN7SK,2	NG:i:1
A00208:119:HNYGGDRXX:2:2214:11505:24236	0	RN7SK	64	255	3S37M66N43M	*	0	0	TTCGATCTGGCTGGCTAGGCGGGTGTCCCCTTCCTCCCTCGGAGGACCGGTCTTCGGTCAAGGGTATACGAGTAGCTGCGCTC	FFFFFFFFFFFFFFFFFFF:FFFFFFFFFFFFFFFFFFFFFFFFFFFFFFFFFFFFFFFFFFFFFFFFFFFFFFFFFFFFFFF	NH:i:1	HI:i:1	AS:i:73	nM:i:0	NM:i:0	MD:Z:80	jM:B:c,0	jI:B:i,101,166	DG:Z:RN7SK,RN7SK,2	NG:i:1
A00208:119:HNYGGDRXX:2:2166:2022:9565	0	RN7SK	67	255	2S34M66N44M3S	*	0	0	TCCTGGCTGGCTAGGCGGGTGTCCCCTTCCTCCCTCGGAGGACCGGTCTTCGGTCAAGGGTATACGAGTAGCTGCGCTCCAGA	FFF:FFFFFFFFFFFFFFFFFFFFFFFFFFFFFFFFFFFFFFFFFFFFFFFFFFFFFFFFFFFFFFFFFFFFFFFFFFFFFFF	NH:i:1	HI:i:1	AS:i:71	nM:i:0	NM:i:0	MD:Z:78	jM:B:c,0	jI:B:i,101,166	DG:Z:RN7SK,RN7SK,2	NG:i:1
A00208:119:HNYGGDRXX:2:2265:3956:28260	0	RN7SK	68	255	9S32M67N42M	*	0	0	TACTAGTGGTGGCTGGCTAGGCGGGTGTCCCCTTCCTCCCTGGAGGACCGGTCTTCGGTCAAGGGTATACGAGTAACTGCGCT	FFFFFFFFFFFFFFFFFFFFFFFFFFFFFFFFFFFFFFFFFFFFFFFFFFFFFFFFFFFFFFFFFFFFFFFFFFFFFFFFFFF	NH:i:1	HI:i:1	AS:i:65	nM:i:1	NM:i:1	MD:Z:66G7	jM:B:c,0	jI:B:i,100,166	DG:Z:RN7SK,RN7SK,2	NG:i:1
A00208:119:HNYGGDRXX:2:2277:3278:2691	0	RN7SK	60	255	5S40M67N38M	*	0	0	CGGGGGGCTGATCTGGCTGGCTAGGCGGGTGTCCCCTTCCTCCCTGGAGGACCGGTCTTCGGTCAAGGGTATACGAGTAGCTG	FFFFFFFFFFFFFFFFFFFFFFFFFFFFFFFFFFFFFFFFFFFFFFFFFFFFFFFFFFFFFFFFFFFFFF:FFFFFFFFFFFF	NH:i:1	HI:i:1	AS:i:71	nM:i:0	NM:i:0	MD:Z:78	jM:B:c,0	jI:B:i,100,166	DG:Z:RN7SK,RN7SK,2	NG:i:1
A00208:119:HNYGGDRXX:2:2207:30653:31594	0	RN7SK	53	255	2S46M68N35M	*	0	0	TTTTGATTCGGCTGATCTGGCTGGCTAGGCGGGTGTCCCCTTCCTCCCGGAGGACCGGTCTTCGGTCAAGGGTATACGAGTAG	FFFFFFFFFFFFFFFF,FFFFFFFFFFFF:FFFFFFFFFFFFFFFFFFFFFFFFFFFFFFFFFFFFFFFFFFF:FFFFFFFFF	NH:i:1	HI:i:1	AS:i:74	nM:i:0	NM:i:0	MD:Z:81	jM:B:c,0	jI:B:i,99,166	DG:Z:RN7SK,RN7SK,2	NG:i:1
A00208:119:HNYGGDRXX:2:2176:1868:4726	2048	RN7SK	71	255	27M62N52M	*	0	0	CTGGCTAGGCGGGTGTCCCCTTCCTCCCGATAGAGGAGGACCGGTCTTCGGTCAAGGGTATACGAGTAGCTGCGCTCCC	FFFFFFFFFFFFFFFFFFFFFFFFFFFFFFFFFFFFFFFFFFFFFFFFFFFFFFFFF:FFFFFFFFFFFFFFFFF:FFF	NH:i:1	HI:i:1	AS:i:22	nM:i:0	NM:i:0	MD:Z:27	jM:B:c,-1	jI:B:i,-1	DG:Z:RN7SK,RN7SK,2	NG:i:1
A00208:119:HNYGGDRXX:2:2146:10420:18286	2048	RN7SK	67	255	32M63N49M	*	0	0	CTGGCTGGCTAGGCGGGTGTCCCCTTCCTCCCATAGAGGAGGACCGGTCTTCGGTCAAGGGTATACGAGTAGCTGCGCTCC	FFFFFFFFFFF:FFFFFFFFFFFFFFFFFFFFFFFFFFFFFFFFFFFFFFFFFFFFFFFFFFFFFFFFFFFFFFFFFFFFF	NH:i:1	HI:i:1	AS:i:27	nM:i:0	NM:i:0	MD:Z:32	jM:B:c,-1	jI:B:i,-1	DG:Z:RN7SK,RN7SK,2	NG:i:1
A00208:119:HNYGGDRXX:2:2254:29532:37012	0	RN7SK	61	255	6S39M67N28M10S	*	0	0	ACCGCTGCTGATCTGGCTGGCTAGGCGGGTGTCCCCTTCCTCCCTGGAGGACCGGTCTTCGGTCAGGGGTATAGATCGGAAGA	FFFFFFFFFFFFFFFFFFFFFFFFFFFFFFFFFFFFF:FFFFFFFFFFFFFFFFFFFFFFFFFFFFFFFFFFFFFFFFFF:FF	NH:i:1	HI:i:1	AS:i:58	nM:i:1	NM:i:1	MD:Z:59A7	jM:B:c,0	jI:B:i,100,166	DG:Z:RN7SK,RN7SK,2	NG:i:1
A00208:119:HNYGGDRXX:2:2155:5213:17127	0	RN7SK	44	255	3S55M70N25M	*	0	0	TTCTCGCCAGGGTTGATTCGGCTGATCTGGCTGGCTAGGCGGGTGTCCCCTTCCTCCCAGGACCGGTCTTCGGTCAAGGGTAT	FFFFFFFFFFFFFFFFFFFFFFFFFFFFFFFFFFFFFFFFFFFFFFFFFFFFFFFFFFFFFFFFFFFFFFFFFFFFFFFFFFF	NH:i:1	HI:i:1	AS:i:73	nM:i:0	NM:i:0	MD:Z:80	jM:B:c,0	jI:B:i,99,168	DG:Z:RN7SK,RN7SK,2	NG:i:1
A00208:119:HNYGGDRXX:2:2150:18638:7341	2048	RN7SK	67	255	25M63N56M	*	0	0	CTGGCTGGCTAGGCGGGTGTCCCCTATCCCCGATAGAGGAGGACCGGTCTTCGGTCAAGGGTATACGAGTAGCTGCGCTCC	FFFFFFFFFFFFFFFFFFFFFFFFFFFFFFFFFFFFFFFFFFFFFFFFFFFFFFFFFFFFFFFFFFFFFFFFFFFFFFFFF	NH:i:1	HI:i:1	AS:i:20	nM:i:0	NM:i:0	MD:Z:25	jM:B:c,-1	jI:B:i,-1	DG:Z:RN7SK,RN7SK,2	NG:i:1
A00208:119:HNYGGDRXX:2:2115:6759:19680	0	RN7SK	61	255	2S34M54N47M	*	0	0	TTGCTGATCTGGCTGGCTAGGCGGGTGTCCCCTTCCACGACCATCCCCGATAGAGGAGGACCGGTCTTCGGTCAAGGGTATAC	FFFFFFFFFFF:FFF,FFFFFFFFFFFFFFFFFFFFFFFFFFFFFFFFFFFFFFFFFF:FFFFFFFFFF:FFFFFFFFFFFFF	NH:i:1	HI:i:1	AS:i:74	nM:i:0	NM:i:0	MD:Z:81	jM:B:c,0	jI:B:i,95,148	DG:Z:RN7SK,RN7SK,2	NG:i:1
A00208:119:HNYGGDRXX:2:2252:10999:33191	2048	RN7SK	66	255	29M74N42M	*	0	0	TCTGGCTGGCTAGGCGGGTGTCCCCTTCCAGGACCGGTCTTCGGTCAAGGGTATACGAGTACGCGCTCCCC	FFFFFFFFFFFFFFFFFFFFFFFFFFFFFFFFFFFFFFFFFFFFFFFFFFFFFFFFFFFFFFFFFFFFFFF	NH:i:1	HI:i:1	AS:i:24	nM:i:0	NM:i:0	MD:Z:29	jM:B:c,-1	jI:B:i,-1	DG:Z:RN7SK,RN7SK,2	NG:i:1
A00208:119:HNYGGDRXX:2:2149:15600:36276	2048	RN7SK	67	255	25M63N56M	*	0	0	CTGGCTGGCTAGGCGGGTGTCCCCTATCCCCGATAGAGGAGGACCGGTCTTCGGTCAAGGGTATACGAGTAGCTGCGCTCC	FFFFFFFFFFFFFFFFFFFFFFFFFFFFFFFFFFFFFFFFFFFFFFFFFFFFFFFFFFFFFFFFFFFF:FFFF:FFFFFFF	NH:i:1	HI:i:1	AS:i:20	nM:i:0	NM:i:0	MD:Z:25	jM:B:c,-1	jI:B:i,-1	DG:Z:RN7SK,RN7SK,2	NG:i:1
A00208:119:HNYGGDRXX:2:2202:12635:29481	2048	RN7SK	67	255	25M63N56M	*	0	0	CTGGCTGGCTAGGCGGGTGTCCCCTATCCCCGATAGAGGAGGACCGGTCTTCGGTCAAGGGTATACGAGTAGCTGCGCTCC	FFFFFFFFFFFFFF:FFFFFFFFFFFFFFFFFFFFFFFFFFFFFFFFFFFFFFFFFFF:FFFFFFFFFFFFFFFF:FFFFF	NH:i:1	HI:i:1	AS:i:20	nM:i:0	NM:i:0	MD:Z:25	jM:B:c,-1	jI:B:i,-1	DG:Z:RN7SK,RN7SK,2	NG:i:1
A00208:119:HNYGGDRXX:2:2150:19434:3302	2048	RN7SK	67	255	25M63N56M	*	0	0	CTGGCTGGCTAGGCGGGTGTCCCCTATCCCCGATAGAGGAGGACCGGTCTTCGGTCAAGGGTATACGAGTAGCTGCGCTCC	FFFFFFFFFFFFFFFFFFFFFFFFFFFFFFFFFFFFFFFFFFFFFFFFFFFFFFFFFFFFFFFFFFFFFFFFFFFFFFFFF	NH:i:1	HI:i:1	AS:i:20	nM:i:0	NM:i:0	MD:Z:25	jM:B:c,-1	jI:B:i,-1	DG:Z:RN7SK,RN7SK,2	NG:i:1
A00208:119:HNYGGDRXX:2:2246:8160:33223	2048	RN7SK	71	255	20M61N60M	*	0	0	CTGGCTAGGCGGGTGTCCCCACCATCCCCGATAGAGGAGGACCGGTCTTCGGTCAAGGGTATACGAGTAGCTGCGCTCCC	FFFFFFFFFFFFFFFFFFFFFFFFFFFFFFFFFFFFFFFFFFFFFFFFFFFFFFFFF:F:FFFFFFFFFFFFFFFFFFFF	NH:i:1	HI:i:1	AS:i:16	nM:i:0	NM:i:0	MD:Z:20	jM:B:c,-1	jI:B:i,-1	DG:Z:RN7SK,RN7SK,2	NG:i:1
A00208:119:HNYGGDRXX:2:2150:19416:3427	2048	RN7SK	67	255	25M63N56M	*	0	0	CTGGCTGGCTAGGCGGGTGTCCCCTATCCCCGATAGAGGAGGACCGGTCTTCGGTCAAGGGTATACGAGTAGCTGCGCTCC	FFFFFFFFFFF:FFFFFFFFFFFFFFFFFFFFFFFFFFFFFFFFFFFFFFFFFFFFFFFFFFFFFFFFFFFFFFFFFFFFF	NH:i:1	HI:i:1	AS:i:20	nM:i:0	NM:i:0	MD:Z:25	jM:B:c,-1	jI:B:i,-1	DG:Z:RN7SK,RN7SK,2	NG:i:1
A00208:119:HNYGGDRXX:2:2168:6234:30671	0	RN7SK	63	255	34M73N49M	*	0	0	TGATCTGGCTGGCTAGGCGGGTGTCCCCTTCCTCGGACCGGTCTTCGGTCAAGGGTATACGAGTAGCTGCGCTCCCCTGCTAG	FFFFFFFFFFFFFFFFFFFFFFFFFFFFF:FFFF:FFFFFFFFFFFFFFFFFFFFFFFFFFFFFFFFFFFFFFFFFFFFFFFF	NH:i:1	HI:i:1	AS:i:76	nM:i:0	NM:i:0	MD:Z:83	jM:B:c,0	jI:B:i,97,169	DG:Z:RN7SK,RN7SK,2	NG:i:1
A00208:119:HNYGGDRXX:2:2208:30273:19382	2048	RN7SK	59	255	38M72N44M	*	0	0	CGGCTGATCTGGCTGGCTAGGCGGGTGTCCCCTTCCTCAGGACCGGTCTTCGGTCAAGGGTATACGAGTAGCTGCGCTCCCC	FFFFFFFFFFFFFFFFFFFFFFFFFFFFFFFFFFFFFFFFFFFFFFFFFFFFFFFFFFFFF:FFFFFFFFFFFF:FFFFFFF	NH:i:1	HI:i:1	AS:i:33	nM:i:0	NM:i:0	MD:Z:38	jM:B:c,-1	jI:B:i,-1	DG:Z:RN7SK,RN7SK,2	NG:i:1
A00208:119:HNYGGDRXX:2:2111:11478:4554	0	RN7SK	67	255	40M65N40M	*	0	0	CTGGCTGGCTAGGCGGGTGTCCCCTTCCTCCCTCACCGCTACCGGTCTTCGGTCAAGGGTATACGAGTAGCTGCGCTCCC	FFFFFFFFFFFFF:FFFFFFFFFFFFFFFFFFFFFFFFFFFFFFFFFFFFFFFFFFFFFFFFFFFFFFFFFFF:FFFF:F	NH:i:1	HI:i:1	AS:i:35	nM:i:0	NM:i:0	MD:Z:40	jM:B:c,-1	jI:B:i,-1	DG:Z:RN7SK,RN7SK,2	NG:i:1
A00208:119:HNYGGDRXX:2:2176:29351:33849	0	RN7SK	72	255	4S29M71N50M	*	0	0	TTTTTGGCTAGGCGGGTGTCCCCTTCCTCCCTCACCGGTCTTCGGTCAAGGGTATACGAGTAGCTGCGCTCCCCTGCTAGAAC	FFFFFFFFFFF:FFFFFFFFFFFFFFFFFFFFFFFFFFFFFFFFFFFFFFFF,FFFFFFFFFFFFFFFFFFFFFFFFFFFFFF	NH:i:1	HI:i:1	AS:i:72	nM:i:0	NM:i:0	MD:Z:79	jM:B:c,0	jI:B:i,101,171	DG:Z:RN7SK,RN7SK,2	NG:i:1
A00208:119:HNYGGDRXX:2:2258:11822:9533	0	RN7SK	80	255	43M52N37M	*	0	0	CGGGTGTCCCCTTCCTCCCTCACCGCTCCATGTTCGTCCCTCCGGTCTTCGGTCAAGGGTATACGAGTAGCTGCGCTCCC	FFFFFFFFFFFFFFFFFFFFFFFFFFFFFFFFFFFFFFFFFFFFFFFFFFFFFFFFFFFFFFFFFFFF:FFFFFFFFFFF	NH:i:1	HI:i:1	AS:i:36	nM:i:1	NM:i:1	MD:Z:33G9	jM:B:c,-1	jI:B:i,-1	DG:Z:RN7SK,RN7SK,2	NG:i:1
A00208:119:HNYGGDRXX:2:2107:20365:25989	2048	RN7SK	66	255	29M92N40M	*	0	0	TCTGGCTGGCTAGGCGGGTGTCCCCTTCCAGGGTATACGAGTAACTGCGCTCCCCTGCTAGAACCTCCA	FFFFFFFFFFFFFFFFFFFFFFFFFFFFFFFFFF:FFFFFFFFFFFFFFFFFFFF:FFFFFFFFFFFFF	NH:i:1	HI:i:1	AS:i:24	nM:i:0	NM:i:0	MD:Z:29	jM:B:c,-1	jI:B:i,-1	DG:Z:RN7SK,RN7SK,2	NG:i:1
A00208:119:HNYGGDRXX:2:2110:7554:21621	0	RN7SK	47	255	56M83N25M	*	0	0	CCAGGGTTGATTCGGCTGATCTGGCTGGCTAGGCGGGTGTCCCCTTCCTCCCTCACAAGGGTATACGAGTAGCTGCGCTCC	FFFFFFFFFFFFFFFFFFFFFFFFFFFFFFFFFFFFFFFFFFFFFFFFFFFFFFFFFFFFFFFFFFFFFFFFFFFFFFFFF	NH:i:1	HI:i:1	AS:i:50	nM:i:0	NM:i:0	MD:Z:56	jM:B:c,-1	jI:B:i,-1	DG:Z:RN7SK,RN7SK,2	NG:i:1
A00208:119:HNYGGDRXX:2:2110:9254:12226	0	RN7SK	47	255	56M83N25M	*	0	0	CCAGGGTTGATTCGGCTGATCTGGCTGGCTAGGCGGGTGTCCCCTTCCTCCCTCACAAGGGTATACGAGTAGCTGCGCTCC	FFFFFFFFFFFFFFFFFFFFFFFFFFFFFFFFFFFFFFFFFFFFFFFFFFFFFFFFFFFFFFFFFFFFFFFFFFFFFFFFF	NH:i:1	HI:i:1	AS:i:50	nM:i:0	NM:i:0	MD:Z:56	jM:B:c,-1	jI:B:i,-1	DG:Z:RN7SK,RN7SK,2	NG:i:1
A00208:119:HNYGGDRXX:2:2243:6858:13714	0	RN7SK	61	255	53M72N27M	*	0	0	GCTGATCTGGCTGGCTAGGCGGGTGTCCCCTTCCTCCCTCACCGCTCCATGTGAAGGGTATACGAGTAGCTGCGCTCCCC	FFFFFFFFFFFFFFFFFFFFFFFF,FFFFFFFFFFFFFFFFFFFFFFFFFFFFFFFFFFFFFFFFFFFFFFFFFFFFFFF	NH:i:1	HI:i:1	AS:i:47	nM:i:0	NM:i:0	MD:Z:53	jM:B:c,-1	jI:B:i,-1	DG:Z:RN7SK,RN7SK,2	NG:i:1
A00208:119:HNYGGDRXX:2:2216:12165:2268	0	RN7SK	59	255	46M74N34M	*	0	0	CGGCTGATCTGGCTGGCTAGGCGGGTGTCCCCTTCCTCCCTCACCGTTCGGTCAAGGGTATACGAGTAGCTGCGCTCCCC	FFFFFFFFFFFFFFFFFFFFFFFFFFFFFFFFFFFFFFFFFFFFFFF:FFFFFFFFFFFFFFFFFFFFFFFFFFFFFFFF	NH:i:1	HI:i:1	AS:i:40	nM:i:0	NM:i:0	MD:Z:46	jM:B:c,-1	jI:B:i,-1	DG:Z:RN7SK,RN7SK,2	NG:i:1
A00208:119:HNYGGDRXX:2:2236:22525:21746	0	RN7SK	47	255	60M82N22M	*	0	0	CCAGGGTTGATTCGGCTGATCTGGCTGGCTAGGCGGGTGTCCCCTTCCTCCCTCACCGCTGGTATACGAGTAGCTGCGCTCC	FF:FFFFFFFFFFFFFFFFFFFFFFFFFFFFFFFFFFFFFFFFFFFFFFFFFFFFFFFFFFFF:FFFFFFFFFFFFFFFFFF	NH:i:1	HI:i:1	AS:i:54	nM:i:0	NM:i:0	MD:Z:60	jM:B:c,-1	jI:B:i,-1	DG:Z:RN7SK,RN7SK,2	NG:i:1
A00208:119:HNYGGDRXX:2:2114:22544:15640	0	RN7SK	61	255	3S46M81N34M	*	0	0	TTTGCTGATCTGGCTGGCTAGGCGGGTGTCCCCTTCCTCCCTCACCGCTGGGTATACGAGTAGCTGCGCTCCCCTGCTAGAAC	FFFFFFFFFFFFFFFFFFFFFFFFFFFFFFFFFFFFFFFFF:FFFFFFFFFFFFFFFFFFFFFFFFFFFFFFFFFFFFFFFFF	NH:i:1	HI:i:1	AS:i:73	nM:i:0	NM:i:0	MD:Z:80	jM:B:c,0	jI:B:i,107,187	DG:Z:RN7SK,RN7SK,2	NG:i:1
A00208:119:HNYGGDRXX:2:2114:22562:15671	0	RN7SK	61	255	3S46M81N34M	*	0	0	TTTGCTGATCTGGCTGGCTAGGCGGGTGTCCCCTTCCTCCCTCACCGCTGGGTATACGAGTAGCTGCGCTCCCCTGCTAGAAC	FFFFFFFFFFFFFFFFFFFFFFFFFFFFFFFFFFFFFFFFFFFFFFFFFFFFFFFFFFFFFFFFFFFFFFFFFFFFFFFFFFF	NH:i:1	HI:i:1	AS:i:73	nM:i:0	NM:i:0	MD:Z:80	jM:B:c,0	jI:B:i,107,187	DG:Z:RN7SK,RN7SK,2	NG:i:1
A00208:119:HNYGGDRXX:2:2224:12400:9001	0	RN7SK	67	255	54M59N27M	*	0	0	CTGGCTGGCTAGGCGGGTGTCCCCTTCCTCCCTCACCGCTCCATGTGCGTCCCTTCGGTCAAGGGTATACGAGTAGCTGCG	FFFFFFFFFFFFFFFFFFFFFFFFFFFFFFFFFFFFFFFFFFFFFFFFFFFFFFFFFFFFFFFFFFFFFFFFFFFFFFFFF	NH:i:1	HI:i:1	AS:i:48	nM:i:0	NM:i:0	MD:Z:54	jM:B:c,-1	jI:B:i,-1	DG:Z:RN7SK,RN7SK,2	NG:i:1
A00208:119:HNYGGDRXX:2:2124:31665:34256	0	RN7SK	66	255	2S59M61N22M	*	0	0	TTTCTGGCTGGCTAGGCGGGTGTCCCCTTCCTCCCTCACCGCTCCATGTGCGTCCCTCCCGAAGGGTATACGAGTAGCTGCGC	FFFFFFFFFFFFFFFFFFFFFFFFFFFFFFFFFFFFFFFFFFFFFFFFFFFFFFFFFFFFFFFFFFFFFFFFFFFFFFFFFFF	NH:i:1	HI:i:1	AS:i:74	nM:i:0	NM:i:0	MD:Z:81	jM:B:c,0	jI:B:i,125,185	DG:Z:RN7SK,RN7SK,2	NG:i:1
A00208:119:HNYGGDRXX:2:2215:17201:27899	0	RN7SK	59	255	46M74N34M	*	0	0	CGGCTGATCTGGCTGGCTAGGCGGGTGTCCCCTTCCTCCCTCACCGTTCGGTCAAGGGTATACGAGTAGCTGCGCTCCCC	FFFFFFFFFFFFFFFFFFFFFFFFFFFF:FFFFFFFFFFFFFFFFFFFFFFFFFF:FFFF:FFFF,FFFFFFFFFFFFFF	NH:i:1	HI:i:1	AS:i:40	nM:i:0	NM:i:0	MD:Z:46	jM:B:c,-1	jI:B:i,-1	DG:Z:RN7SK,RN7SK,2	NG:i:1
A00208:119:HNYGGDRXX:2:2141:23041:11397	0	RN7SK	71	255	48M61N32M	*	0	0	CTGGCTAGGCGGGTGTCCCCTTCCTCCCTCACCGCTCCATGTGCGTCCTCGGTCAAGGGTATACGAGTAGCTGCGCTCCC	FFFFFFFFFFFFFFFFFFFFFFFFFFFFFFFFFFFFFFFFFFFFFFFFFFFFFFFFFFFFFFFFFFFFFFFFFFFFFFFF	NH:i:1	HI:i:1	AS:i:42	nM:i:0	NM:i:0	MD:Z:48	jM:B:c,-1	jI:B:i,-1	DG:Z:RN7SK,RN7SK,2	NG:i:1
A00208:119:HNYGGDRXX:2:2216:22001:13823	2048	RN7SK	67	255	28M83N33M	*	0	0	CTGGCTGGCTAGGCGGGTGTCCCCTTCCCTTCGGTCAAGGGTATACGAGTTGCTGCGCTCC	FFFFFFFFFFFFFFFFFFFFFFFFFFFFFFFFFFFFFFFFFFFFFFFFFFFFFFFFFFFFF	NH:i:1	HI:i:1	AS:i:23	nM:i:0	NM:i:0	MD:Z:28	jM:B:c,-1	jI:B:i,-1	DG:Z:RN7SK,RN7SK,2	NG:i:1
A00208:119:HNYGGDRXX:2:2118:1154:2049	0	RN7SK	47	255	47M85N33M	*	0	0	CCAGGGTTGATTCGGCTGATCTGGCTGGCTAGGCGGGTGTCCCCTTCTTCGGTCAAGGGTATACGAGTAGCTGCGCTCCC	FFFFFFFFFFFFFF:FFFFFFFFFFFFFFFFFFFFFFFFFFFFFFFFFFFFFFFFFFFFFFFFFFFFFFFFFFFFFFFFF	NH:i:1	HI:i:1	AS:i:41	nM:i:0	NM:i:0	MD:Z:47	jM:B:c,-1	jI:B:i,-1	DG:Z:RN7SK,RN7SK,2	NG:i:1
A00208:119:HNYGGDRXX:2:2270:28076:11224	0	RN7SK	66	255	2S38M84N32M11S	*	0	0	TTTCTGGCTGGCTAGGCGGGTGTCCCCTTCCTCCCTCACCGGGTATACGAGTAGCTGCGCTCCCCTGCTAGATCGGAAGATCG	FFFFFF:,FFFFFFF:FFFFFFFFFFFF:FFFFF:FFFFFF,,FFFF:FFFFFF,:FFF:FFF:F:FF:FFFFFFFF:,F,FF	NH:i:1	HI:i:1	AS:i:63	nM:i:0	NM:i:0	MD:Z:70	jM:B:c,0	jI:B:i,104,187	DG:Z:RN7SK,RN7SK,2	NG:i:1
A00208:119:HNYGGDRXX:2:2110:9417:12226	0	RN7SK	47	255	56M83N25M	*	0	0	CCAGGGTTGATTCGGCTGATCTGGCTGGCTAGGCGGGTGTCCCCTTCCTCCCTCACAAGGGTATACGAGTAGCTGCGCTCC	FFFFFFFFFFFFFFFFFFFFFFFFFFFFFFFF,FFFFFFFFFFFFFFFFFFFFFFFFFFFFFFFFFFFFFFFFFFFFFFFF	NH:i:1	HI:i:1	AS:i:50	nM:i:0	NM:i:0	MD:Z:56	jM:B:c,-1	jI:B:i,-1	DG:Z:RN7SK,RN7SK,2	NG:i:1
A00208:119:HNYGGDRXX:2:2126:22779:15734	0	RN7SK	69	255	22M90N20M	*	0	0	GGCTGGCTAGGCGGGTGTCCCCCGGTCAAGGGTATACGAGTA	F:FFFFFFFFFFFF,,FFF,FFFFF,FFF,:F:FFFFFF,,F	NH:i:1	HI:i:1	AS:i:35	nM:i:0	NM:i:0	MD:Z:42	jM:B:c,0	jI:B:i,91,180	DG:Z:RN7SK,RN7SK,2	NG:i:1
A00208:119:HNYGGDRXX:2:2143:19596:30733	0	RN7SK	57	255	1S38M93N39M5S	*	0	0	TTTCGGCTGATCTGGCTGGCTAGGCGGGTGTCCCCTTCCGGGTATACGAGTAGCTGCGCTCCCCTGCTAGAACCTCCAGATCG	FFFFFFFFFFFFFFFFFFFFFFFFFFFFFFFFFFFFFFFFFFFFFFFFFFFFFFFFFFFFFFFFFFFFFFFFFFFFFFFFFFF	NH:i:1	HI:i:1	AS:i:70	nM:i:0	NM:i:0	MD:Z:77	jM:B:c,0	jI:B:i,95,187	DG:Z:RN7SK,RN7SK,2	NG:i:1
A00208:119:HNYGGDRXX:2:2150:30273:25269	0	RN7SK	74	255	4S26M87N24M	*	0	0	TTTCGCTAGGCGGGTGTCCCCTTCCTCCCTAGGGTATACGAGTAGCTGCGCTCC	FFFFFFFFFFFFFFFFFFFFFFFFFFFFFFFFFFF:FF:FFFFFFFFFFFFFFF	NH:i:1	HI:i:1	AS:i:43	nM:i:0	NM:i:0	MD:Z:50	jM:B:c,0	jI:B:i,100,186	DG:Z:RN7SK,RN7SK,2	NG:i:1
A00208:119:HNYGGDRXX:2:2211:16947:34006	0	RN7SK	58	255	50M80N28M5S	*	0	0	TCGGCTGATCTGGCTGGCTAGGCGGGTGTCCCCTTCCTCCCTCACCGCTCGGGTATACGAGTAGCTGCGCTCCCCTGCAGATC	FFFFFFFFFFFFFFFFFFFFFFF:FFFFFFFFFFFFFFFFFFFFFFFFFFFFFFFFFFFFFFFFFFFFFFFFFFFFF:FFFFF	NH:i:1	HI:i:1	AS:i:71	nM:i:0	NM:i:0	MD:Z:78	jM:B:c,0	jI:B:i,108,187	DG:Z:RN7SK,RN7SK,2	NG:i:1
A00208:119:HNYGGDRXX:2:2104:6307:7560	0	RN7SK	82	255	4S44M10N35M	*	0	0	TTTCGGTGTCCCCTTCCTCCCTCACCGCTCCATGTGCGTCCCTCCCGATCGGTCGAAGAGGACGACCATCCCCGATAGAGGAG	FFFFFFFFFFFFFFFFFFFFFFFFFFFFFFFFFFFFFFFFFFFFFFFFFFFFFFFFFFFFFFFFFFFFFFFFFFFF,FFF,FF	NH:i:1	HI:i:1	AS:i:73	nM:i:0	NM:i:0	MD:Z:79	jM:B:c,0	jI:B:i,126,135	DG:Z:RN7SK,RN7SK,3	NG:i:2
A00208:119:HNYGGDRXX:2:2104:5999:8782	0	RN7SK	82	255	4S44M10N35M	*	0	0	TTTCGGTGTCCCCTTCCTCCCTCACCGCTCCATGTGCGTCCCTCCCGATCGGTCGAAGAGGACGACCATCCCCGATAGAGGAG	FFFFFFFFFFFFFFFF:FFFFFFFFFFFFFFFFFFFFFFFFFFFFFFFFFFFFFFFFFFFFFFFFFF:FFFFFFFFFFFFFFF	NH:i:1	HI:i:1	AS:i:73	nM:i:0	NM:i:0	MD:Z:79	jM:B:c,0	jI:B:i,126,135	DG:Z:RN7SK,RN7SK,3	NG:i:2
A00208:119:HNYGGDRXX:2:2204:16694:6699	0	RN7SK	66	255	1S57M23N25M	*	0	0	TTCTGGCTGGCTAGGCGGGTGTCCCCTTCCTCCCTCACCGCTCCATGTGCGTCCCTCCAGGACGACCATCCCCGATAGAGGAG	FFFF:F:FFFFFFFFFFFFFFFFFFFFFFFFFFFFFFFFFFFFFFFFFFFFFFFFFFFFFFFFFFFFFFFFFFFFFFFFFFF:	NH:i:1	HI:i:1	AS:i:75	nM:i:0	NM:i:0	MD:Z:82	jM:B:c,0	jI:B:i,123,145	DG:Z:RN7SK,RN7SK,3	NG:i:2
A00208:119:HNYGGDRXX:2:2106:14018:32127	0	RN7SK	84	255	32M28N31M20S	*	0	0	TGTCCCCTTCCTCCCTCACCGCTCCATGTGCGAGAGGACGACCATCCCCGATAGAGGGGAACCTGGCGCTAAACCATTCGAGA	FFFFFFFFFFFFFFFFFFFFFFFFFFFFFFFFFFFFFFFFFFFFFFFFFFF,FFFFFFFFFFFFFFFFFFFFFFFFFFFFFFF	NH:i:1	HI:i:1	AS:i:52	nM:i:2	NM:i:2	MD:Z:57A1G3	jM:B:c,0	jI:B:i,116,143	DG:Z:RN7SK,RN7SK,3	NG:i:2
A00208:119:HNYGGDRXX:2:2105:12418:9064	0	RN7SK	84	255	32M28N31M20S	*	0	0	TGTCCCCTTCCTCCCTCACCGCTCCATGTGCGAGAGGACGACCATCCCCGATAGAGGGGAACCTGGCGCTAAACCATTCGAGA	FFFFFFFFFFFFFFFFFFFFFFFFFFFFFFFFFFFFFFFFFFFFFFFFFFFFFFFFFFFFFFFFFFFFFFFFFFFFFFFFFFF	NH:i:1	HI:i:1	AS:i:52	nM:i:2	NM:i:2	MD:Z:57A1G3	jM:B:c,0	jI:B:i,116,143	DG:Z:RN7SK,RN7SK,3	NG:i:2
A00208:119:HNYGGDRXX:2:2152:26241:25238	0	RN7SK	72	255	3S49M28N22M9S	*	0	0	TTTTGGCTAGGCGGGTGTCCCCTTTCTCCCTCACCGCTCCATGTGCGTCCCTACGACCATCCCCGATAGAGGAGATCGGAAGA	FFFFFFFFFFFFFFFFFFFFFFFFFFFFFFFFFF:FFFFFFFFFF:FFF:FFFFFF:FFFFFFFFFFFFFFFF:FFFFFF:FF	NH:i:1	HI:i:1	AS:i:62	nM:i:1	NM:i:1	MD:Z:21C49	jM:B:c,0	jI:B:i,121,148	DG:Z:RN7SK,RN7SK,3	NG:i:2
A00208:119:HNYGGDRXX:2:2138:26910:14779	0	RN7SK	78	255	20S42M29N21M	*	0	0	TTCCTGGGATGACTACACATGGCGGGTGTCCCCTTCCTCCCTCACCGCTCCATGTGCGTCCCACGACCATCCCCGATAGAGGA	FFFFFFFFFFFFFFFFFFFFFFFFFFFFFFFFFFFFFFFFFFFFFFFFFFFFFFFFFFFF:FFFFFFFFFFFFF,FFFFFFFF	NH:i:1	HI:i:1	AS:i:56	nM:i:0	NM:i:0	MD:Z:63	jM:B:c,0	jI:B:i,120,148	DG:Z:RN7SK,RN7SK,3	NG:i:2
A00208:119:HNYGGDRXX:2:2124:26458:3662	0	RN7SK	72	255	3S52M25N28M	*	0	0	TCTTGGCTAGGCGGGTGTCCCCTTCCTCCCTCACCGCTCCATGTGCGTCCCTCCCACGACCATCCCCGATAGAGGAGGACCGG	FFFF:FF:FFFFF,:FFFFFFFFFFFFFFF,FFFFF:F,FFFFFFFFFFFFFFFFFFFFFFFFF:FF:FFF:,,FFF:FFFFF	NH:i:1	HI:i:1	AS:i:73	nM:i:0	NM:i:0	MD:Z:80	jM:B:c,0	jI:B:i,124,148	DG:Z:RN7SK,RN7SK,3	NG:i:2
A00208:119:HNYGGDRXX:2:2146:6632:36432	0	RN7SK	56	255	61M32N22M	*	0	0	ATTCGGCTGATCTGGCTGGATAGGCGGGTGTCCCCTTCCTCCCTCACCGCTCCATGTGCGTACGACCATCCCCGATAGAGGAG	FFFFFFFFFFFFFFFFFFFFFFFFFFFFFFFFFFFFFFFFFFFFFFF:FFFFFFFFFFFFFFFFFFF:FFFFFFFFFFFFFFF	NH:i:1	HI:i:1	AS:i:74	nM:i:1	NM:i:1	MD:Z:19C63	jM:B:c,0	jI:B:i,117,148	DG:Z:RN7SK,RN7SK,3	NG:i:2
A00208:119:HNYGGDRXX:2:2257:30255:11710	0	RN7SK	76	255	2S48M25N33M	*	0	0	TTTAGGCGGGTGTCCCCTTCCTCCCTCACCGCTCCATGTGCGTCCCTCCCACGACCATCCCCGATAGAGGAGGACCGGTCTTC	FFFFFFFFFFFFFFFFFFFFFFFFFFFFFFFFFFFFFFFF:FFFFFFFFFFFFFFFFFFFFFFFFFF:FFFFFFFFFFFFFFF	NH:i:1	HI:i:1	AS:i:74	nM:i:0	NM:i:0	MD:Z:81	jM:B:c,0	jI:B:i,124,148	DG:Z:RN7SK,RN7SK,3	NG:i:2
A00208:119:HNYGGDRXX:2:2258:18647:6167	0	RN7SK	82	255	2S38M29N36M7S	*	0	0	CTGGTGTCCCCTTCCTCCCTCACCGCTCCATGTGCGTCCCACGACCATCCCCGATAGAGGAGGACCGGTCTTCGGTAGATCGG	FFFFFFFFFFFFFFFFFFFFFFFFFFFFFFFFFFFFFFFFFFFFFFFFFFFFFFF:FFFFFFFFFFFFFFFFFFFFFFFFFFF	NH:i:1	HI:i:1	AS:i:67	nM:i:0	NM:i:0	MD:Z:74	jM:B:c,0	jI:B:i,120,148	DG:Z:RN7SK,RN7SK,3	NG:i:2
A00208:119:HNYGGDRXX:2:2245:6659:34475	0	RN7SK	82	255	3S37M30N20M	*	0	0	TTTGGTGTCCCCTTCCTCCCTCACCGCTCCATGTGCGTCCACGACCATCCCCGATAGAGG	FFFFFFFFF:FFFFFFFFFFFFFFFFFFFFFFFFFFFFFFFFFFFFFFFFFFFFFFFFFF	NH:i:1	HI:i:1	AS:i:51	nM:i:0	NM:i:0	MD:Z:57	jM:B:c,0	jI:B:i,119,148	DG:Z:RN7SK,RN7SK,3	NG:i:2
A00208:119:HNYGGDRXX:2:2133:30436:2722	0	RN7SK	57	255	1S62M30N20M	*	0	0	TTTCGGCTGATCTGGCTGGCTAGGCGGGTGTCCCCTTCCTCCCTCACCGCTCCATGTGCGTCCACGACCATCCCCGATAGAGG	FFFFFFFFFFFFFFFFFFFFFFFFFFFFFFFFFFFFFFFFFFFFFFFFFFFFFFFFFFFFFFFFFFFFFFFFFFFFFF:FFFF	NH:i:1	HI:i:1	AS:i:75	nM:i:0	NM:i:0	MD:Z:82	jM:B:c,0	jI:B:i,119,148	DG:Z:RN7SK,RN7SK,3	NG:i:2
A00208:119:HNYGGDRXX:2:2165:20961:13495	0	RN7SK	78	255	33M30N30M	*	0	0	GGCGGGTGTCCCCTTCCTCCCTCACCGCTCCATCGAAGAGGACGACCATCCCCGATAGAGGAG	FFFFFFFFFFFFFFFFFFFFFFFFFFFFFFFFFFFFFFFFFFFFFFFFFFFFFFFFFFFFFFF	NH:i:1	HI:i:1	AS:i:28	nM:i:0	NM:i:0	MD:Z:33	jM:B:c,-1	jI:B:i,-1	DG:Z:RN7SK,RN7SK,3	NG:i:2
A00208:119:HNYGGDRXX:2:2175:13819:19977	0	RN7SK	84	255	2S27M23N54M	*	0	0	TTTGTCCCCTTCCTCCCTCACCGCTCCATGCTCGGTCGAAGAGGACGACCATCCCCGATAGAGGAGGACCGGTCTTCGGTCAA	FFFFFFFFFFFFFFFFFFFFFFFFFFFFFFFFFFFFFFFFFFFFFFFFFFFFFFFFFFFFFFFFFFFFFF:FFFFFFFFFFFF	NH:i:1	HI:i:1	AS:i:74	nM:i:0	NM:i:0	MD:Z:81	jM:B:c,0	jI:B:i,111,133	DG:Z:RN7SK,RN7SK,3	NG:i:2
A00208:119:HNYGGDRXX:2:2226:6153:23015	0	RN7SK	69	255	45M34N34M	*	0	0	GGCTGGCTAGGCGGGTGTCCCCTTCCTCCCTCACCGCTCCATGTGGACGACCATCCCCGATAGAGGAGGACCGGTCTTC	FFFFFFFFFFFFF:FFFFFFFFFFFFFFFFFFFFF:FFFFFFFFFFFFFFFFFFF:FFFFFFFFFFFFFFFFFFFFFFF	NH:i:1	HI:i:1	AS:i:40	nM:i:0	NM:i:0	MD:Z:45	jM:B:c,-1	jI:B:i,-1	DG:Z:RN7SK,RN7SK,3	NG:i:2
A00208:119:HNYGGDRXX:2:2212:7057:18161	0	RN7SK	69	255	9S41M39N33M	*	0	0	TTCGGGGGGGGCTGGCTAGGCGGGTGTCCCCTTCCTCCCTCACCGCTCCAACGACCATCCCCGATAGAGGAGGACCGGTCTTC	FFFFFFFFFFFFFFFFFFFFFFFFFFFFFFF,FFFFFFFFFFFFFFFFFFFFFFFFFFFFFFFFF:FFFFFFFFFFFFFFFFF	NH:i:1	HI:i:1	AS:i:67	nM:i:0	NM:i:0	MD:Z:74	jM:B:c,0	jI:B:i,110,148	DG:Z:RN7SK,RN7SK,3	NG:i:2
A00208:119:HNYGGDRXX:2:2152:4246:1611	0	RN7SK	70	255	3S39M30N41M	*	0	0	TTTGCTGGCTAGGCGGGTGTCCCCTTCCTCCCTCACCGCTCCGTCGAAGAGGACGACCATCCCCGATAGAGGAGGACCGGTCT	FFFFFFFFFFFFFFFFFFFFFFFFFFFFFFFFFFFFFFFFFFFFFFFFFFFFFFFFFFFFFFFFFFF:FFFFFFFFFFFFFFF	NH:i:1	HI:i:1	AS:i:73	nM:i:0	NM:i:0	MD:Z:80	jM:B:c,0	jI:B:i,109,138	DG:Z:RN7SK,RN7SK,3	NG:i:2
A00208:119:HNYGGDRXX:2:2127:11948:11005	0	RN7SK	49	255	61M41N18M	*	0	0	AGGGTTGATTCGGCTGATCTGGCTGGCTAGGCGGGTGTCCCCTTCCTCCCTCACCGCTCCAGACCATCCCCGATAGAGG	FFFFFFFFFFFFFFFFFFFFFFFFFFFFFFFFFFFFF:FFFFFFFFFFFFFFFFFFFFFFFFFFFFFFFFFFFFFFFFF	NH:i:1	HI:i:1	AS:i:55	nM:i:0	NM:i:0	MD:Z:61	jM:B:c,-1	jI:B:i,-1	DG:Z:RN7SK,RN7SK,3	NG:i:2
A00208:119:HNYGGDRXX:2:2127:12491:12414	0	RN7SK	49	255	61M41N18M	*	0	0	AGGGTTGATTCGGCTGATCTGGCTGGCTAGGCGGGTGTCCCCTTCCTCCCTCACCGCTCCAGACCATCCCCGATAGAGG	FFFFFFFFFFFFFFFFFFFFFFFFFFFFFFFFFFFFF:FFFFFFFFFFFFF:FFFFFFFFFFFFFFFFFFFFFFFFFFF	NH:i:1	HI:i:1	AS:i:55	nM:i:0	NM:i:0	MD:Z:61	jM:B:c,-1	jI:B:i,-1	DG:Z:RN7SK,RN7SK,3	NG:i:2
A00208:119:HNYGGDRXX:2:2277:3558:16924	0	RN7SK	78	255	5S45M27N33M	*	0	0	ATGTTGGGGGGTGTCCCCTTCCTCCCTCACCGCTCCATGTGCGTCCCTCCCGACCATCCCCGATAGAGGAGGACCGGTCTTCG	FFFFFFFFFFFFF:FFFFFFFFFFFFFFFFFFFFFFFFFFFFFFFFFFFFFFFFFFFFFFFFFFFFFFFFFFFFFFFFFFFFF	NH:i:1	HI:i:1	AS:i:69	nM:i:1	NM:i:1	MD:Z:2C75	jM:B:c,0	jI:B:i,123,149	DG:Z:RN7SK,RN7SK,3	NG:i:2
A00208:119:HNYGGDRXX:2:2206:19325:19147	0	RN7SK	78	255	44M31N36M	*	0	0	GGCGGGTGTCCCCTTCCTCCCTCACCCCTCCATGTGCGTCCCTCCCATCCCCGATAGAGGAGGACCGGTCTTCGGTCAAG	FFFFFFFFFFFFFFFFFFFFFFFFFFFFFFFF:FFFFF:FFF,FFFFFFFFF,FFFFFFFFFFFFFFFFFFFFFFFFFFF	NH:i:1	HI:i:1	AS:i:37	nM:i:1	NM:i:1	MD:Z:26G17	jM:B:c,-1	jI:B:i,-1	DG:Z:RN7SK,RN7SK,3	NG:i:2
A00208:119:HNYGGDRXX:2:2150:1696:7623	0	RN7SK	68	255	3S49M35N14M	*	0	0	TTTTGGCTGGCTAGGCGGGTGTCCCCTTCCTCCCTCACCGCTCCATGTGCGTACCATCCCCGATAG	FFFFFFFFFFFFFFFFFFFFFFFFFFFFFFFFFFFFFFFFFFFFFFFFFFFFFFFFFFFFFFFFFF	NH:i:1	HI:i:1	AS:i:56	nM:i:0	NM:i:0	MD:Z:63	jM:B:c,0	jI:B:i,117,151	DG:Z:RN7SK,RN7SK,3	NG:i:2
A00208:119:HNYGGDRXX:2:2267:11234:26334	0	RN7SK	70	255	3S37M45N15M9S	*	0	0	TCTGCTGGCTAGGCGGGTGTCCCCTTCCTCCCTCACCGCTACCATCCCCGATAGACCATTTGCG	FFFFFFFFFFFFFFFFFFFFFFFFFFFFFFFFFFFFFFFFFFFFFFFFFFFFFFFFFFFFFFFF	NH:i:1	HI:i:1	AS:i:45	nM:i:0	NM:i:0	MD:Z:52	jM:B:c,0	jI:B:i,107,151	DG:Z:RN7SK,RN7SK,3	NG:i:2
A00208:119:HNYGGDRXX:2:2238:22598:1799	0	RN7SK	70	255	4S63M17N16M	*	0	0	TTTTGCTGGCTAGGCGGGTGTCCCCTTCCTCCCTCACCGCTCCATGTGCGTCCCTCCCGAAGCTGCGCGACCATCCCCGATAG	FFFFFFFFFFFFFFFFFFFFFFFFFFFFFFFFFFFFFFFFFFFFFFFFFFFFFFFFFFFFFFFFFFFFFFFFFFFFFFFFFFF	NH:i:1	HI:i:1	AS:i:72	nM:i:0	NM:i:0	MD:Z:79	jM:B:c,0	jI:B:i,133,149	DG:Z:RN7SK,RN7SK,3	NG:i:2
A00208:119:HNYGGDRXX:2:2101:13639:1939	0	RN7SK	72	255	3S49M28N16M	*	0	0	TTTTGGCTAGGCGGGTGTCCCCTTTCTCCCTCACCGCTCCATGTGCGTCCCTACGACCATCCCCGATA	FFFFFFFFFFFFFFFFFFFFFFFFFFFFFFFFFFFFFFFFFFFFFFFFFFFFFFFFFFFFFFF,:F,F	NH:i:1	HI:i:1	AS:i:56	nM:i:1	NM:i:1	MD:Z:21C43	jM:B:c,0	jI:B:i,121,148	DG:Z:RN7SK,RN7SK,3	NG:i:2
A00208:119:HNYGGDRXX:2:2108:28067:10113	0	RN7SK	68	255	44M20N35M	*	0	0	TGGCTGGCTAGGCGGGTGTCCCCTTCCTCCCTCACCGCTCCATGGCGCTCGGTCGAAGAGGACGACCATCCCCGATAGA	FF:FFFFFFFFFFFFFFFFFFFFFFFFFFFFFFFFFFFFFFFF:FFFFFFFFFFFFFFFF:FFFFFFFFF,FFFFFFFF	NH:i:1	HI:i:1	AS:i:39	nM:i:0	NM:i:0	MD:Z:44	jM:B:c,-1	jI:B:i,-1	DG:Z:RN7SK,RN7SK,3	NG:i:2
A00208:119:HNYGGDRXX:2:2273:6849:14231	0	RN7SK	81	255	6S63M5N14M	*	0	0	TTCAAAGGGTGTCCCCTTCCTCCCTCACCGCTCCATGTGCGTCCCTCCAGAAGCTGCGCGCTCGGTCGAACGACCATCCCCGA	FFFFFFFFFFFFFFFFFFFFFFFFFFFFFFFFFFFFFFFFFFFFFFFFFFFFFFF:FFFFFFFFFFFFFFFFFFFFFFFFFFF	NH:i:1	HI:i:1	AS:i:69	nM:i:1	NM:i:1	MD:Z:42C34	jM:B:c,0	jI:B:i,144,148	DG:Z:RN7SK,RN7SK,3	NG:i:2
A00208:119:HNYGGDRXX:2:2162:24587:28009	2048	RN7SK	101	255	36M7N45M	*	0	0	ACCGCTCCATGTGCGTCCCTCCCGAAGCTGCGCGCTAGAGGACGACCATCCTCGATAGAGGAGGACCGGTCTTCGGTCAAG	FFFFFFFFFFFFFFFFFFFFFFFFFFFFFFFFFFFFFFFFFFFFFFFFFFFFFFFFFFFFFFFFFFFFFFF,FFFFFFFFF	NH:i:1	HI:i:1	AS:i:31	nM:i:0	NM:i:0	MD:Z:36	jM:B:c,-1	jI:B:i,-1	DG:Z:RN7SK,RN7SK,3	NG:i:2
A00208:119:HNYGGDRXX:2:2164:5132:32894	0	RN7SK	99	255	24M26N23M	*	0	0	TCACCGCTCCATGTGCGTCCCTCCACGACCATCCCCGATAGAGGAGG	FFFFFFFFFFFFFFFFFFFFFFFFFFFFFFFFFFFFFFFFFFFFFFF	NH:i:1	HI:i:1	AS:i:19	nM:i:0	NM:i:0	MD:Z:24	jM:B:c,-1	jI:B:i,-1	DG:Z:RN7SK,RN7SK,3	NG:i:2
A00208:119:HNYGGDRXX:2:2225:23222:23766	0	RN7SK	101	255	2S25M23N56M	*	0	0	TAACCGCTCCATGTGCGTCCCTCCCGAACGACCATCCCCGATAGAGGAGGACCGGTCTTCGGTCAAGGGTATACGAGTAGCTG	FFFFFFFFFFFFFFFFFFFFFFFFFFFFFFFFFFFFFFFFFFFFFFFFFFFFFFFFFFFFFFFFFFFFFFFFFFFFFFFFFFF	NH:i:1	HI:i:1	AS:i:74	nM:i:0	NM:i:0	MD:Z:81	jM:B:c,0	jI:B:i,126,148	DG:Z:RN7SK,RN7SK,3	NG:i:2
A00208:119:HNYGGDRXX:2:2265:16559:21934	0	RN7SK	101	255	3S22M14N45M13S	*	0	0	TTTACCGCTCCATGTGCGTCCCTCCCGGTCGAAGAGGACGACCATCCCCGATAGAGGAGGACCGGTCTTCAGATCGGAAGAGC	FFFFFFFFFFFFFFFFFFFFFFFFFFFFFFFFFFFFFFFFFFFFFFFFFFFFFFFFFFFFFFFFFFFFFFFFFFFFFF:FFFF	NH:i:1	HI:i:1	AS:i:61	nM:i:0	NM:i:0	MD:Z:67	jM:B:c,0	jI:B:i,123,136	DG:Z:RN7SK,RN7SK,3	NG:i:2
A00208:119:HNYGGDRXX:2:2259:11966:20181	0	RN7SK	89	255	2S30M30N23M	*	0	0	ATCCTTCCTCCCTCACCGCTCCATGTGCGTCCACGACCATCCCCGATAGAGGAGG	FFFFFFFFFFFFFFFFFFFFFFFFFFFFFFFFFFFFFFFFFFFFFFFFFFFFFFF	NH:i:1	HI:i:1	AS:i:47	nM:i:0	NM:i:0	MD:Z:53	jM:B:c,0	jI:B:i,119,148	DG:Z:RN7SK,RN7SK,3	NG:i:2
A00208:119:HNYGGDRXX:2:2146:25753:6762	2048	RN7SK	100	255	22M27N58M	*	0	0	CACCGCTCCATGTGCGTCCCTCACGACCATCCCCGATAGAGGAGGACCGGTCTTCGGTCAAGGGTATACGAGTAGCTGCG	,FFFFFFFFFFFFFFFFFFFFFFFFF,FFFFFFF,FFFFFFFF:,FFFFFFFFFFF:FFFFF,:FFFFFFF,FFFFFF:F	NH:i:1	HI:i:1	AS:i:18	nM:i:0	NM:i:0	MD:Z:22	jM:B:c,-1	jI:B:i,-1	DG:Z:RN7SK,RN7SK,3	NG:i:2
A00208:119:HNYGGDRXX:2:2153:1868:31093	0	RN7SK	91	255	1S33M25N49M	*	0	0	TTTCCTCCCTCACCGCTCCATGTGCGTCCCTCCCACGACCATCCCCGATAGAGGAGGACCGGTCTTCGGTCAAGGGTATACGA	FFFFFFFFFFFFFFFFFFFFFFFFFFFFFFFFFFFFFFFFFFFFFFFFFFFFFFFFFFFFFFFFFFFFFFFFFFFFFFFFFFF	NH:i:1	HI:i:1	AS:i:75	nM:i:0	NM:i:0	MD:Z:82	jM:B:c,0	jI:B:i,124,148	DG:Z:RN7SK,RN7SK,3	NG:i:2
A00208:119:HNYGGDRXX:2:2249:11225:17049	0	RN7SK	90	255	31M12N30M	*	0	0	CTTCCTCCCTCACCGCTCCATGTGCGTCCCTCGGTCGGTCGAAGAGGACGACCATCCCCGA	FFFFFFFFFFFFFFFFFFFFFFFFFFFFFFFFFFFFFFFFFFFFFFFFFFFFFFFFFFFFF	NH:i:1	HI:i:1	AS:i:26	nM:i:0	NM:i:0	MD:Z:31	jM:B:c,-1	jI:B:i,-1	DG:Z:RN7SK,RN7SK,3	NG:i:2
A00208:119:HNYGGDRXX:2:2253:31331:5556	2048	RN7SK	95	255	21M11N50M	*	0	0	TCCCTCACCGCTCCATGTGCGGCTGCGCGCTCGGTCGAAGAGGACGACCATCCCCGATAGAGGAGGACCGG	FFFFFFFFFFFFF:FFFFFFFFFFFFFFFFFFFFFFFFFFFFFFFFF:FFFFFFFFFFFFFF:FFFFFFFF	NH:i:1	HI:i:1	AS:i:17	nM:i:0	NM:i:0	MD:Z:21	jM:B:c,-1	jI:B:i,-1	DG:Z:RN7SK,RN7SK,3	NG:i:2
A00208:119:HNYGGDRXX:2:2161:4770:20400	2048	RN7SK	100	255	17M32N63M	*	0	0	CACCGCTCCATGTGCGTACGACCATCCCCGATAGAGGAGGACCGGTCTTCGGTCAAGGGTATACGAGTAGCTGCGCTCCC	F:FFFFFFFFFFFFFFFFFFFFFFFFFFFFFF:FFFFFFFFFFFFFFFFFFFFFFFFFFF:FFF:FFFFFFFFFFFFFFF	NH:i:1	HI:i:1	AS:i:13	nM:i:0	NM:i:0	MD:Z:17	jM:B:c,-1	jI:B:i,-1	DG:Z:RN7SK,RN7SK,3	NG:i:2
A00208:119:HNYGGDRXX:2:2165:21974:24236	0	RN7SK	101	255	33M18N17M	*	0	0	ACCGCTCCATGTGCGTCCCTCCCGAAGCTGCGCACCATCCCCGATAGAGG	FFFFFFFFFFFFFFFFFFFFFFFFFFFFFFFFFFFFFFFFFFFFFFFFFF	NH:i:1	HI:i:1	AS:i:44	nM:i:0	NM:i:0	MD:Z:50	jM:B:c,0	jI:B:i,134,151	DG:Z:RN7SK,RN7SK,3	NG:i:2
A00208:119:HNYGGDRXX:2:2123:16260:18599	2048	RN7SK	92	255	24M27N41M	*	0	0	TCCTCCCTCACCGCTCCATGTGCGAAGAGGACGACCATCCCCGATAGAGGAGGACCGGTCTTCGG	FFFFFFFFFFFFFFFFFFFFFFFFFFFFFFFFFFFFFFFFFFFFFFFFFFFFFFFFFFFFFFFFF	NH:i:1	HI:i:1	AS:i:19	nM:i:0	NM:i:0	MD:Z:24	jM:B:c,-1	jI:B:i,-1	DG:Z:RN7SK,RN7SK,3	NG:i:2
A00208:119:HNYGGDRXX:2:2164:16306:1297	0	RN7SK	99	255	3S35M15N30M15S	*	0	0	TCATCACCGCTCCATGTGCGTCCCTCCCGAAGCTGCGCACGACCATCCCCGATAGAGGAGGACCGGTCGGTTTGATTTTTGGG	FFFFFFFFFFFFFFFFFFFFFFFFFFFFFFFFFFFFFFFF:FFFFFFFFFFFFFFFFFFFFFFFFFFFFFFFFFFFF:FFFFF	NH:i:1	HI:i:1	AS:i:59	nM:i:0	NM:i:0	MD:Z:65	jM:B:c,0	jI:B:i,134,148	DG:Z:RN7SK,RN7SK,3	NG:i:2
A00208:119:HNYGGDRXX:2:2124:5186:7059	0	RN7SK	72	255	3S67M8N13M	*	0	0	TTTTGGCTAGGCGGGTGTCCCCTTCCTCCCTCACCGCTCCATGTGCGTCCCTCCCGAAGCTGCGCGCTCGGGACGACCATCCC	FFFFFFFFFFFFFFFFFFFFFFFFFFFFFFFFFFFFFFFFFFFFF:FFFFFFFFFFFFFFFFFFFFFFFFFFFFFFF:FFFFF	NH:i:1	HI:i:1	AS:i:74	nM:i:0	NM:i:0	MD:Z:80	jM:B:c,0	jI:B:i,139,146	DG:Z:RN7SK,RN7SK,3	NG:i:2
A00208:119:HNYGGDRXX:2:2131:32027:17534	0	RN7SK	99	255	2S23M27N34M	*	0	0	TTTCACCGCTCCATGTGCGTCCCTCACGACCATCCCCGATAGAGGAGGACCGGTCTTCG	FFFFFFFFFFFFFFFFFFFFF:FFFFFFFFFFFFFFFFFFFFFFFFFFFFFFFFFFFFF	NH:i:1	HI:i:1	AS:i:51	nM:i:0	NM:i:0	MD:Z:57	jM:B:c,0	jI:B:i,122,148	DG:Z:RN7SK,RN7SK,3	NG:i:2
A00208:119:HNYGGDRXX:2:2142:7844:8469	0	RN7SK	102	255	1S20M27N62M	*	0	0	TCCGCTCCATGTGCGTCCCTCACGACCATCCCCGATAGAGGAGGACCGGTCTTCGGTCAAGGGTATACGAGTAGCTGCGCTCC	FF:FFFFFFFFFFFFFFFFFFFFFFFFFFFFFFFF:FFFFFFFFFFFFFFFFFFFFFFFFFFFFFFFFFFFFFFFFFFFFFFF	NH:i:1	HI:i:1	AS:i:75	nM:i:0	NM:i:0	MD:Z:82	jM:B:c,0	jI:B:i,122,148	DG:Z:RN7SK,RN7SK,3	NG:i:2
A00208:119:HNYGGDRXX:2:2219:24695:22310	2048	RN7SK	102	255	20M32N59M	*	0	0	CCGCTCCATGTGCGTCCCTCCATCCCCGATAGAGGAGGACCGGTCTTCGGTCAAGGGTATACGAGTAGCTGCGCTCCCC	FFFFFFFFFFFFFFFFFFFFFFFFFFFFFF:FFFFFFFFFFFFFFFFFFFFFFFFFFFFFFFFFFFFFFFFFFFFFFFF	NH:i:1	HI:i:1	AS:i:16	nM:i:0	NM:i:0	MD:Z:20	jM:B:c,-1	jI:B:i,-1	DG:Z:RN7SK,RN7SK,3	NG:i:2
A00208:119:HNYGGDRXX:2:2270:13946:6417	0	RN7SK	102	255	2S24M26N57M	*	0	0	TCCCGCTCCATGTGCGTCCCTCCCGAACCATCCCCGATAGAGGAGGACCGGTCTTCGGTCAAGGGTATACGAGTAGCTGCGCT	FFFFFFFFFF:FFFFFFFFFFFFFFFFFFFFFFFFFFFFFFFFFFFFFFFFF::FFFFF:FFFFFFFFFFFFFFFFFFFFFFF	NH:i:1	HI:i:1	AS:i:74	nM:i:0	NM:i:0	MD:Z:81	jM:B:c,0	jI:B:i,126,151	DG:Z:RN7SK,RN7SK,3	NG:i:2
A00208:119:HNYGGDRXX:2:2233:32108:19836	0	RN7SK	102	255	2S24M26N55M2S	*	0	0	TCCCGCTCCATGTGCGTCCCTCCCGAACCATCCCCGATAGAGGAGGACCGGTCTTCGGTCAAGGGTATACGAGTAGCTGCGAT	F:FFFFFFFFFFFF:FFF,FFFFFFFFFFFFF:FFFFFFFF::F,FFFF:F:::FF,FFFFF:FFFF:FFFFFFFFFFF,F,F	NH:i:1	HI:i:1	AS:i:72	nM:i:0	NM:i:0	MD:Z:79	jM:B:c,0	jI:B:i,126,151	DG:Z:RN7SK,RN7SK,3	NG:i:2
A00208:119:HNYGGDRXX:2:2175:25238:26788	0	RN7SK	68	255	42M136N33M	*	0	0	TGGCTGGCTAGGCGGGTGTCCCCTTCCTCCCTCACCGCTCCATTTGTAGGAGAACGTAGGGTAGTCAAGCTTCCA	FFFFF::FFF,F:F,FFFFFFFFFFFFFFFFFFFFF:FFFFFFFFFFFFFFFF::FFF,,FFF,F:FF,FFF:FF	NH:i:1	HI:i:1	AS:i:37	nM:i:0	NM:i:0	MD:Z:42	jM:B:c,-1	jI:B:i,-1	DG:Z:RN7SK,RN7SK,4	NG:i:3
A00208:119:HNYGGDRXX:2:2116:28691:9815	2048	RN7SK	65	255	37M134N44M	*	0	0	ATCTGGCTGGCTAGGCGGGTGTCCCCTTCCTCCCTCATCAAGGTCCATTTGTAGGAGAACGTATGGTAGTCAAGCTTCCAA	FFFFFFFFFFFFFFFFFFFFFFFFFFFFFFFFFFFFFFFFFFFFFFF,:FFF:FF,FFFFFFF,FFFFFFFFFFFFFFFFF	NH:i:1	HI:i:1	AS:i:32	nM:i:0	NM:i:0	MD:Z:37	jM:B:c,-1	jI:B:i,-1	DG:Z:RN7SK,RN7SK,4	NG:i:3
A00208:119:HNYGGDRXX:2:2116:26811:22623	2048	RN7SK	65	255	37M134N44M	*	0	0	ATCTGGCTGGCTAGGCGGGTGTCCCCTTCCTCCCTCATCAAGGTCCATTTGTAGGAGAACGTATGGTAGTCAAGCTTCCAA	FFFFF,FF:,FFFFFFFFFFFFFFFFFFFFFFFFFFFFFFFFFFFFF:FFFFFFFFFFFFFFFFFFFFFF:FFFFF:FFFF	NH:i:1	HI:i:1	AS:i:32	nM:i:0	NM:i:0	MD:Z:37	jM:B:c,-1	jI:B:i,-1	DG:Z:RN7SK,RN7SK,4	NG:i:3
A00208:119:HNYGGDRXX:2:2153:25418:12038	2048	RN7SK	68	255	31M141N48M	*	0	0	TGGCTGGCTAGGCGGGTGTCCCCTTCCTCCCGGTCCATTTGTAGGAGAACGTAGGGTAGTCAAGCTTCCAAGACTCCAG	FFFFF:FFFFFFFFFFFFFFFFFFFFFFFFFFFFFFFFFFFFFFFFFF:FFFFFFF:FFFFFFFFFFFFFFFFFF:FFF	NH:i:1	HI:i:1	AS:i:26	nM:i:0	NM:i:0	MD:Z:31	jM:B:c,-1	jI:B:i,-1	DG:Z:RN7SK,RN7SK,4	NG:i:3
A00208:119:HNYGGDRXX:2:2222:26078:5603	0	RN7SK	44	255	3S55M151N25M	*	0	0	TTTTCGCCAGGGTTGATTCGGCTGATCTGGCTGGCTAGGCGGGTGTCCCCTTCCTCCCTAGGAGAACGTAGGGTAGTCAAGCT	FFFFFFFFFFFFFFFFFFFFFFFFFFF:FFFFFFFFFFFFFFFFFFFFFFFFFFFFFFFFFFFFFFFFFFFFFF:FFFFFFFF	NH:i:1	HI:i:1	AS:i:72	nM:i:0	NM:i:0	MD:Z:80	jM:B:c,0	jI:B:i,99,249	DG:Z:RN7SK,RN7SK,4	NG:i:3
A00208:119:HNYGGDRXX:2:2216:5303:34225	0	RN7SK	53	255	1S37M160N32M13S	*	0	0	ATTGATTCGGCTGATCTGGCTGGCTAGGCGGGTGTCCCTAGGAGAACGTAGGGTAGTCAAGCTTCCAAGAAGATCGGAAGAGC	FFFFFFFFFFFFFFFFFFFFFFFFFFFFFFFFFFFFFFFFFFFFFFFFFFFFFFFFFFFFFFFFFFFFF:FFFFFFFFFFFFF	NH:i:1	HI:i:1	AS:i:61	nM:i:0	NM:i:0	MD:Z:69	jM:B:c,0	jI:B:i,90,249	DG:Z:RN7SK,RN7SK,4	NG:i:3
A00208:119:HNYGGDRXX:2:2216:4038:31751	0	RN7SK	53	255	1S37M160N32M13S	*	0	0	ATTGATTCGGCTGATCTGGCTGGCTAGGCGGGTGTCCCTAGGAGAACGTAGGGTAGTCAAGCTTCCAAGAAGATCGGAAGAGC	FFFFFFFFFFFFFFFFFFFFFFFFFFFFFFFFFFFFFFFFFFFFF,FFFFFFFFFFFF:FFFFFFFFFFFFFFFFFFF,FFFF	NH:i:1	HI:i:1	AS:i:61	nM:i:0	NM:i:0	MD:Z:69	jM:B:c,0	jI:B:i,90,249	DG:Z:RN7SK,RN7SK,4	NG:i:3
A00208:119:HNYGGDRXX:2:2269:10854:25144	0	RN7SK	55	255	3S39M143N37M4S	*	0	0	TTGGATTCGGCTGATCTGGCTGGCTAGGCGGGTGTCCCCTTCCAAGGTCCATTTGTAGGAGAACGTAGGGTAGTCAAGCAGAT	FFFFF:FFFFFFF:FFFFFFFFFFFFFFFFFFFFFFFFFFFFFFFFFFFFFFFFFFFFFFFF:FFFFF,FFFFFFFFFFFFFF	NH:i:1	HI:i:1	AS:i:68	nM:i:0	NM:i:0	MD:Z:76	jM:B:c,0	jI:B:i,94,236	DG:Z:RN7SK,RN7SK,4	NG:i:3
A00208:119:HNYGGDRXX:2:2238:32199:25254	0	RN7SK	62	255	1S37M152N21M	*	0	0	TCTGATCTGGCTGGCTAGGCGGGTGTCCCCTTCCTCCCAGGAGAACGTAGGGTAGTCAA	FF:FFFFFFFFFFFFFFFFFFFFFFFFFFFFFFFFFFFFFFFFFFFFFFFFF,FFFFFF	NH:i:1	HI:i:1	AS:i:50	nM:i:0	NM:i:0	MD:Z:58	jM:B:c,0	jI:B:i,99,250	DG:Z:RN7SK,RN7SK,4	NG:i:3
A00208:119:HNYGGDRXX:2:2257:11035:26710	0	RN7SK	53	255	2S38M159N43M	*	0	0	ATTTGATTCGGCTGATCTGGCTGGCTAGGCGGGTGTCCCCTAGGAGAACGTAGGGTAGTCAAGCTTCCAAGACTCCAGACACA	FFFFFFFFFFFFFFFFFFFFFFFFFFFFFFFFFFFFFFFFFFFFFFFFFFFFFFFFFFFFFFFFFFFFFFFFFFFFFFFFFFF	NH:i:1	HI:i:1	AS:i:73	nM:i:0	NM:i:0	MD:Z:81	jM:B:c,0	jI:B:i,91,249	DG:Z:RN7SK,RN7SK,4	NG:i:3
A00208:119:HNYGGDRXX:2:2270:11017:11522	0	RN7SK	49	255	38M160N26M	*	0	0	AGGGTTGATTCGGCTGATCTGGCTGGCTAGGCGGGTGTTTTTAGGAGAACGTAGGGTAGTCAAG	FFFFFFFFFFFFFFFFFFFFFFFFFFFFFFFFFFFFFFFFFFFFFFFFF:FFFFFFFFFFFFFF	NH:i:1	HI:i:1	AS:i:33	nM:i:0	NM:i:0	MD:Z:38	jM:B:c,-1	jI:B:i,-1	DG:Z:RN7SK,RN7SK,4	NG:i:3
A00208:119:HNYGGDRXX:2:2147:9652:28166	2048	RN7SK	71	255	27M156N38M	*	0	0	CTGGCTAGGCGGGTGTCCCCTTCCTCCAGAACGTAGGGTAGTCAAGCTTCCAAGACTCCAGACAC	FFFFFFFFFFFFFFFFFFFFFFFFFFFFFFFFFFFFFFFFFFFFFFFFFFFFFFFFFFFFFFFFF	NH:i:1	HI:i:1	AS:i:22	nM:i:0	NM:i:0	MD:Z:27	jM:B:c,-1	jI:B:i,-1	DG:Z:RN7SK,RN7SK,4	NG:i:3
A00208:119:HNYGGDRXX:2:2230:4010:5368	0	RN7SK	39	255	4S58M164N21M	*	0	0	ATTTATTGATCGCCAGGGTTGATTCGGCTGATCTGGCTGGCTAGGCGGGTGTCCCCTTCCTCAGGGTAGTCAAGCTTCCAAGA	F:FFFFFFFFFFFFFFFFFFFFFFFFFFFFFFFFFFFFFFFFFFFFFFFFFFFFFFFFFF:FFFFFFFFFFFFFFFFFFFFFF	NH:i:1	HI:i:1	AS:i:71	nM:i:0	NM:i:0	MD:Z:79	jM:B:c,0	jI:B:i,97,260	DG:Z:RN7SK,RN7SK,4	NG:i:3
A00208:119:HNYGGDRXX:2:2149:10719:4742	2048	RN7SK	71	255	27M156N38M	*	0	0	CTGGCTAGGCGGGTGTCCCCTTCCTCCAGAACGTAGGGTAGTCAAGCTTCCAAGACTCCAGACAC	FFFFFFF:FFFFFFFFFFFFFFFFFFFFFFFFFFFFFFFFFFFFFFFFFFFFFFFFFFFFFFFFF	NH:i:1	HI:i:1	AS:i:22	nM:i:0	NM:i:0	MD:Z:27	jM:B:c,-1	jI:B:i,-1	DG:Z:RN7SK,RN7SK,4	NG:i:3
A00208:119:HNYGGDRXX:2:2151:3323:1110	0	RN7SK	71	255	3S23M1I40M120N16M	*	0	0	TCTCTGGCTAGGCGGGTGTCCCCTTCCCTCCCTCACCGCTCCATGTGCGTCCCTCCCGAAGCTGCGCAGAACGTAGGGTAGTC	FFFFFFFFFFFFFFFFFFFFFFFFFFFFFFFFFFFFFFFFFFFFFFFFFFFFFFFFFFFFFFFFFFFFFFFFFFFFFFFFFFF	NH:i:1	HI:i:1	AS:i:67	nM:i:0	NM:i:1	MD:Z:79	jM:B:c,0	jI:B:i,134,253	DG:Z:RN7SK,RN7SK,4	NG:i:3
A00208:119:HNYGGDRXX:2:2114:26295:16908	0	RN7SK	75	255	1S44M132N33M5S	*	0	0	TCTAGGCGGGTGTCCCCTTCCTCCCTCATCGCTCCATGTGCGTCCAGGAGAACGTAGGGTAGTCAAGCTTCCAAGACTAGATC	FFFFFFFFFFFFFFFFFFFFFFF:FFFFFFFFF:FFFFFFFFFFFFFFFFFFFFFFFFFFFFFFFF,FFFFFFFFFFFF:FFF	NH:i:1	HI:i:1	AS:i:67	nM:i:1	NM:i:1	MD:Z:27C49	jM:B:c,0	jI:B:i,119,250	DG:Z:RN7SK,RN7SK,4	NG:i:3
A00208:119:HNYGGDRXX:2:2231:14778:20071	0	RN7SK	34	255	3S65M155N15M	*	0	0	TTTACCCCATTGATCGCCAGGGTTGATTCGGCTGATCTGGCTGGCTAGGCGGGTGTCCCCTTCCTCCCAGAACGTAGGGTAGT	FFFFFFFFFFFFF,FFF::FFFFFFFFFFFFFFFFFFFFFFFFFFFFFFFFFFFFFFFFFFFFFFFFFFFFFFF:FFFFFFFF	NH:i:1	HI:i:1	AS:i:72	nM:i:0	NM:i:0	MD:Z:80	jM:B:c,0	jI:B:i,99,253	DG:Z:RN7SK,RN7SK,4	NG:i:3
A00208:119:HNYGGDRXX:2:2231:15112:20650	0	RN7SK	34	255	3S65M155N15M	*	0	0	TTTACCCCATTGATCGCCAGGGTTGATTCGGCTGATCTGGCTGGCTAGGCGGGTGTCCCCTTCCTCCCAGAACGTAGGGTAGT	FFFFFFFFFFFFFFFFFFFFFFFFFFFFFFFFFFFFFFFFFFFFFFFFFFFFFFFFFFFFFFFFFFFFFFFFFFFFFFFFFFF	NH:i:1	HI:i:1	AS:i:72	nM:i:0	NM:i:0	MD:Z:80	jM:B:c,0	jI:B:i,99,253	DG:Z:RN7SK,RN7SK,4	NG:i:3
A00208:119:HNYGGDRXX:2:2109:1533:8500	0	RN7SK	44	255	3S45M175N35M	*	0	0	TTTTCGCCAGGGTTGATTCGGCTGATCTGGCTGGCTAGGCGGGTGTCCGTAGTCAAGCTTCCAAGACTCCAGACACATCCAAA	FFFFFFFFFFFFFFFFFFFFFFFFFFFFFFFFFFFFFFFFFFFFFFFFFFFFFFFFFFFFFFFFFFFFFFFFFFFFFFFFFFF	NH:i:1	HI:i:1	AS:i:72	nM:i:0	NM:i:0	MD:Z:80	jM:B:c,0	jI:B:i,89,263	DG:Z:RN7SK,RN7SK,4	NG:i:3
A00208:119:HNYGGDRXX:2:2127:15600:18865	0	RN7SK	44	255	4S48M173N24M7S	*	0	0	TTTTTCGCCAGGGTTGATTCGGCTGATCTGGCTGGCTAGGCGGGTGTCCCCTTAGTCAAGCTTCCAAGACTCCAGATCGGAAG	FFFFFFFFFFFFFFFFFFFFFFFFFFFFFFFFFFFFFFFFFFFFFFFFFFFFFFFFFFFFFFFFFFFFFFFFFFFFFFFFF:F	NH:i:1	HI:i:1	AS:i:64	nM:i:0	NM:i:0	MD:Z:72	jM:B:c,0	jI:B:i,92,264	DG:Z:RN7SK,RN7SK,4	NG:i:3
A00208:119:HNYGGDRXX:2:2257:4146:15875	0	RN7SK	44	255	3S62M158N18M	*	0	0	TCTTCGCCAGGGTTGATTCGGCTGATCTGGCTGGCTAGGCGGGTGTCCCCTTCCTCCCTCACCGCGTAGTCAAGCTTCCAAGA	FFFFFFFFFFFFFFFFFFFFFFFFFFFFFFFFFFFFFFFFF:FFFFFFF:FF,FFFFFFFFFFFFFFFFFFFFFFFFFFFFFF	NH:i:1	HI:i:1	AS:i:72	nM:i:0	NM:i:0	MD:Z:80	jM:B:c,0	jI:B:i,106,263	DG:Z:RN7SK,RN7SK,4	NG:i:3
A00208:119:HNYGGDRXX:2:2111:23213:22529	0	RN7SK	70	255	3S56M138N24M	*	0	0	TTTGCTGGCTAGGCGGGTGTCCCCTTCCTCCCTCACCGCTCCATGTGCGTCCCTCCCGAGTAGTCAAGCTTCCAAGACTCCAG	FFFFFFFFFFFFFFFFFFFFFFFFFFFFFFFFFFFFFFFFFFFFFFFFFFFFFFFFFFFFFFFFFFFFFFFFFFFFFFFFFFF	NH:i:1	HI:i:1	AS:i:72	nM:i:0	NM:i:0	MD:Z:80	jM:B:c,0	jI:B:i,126,263	DG:Z:RN7SK,RN7SK,4	NG:i:3
A00208:119:HNYGGDRXX:2:2256:1118:33458	0	RN7SK	44	255	3S62M158N18M	*	0	0	TCTTCGCCAGGGTTGATTCGGCTGATCTGGCTGGCTAGGCGGGTGTCCCCTTCCTCCCTCACCGCGTAGTCAAGCTTCCAAGA	FFFFFFFFFFFFFFFFFFFFFFFFFFFFFFFFFFFFFFFFFFFFFFFFF:F,F:F,FFFFFFFFFFF:FFFFFFFFFFFFF:F	NH:i:1	HI:i:1	AS:i:72	nM:i:0	NM:i:0	MD:Z:80	jM:B:c,0	jI:B:i,106,263	DG:Z:RN7SK,RN7SK,4	NG:i:3
A00208:119:HNYGGDRXX:2:2209:32759:31516	0	RN7SK	68	255	5S27M169N32M	*	0	0	TTTCGTGGCTGGCTAGGCGGGTGTCCCCTTCCGTAGTCAAGCTTCCAAGACTCCAGACACATCC	FFFFFFFFFFFFFFFF:FFF:FFFFFF:FFFF:FFFFFFFFFFFFFFFFFFFFFFFFFFFFFFF	NH:i:1	HI:i:1	AS:i:51	nM:i:0	NM:i:0	MD:Z:59	jM:B:c,0	jI:B:i,95,263	DG:Z:RN7SK,RN7SK,4	NG:i:3
A00208:119:HNYGGDRXX:2:2148:8585:16235	0	RN7SK	81	255	2S29M156N23M	*	0	0	ATGGGTGTCCCCTTCCTCCCTCACCGCTCCAAGTCAAGCTTCCAAGACTCCAGA	FFFFFFFFFFFFFFFFFFFFFFFFFFFFFFFFFFFFFFFFFFFFF:FFFFFF:F	NH:i:1	HI:i:1	AS:i:44	nM:i:0	NM:i:0	MD:Z:52	jM:B:c,0	jI:B:i,110,265	DG:Z:RN7SK,RN7SK,4	NG:i:3
A00208:119:HNYGGDRXX:2:2128:16260:27931	0	RN7SK	78	255	3S26M135N54M	*	0	0	ACTGGCGGGTGTCCCCTTCCTCCCTCACCAGGTCCATTTGTAGGAGAACGTAGGGTAGTCAAGCTTCCAATACTCCAGACACA	FFFFFFFFFFFFFFFFFFFFFFFFFFFFFFFFFFFFFFFFFFFFFFFFFFFFFFFFFFFFFFFFFFFFFFFFFFFFFFFFFFF	NH:i:1	HI:i:1	AS:i:70	nM:i:1	NM:i:1	MD:Z:67G12	jM:B:c,0	jI:B:i,104,238	DG:Z:RN7SK,RN7SK,4	NG:i:3
A00208:119:HNYGGDRXX:2:2220:29803:24173	0	RN7SK	138	255	4S35M4N44M	*	0	0	TTTGGGTCGAAGAGGACGACCATCCCCGATAGAGGAGGATCTTCGGTCAAGGGTATACGAGTAGCTGCGCTCCCCTGCTAGAA	FFFFFFFFFFFFFFFFFFFFFF:FFFFFFFFFFFFFFFFFFFFFFFFFFFFFFFFFFFFFFFFFFFFFFFFFF:FFFFFFFFF	NH:i:1	HI:i:1	AS:i:73	nM:i:0	NM:i:0	MD:Z:79	jM:B:c,0	jI:B:i,173,176	DG:Z:RN7SK,RN7SK,5	NG:i:4
A00208:119:HNYGGDRXX:2:2220:28845:22983	0	RN7SK	138	255	4S35M4N44M	*	0	0	TTTGGGTCGAAGAGGACGACCATCCCCGATAGAGGAGGATCTTCGGTCAAGGGTATACGAGTAGCTGCGCTCCCCTGCTAGAA	FFFFFFFFFFFFFFFFFFFFFFFFFFFFFFFFFFFFFFFFFF,FFFFFFFFFFFFFFFFFFFFFFFFFFFFFFFFFFFFFFFF	NH:i:1	HI:i:1	AS:i:73	nM:i:0	NM:i:0	MD:Z:79	jM:B:c,0	jI:B:i,173,176	DG:Z:RN7SK,RN7SK,5	NG:i:4
A00208:119:HNYGGDRXX:2:2220:31087:23703	0	RN7SK	138	255	4S35M4N44M	*	0	0	TTTGGGTCGAAGAGGACGACCATCCCCGATAGAGGAGGATCTTCGGTCAAGGGTATACGAGTAGCTGCGCTCCCCTGCTAGAA	FFFFFFF:FFFFF,FFFFFFFFFFFFFFFFFFFFFFF:FFFFFFFFFFFFFFFFFFFFFFFFF:FFFFFFFFFFFFFFFFFFF	NH:i:1	HI:i:1	AS:i:73	nM:i:0	NM:i:0	MD:Z:79	jM:B:c,0	jI:B:i,173,176	DG:Z:RN7SK,RN7SK,5	NG:i:4
A00208:119:HNYGGDRXX:2:2176:8929:14481	0	RN7SK	136	255	2S29M3N52M	*	0	0	TTTCGGTCGAAGAGGACGACCATCCCCGATAGAGGACCGGTCTTCGGTCAAGGGTATACGAGTAGCTGCGCTCCCCTGCTAGA	FFFFFFFFFFFFFFFFFFFFFFFFFFFFF:FFFFFFFFFFFFFFFFFFFFFFFFFFFFFFFFFFFFFFFFFFFFFFFFFFFFF	NH:i:1	HI:i:1	AS:i:75	nM:i:0	NM:i:0	MD:Z:81	jM:B:c,0	jI:B:i,165,167	DG:Z:RN7SK,RN7SK,5	NG:i:4
A00208:119:HNYGGDRXX:2:2241:16468:14606	0	RN7SK	126	255	41M10N36M	*	0	0	AGCTGCGCGCTCGGTCGAAGAGGACGACCATCCCCGATAGATCTTCGGTCAAGGGTATACGAGTAGCTGCGCTCCCC	FFFFFFFFFFFFFFFFFFFFFFFFFFFFFFFFFFFFFFFFFFFFFFFFFFFFFFFFFFFFFFFFFFFFFFFFFFFFF	NH:i:1	HI:i:1	AS:i:36	nM:i:0	NM:i:0	MD:Z:41	jM:B:c,-1	jI:B:i,-1	DG:Z:RN7SK,RN7SK,5	NG:i:4
A00208:119:HNYGGDRXX:2:2138:26639:25676	0	RN7SK	125	255	1S38M8N42M2S	*	0	0	AAAGCTGCGCGCTCGGTCGAAGAGGACGACCATCCCCGAGACCGGTCTTCGGTCAAGGGTATACGAGTAGCTGCGCTCCCCCC	FFFFFFFFFFFFFFFFFFFFFFFFFFFFFFFFFFFFFFF:FFFFFFFFFFFFFFFFFFFFFFFFFFFFFFFFFFFFFFFFFFF	NH:i:1	HI:i:1	AS:i:74	nM:i:0	NM:i:0	MD:Z:80	jM:B:c,0	jI:B:i,163,170	DG:Z:RN7SK,RN7SK,5	NG:i:4
A00208:119:HNYGGDRXX:2:2104:24704:35853	0	RN7SK	129	255	3S36M3N43M1S	*	0	0	TTTTGCGCGCTCGGTCGAAGAGGACGACCATCCCCGATAGAGGACCGGTCTTCGGTCAAGGGTATACGAGTAGCTGCGCTCCA	FFFFFFFFFFFFFFFF:FFFFFFFFFFFFFFFFFFFFFFFFFFFF:FFFFFFF:FFFFFF:FFFFFFFFFFFFFFFFFFFFFF	NH:i:1	HI:i:1	AS:i:73	nM:i:0	NM:i:0	MD:Z:79	jM:B:c,0	jI:B:i,165,167	DG:Z:RN7SK,RN7SK,5	NG:i:4
A00208:119:HNYGGDRXX:2:2110:19018:26287	0	RN7SK	128	255	1S49M3N31M2S	*	0	0	TCTGCGCGCTCGGTCGAAGAGGACGACCATCCCCGATAGAGGAGGACCGGTCGGTCAAGGGTATACGAGTAGCTGCGCTCCAG	FFFFFFFFFFFFFF:FFFFFFFFFFFFFFFFFFFFFFFFFFFFFFFFFFFFFFFFFFFF:FFFFFFFFFFFFFFFFFFFFFFF	NH:i:1	HI:i:1	AS:i:74	nM:i:0	NM:i:0	MD:Z:80	jM:B:c,0	jI:B:i,177,179	DG:Z:RN7SK,RN7SK,5	NG:i:4
A00208:119:HNYGGDRXX:2:2274:13946:2534	0	RN7SK	129	255	2S36M3N45M	*	0	0	TTTGCGCGCTCGGTCGAAGAGGACGACCATCCCCGATAGAGGACCGGTCTTCGGTCAAGGGTATACGAGTAGCTGCGCTCCCC	FFFFFFFFFFFFFFFFFFFFFFFFFFFFFFFFFFFFFFFFFFFFFFFFFFFFFFFFFFFFFFFFFFFFFFFFFFFFFFFFFFF	NH:i:1	HI:i:1	AS:i:75	nM:i:0	NM:i:0	MD:Z:81	jM:B:c,0	jI:B:i,165,167	DG:Z:RN7SK,RN7SK,5	NG:i:4
A00208:119:HNYGGDRXX:2:2236:17418:2848	0	RN7SK	126	255	2S33M14N38M10S	*	0	0	TCAGCTGCGCGCTCGGTCGAAGAGGACGACCATCCCCGGTCTTCGGTCAAGGGTATACGAGTAGCTGCGCTCCAGATCGGAAG	FFFFFFFFFFFFFFFFFFFFFFFFFFFFFFFFFFFFFFFFFFFFFFFFFFFFFFFFFFFFFFFFFFFFFFFFFFFFFFFF:FF	NH:i:1	HI:i:1	AS:i:65	nM:i:0	NM:i:0	MD:Z:71	jM:B:c,0	jI:B:i,159,172	DG:Z:RN7SK,RN7SK,5	NG:i:4
A00208:119:HNYGGDRXX:2:2224:20130:31814	2048	RN7SK	131	255	26M4N50M	*	0	0	CGCGCTCGGTCGAAGAGGACGACCATGATAGAGGAGTACCGGTCTTCGGTCAAGGGTATACGAGTAGCTGCGCTCC	FFFFFFF:FFFFFFFF:FFFFFFFFFFFFF:FFFFFFFFFFFFFFFFFFFFF:FFFFFFFFFF:FF:FFFF:,FFF	NH:i:1	HI:i:1	AS:i:21	nM:i:0	NM:i:0	MD:Z:26	jM:B:c,-1	jI:B:i,-1	DG:Z:RN7SK,RN7SK,5	NG:i:4
A00208:119:HNYGGDRXX:2:2164:6470:34209	0	RN7SK	126	255	2S51M11N25M5S	*	0	0	TTAGCTGCGCGCTCGGTCGAAGAGGACGACCATCCCCGATAGAGGAGGACCGGGGGTATACGAGTAGCTACGCTCCCCAAGAC	FFFFFFFFFFFFFFFFFFFFFFFFFFFFFFFFFFF:FFFFFFFFFFFFFFFFFFFFFFFFFFFFFFFFFFFFF:FFFFFFFFF	NH:i:1	HI:i:1	AS:i:68	nM:i:1	NM:i:1	MD:Z:67G8	jM:B:c,0	jI:B:i,177,187	DG:Z:RN7SK,RN7SK,5	NG:i:4
A00208:119:HNYGGDRXX:2:2235:7030:32424	0	RN7SK	133	255	47M14N18M	*	0	0	CGCTCGGTCGAAGAGGACGACCATCCCCGATAGAGGAGGACCGGTCTACGAGTAGCTGCGCTCCC	FFFFFFFFFFFFFFFFFFFFFFFFFFFFFFFFFFFFFFFFFFFFFFFFFFFFFF,FFFFFFFFFF	NH:i:1	HI:i:1	AS:i:41	nM:i:0	NM:i:0	MD:Z:47	jM:B:c,-1	jI:B:i,-1	DG:Z:RN7SK,RN7SK,5	NG:i:4
A00208:119:HNYGGDRXX:2:2156:17164:6010	0	RN7SK	133	255	38M20N21M	*	0	0	CGCTCGGTCGAAGAGGACGACCATCCCCGATAGAGGAGTATACGAGTAGCTGCGCTCCC	FFFFFFFFFF:FFFFFFFF,FFFFFFFF:FFFFFFFFFFFFFFFFFFFFFFFFFFFFFF	NH:i:1	HI:i:1	AS:i:33	nM:i:0	NM:i:0	MD:Z:38	jM:B:c,-1	jI:B:i,-1	DG:Z:RN7SK,RN7SK,5	NG:i:4
A00208:119:HNYGGDRXX:2:2136:21748:35211	0	RN7SK	112	255	55M30N21M	*	0	0	TGCGTCCCTCCCGAAGCTGCGCGCTCGGTCGAAGAGGACGACCATCCCCGATAGAAGTAGCTGCGCTCCCCTGCTA	FFFFFFFFFFFFFFFFFFFFFFFFFFFFFFFFFFFFFFFFFFFFFFFFFFFFFFFFFFFFFFFFFFFFFFFFFFFF	NH:i:1	HI:i:1	AS:i:49	nM:i:0	NM:i:0	MD:Z:55	jM:B:c,-1	jI:B:i,-1	DG:Z:RN7SK,RN7SK,5	NG:i:4
A00208:119:HNYGGDRXX:2:2113:32868:17300	2048	RN7SK	108	255	39M20N40M	*	0	0	CATGTGCGTCCCTCCCGAAGCTGCGCGCTCGGTCGAAGAGGAGGACCGGTCTTCGGTCAAGGGTATACGAGTAGCTGCG	FFFFFFFFFFFFFFFFFFFFFFFFFFFFFFFFFFFFFFFFFFFFFFFFFFFFFFFFFFFFFFFF:FFFFFFFFF:FFFF	NH:i:1	HI:i:1	AS:i:34	nM:i:0	NM:i:0	MD:Z:39	jM:B:c,-1	jI:B:i,-1	DG:Z:RN7SK,RN7SK,5	NG:i:4
A00208:119:HNYGGDRXX:2:2234:4788:3709	0	RN7SK	126	255	2S19M3N62M	*	0	0	TTAGCTGCGCGCTCGGTCGAAGACGACCATCCCCGATAGAGGAGGACCGGTCTTCGGTCAAGGGTATACGAGTAGCTGCGCTC	FFFFFFFFFFFFFFFFFFFFFFFFFFF:FFFFFFFFFFFFFFFFFFFFFFFFFFFFFFFFFFFFFFFFFFFFFFFFFFFFFFF	NH:i:1	HI:i:1	AS:i:75	nM:i:0	NM:i:0	MD:Z:81	jM:B:c,0	jI:B:i,145,147	DG:Z:RN7SK,RN7SK,5	NG:i:4
A00208:119:HNYGGDRXX:2:2149:29478:29089	2048	RN7SK	116	255	37M16N44M	*	0	0	TCCCTCCCGAAGCTGCGCGCTCGGTCGAAGAGGACGAAGGACCGGTCTTCGGTCAAGGGTATACGAGTAGCTGCGCTCCCC	FFFFFFFFFFFF:FFFFFFFFFFFFFFFFFFFFFFFFFFFFFFFFFFFFFFFFFFFF:FFFFFFFFFFFFFFFFFFFFFFF	NH:i:1	HI:i:1	AS:i:32	nM:i:0	NM:i:0	MD:Z:37	jM:B:c,-1	jI:B:i,-1	DG:Z:RN7SK,RN7SK,5	NG:i:4
A00208:119:HNYGGDRXX:2:2248:4661:2613	2048	RN7SK	116	255	37M16N44M	*	0	0	TCCCTCCCGAAGCTGCGCGCTCGGTCGAAGAGGACGAAGGACCGGTCTTCGGTCAAGGGTATACGAGTAGCTGCGCTCCCC	FFFFFFFFFFFFFFFFFFFFFF:FFFFFFFFFFFFFFFFFFFFFFFFFFFF:FFFFF:::FFFF:F::FFFFFF:FFF:FF	NH:i:1	HI:i:1	AS:i:32	nM:i:0	NM:i:0	MD:Z:37	jM:B:c,-1	jI:B:i,-1	DG:Z:RN7SK,RN7SK,5	NG:i:4
A00208:119:HNYGGDRXX:2:2149:29405:28964	2048	RN7SK	116	255	37M16N44M	*	0	0	TCCCTCCCGAAGCTGCGCGCTCGGTCGAAGAGGACGAAGGACCGGTCTTCGGTCAAGGGTATACGAGTAGCTGCGCTCCCC	FFFFFFFFFFFFFF:FFFFFFFF::FFFFFFF:FFFFFFFFFFFFFFFFFFFFFFFFFFFFFFFFFFFFFFFFFFFFFFFF	NH:i:1	HI:i:1	AS:i:32	nM:i:0	NM:i:0	MD:Z:37	jM:B:c,-1	jI:B:i,-1	DG:Z:RN7SK,RN7SK,5	NG:i:4
A00208:119:HNYGGDRXX:2:2257:14371:26976	0	RN7SK	129	255	3S15M20N47M	*	0	0	CTGTGCGCGCTCGGTCGAAGAGGAGGACCGGTCTTCGGTCAAGGGTATACGAGTAGCTGCGCTCC	FFFFFFFFFFFFFFFFFFFFFFFFFFFFFFFFFFFFFFFFFFFFFFFFFFFFFFFFFFFFFFFFF	NH:i:1	HI:i:1	AS:i:56	nM:i:0	NM:i:0	MD:Z:62	jM:B:c,0	jI:B:i,144,163	DG:Z:RN7SK,RN7SK,5	NG:i:4
A00208:119:HNYGGDRXX:2:2172:7961:26804	2048	RN7SK	126	255	17M43N27M	*	0	0	AGCTGCGCGCTCGGTCGAAGGGTATACGAGTAGCTGCGCTCCCC	FFFFFFFFFFFFFFFFFFFFFFFFFFFFFFFFFFFFFFFFFFFF	NH:i:1	HI:i:1	AS:i:13	nM:i:0	NM:i:0	MD:Z:17	jM:B:c,-1	jI:B:i,-1	DG:Z:RN7SK,RN7SK,5	NG:i:4
A00208:119:HNYGGDRXX:2:2152:24713:6151	0	RN7SK	61	255	37M22N21M	*	0	0	GCTGATCTGGCTGGCTAGGCGGGTGTCCCCTTCCTCCTCCCGAAGCTGCGCGCTCGGT	FFFFFFFFFFFFFFFFF:FFFFFFFFFFFFFFFFFFFFFFFFFFFFFFFFFFFFFFFF	NH:i:1	HI:i:1	AS:i:32	nM:i:0	NM:i:0	MD:Z:37	jM:B:c,-1	jI:B:i,-1	DG:Z:RN7SK,RN7SK,6	NG:i:5
A00208:119:HNYGGDRXX:2:2105:10167:10394	2048	RN7SK	68	255	29M19N51M	*	0	0	TGGCTGGCTAGGCGGGTGTCCCCTTCCTCTCCCTCCCGAAGCTGCGCGCTCGGTCGAAGAGGACGACCATCCCCGATAGA	FFFFFFFFFFFFFF::FFFFFFFFFFFFFFFFFFFFFFFFFFFFFFFFFFFFFFFFFFFFFFFFFFFFFFFFFFFFFFFF	NH:i:1	HI:i:1	AS:i:24	nM:i:0	NM:i:0	MD:Z:29	jM:B:c,-1	jI:B:i,-1	DG:Z:RN7SK,RN7SK,6	NG:i:5
A00208:119:HNYGGDRXX:2:2123:8730:19836	0	RN7SK	63	255	3S39M5N41M	*	0	0	TTTTGATCTGGCTGGCTAGGCGGGTGTCCCCTTCCTCCCTCACCATGTGCGTCCCTCCCGAAGCTGCGCGCTCGGTCGAAGAG	FFFFFFFFFFFFFFFFFFFFFFFFFFFFFFFFFFFFFFFFFFFFFFFF:FFFFFFFFFFFFFFFF:FFFFFFFFFF,,FF:FF	NH:i:1	HI:i:1	AS:i:74	nM:i:0	NM:i:0	MD:Z:80	jM:B:c,0	jI:B:i,102,106	DG:Z:RN7SK,RN7SK,6	NG:i:5
A00208:119:HNYGGDRXX:2:2229:31964:5838	2048	RN7SK	68	255	34M8N46M	*	0	0	TGGCTGGCTAGGCGGGTGTCCCCTTCCTCCCTCATGTGCGTCCCTCCCGAAGCTGCGCGCTCGGTCGAAGAGGACGACCA	FFFFFFFFFFFFFFFFFFFFFFFFFFFFFFFFFFFFFF,FFFFFFFFFFFFFFFFFFFFFFFFFFFFFFFFFFFFFFFFF	NH:i:1	HI:i:1	AS:i:29	nM:i:0	NM:i:0	MD:Z:34	jM:B:c,-1	jI:B:i,-1	DG:Z:RN7SK,RN7SK,6	NG:i:5
A00208:119:HNYGGDRXX:2:2120:12970:11772	0	RN7SK	63	255	3S39M5N41M	*	0	0	TTTTGATCTGGCTGGCTAGGCGGGTGTCCCCTTCCTCCCTCACCATGTGCGTCCCTCCCGAAGCTGCGCGCTCGGTCGAAGAG	FFFFFFFFFFFFFFFFFFFFFFFFFFFFFFFFFFFFFFFFFFFFFFFFFFFF:FFFFFFFFFFFF:FFFFFFFFFFFFFF:FF	NH:i:1	HI:i:1	AS:i:74	nM:i:0	NM:i:0	MD:Z:80	jM:B:c,0	jI:B:i,102,106	DG:Z:RN7SK,RN7SK,6	NG:i:5
A00208:119:HNYGGDRXX:2:2240:7048:7310	2048	RN7SK	75	255	29M6N51M	*	0	0	CTAGGCGGGTGTCCCCTTCCTCCCTCACCTGTGCGTCCCTCCCGAAGCTGCGCGCTCGGTCGAAGAGGACGACCATCCCC	FFFFFFFFFFFFFFFFFFFFFFFFFFFFFFFFFFFFFFFFFFFFFFFFFFF:FFFFFFFFFFFFFFFFFFFFFFFFFFFF	NH:i:1	HI:i:1	AS:i:24	nM:i:0	NM:i:0	MD:Z:29	jM:B:c,-1	jI:B:i,-1	DG:Z:RN7SK,RN7SK,6	NG:i:5
A00208:119:HNYGGDRXX:2:2169:4345:15843	2048	RN7SK	71	255	24M8N55M	*	0	0	CTGGCTAGGCGGGTGTCCCCTTCCCGCTCCATGTGCGTCCCTCCCGAAGCTGCGCGCTCGGTCGAAGAGGACGACCCCC	FFFFFFFFFFFFFFFFFFFFFFFF:FFFFFFFFFFF:FFFFFFFFFFFFFFFFFFFFFFFFFFFFFFFFFFFFFFFFFF	NH:i:1	HI:i:1	AS:i:19	nM:i:0	NM:i:0	MD:Z:24	jM:B:c,-1	jI:B:i,-1	DG:Z:RN7SK,RN7SK,6	NG:i:5
A00208:119:HNYGGDRXX:2:2202:1949:32111	0	RN7SK	68	255	3S25M9N48M7S	*	0	0	TTGTGGCTGGCTAGGCGGGTGTCCCCTTCCGCTCCATGTGCGTCCCTCCCGAAGCTGCGCGCTCGGTCGAAGAGGAGATCGGA	FFFFFFFFFFFFFFFFFFFFFFFFFFFFFFFFFFFF,FFFFFFFFFFFFFFFFFFFFFFFFFFFFFFFFFFFFFFFFFFFFFF	NH:i:1	HI:i:1	AS:i:67	nM:i:0	NM:i:0	MD:Z:73	jM:B:c,0	jI:B:i,93,101	DG:Z:RN7SK,RN7SK,6	NG:i:5
A00208:119:HNYGGDRXX:2:2112:12644:28119	0	RN7SK	67	255	47M13N32M	*	0	0	CTGGCTGGCTAGGCGGGTGTCCCCTTCCTCCCTCACCGCTCCATGTGGCTGCGCGCTCGGTCGAAGAGGACGACCATCC	FFFFFFFFFFFFFFFFFFFFFFFFFFFFFFFFFFFFFFFFFFFFFF:FFFFFFFFFFFFFFFFFFFFFFFFFFFFFFFF	NH:i:1	HI:i:1	AS:i:41	nM:i:0	NM:i:0	MD:Z:47	jM:B:c,-1	jI:B:i,-1	DG:Z:RN7SK,RN7SK,6	NG:i:5
A00208:119:HNYGGDRXX:2:2173:21486:10895	2048	RN7SK	68	255	35M23N46M	*	0	0	TGGCTGGCTAGGCGGGTGTCCCCTTCCTCCCTCACAGCTGCGCGCTCGGTCGAAGAGGACGACCATCCCCGATAGAGGAGG	FFFFFFFFFFFFFFFFFFFFFFFFFFFFFFFFFFFFFFFFFFFFFFFFFFFFFFFFFFFFFFFFFFFFFFFFFFFFFFFFF	NH:i:1	HI:i:1	AS:i:30	nM:i:0	NM:i:0	MD:Z:35	jM:B:c,-1	jI:B:i,-1	DG:Z:RN7SK,RN7SK,6	NG:i:5
A00208:119:HNYGGDRXX:2:2210:4689:1564	0	RN7SK	62	255	1S34M30N48M	*	0	0	ACTGATCTGGCTGGCTAGGCGGGTGTCCCCTTCCTAGCTGCGCGCTCGGTCGAAGAGGACGACCATCCCCGATAGAGGAGGAC	FFFFFFFFFFFFFFFFFFFFFFFFFFFFFFFFFFFFFFFFF:F:FFFFFFF:FFFFFFFFFFFFFFFFFFFFFFFFFFFF,FF	NH:i:1	HI:i:1	AS:i:75	nM:i:0	NM:i:0	MD:Z:82	jM:B:c,0	jI:B:i,96,125	DG:Z:RN7SK,RN7SK,6	NG:i:5
A00208:119:HNYGGDRXX:2:2110:5873:26130	0	RN7SK	44	255	48M10N32M	*	0	0	TCGCCAGGGTTGATTCGGCTGATCTGGCTGGCTAGGCGGGTGTCCCCTCCGCTCCATGTGCGTCCCTCCCGAAGCTGCGC	FFFFFFFFFFFFFFFFFFFFFFFFFFFFFFFFFFFFFFFFFFFFFFFFFFFFFFFFFFFFFFFFFFFFFFFFFFFFFFFF	NH:i:1	HI:i:1	AS:i:42	nM:i:0	NM:i:0	MD:Z:48	jM:B:c,-1	jI:B:i,-1	DG:Z:RN7SK,RN7SK,6	NG:i:5
A00208:119:HNYGGDRXX:2:2258:10854:23328	0	RN7SK	33	255	3S51M35N29M	*	0	0	TTGCACCCCATTGATCGCCAGGGTTGATTCGGCTGATCTGGCTGGCTAGGCGGGCTCCCGAAGCTGCGCGCTCGGTCGAAGAG	FFFFFFFFFFFFFFFFFFFFFFFFFFFFFFFFFFFFFFFFFFFFFFFFFFFFFFFFFFFFFFFFFFFFFFFFFFFFFFFFFFF	NH:i:1	HI:i:1	AS:i:73	nM:i:0	NM:i:0	MD:Z:80	jM:B:c,0	jI:B:i,84,118	DG:Z:RN7SK,RN7SK,6	NG:i:5
A00208:119:HNYGGDRXX:2:2271:21007:4241	0	RN7SK	39	255	3S44M39N24M12S	*	0	0	ATTATTGATCGCCAGGGTTGATTCGGCTGATCTGGCTGGCTAGGCGGCCGAAGCTGCGCGCTCGGTCGAAGGGCGATCTGGCT	FFFFFFFFF:FFFFF:FF:FFFFFFFFFFFFFFFFFFF:FFFFFFFFFFFFFF:FFFFFFFFFFFFF:FFFFFFFFFFFFFFF	NH:i:1	HI:i:1	AS:i:61	nM:i:0	NM:i:0	MD:Z:68	jM:B:c,0	jI:B:i,83,121	DG:Z:RN7SK,RN7SK,6	NG:i:5
A00208:119:HNYGGDRXX:2:2172:25635:28635	2048	RN7SK	68	255	18M22N61M	*	0	0	TGGCTGGCTAGGCGGGTGCATGTGCGTCCCTCCCGAAGCTGCGCGCTCGGTCGAAGAGGACGACCATCCCCGATAGAGG	FFFFFFFFFFFFFFFF:FFFFFFFFFFFFFFFFFFFFFFFFFFFFFFFFFFFFFFFFFFFFFFFFFFFFFFFFFFFFFF	NH:i:1	HI:i:1	AS:i:14	nM:i:0	NM:i:0	MD:Z:18	jM:B:c,-1	jI:B:i,-1	DG:Z:RN7SK,RN7SK,6	NG:i:5
A00208:119:HNYGGDRXX:2:2110:6008:24768	0	RN7SK	44	255	48M10N32M	*	0	0	TCGCCAGGGTTGATTCGGCTGATCTGGCTGGCTAGGCGGGTGTCCCCTCCGCTCCATGTGCGTCCCTCCCGAAGCTGCGC	FFFFFFFFFFFFFFFFFFFFFFFFFFFFFFFFFFFFFFFFFFFFFFFFFFFFFFFFFFFFFFFFFFFFFFFFFFFFFFFF	NH:i:1	HI:i:1	AS:i:42	nM:i:0	NM:i:0	MD:Z:48	jM:B:c,-1	jI:B:i,-1	DG:Z:RN7SK,RN7SK,6	NG:i:5
A00208:119:HNYGGDRXX:2:2115:4969:22780	0	RN7SK	48	255	47M9N29M	*	0	0	CAGGGTTGATTCGGCTGATCTGGCTGGCTAGGCGGGTGTCCCCTTCCGCTCCATGTGCGTCCCTCCCGAAGCTGCG	FFFFFFFFFFFFFFFFFFFFFFFFFFFFFFFFFFFFFFFFFFFFFFF:FFFFFFFFFFFFFFFFFFFFFFFFFFFF	NH:i:1	HI:i:1	AS:i:41	nM:i:0	NM:i:0	MD:Z:47	jM:B:c,-1	jI:B:i,-1	DG:Z:RN7SK,RN7SK,6	NG:i:5
A00208:119:HNYGGDRXX:2:2125:32289:36495	0	RN7SK	33	255	3S51M35N29M	*	0	0	TTGCACCCCATTGATCGCCAGGGTTGATTCGGCTGATCTGGCTGGCTAGGCGGGCTCCCGAAGCTGCGCGCTCGGTCGAAGAG	FFFFFFFFFFFFF:FFFFFFFFFFFFFFFFFFFFFFFFFFFFFFFFFFFFFFFFFFFFFFFFFFFFFFFFFFFFFFFFFFFFF	NH:i:1	HI:i:1	AS:i:73	nM:i:0	NM:i:0	MD:Z:80	jM:B:c,0	jI:B:i,84,118	DG:Z:RN7SK,RN7SK,6	NG:i:5
A00208:119:HNYGGDRXX:2:2137:29125:21089	0	RN7SK	163	255	3S63M14N17M	*	0	0	TTTTAGAGGAGGACCGGTCTTCGGTCAAGGGTATACGAGTAGCTGCGCTCCCCTGCTAGAACCTCCGGTCCATTTGTAGGAGA	FFFFFFFFFFFFFFFFFFFFFFFFFF:FFFFFFFFFFFFFFFFFFFFFFFFFFFFFFFFFFFFFFFFFFFFFFFFFFFFFFFF	NH:i:1	HI:i:1	AS:i:73	nM:i:0	NM:i:0	MD:Z:80	jM:B:c,0	jI:B:i,226,239	DG:Z:RN7SK,RN7SK,7	NG:i:6
A00208:119:HNYGGDRXX:2:2262:17852:10614	0	RN7SK	168	255	3S58M14N22M	*	0	0	TTCGAGGACCGGTCTTCGGTCAAGGGTATACGAGTAGCTGCGCTCCCCTGCTAGAACCTCCGGTCCATTTGTAGGAGAACGTA	FFFFFFFFFFFFFFFFFFFFFFFFFFFFFFFFFFFFFFFFFFF:FFFF:FFFFFFFFFFFFFFFFFFFFFFFFFFF:FFFFFF	NH:i:1	HI:i:1	AS:i:73	nM:i:0	NM:i:0	MD:Z:80	jM:B:c,0	jI:B:i,226,239	DG:Z:RN7SK,RN7SK,7	NG:i:6
A00208:119:HNYGGDRXX:2:2262:16242:12430	0	RN7SK	168	255	3S58M14N22M	*	0	0	TTCGAGGACCGGTCTTCGGTCAAGGGTATACGAGTAGCTGCGCTCCCCTGCTAGAACCTCCGGTCCATTTGTAGGAGAACGTA	FFFFFFFFFFFFFF:FFFFFFFFFFFFFFFFFFFFFFFFFFFFFFFFFFFFFFFFFFFFFFFFFFFF:FFFFFFFFFF:FFFF	NH:i:1	HI:i:1	AS:i:73	nM:i:0	NM:i:0	MD:Z:80	jM:B:c,0	jI:B:i,226,239	DG:Z:RN7SK,RN7SK,7	NG:i:6
A00208:119:HNYGGDRXX:2:2127:3188:15092	0	RN7SK	166	255	3S53M20N27M	*	0	0	TTTAGGAGGACCGGTCTTCGGTCAAGGGTATACGAGTAGCTGCGCTCCCCTGCTAGAGGTCCATTTGTAGGAGAACGTAGGGT	FFFFFFFFFFFFFFFFFFFFFFFFFFFFFFFFFFFFFFFFFFFFFFFFFFFFFFFFFFFFFFFFFFFFF:FFFFFFFFFFFFF	NH:i:1	HI:i:1	AS:i:73	nM:i:0	NM:i:0	MD:Z:80	jM:B:c,0	jI:B:i,219,238	DG:Z:RN7SK,RN7SK,7	NG:i:6
A00208:119:HNYGGDRXX:2:2137:18132:3803	0	RN7SK	169	255	47M22N34M	*	0	0	AGGACCGGTCTTCGGTCAAGGGTATACGAGTAGCTGCGCTCCCCTGCAAGGTCCATTTGTAGGAGAACGTAGGGTAGTCAA	FFFFFFFFFFFFFFFFFFFFFFFFFFFFFFFFFFFFFFFFFFFFFFFFFFFFFFFFFFFFFFFFFFFFFFFFFFFFFFFFF	NH:i:1	HI:i:1	AS:i:41	nM:i:0	NM:i:0	MD:Z:47	jM:B:c,-1	jI:B:i,-1	DG:Z:RN7SK,RN7SK,7	NG:i:6
A00208:119:HNYGGDRXX:2:2263:2745:31892	0	RN7SK	163	255	1S50M26N32M	*	0	0	TTAGAGGAGGACCGGTCTTCGGTCAAGGGTATACGAGTAGCTGCGCTCCCCAGGTCCATTTGTAGGAGAACGTAGGGTAGTCA	:FFFFFFFFFFFFFFFFFFFFFFFFFFFFFFFFFFFFFFFFFFFFFFFFFFFFFFFFFFFFFFFFFFFFFFFFFFFFFFFFFF	NH:i:1	HI:i:1	AS:i:75	nM:i:0	NM:i:0	MD:Z:82	jM:B:c,0	jI:B:i,213,238	DG:Z:RN7SK,RN7SK,7	NG:i:6
A00208:119:HNYGGDRXX:2:2105:20862:9596	0	RN7SK	149	255	3S26M67N24M	*	0	0	TTTACGACCATCCCCGATAGAGGAGGACCTCCATTTGTAGGAGAACGTAGGGT	FFFFFFFFFFFFFFFFFFFFFFFFFFFFFFFFFFFFFFFFFFFFFFFFFFFFF	NH:i:1	HI:i:1	AS:i:43	nM:i:0	NM:i:0	MD:Z:50	jM:B:c,0	jI:B:i,175,241	DG:Z:RN7SK,RN7SK,7	NG:i:6
A00208:119:HNYGGDRXX:2:2245:32624:1908	2048	RN7SK	169	255	22M45N60M	*	0	0	AGGACCGGTCTTCGGTCAAGGGTCAAGGTCCATTTGTAGGAGAACGTAGGGTAGTCAAGCTTCCAAGACTCCAGACACATCC	FFFFFFF:FFFFF:FFFFFFFFFFFFFFFFFFFFFFFFFFFFF:FFFFFFFFFFFFFFFFFFFFFFFFFFFFFFFFFFFFFF	NH:i:1	HI:i:1	AS:i:18	nM:i:0	NM:i:0	MD:Z:22	jM:B:c,-1	jI:B:i,-1	DG:Z:RN7SK,RN7SK,7	NG:i:6
A00208:119:HNYGGDRXX:2:2228:11243:19398	0	RN7SK	146	255	47M33N35M	*	0	0	AGGACGACCATCCCCGATAGAGGAGGACCGGTCTTCGGTCAAGGGTAAAACAAGCTCTCAAGGTCCATTTGTAGGAGAACGT	FFFFFFFFFFFFFFFFF:FFFFF:FFFFFFFFFFFFFFFFFFFFFF:FFFFFFFFFFFFFFFFFFFFF,FF::FFFFFFFFF	NH:i:1	HI:i:1	AS:i:41	nM:i:0	NM:i:0	MD:Z:47	jM:B:c,-1	jI:B:i,-1	DG:Z:RN7SK,RN7SK,7	NG:i:6
A00208:119:HNYGGDRXX:2:2228:10682:19805	0	RN7SK	146	255	47M33N35M	*	0	0	AGGACGACCATCCCCGATAGAGGAGGACCGGTCTTCGGTCAAGGGTAAAACAAGCTCTCAAGGTCCATTTGTAGGAGAACGT	FFFFFFFFFFFFFFFFFFFFFFFFFFFFFFFFFFFFFFFFFFFFFFFFFFFFFFFFFFFFFFFFFFF,FFFFFFFFFFFFFF	NH:i:1	HI:i:1	AS:i:41	nM:i:0	NM:i:0	MD:Z:47	jM:B:c,-1	jI:B:i,-1	DG:Z:RN7SK,RN7SK,7	NG:i:6
A00208:119:HNYGGDRXX:2:2244:32371:32690	2048	RN7SK	169	255	22M45N60M	*	0	0	AGGACCGGTCTTCGGTCAAGGGTCAAGGTCCATTTGTAGGAGAACGTAGGGTAGTCAAGCTTCCAAGACTCCAGACACATCC	FFFFFFFFFFFFFFFFFFFFFFFFFFFFFFFFFFFFFFFFFFFFFFFFFFFFFFFFFFFFFFFFFFFFFFFFFFFFFFFFFF	NH:i:1	HI:i:1	AS:i:18	nM:i:0	NM:i:0	MD:Z:22	jM:B:c,-1	jI:B:i,-1	DG:Z:RN7SK,RN7SK,7	NG:i:6
A00208:119:HNYGGDRXX:2:2119:18846:8891	0	RN7SK	167	255	4S40M15N39M	*	0	0	TTTTGGAGGACCGGTCTTCGGTCAAGGGTATACGAGTAGCTGCGCTCCAAACAAGCTCTCAAGGTCCATTTGTAGGAGAACGT	FFFFFFFFFFFFFFFFFFFFFFFFFFFFFFFFFFFFFFFFFFFFFFFFFFFFFFFFFFFFFFFFFFFFFFFFFFFFFFFFFFF	NH:i:1	HI:i:1	AS:i:72	nM:i:0	NM:i:0	MD:Z:79	jM:B:c,2	jI:B:i,207,221	DG:Z:RN7SK,RN7SK,7	NG:i:6
A00208:119:HNYGGDRXX:2:2238:9769:27430	2048	RN7SK	166	255	29M31N52M	*	0	0	AGGAGGACCGGTCTTCGGTCAAGGGTATAAAACAAGCTCTCAAGGTCCATTTGTAGGAGAACGTAGGGTAGTCAAGCTTCC	FFFFFFFFFFFFFFFFFFFFFFFFFFFFFFFFFFFFFFFF:FFFFFF::FFFFFFFFFFFFFFFFFFFFFFFFFFF:FFFF	NH:i:1	HI:i:1	AS:i:24	nM:i:0	NM:i:0	MD:Z:29	jM:B:c,-1	jI:B:i,-1	DG:Z:RN7SK,RN7SK,7	NG:i:6
A00208:119:HNYGGDRXX:2:2277:10402:9298	0	RN7SK	167	255	3S30M34N48M2S	*	0	0	TTCGGAGGACCGGTCTTCGGTCAAGGGTATACGAGCTCTCAAGGTCCATTTGTAGGAGAACGTAGGGTAGTCAAGCTTCCAGA	FFFFFFFFFFFFFF::F:FFFF:F:FFFFFFFFFFFFFFFFFFFFFFF,:FFFFFFFFFFFF:FFFFFFFFFFFFFFFFFFFF	NH:i:1	HI:i:1	AS:i:71	nM:i:0	NM:i:0	MD:Z:78	jM:B:c,0	jI:B:i,197,230	DG:Z:RN7SK,RN7SK,7	NG:i:6
A00208:119:HNYGGDRXX:2:2277:10131:9298	0	RN7SK	167	255	3S30M34N48M2S	*	0	0	TTCGGAGGACCGGTCTTCGGTCAAGGGTATACGAGCTCTCAAGGTCCATTTGTAGGAGAACGTAGGGTAGTCAAGCTTCCAGA	FFFFFFFFFFFFFFFFFFFFFFFFFFFFFFFFFFFFFFFFFFFFFFFFFFFFFFFFFFFFFFFFFFFFFFFFFFF:FFFFFFF	NH:i:1	HI:i:1	AS:i:71	nM:i:0	NM:i:0	MD:Z:78	jM:B:c,0	jI:B:i,197,230	DG:Z:RN7SK,RN7SK,7	NG:i:6
A00208:119:HNYGGDRXX:2:2160:1561:32597	0	RN7SK	169	255	48M9N20M	*	0	0	AGGACCGGTCTTCGGTCAAGGGTATACGAGTAGCTGCGCTCCCCTGCTAAACAAGCTCTCAAGGTCCA	FFFFFFFFFFF:FFFFF:FFFFFFFFFFFFFFFFFFFFFFFFFFFFF:FFFFFF:FFFFFFFFFFFFF	NH:i:1	HI:i:1	AS:i:42	nM:i:0	NM:i:0	MD:Z:48	jM:B:c,-1	jI:B:i,-1	DG:Z:RN7SK,RN7SK,7	NG:i:6
A00208:119:HNYGGDRXX:2:2105:27914:30921	0	RN7SK	149	255	4S64M18N15M	*	0	0	TTTCACGACCATCCCCGATAGAGGAGGACCGGTCTTCGGTCAAGGGTATACGAGTAGCTGCGCTCCCCAGCTCTCAAGGTCCA	FFFFFFFFFFFFFFFFF:F,FFFFF:F:FFFFFFFFFFFFFFFFFFFFFFFFFFF:FF:FFFFFFFFFFFFFF:FF:FFFFFF	NH:i:1	HI:i:1	AS:i:72	nM:i:0	NM:i:0	MD:Z:79	jM:B:c,0	jI:B:i,213,230	DG:Z:RN7SK,RN7SK,7	NG:i:6
A00208:119:HNYGGDRXX:2:2246:18313:13322	0	RN7SK	1	255	3S16M247N33M1I30M	*	0	0	TTGGGATGTGAGGGCGATCGTAGTCAAGCTTCCAAGACTCCAGACACATCCAAAATGAGGCGCTGCATGTGGCAGTCTGCCTT	FFFFFFFFFFFFFFFFFFFFFFFFF:FFFFFFFFFFFFFFFFFFFFFFFFFFFFFFFFFFFFFFFFFFFFFFFFFFFFFFFFF	NH:i:1	HI:i:1	AS:i:67	nM:i:0	NM:i:1	MD:Z:79	jM:B:c,0	jI:B:i,17,263	DG:Z:RN7SK,RN7SK,8	NG:i:7
A00208:119:HNYGGDRXX:2:2114:30779:13839	0	RN7SK	1	255	2S36M218N29M16S	*	0	0	TTGGATGTGAGGGCGATCTGGCTGCGACATCTGTCACCGAACGTAGGGTAGTCAACCTTCCAAGACTAGATCGGAAGAGCGGT	FFFFFFFFFFFFFFFFFFFFFFFFFFFFFFFFFFFFFFFFFFFFFFFFFFFFFFFFFFFFFFF:FFFFFFFFFFFFFFFFFFF	NH:i:1	HI:i:1	AS:i:55	nM:i:1	NM:i:1	MD:Z:53G11	jM:B:c,0	jI:B:i,37,254	DG:Z:RN7SK,RN7SK,8	NG:i:7
A00208:119:HNYGGDRXX:2:2143:10474:15843	0	RN7SK	1	255	3S16M247N33M1I30M	*	0	0	TCGGGATGTGAGGGCGATCGTAGTCAAGCTTCCAAGACTCCAGACACATCCAAAATGAGGCGCTGCATGTGGCAGTCTGCCTT	FFFFFFFFFFFFFFFFFFFFFFFFFFFFFFFFFFFFFFFFFFFFFFFFFFFFFFFFFFFFFFFFFFFFFFFFFFFFFFFFFFF	NH:i:1	HI:i:1	AS:i:67	nM:i:0	NM:i:1	MD:Z:79	jM:B:c,0	jI:B:i,17,263	DG:Z:RN7SK,RN7SK,8	NG:i:7
A00208:119:HNYGGDRXX:2:2112:1841:33865	0	RN7SK	1	255	3S15M209N65M	*	0	0	TGGGGATGTGAGGGCGATCAAACAAGCTCTCAAGGTCCATTTGTAGGAGAACGTAGGGTAGTCAAGCTTCCAAGACTCCAGAC	FFFFFFFFFFFFFFFFFFFFF:FFFFFFFFFFFFFFFFF:FFFFFFFFFFFFFFFFFFFFFFFFFFFFFFFFFFFFFFFFFFF	NH:i:1	HI:i:1	AS:i:72	nM:i:0	NM:i:0	MD:Z:80	jM:B:c,0	jI:B:i,16,224	DG:Z:RN7SK,RN7SK,8	NG:i:7
A00208:119:HNYGGDRXX:2:2247:3658:35415	0	RN7SK	1	255	3S27M238N29M	*	0	0	TCGGGATGTGAGTGCGATCTGGCTGCGACAAGTCAAGCTTCCAAGACTCCAGACACATC	FFFFFFFFFFFFFFFFFFFFFFFFFFFFFFFFFFFFFFFFFFFFFFFFFFFFFFFFFFF	NH:i:1	HI:i:1	AS:i:46	nM:i:1	NM:i:1	MD:Z:9G46	jM:B:c,0	jI:B:i,28,265	DG:Z:RN7SK,RN7SK,8	NG:i:7
A00208:119:HNYGGDRXX:2:2133:7003:5603	0	RN7SK	1	255	3S16M210N64M	*	0	0	TCGGGATGTGAGGGCGATCAACAAGCTCTCAAGGTCCATTTGTAGGAGAACGTAGGGTAGTCAAGCTTCCAAGACTCCAGACA	FFFFFFFFFFFFFFFFFFFFFFFFFFFFFFFFFFFFFFFFFFF:FFFFFFFFFFFFFFFFFFFFFFFFFFFFFFFFFFFFFFF	NH:i:1	HI:i:1	AS:i:72	nM:i:0	NM:i:0	MD:Z:80	jM:B:c,0	jI:B:i,17,226	DG:Z:RN7SK,RN7SK,8	NG:i:7
A00208:119:HNYGGDRXX:2:2133:7129:5729	0	RN7SK	1	255	3S16M210N64M	*	0	0	TCGGGATGTGAGGGCGATCAACAAGCTCTCAAGGTCCATTTGTAGGAGAACGTAGGGTAGTCAAGCTTCCAAGACTCCAGACA	FFFFFFFFFFFFFFFFFFFFFFFF:FFFFFFFFFFFFFFFFFFFFFFFFFFFFFFFFFFFFFFFFFFFFFFFFFFFFFFFFFF	NH:i:1	HI:i:1	AS:i:72	nM:i:0	NM:i:0	MD:Z:80	jM:B:c,0	jI:B:i,17,226	DG:Z:RN7SK,RN7SK,8	NG:i:7
A00208:119:HNYGGDRXX:2:2101:31195:18443	0	RN7SK	1	255	2S16M240N38M	*	0	0	TCGGATGTGAGGGCGATCACGTAGGGTAGTCAAGCTTCCAAGACTCCAGACACATC	FFFFFFFFFFFFFFFFFFFFFFFFFFFF:FFFF:FFFFFFFFFFFFFFFFFFFFFF	NH:i:1	HI:i:1	AS:i:46	nM:i:0	NM:i:0	MD:Z:54	jM:B:c,0	jI:B:i,17,256	DG:Z:RN7SK,RN7SK,8	NG:i:7
A00208:119:HNYGGDRXX:2:2169:18728:27383	0	RN7SK	1	255	2S16M249N30M	*	0	0	ACGGATGTGAGGGCGATCAGTCAAGCTTCCAAGACTCCAGACACATCC	FFFFFFFFFFFFFFFFFFFFFFFFFFFFFFFFFFFFFFFFFFFFFFFF	NH:i:1	HI:i:1	AS:i:38	nM:i:0	NM:i:0	MD:Z:46	jM:B:c,0	jI:B:i,17,265	DG:Z:RN7SK,RN7SK,8	NG:i:7
A00208:119:HNYGGDRXX:2:2214:7735:13009	0	RN7SK	8	255	3S31M215N49M	*	0	0	TTTAGGGCGATCTGGCTGCGACATCTGTCACCCCAGAACGTAGGGTAGTCAAGCTTCCAAGACTCCAGACACATCCAAATGAG	FFFFFFFFFFFFFFFFFFFFFFFFFFFFFFFFFFFFFFFFFFFFFFFFFFFFFFFFFFFFFFFFFFFFFFFFFFFFFFFFFFF	NH:i:1	HI:i:1	AS:i:72	nM:i:0	NM:i:0	MD:Z:80	jM:B:c,0	jI:B:i,39,253	DG:Z:RN7SK,RN7SK,8	NG:i:7
A00208:119:HNYGGDRXX:2:2143:10384:15499	0	RN7SK	1	255	3S16M247N33M1I30M	*	0	0	TCGGGATGTGAGGGCGATCGTAGTCAAGCTTCCAAGACTCCAGACACATCCAAAATGAGGCGCTGCATGTGGCAGTCTGCCTT	FFFFFF:F:FFFFFFFFFFFFFFFFFFFFFFFFFFFFFFFFFFFFFFFFFFFFFFFFFFFFFFFFFFFFF:FFFFFFFFFFFF	NH:i:1	HI:i:1	AS:i:67	nM:i:0	NM:i:1	MD:Z:79	jM:B:c,0	jI:B:i,17,263	DG:Z:RN7SK,RN7SK,8	NG:i:7
A00208:119:HNYGGDRXX:2:2260:27760:14653	0	RN7SK	1	255	2S16M249N30M	*	0	0	TCGGATGTGAGGGCGATCAGTCAAGCTTCCAAGACTCCAGACACATCC	FFFFFFFFFFFFFFFFFFFFFFFFFFFFF,FFFFF:FFFFFFFFFFFF	NH:i:1	HI:i:1	AS:i:38	nM:i:0	NM:i:0	MD:Z:46	jM:B:c,0	jI:B:i,17,265	DG:Z:RN7SK,RN7SK,8	NG:i:7
A00208:119:HNYGGDRXX:2:2223:16378:14638	0	RN7SK	1	255	4S25M247N22M	*	0	0	TTTTGGATGTGAGGGCGATCTGGCTGCGACTTCCAAGACTCCAGACACATC	FFFFF:FF,FFFFFFF,F,:FF,FF:F,FFFFFFFF:FFFFFFFFFFFFFF	NH:i:1	HI:i:1	AS:i:39	nM:i:0	NM:i:0	MD:Z:47	jM:B:c,0	jI:B:i,26,272	DG:Z:RN7SK,RN7SK,8	NG:i:7
A00208:119:HNYGGDRXX:2:2170:27317:9283	0	RN7SK	1	255	4S24M246N55M	*	0	0	TTTTGGATGTGAGGGCGATCTGGCTGCGAGCTTCCAAGACTCCAGACACATCCAAATGAGGCGCTGCATGTGGCAGTCTGCCT	FFFFFFFFFFFFFFFFFFFFFFFFFFFFFFFFFFFFFFFFFFFFFFFF:FFF,FFFFFFFFFFFFFFFFFFFFFFFFFFFFF:	NH:i:1	HI:i:1	AS:i:71	nM:i:0	NM:i:0	MD:Z:79	jM:B:c,0	jI:B:i,25,270	DG:Z:RN7SK,RN7SK,8	NG:i:7
A00208:119:HNYGGDRXX:2:2107:29704:7279	0	RN7SK	1	255	3S47M203N33M	*	0	0	TCTGGATGTGAGGGCGATCTGGCTGCGACATCTGTCACCCCATTGATCGCAGGAGAACGTAGGGTAGTCAAGCTTCCAAGACT	FFFF:FFFFFFFFF:FFFFFFF:FFFFFFFFFF:FFFF:FFFFFFFFFFF:FFFFFFFFFFFFFF,FFFFFFFFFF:FFFFFF	NH:i:1	HI:i:1	AS:i:72	nM:i:0	NM:i:0	MD:Z:80	jM:B:c,0	jI:B:i,48,250	DG:Z:RN7SK,RN7SK,8	NG:i:7
A00208:119:HNYGGDRXX:2:2107:30924:6230	0	RN7SK	1	255	3S47M203N33M	*	0	0	TCTGGATGTGAGGGCGATCTGGCTGCGACATCTGTCACCCCATTGATCGCAGGAGAACGTAGGGTAGTCAAGCTTCCAAGACT	FFFFFFFFFFFFFFFFFFFFFFFFFFFFFFFFFFFFFFFFFFFFFFFFFFFFFFFFFFFFFFFFF,FFFFFFFFFFFFFFFFF	NH:i:1	HI:i:1	AS:i:72	nM:i:0	NM:i:0	MD:Z:80	jM:B:c,0	jI:B:i,48,250	DG:Z:RN7SK,RN7SK,8	NG:i:7
A00208:119:HNYGGDRXX:2:2228:27543:4413	0	RN7SK	1	255	4S55M137N23M1S	*	0	0	TTTTGGATGTGAGGGCGATCTGGCTGCGACATCTGTCACCCCATTGATCGCCAGGGTTGTACGAGTAGCTGCGCTCCCCTGCA	FFFFFFFFFFFFFFFFFFFFFFFFFFFFFFFFFFFFFFFFFFFFFFFFFFF:FFFFFFFFFFFFFF,FFFFFFFFFFFF:::F	NH:i:1	HI:i:1	AS:i:70	nM:i:0	NM:i:0	MD:Z:78	jM:B:c,0	jI:B:i,56,192	DG:Z:RN7SK,RN7SK,9	NG:i:8
A00208:119:HNYGGDRXX:2:2110:21296:24502	0	RN7SK	15	255	53M101N30M	*	0	0	TCTGGCTGCGACATCTGTCACCCCATTGATCGCCAGGGTTGATTCGGCTGATCAGGACCGGTCTTCGGTCAAGGGTATACGAG	FFFFFFFFFFFFFFFFFFFFFFFFFFFFFFFFFFFFFFFFFFFFFFFFFFFFFFFFFFFFFFF:FFFFFFF:FFFFFFFFFFF	NH:i:1	HI:i:1	AS:i:75	nM:i:0	NM:i:0	MD:Z:83	jM:B:c,0	jI:B:i,68,168	DG:Z:RN7SK,RN7SK,9	NG:i:8
A00208:119:HNYGGDRXX:2:2110:21658:23343	0	RN7SK	15	255	53M101N30M	*	0	0	TCTGGCTGCGACATCTGTCACCCCATTGATCGCCAGGGTTGATTCGGCTGATCAGGACCGGTCTTCGGTCAAGGGTATACGAG	FFFFFFFFFFFFFFFFFFFFFFFFFFFFFFFFFFFFFFFFFFFFFFFFFFFFFFFFFFFFFFFFFFFFFFFFFFFFFFFFFFF	NH:i:1	HI:i:1	AS:i:75	nM:i:0	NM:i:0	MD:Z:83	jM:B:c,0	jI:B:i,68,168	DG:Z:RN7SK,RN7SK,9	NG:i:8
A00208:119:HNYGGDRXX:2:2110:21820:23657	0	RN7SK	15	255	53M101N30M	*	0	0	TCTGGCTGCGACATCTGTCACCCCATTGATCGCCAGGGTTGATTCGGCTGATCAGGACCGGTCTTCGGTCAAGGGTATACGAG	FFFFFFFFFFFFFFFFFFFFFFFFFFFFFFFFFFFFFFFFF:FFFFFFFFFFFFFFFFFFFFFFFFFFFFFFFFFFFFFFFFF	NH:i:1	HI:i:1	AS:i:75	nM:i:0	NM:i:0	MD:Z:83	jM:B:c,0	jI:B:i,68,168	DG:Z:RN7SK,RN7SK,9	NG:i:8
A00208:119:HNYGGDRXX:2:2223:22770:14935	0	RN7SK	9	255	27S29M147N26M1S	*	0	0	TAAACCAAAGTCTTTGGGTTCCGGGGGGGGCGATCTGGCTGCGACATCTGTCACCCCAAGGGTATACGAGTAGCTGCGCTCCA	FFFFFFFFFFFFFFFFFFFFFFFF,FFFFFFFFFFF::FFFFFFFFFF:FFFFFFFFFFFFFFFFFFFFFFFFFFFFFFFFFF	NH:i:1	HI:i:1	AS:i:47	nM:i:0	NM:i:0	MD:Z:55	jM:B:c,0	jI:B:i,38,184	DG:Z:RN7SK,RN7SK,9	NG:i:8
A00208:119:HNYGGDRXX:2:2146:26711:7952	0	RN7SK	1	255	3S25M123N55M	*	0	0	TCTGGATGTGAGGGCGATCTGGCTGCGAACGACCATCCCCGATAGAGGAGGACCGGTCTTCGGTCAAGGGTATACGAGTAGCT	FFFFFFF:FFFFFFFFFFFFFFFFFFFFFFFFFFFFFFFFFFFFFFFFFFFFFFFFFFFFFFFFFFFFFFF:FFFFFFFFFFF	NH:i:1	HI:i:1	AS:i:72	nM:i:0	NM:i:0	MD:Z:80	jM:B:c,0	jI:B:i,26,148	DG:Z:RN7SK,RN7SK,9	NG:i:8
A00208:119:HNYGGDRXX:2:2146:27661:9032	0	RN7SK	1	255	3S25M123N55M	*	0	0	TCTGGATGTGAGGGCGATCTGGCTGCGAACGACCATCCCCGATAGAGGAGGACCGGTCTTCGGTCAAGGGTATACGAGTAGCT	FFFF:FF:FFFF:FFFFFFFFFFFF::FFFFFF:FFFFFFFFFFFFF:FFFFF:F:FFFFFF:FFFFFFFFFFFFFFFFFFFF	NH:i:1	HI:i:1	AS:i:72	nM:i:0	NM:i:0	MD:Z:80	jM:B:c,0	jI:B:i,26,148	DG:Z:RN7SK,RN7SK,9	NG:i:8
A00208:119:HNYGGDRXX:2:2223:22498:16094	0	RN7SK	9	255	27S29M147N26M1S	*	0	0	TAAACCAAAGTCTTTGGGTTCCGGGGGGGGCGATCTGGCTGCGACATCTGTCACCCCAAGGGTATACGAGTAGCTGCGCTCCA	FFFFFFFFFFFFFFFFFFFFFFFFFFFFFFFFFFFFFFFFFFFFFFFFFFF:FFFFFFFFFFFFFFFFFFFFFFFFFFFFFFF	NH:i:1	HI:i:1	AS:i:47	nM:i:0	NM:i:0	MD:Z:55	jM:B:c,0	jI:B:i,38,184	DG:Z:RN7SK,RN7SK,9	NG:i:8
A00208:119:HNYGGDRXX:2:2145:2112:30201	0	RN7SK	127	255	19S17M121N47M	*	0	0	TTTGTATACGAGTAGCTGCGCTCCCCGCTCGGTCGATAGTCAAGCTTCCAAGACTCCAGACACATCCAAATGAGGCGCTGCAT	:F,FF:FFFFFFF:FFFFFFFFFFFFFFFFFFFFFFFFFF:FFFFFFFFF:FF:FF:F:FFFF:FFF,:FFF:FFFFFFFF:F	NH:i:1	HI:i:1	AS:i:52	nM:i:2	NM:i:2	MD:Z:3G1G58	jM:B:c,0	jI:B:i,144,264	DG:Z:RN7SK,RN7SK,10	NG:i:9
A00208:119:HNYGGDRXX:2:2265:19343:31485	0	RN7SK	110	255	2S59M97N22M	*	0	0	TCTGTGCGTCCCTCCCGAAGCTGCGCGCTCGGTCGAAGAGGACGACCATCCCCGATAGAGGAGTCAAGCTTCCAAGACTCCAG	FFFFFFFFFFFFFFFFFFFFFFFFFFFF:FFFFFFFFFFFFFFFFFFFFFFFFFF:FFFFFFFFFFFFFFFFFFFFFFFFFFF	NH:i:1	HI:i:1	AS:i:74	nM:i:0	NM:i:0	MD:Z:81	jM:B:c,0	jI:B:i,169,265	DG:Z:RN7SK,RN7SK,10	NG:i:9
A00208:119:HNYGGDRXX:2:2273:15456:17268	0	RN7SK	136	255	2S52M90N29M	*	0	0	TTTCGGTCGAAGAGGACGACCATCCCCGATAGAGGAGGACCGGTCTTCGGTCAAAAGACTCCAGACACATCCAAATGAGGCGC	FFFFFFFFFFFFFFFFFFFFFFFFFFFFFFFFFFFFFFFFFFFFFFFFFFFFFFFFFFFFFFFFFFFF:FFFFFFFFFFFFFF	NH:i:1	HI:i:1	AS:i:74	nM:i:0	NM:i:0	MD:Z:81	jM:B:c,0	jI:B:i,188,277	DG:Z:RN7SK,RN7SK,10	NG:i:9
A00208:119:HNYGGDRXX:2:2213:31665:1470	0	RN7SK	124	255	2S61M92N20M	*	0	0	ATGAAGCTGCGCGCTCGGTCGAAGAGGACGACCATCCCCGATAGAGGAGGACCGGTCTTCGGTCAAGACTCCAGACACATCCA	FFFFFFFFFFFFFFFFFFFFFFFFFFF:FFFFFFFFFFFFFFFFFFFFFFFFFFF:FFFFFFFFFFF:FFFFFFFFFFFFFFF	NH:i:1	HI:i:1	AS:i:74	nM:i:0	NM:i:0	MD:Z:81	jM:B:c,0	jI:B:i,185,276	DG:Z:RN7SK,RN7SK,10	NG:i:9
A00208:119:HNYGGDRXX:2:2216:30517:33082	0	RN7SK	124	255	2S61M92N20M	*	0	0	ATGAAGCTGCGCGCTCGGTCGAAGAGGACGACCATCCCCGATAGAGGAGGACCGGTCTTCGGTCAAGACTCCAGACACATCCA	FFFFFFFFF:FFFFFFFFFFFFFFFFFFFFFFFFFFFFFFFFFFFFFFFFF:FFFFFFFFFFFFFFFFFFFFFFFFFFFFFFF	NH:i:1	HI:i:1	AS:i:74	nM:i:0	NM:i:0	MD:Z:81	jM:B:c,0	jI:B:i,185,276	DG:Z:RN7SK,RN7SK,10	NG:i:9
A00208:119:HNYGGDRXX:2:2148:26992:15013	0	RN7SK	134	255	4S32M85N44M3S	*	0	0	TTTTGCTCGGTCGAAGAGGACGACCATCCCCGATAGAGGAGAACGTAGGGTAGTCAAGCTTCCAAGACTCCAGACACATCAGA	:FFFF,FFFFFF:FFFFFFFFFFFFFF:FFFFFFFFFFFFFFFF:FFFF,FFFFFFF,FF:FFFFFFFFFFFFFFFFF:FFFF	NH:i:1	HI:i:1	AS:i:69	nM:i:0	NM:i:0	MD:Z:76	jM:B:c,0	jI:B:i,166,250	DG:Z:RN7SK,RN7SK,10	NG:i:9
A00208:119:HNYGGDRXX:2:2148:11360:4914	0	RN7SK	127	255	19S17M121N47M	*	0	0	TTTGTATACGAGTAGCTGCGCTCCCCGCTCGGTCGATAGTCAAGCTTCCAAGACTCCAGACACATCCAAATGAGGCGCTGCAT	FFFFFFFFFFFFFFFFFFFFFFFFFFFFFFFFFFFFFFFFFFFFFFFF:FFFFFFFFFFFFFFF:FFFFFFFFFFFFFFFFFF	NH:i:1	HI:i:1	AS:i:52	nM:i:2	NM:i:2	MD:Z:3G1G58	jM:B:c,0	jI:B:i,144,264	DG:Z:RN7SK,RN7SK,10	NG:i:9
A00208:119:HNYGGDRXX:2:2231:25120:11021	2048	RN7SK	102	255	20M65N60M	*	0	0	CCGCTCCATGTGCGTCCCTCAGGGTATACGAGTAGCTGCGCTCCCCTGCTAGAACCTCCAAACAAGCTCTCAAGGTCCAT	FFFFFFFFFFFFFFFFFFFFFFFFFFFFFFFFFFFFFFFFFFFFFFFFFFFFFFFFFFFFFFFFFFFFFFFFFFFFFFFF	NH:i:1	HI:i:1	AS:i:16	nM:i:0	NM:i:0	MD:Z:20	jM:B:c,-1	jI:B:i,-1	DG:Z:RN7SK,RN7SK,11	NG:i:10
A00208:119:HNYGGDRXX:2:2231:22227:10927	2048	RN7SK	102	255	20M65N60M	*	0	0	CCGCTCCATGTGCGTCCCTCAGGGTATACGAGTAGCTGCGCTCCCCTGCTAGAACCTCCAAACAAGCTCTCAAGGTCCAT	FFFFFFFFFFFFFFFFFFFFFFFFFFFFFFFFFFFFFFFFFFFFFFFFFFFFFFFFFFFFF:FFFFFFFFFFFFFFFFFF	NH:i:1	HI:i:1	AS:i:16	nM:i:0	NM:i:0	MD:Z:20	jM:B:c,-1	jI:B:i,-1	DG:Z:RN7SK,RN7SK,11	NG:i:10
A00208:119:HNYGGDRXX:2:2123:20591:2425	0	RN7SK	70	255	63M92N20M	*	0	0	GCTGGCTAGGCGGGTGTCCCCTTCCTCCCTCACCGCTCCATGTGCGTCCCTCCCGAAGCTGCGCAAACAAGCTCTCAAGGTCC	FFFFFFFFFFFFFFFFFFFFFFFFFFFFFFFFFFFFFFFF,FFFFFFFFFFFFFFFFFFFFFFFFFFFFFFFFFFFFFFFF:F	NH:i:1	HI:i:1	AS:i:76	nM:i:0	NM:i:0	MD:Z:83	jM:B:c,0	jI:B:i,133,224	DG:Z:RN7SK,RN7SK,11	NG:i:10
A00208:119:HNYGGDRXX:2:2271:23285:9126	0	RN7SK	81	255	3S53M94N27M	*	0	0	TTGGGGTGTCCCCTTCCTCCCTCACCGCTCCATGTGCGTCCCTCCCGAAGCTGCGCACAAGCTCTCAAGGTCCATTTGTAGGA	FFF:FFFFFFFFFFFFFFFFFFFFFFFFFFF:FFFFFFFFFFFFFF:FFFFFFF:FFFFF,FFF:FFFFFFFFFF,FFFFF,F	NH:i:1	HI:i:1	AS:i:73	nM:i:0	NM:i:0	MD:Z:80	jM:B:c,0	jI:B:i,134,227	DG:Z:RN7SK,RN7SK,11	NG:i:10
A00208:119:HNYGGDRXX:2:2245:15736:22827	0	RN7SK	111	255	3S29M80N51M	*	0	0	TTGGTGCGTCCCTCCCGAAGCTGCGCGCTCGGACCTCCAAACAAGCTCTCAAGGTCCATTTGTAGGAGAACGTAGGGTAGTCA	FFFFFFFFFFFFFFFFFFFFFFFFFFFFFFFFFFFFFFFFFFFFFFFFFFFFFFFFFFFFFFFFFFFFFFFFFFFFFFFFFFF	NH:i:1	HI:i:1	AS:i:73	nM:i:0	NM:i:0	MD:Z:80	jM:B:c,0	jI:B:i,140,219	DG:Z:RN7SK,RN7SK,11	NG:i:10
A00208:119:HNYGGDRXX:2:2107:5701:7764	0	RN7SK	73	255	3S52M113N28M	*	0	0	TTGGGCTAGGCGGGTGTCCCCTTCCTCCCTCACCGCTCCATGTGCGTCCCTCCCGAAGGTCCATTTGTAGGAGAACGTAGGGT	,FFF:FFFFFFFFFFFFFFFFFFFFFFFF:FFFFFFFFF:FFFFFFFFFFFFFF:FFFF:FFF:FFFFFFFFFF,FFFFFFFF	NH:i:1	HI:i:1	AS:i:72	nM:i:0	NM:i:0	MD:Z:80	jM:B:c,0	jI:B:i,125,237	DG:Z:RN7SK,RN7SK,11	NG:i:10
A00208:119:HNYGGDRXX:2:2266:6614:31172	0	RN7SK	53	255	2S67M119N14M	*	0	0	CTTTGATTCGGCTGATCTGGCTGGCTAGGCGGGTGTCCCCTTCCTCCCTCACCGCTCCATGTGCGTCCCAGGTCCATTTGTAG	FFFFFFFF:FFFFFFFFFFFFFFFFFFFFFFFFFFFFFFFFFFFFFFFFFFFFF:F:FFFFFFFFFFFFFFFFFFFFFFFFFF	NH:i:1	HI:i:1	AS:i:73	nM:i:0	NM:i:0	MD:Z:81	jM:B:c,0	jI:B:i,120,238	DG:Z:RN7SK,RN7SK,11	NG:i:10
A00208:119:HNYGGDRXX:2:2122:14714:10974	0	RN7SK	245	255	3S24M4N22M	*	0	0	TATATTTGTAGGAGAACGTAGGGTAGTCTTCCAAGACTCCAGACACATC	F,:F:FFFFFFFFFFFFFFFFFFFFFFFFFF:FFFFFFFFFFFFFFFFF	NH:i:1	HI:i:1	AS:i:40	nM:i:0	NM:i:0	MD:Z:46	jM:B:c,0	jI:B:i,269,272	DG:Z:RN7SK,RN7SK,12	NG:i:1
A00208:119:HNYGGDRXX:2:2239:5547:7936	2048	RN7SK	239	255	18M5N34M	*	0	0	AGGTCCATTTGTAGGAGAGGGTAGTCAAGCTTCCAAGACTCCAGACACATCC	FFFFFFFFFFFFFFFFFFFFFFFFFFFFFFFFFFFFFFFFFFFFFFFFFFFF	NH:i:1	HI:i:1	AS:i:14	nM:i:0	NM:i:0	MD:Z:18	jM:B:c,-1	jI:B:i,-1	DG:Z:RN7SK,RN7SK,12	NG:i:1
A00208:119:HNYGGDRXX:2:2271:1814:4539	0	RN7SK	238	255	3S24M6N28M	*	0	0	TTTAAGGTCCATTTGTAGGAGAACGTATCAAGCTTCCAAGACTCCAGACACATCC	FFFFFFFFFFFFFFF,FFFFFFFFFFFFFFFFFFFFFFFF:FFFFFFFFFFFFFF	NH:i:1	HI:i:1	AS:i:46	nM:i:0	NM:i:0	MD:Z:52	jM:B:c,0	jI:B:i,262,267	DG:Z:RN7SK,RN7SK,12	NG:i:1
A00208:119:HNYGGDRXX:2:2269:20030:13228	0	RN7SK	236	255	23M5N60M	*	0	0	TCAAGGTCCATTTGTAGGAGAACGTAGTCAAGCTTCCAAGACTCCAGACACATCCAAATGAGGCGCTGCATGTGGCAGTCTGC	FFFFFFFFFFFFFFFFFFFFFFFFFFFFFFF:FFFFFFFFFFFFFFFFFFFFFFFFFFFFFFFFFFFFFFFFFFFFFFFFFFF	NH:i:1	HI:i:1	AS:i:77	nM:i:0	NM:i:0	MD:Z:83	jM:B:c,0	jI:B:i,259,263	DG:Z:RN7SK,RN7SK,12	NG:i:1
A00208:119:HNYGGDRXX:2:2278:4815:1376	0	RN7SK	237	255	15S27M3N41M	*	0	0	AAACAAAACAAGCTCCAAGGTCCATTTGTAGGAGAACGTAGGGTCAAGCTTCCAAGACTCCAGACACATCCAAATGAGGCGCT	FFFFFFFFFFF:FFFFFFFFFFFFFFFFFFFFFFFFFFFF:FFFFFFFFFFFFFFFFFFFFFFFFFFFFFFFFFFFFFFFFFF	NH:i:1	HI:i:1	AS:i:62	nM:i:0	NM:i:0	MD:Z:68	jM:B:c,0	jI:B:i,264,266	DG:Z:RN7SK,RN7SK,12	NG:i:1
A00208:119:HNYGGDRXX:2:2174:22010:1344	0	RN7SK	246	255	35M5N46M2S	*	0	0	TTTGTAGGAGAACGTAGGGTAGTCAAGCTTCCAAGAGACACATCCAAATGAGGCGCTGCATGTGGCAGTCTGCCTTTCTTTTA	FFFFFFFFFFF:FFFFFFFFFFFFFFFFFFFFFFFFFFFFFFFFFFF:FFFFFFFFFFFFFFFFFFFFFFFFFFFFFFFFFFF	NH:i:1	HI:i:1	AS:i:75	nM:i:0	NM:i:0	MD:Z:81	jM:B:c,0	jI:B:i,281,285	DG:Z:RN7SK,RN7SK,12	NG:i:1
A00208:119:HNYGGDRXX:2:2109:14163:10175	0	RN7SK	149	255	4S35M14N44M	*	0	0	TTTTACGACCATCCCCGATAGAGGAGGACCGGTCTTCGGGTAGCTGCGCTCCCCTGCTAGAACCTCCAAACAAGCTCTCAAGG	FFFFFFFFFFFFFFFFFFFFFFFFFFFFFFFFFFFFFFFFFFFFFFFFFFFFFFFFFFFFFFFFFFFFFFFFFFFFFFFFFF:	NH:i:1	HI:i:1	AS:i:72	nM:i:0	NM:i:0	MD:Z:79	jM:B:c,0	jI:B:i,184,197	DG:Z:RN7SK,RN7SK,13	NG:i:11
A00208:119:HNYGGDRXX:2:2109:13087:13980	0	RN7SK	149	255	4S35M14N44M	*	0	0	TTTTACGACCATCCCCGATAGAGGAGGACCGGTCTTCGGGTAGCTGCGCTCCCCTGCTAGAACCTCCAAACAAGCTCTCAAGG	FFFFFFFFFF:FFFFFFFFFFFFFFFFFFFFFFFFFFFFFFFFFFFFFFFFFFFFFFFFFFFFFFFFFFFFFFFF:FFFFFFF	NH:i:1	HI:i:1	AS:i:72	nM:i:0	NM:i:0	MD:Z:79	jM:B:c,0	jI:B:i,184,197	DG:Z:RN7SK,RN7SK,13	NG:i:11
A00208:119:HNYGGDRXX:2:2150:3007:31125	0	RN7SK	180	255	8M23N50M	*	0	0	TCGGTCAACCTGCTAGAACCTCCAAACAAGCTCTCAAGGTCCATTTGTAGGAGAACGT	FFFFFFFFFFFFFFFFFFFFFFFFFFFFFFFFFFFF:FFFFFFF,FFFFFFFFFFFFF	NH:i:1	HI:i:1	AS:i:52	nM:i:0	NM:i:0	MD:Z:58	jM:B:c,0	jI:B:i,188,210	DG:Z:RN7SK,RN7SK,13	NG:i:11
A00208:119:HNYGGDRXX:2:2155:16595:1141	0	RN7SK	143	255	1S44M10N30M8S	*	0	0	AAAGAGGACGACCATCCCCGATAGAGGAGGACCGGTCTTCGGTCAAGTAGCTGCGCTCCCCTGCTAGAACCTCCAGATCGGAA	FFFFFFFFFFFFFFFFFFFFFFFFFFFFFFFFFFFFFFFFFFFFFFFFFFFFFFFFFFFFFFFFFFFFFFFFFFFFFFFFFFF	NH:i:1	HI:i:1	AS:i:68	nM:i:0	NM:i:0	MD:Z:74	jM:B:c,0	jI:B:i,187,196	DG:Z:RN7SK,RN7SK,13	NG:i:11
A00208:119:HNYGGDRXX:2:2134:32615:12947	0	RN7SK	153	255	5S44M3N27M7S	*	0	0	TCGCCCCATCCCCGATAGAGGAGGACCGGTCTTCGGTCAAGGGTATACGAGCTGCGCTCCCCTGCTAGAACCTCCAGATCGGA	:FFFFFFFFFFFFFF,FF,FFFFFFFFFFFFFFFFFFFFFFFFF:FFFFF:FFFFFFFFFFFFFFFFFFFFFFFFFFFFF:F:	NH:i:1	HI:i:1	AS:i:65	nM:i:0	NM:i:0	MD:Z:71	jM:B:c,0	jI:B:i,197,199	DG:Z:RN7SK,RN7SK,13	NG:i:11
A00208:119:HNYGGDRXX:2:2244:6976:12383	0	RN7SK	1	255	4S48M168N29M2S	*	0	0	TTTTGGATGTGAGGGCGATCTGGCTGCGACATCTGTCACCCCATTGATCGCCAGAACCTCCAAACAAGCTCTCAAGGTCCAGA	FFFFFFFFFFFFFFFFFFFFFFFFFFFFFFFFFFFFFFFFFFFFFFFFFFFFFFFFFFFFFFFFFFFFFFFFFFF:FFFFFFF	NH:i:1	HI:i:1	AS:i:69	nM:i:0	NM:i:0	MD:Z:77	jM:B:c,0	jI:B:i,49,216	DG:Z:RN7SK,RN7SK,14	NG:i:12
A00208:119:HNYGGDRXX:2:2244:5972:13996	0	RN7SK	1	255	4S48M168N29M2S	*	0	0	TTTTGGATGTGAGGGCGATCTGGCTGCGACATCTGTCACCCCATTGATCGCCAGAACCTCCAAACAAGCTCTCAAGGTCCAGA	FFFFFFFFFFFFFFFFFFFFFFFFFFFFFFFFFFFFFFFFFFFFFFFFFFFFFFFFFFFFFFFFFFF:FFFFFFFFFFFFFFF	NH:i:1	HI:i:1	AS:i:69	nM:i:0	NM:i:0	MD:Z:77	jM:B:c,0	jI:B:i,49,216	DG:Z:RN7SK,RN7SK,14	NG:i:12
A00208:119:HNYGGDRXX:2:2244:5873:13886	0	RN7SK	1	255	4S48M168N29M2S	*	0	0	TTTTGGATGTGAGGGCGATCTGGCTGCGACATCTGTCACCCCATTGATCGCCAGAACCTCCAAACAAGCTCTCAAGGTCCAGA	FFFFFFFFFFFFFFFFFFFFFFFFFFFFFFFFFFFFFFFFFFFFFFFFFFFFFFFFFFFFFFFFF::FFFFFFFFFFFFFFFF	NH:i:1	HI:i:1	AS:i:69	nM:i:0	NM:i:0	MD:Z:77	jM:B:c,0	jI:B:i,49,216	DG:Z:RN7SK,RN7SK,14	NG:i:12
A00208:119:HNYGGDRXX:2:2149:12274:27258	0	RN7SK	34	255	4S62M111N17M	*	0	0	TAAGACCCCATTGATCGCCAGGGTTGATTCGGCTGATCTGGCTGGCTAGGCGGGTGTCCCCTTCCTCTCCCCTGCTAGAACCT	FFFFFFFFFF:FFFFFFFFFFFFFFFFFFFFFFFFFFFFFFFFFFFFFFFFFFFFFFFFFFFFFFFFFFFFFFFFFFFFFFFF	NH:i:1	HI:i:1	AS:i:71	nM:i:0	NM:i:0	MD:Z:79	jM:B:c,0	jI:B:i,96,206	DG:Z:RN7SK,RN7SK,14	NG:i:12
A00208:119:HNYGGDRXX:2:2153:10493:4038	0	RN7SK	278	255	2S34M3N16M	*	0	0	TAAAGACTCCAGACACATCCAAATGAGGCGCTGCATGCAGTCTGCCTTTCTT	FFFFFFFFFFFFFFFFFFFFFFFFFFFFF:FFFFFFFFF:FFFFFFFFFFFF	NH:i:1	HI:i:1	AS:i:44	nM:i:0	NM:i:0	MD:Z:50	jM:B:c,0	jI:B:i,312,314	DG:Z:RN7SK,RN7SK,15	NG:i:2
A00208:119:HNYGGDRXX:2:2253:12147:22654	0	RN7SK	265	255	4S42M6N19M	*	0	0	TTCATAGTCAAGCTTCCAAGACTCCAGACACATCCAAATGAGGCGCTGGCAGTCTGCCTTTCTTT	FFFFFFFFFFFFFFFFFFFFFFFFFFFFF:FFFFFFFFFFFFFFFFFFFFFFFFFFFFFFFFFFF	NH:i:1	HI:i:1	AS:i:55	nM:i:0	NM:i:0	MD:Z:61	jM:B:c,0	jI:B:i,307,312	DG:Z:RN7SK,RN7SK,15	NG:i:2
A00208:119:HNYGGDRXX:2:2159:31096:16924	0	RN7SK	286	255	3S26M4N16M	*	0	0	TATAGACACATCCAAATGAGGCGCTGCATCAGTCTGCCTTTCTTT	FFFFFFFFFFFFFFFFF:FFFFFFFFFFFFFFFFF:FFFFFFFFF	NH:i:1	HI:i:1	AS:i:36	nM:i:0	NM:i:0	MD:Z:42	jM:B:c,0	jI:B:i,312,315	DG:Z:RN7SK,RN7SK,15	NG:i:2
A00208:119:HNYGGDRXX:2:2253:11912:33552	0	RN7SK	265	255	4S42M6N19M	*	0	0	TTCATAGTCAAGCTTCCAAGACTCCAGACACATCCAAATGAGGCGCTGGCAGTCTGCCTTTCTTT	FFFFFFFFFFFFFFFFFFFFFFFFFFFFFFFFFFFFFFFFFFFFFFFFFFFFFFFFFFFFFFFFF	NH:i:1	HI:i:1	AS:i:55	nM:i:0	NM:i:0	MD:Z:61	jM:B:c,0	jI:B:i,307,312	DG:Z:RN7SK,RN7SK,15	NG:i:2
A00208:119:HNYGGDRXX:2:2156:1542:31751	0	RN7SK	73	255	4S26M167N30M23S	*	0	0	TCTGGGCTAGGCGGGTGTCCCCTTCCTCCCAGTCAAGCTTCCAAGACTCCAGACACATCCTGTTTTTCTTTAGATCGGAAGAG	FFFFFFFFFFFFFFF:FFFFFFFFFFFFFFFFFFFFFFFFFFFFFFFFFFFFFFFFF:FFFFFFFFFFFFFFFFFFFFFFFFF	NH:i:1	HI:i:1	AS:i:48	nM:i:0	NM:i:0	MD:Z:56	jM:B:c,0	jI:B:i,99,265	DG:Z:RN7SK,RN7SK,16	NG:i:13
A00208:119:HNYGGDRXX:2:2162:9733:16595	0	RN7SK	91	255	1S35M160N46M1S	*	0	0	TTTCCTCCCTCACCGCTCCATGTGCGTCCCTCCCGAAGACACATCCAAATGAGGCGCTGCATGTGGCAGTCTGCCTTTCTTTA	FFFFFFFFFFFFFFFFFFFFFFFFFFFFFFFFFFFFFFFFFFFFFFFFFFFFFFFFFFFFFFFFFFFFFFFFFFFFFFFFFFF	NH:i:1	HI:i:1	AS:i:73	nM:i:0	NM:i:0	MD:Z:81	jM:B:c,0	jI:B:i,126,285	DG:Z:RN7SK,RN7SK,16	NG:i:13
A00208:119:HNYGGDRXX:2:2253:24117:35994	0	RN7SK	70	255	4S29M182N50M	*	0	0	TTTTGCTGGCTAGGCGGGTGTCCCCTTCCTCCCACTCCAGACACATCCAAATGAGGCGCTGCATGTGGCAGTCTGCCTTTCTT	FFFFFFFFFFFFFFFFFFFFFFFFFFFFFFFFFFFFFFFFFFFFFFFFFFFFFFFFFFFFFFFFFFFFFFFFFFFFFFFFFF:	NH:i:1	HI:i:1	AS:i:71	nM:i:0	NM:i:0	MD:Z:79	jM:B:c,0	jI:B:i,99,280	DG:Z:RN7SK,RN7SK,16	NG:i:13
A00208:119:HNYGGDRXX:2:2133:22788:1063	0	RN7SK	76	255	2S22M168N30M	*	0	0	TTTAGGCGGGTGTCCCCTTCCTCCAGTCAAGCTTCCAAGACTCCAGACACATCC	FFFFFFFFFFFFFFFFFFFFFFFFFFFFFFFFFFFFFFFFFFFFFFFFFFFFFF	NH:i:1	HI:i:1	AS:i:44	nM:i:0	NM:i:0	MD:Z:52	jM:B:c,0	jI:B:i,98,265	DG:Z:RN7SK,RN7SK,16	NG:i:13
