# Supplementary material for: Chemical reversible crosslinking enables measurement of RNA 3D distances and alternative conformations in cells
Source: Nat Commun. 2022 Feb 17;13:911. doi: 10.1038/s41467-022-28602-3 (PMC8854666; doi:10.1038/s41467-022-28602-3)
Supplement: Supplementary file 3 — Source Data [file 41467_2022_28602_MOESM3_ESM.zip › Source Data/Source Data SI/sfig15/all_RN7SK_genome_crssant/all_RN7SK_SHARC_prigap1_filtered_mod.cliques.t_o0.1_dg.bedpe]

RN7SK	185	213	RN7SK	254	290	RN7SK,RN7SK,0,0.633	296	+	+
RN7SK	1	44	RN7SK	68	102	RN7SK,RN7SK,1,0.660	232	+	+
RN7SK	67	103	RN7SK	169	211	RN7SK,RN7SK,2,0.132	61	+	+
RN7SK	82	121	RN7SK	149	175	RN7SK,RN7SK,3,0.133	47	+	+
RN7SK	58	99	RN7SK	252	282	RN7SK,RN7SK,4,0.060	26	+	+
RN7SK	127	165	RN7SK	172	213	RN7SK,RN7SK,5,0.071	22	+	+
RN7SK	63	95	RN7SK	110	149	RN7SK,RN7SK,6,0.082	18	+	+
RN7SK	167	207	RN7SK	236	266	RN7SK,RN7SK,7,0.036	17	+	+
RN7SK	1	17	RN7SK	260	295	RN7SK,RN7SK,8,0.045	16	+	+
RN7SK	9	47	RN7SK	169	204	RN7SK,RN7SK,9,0.021	8	+	+
RN7SK	127	169	RN7SK	266	297	RN7SK,RN7SK,10,0.024	7	+	+
RN7SK	81	125	RN7SK	225	253	RN7SK,RN7SK,11,0.020	7	+	+
RN7SK	238	263	RN7SK	267	302	RN7SK,RN7SK,12,0.014	6	+	+
RN7SK	149	187	RN7SK	198	242	RN7SK,RN7SK,13,0.012	5	+	+
RN7SK	1	49	RN7SK	217	246	RN7SK,RN7SK,14,0.017	4	+	+
RN7SK	271	309	RN7SK	314	332	RN7SK,RN7SK,15,0.027	4	+	+
RN7SK	74	99	RN7SK	273	313	RN7SK,RN7SK,16,0.010	4	+	+
