# Supplementary material for: Chemical reversible crosslinking enables measurement of RNA 3D distances and alternative conformations in cells
Source: Nat Commun. 2022 Feb 17;13:911. doi: 10.1038/s41467-022-28602-3 (PMC8854666; doi:10.1038/s41467-022-28602-3)
Supplement: Supplementary file 3 — Source Data [file 41467_2022_28602_MOESM3_ESM.zip › Source Data/Source Data SI/sfig15/all_RN7SK_genome_crssant/all_RN7SK_SHARC_vivo_plus.bedgraph]

RN7SK	0	1	179
RN7SK	1	2	182
RN7SK	2	3	186
RN7SK	3	4	187
RN7SK	4	5	188
RN7SK	5	6	229
RN7SK	6	7	240
RN7SK	7	8	247
RN7SK	8	9	261
RN7SK	9	10	263
RN7SK	10	11	265
RN7SK	11	12	269
RN7SK	12	13	274
RN7SK	13	14	277
RN7SK	14	15	289
RN7SK	15	16	281
RN7SK	16	19	264
RN7SK	19	20	268
RN7SK	20	21	271
RN7SK	21	22	272
RN7SK	22	25	273
RN7SK	25	26	266
RN7SK	26	28	265
RN7SK	28	29	264
RN7SK	29	32	261
RN7SK	32	33	263
RN7SK	33	34	266
RN7SK	34	35	265
RN7SK	35	36	267
RN7SK	36	37	259
RN7SK	37	38	252
RN7SK	38	40	247
RN7SK	40	42	234
RN7SK	42	43	236
RN7SK	43	44	136
RN7SK	44	45	134
RN7SK	45	46	119
RN7SK	46	47	126
RN7SK	47	49	128
RN7SK	49	50	125
RN7SK	50	51	123
RN7SK	51	52	120
RN7SK	52	54	125
RN7SK	54	55	128
RN7SK	55	56	130
RN7SK	56	57	136
RN7SK	57	59	138
RN7SK	59	60	140
RN7SK	60	61	149
RN7SK	61	62	137
RN7SK	62	63	155
RN7SK	63	64	157
RN7SK	64	65	164
RN7SK	65	66	191
RN7SK	66	67	209
RN7SK	67	68	343
RN7SK	68	69	348
RN7SK	69	70	358
RN7SK	70	71	382
RN7SK	71	72	398
RN7SK	72	74	400
RN7SK	74	75	404
RN7SK	75	76	406
RN7SK	76	77	408
RN7SK	77	78	418
RN7SK	78	79	419
RN7SK	79	80	426
RN7SK	80	81	427
RN7SK	81	82	433
RN7SK	82	84	432
RN7SK	84	85	431
RN7SK	85	86	427
RN7SK	86	87	426
RN7SK	87	88	421
RN7SK	88	89	418
RN7SK	89	90	410
RN7SK	90	91	408
RN7SK	91	92	400
RN7SK	92	93	402
RN7SK	93	94	399
RN7SK	94	95	379
RN7SK	95	96	373
RN7SK	96	97	365
RN7SK	97	98	346
RN7SK	98	99	323
RN7SK	99	100	314
RN7SK	100	101	301
RN7SK	101	102	257
RN7SK	102	103	252
RN7SK	103	104	193
RN7SK	104	105	185
RN7SK	105	106	170
RN7SK	106	107	158
RN7SK	107	108	154
RN7SK	108	109	148
RN7SK	109	110	142
RN7SK	110	111	132
RN7SK	111	112	128
RN7SK	112	113	121
RN7SK	113	114	114
RN7SK	114	115	112
RN7SK	115	116	111
RN7SK	116	117	104
RN7SK	117	118	102
RN7SK	118	119	97
RN7SK	119	120	93
RN7SK	120	121	89
RN7SK	121	122	82
RN7SK	122	123	77
RN7SK	123	125	75
RN7SK	125	126	69
RN7SK	126	127	74
RN7SK	127	128	71
RN7SK	128	129	75
RN7SK	129	131	74
RN7SK	131	133	75
RN7SK	133	135	68
RN7SK	135	136	73
RN7SK	136	137	74
RN7SK	137	138	78
RN7SK	138	139	79
RN7SK	139	141	78
RN7SK	141	142	77
RN7SK	142	143	79
RN7SK	143	144	83
RN7SK	144	145	85
RN7SK	145	146	89
RN7SK	146	147	93
RN7SK	147	148	95
RN7SK	148	149	132
RN7SK	149	150	134
RN7SK	150	151	141
RN7SK	151	152	153
RN7SK	152	153	149
RN7SK	153	154	152
RN7SK	154	156	162
RN7SK	156	158	161
RN7SK	158	159	160
RN7SK	159	160	167
RN7SK	160	161	171
RN7SK	161	162	176
RN7SK	162	163	188
RN7SK	163	165	190
RN7SK	165	166	194
RN7SK	166	167	213
RN7SK	167	168	221
RN7SK	168	169	258
RN7SK	169	170	268
RN7SK	170	171	271
RN7SK	171	172	287
RN7SK	172	173	288
RN7SK	173	174	287
RN7SK	174	176	291
RN7SK	176	177	303
RN7SK	177	178	305
RN7SK	178	179	344
RN7SK	179	180	347
RN7SK	180	181	344
RN7SK	181	183	342
RN7SK	183	184	346
RN7SK	184	185	347
RN7SK	185	186	375
RN7SK	186	187	386
RN7SK	187	188	429
RN7SK	188	189	436
RN7SK	189	190	435
RN7SK	190	191	449
RN7SK	191	192	454
RN7SK	192	193	467
RN7SK	193	195	469
RN7SK	195	196	472
RN7SK	196	197	471
RN7SK	197	198	486
RN7SK	198	200	489
RN7SK	200	201	491
RN7SK	201	202	493
RN7SK	202	203	497
RN7SK	203	204	496
RN7SK	204	205	495
RN7SK	205	206	499
RN7SK	206	207	494
RN7SK	207	208	486
RN7SK	208	209	481
RN7SK	209	210	474
RN7SK	210	211	402
RN7SK	211	212	374
RN7SK	212	213	190
RN7SK	213	214	188
RN7SK	214	215	186
RN7SK	215	216	176
RN7SK	216	217	177
RN7SK	217	218	172
RN7SK	218	219	165
RN7SK	219	220	156
RN7SK	220	221	153
RN7SK	221	223	150
RN7SK	223	224	154
RN7SK	224	225	147
RN7SK	225	226	95
RN7SK	226	228	88
RN7SK	228	229	90
RN7SK	229	231	89
RN7SK	231	232	87
RN7SK	232	233	88
RN7SK	233	235	85
RN7SK	235	236	87
RN7SK	236	237	97
RN7SK	237	238	95
RN7SK	238	239	109
RN7SK	239	240	114
RN7SK	240	241	117
RN7SK	241	242	116
RN7SK	242	244	115
RN7SK	244	245	117
RN7SK	245	246	115
RN7SK	246	247	113
RN7SK	247	248	122
RN7SK	248	249	124
RN7SK	249	250	137
RN7SK	250	251	184
RN7SK	251	252	195
RN7SK	252	253	198
RN7SK	253	254	299
RN7SK	254	255	300
RN7SK	255	256	308
RN7SK	256	258	312
RN7SK	258	259	311
RN7SK	259	262	314
RN7SK	262	263	310
RN7SK	263	264	339
RN7SK	264	265	350
RN7SK	265	266	438
RN7SK	266	267	440
RN7SK	267	268	441
RN7SK	268	269	438
RN7SK	269	270	430
RN7SK	270	271	424
RN7SK	271	272	422
RN7SK	272	273	423
RN7SK	273	274	418
RN7SK	274	275	414
RN7SK	275	276	408
RN7SK	276	277	405
RN7SK	277	278	398
RN7SK	278	279	389
RN7SK	279	280	378
RN7SK	280	281	375
RN7SK	281	282	363
RN7SK	282	283	355
RN7SK	283	284	340
RN7SK	284	285	329
RN7SK	285	286	295
RN7SK	286	287	290
RN7SK	287	288	281
RN7SK	288	289	258
RN7SK	289	290	248
RN7SK	290	291	232
RN7SK	291	292	223
RN7SK	292	293	218
RN7SK	293	294	215
RN7SK	294	295	197
RN7SK	295	296	164
RN7SK	296	297	153
RN7SK	297	298	145
RN7SK	298	299	138
RN7SK	299	300	123
RN7SK	300	301	116
RN7SK	301	302	111
RN7SK	302	303	109
RN7SK	303	304	105
RN7SK	304	305	95
RN7SK	305	306	93
RN7SK	306	307	86
RN7SK	307	308	80
RN7SK	308	309	75
RN7SK	309	310	71
RN7SK	310	311	69
RN7SK	311	312	63
RN7SK	312	313	62
RN7SK	313	314	56
RN7SK	314	315	55
RN7SK	315	316	54
RN7SK	316	317	53
RN7SK	317	318	49
RN7SK	318	319	45
RN7SK	319	320	43
RN7SK	320	322	42
RN7SK	322	323	41
RN7SK	323	324	35
RN7SK	324	325	32
RN7SK	325	326	30
RN7SK	326	327	23
RN7SK	327	328	18
RN7SK	328	329	17
RN7SK	329	330	14
RN7SK	330	331	9
