# Supplementary material for: Chemical reversible crosslinking enables measurement of RNA 3D distances and alternative conformations in cells
Source: Nat Commun. 2022 Feb 17;13:911. doi: 10.1038/s41467-022-28602-3 (PMC8854666; doi:10.1038/s41467-022-28602-3)
Supplement: Supplementary file 3 — Source Data [file 41467_2022_28602_MOESM3_ESM.zip › Source Data/Source Data SI/sfig16cde/AMTHEKbc10_7SK1000_CRSSANT.ghsRN7SK,hsRN7SK.cliques.t_o0.1_dg.bed]

hsRN7SK	12	298	Group_0_0.7139118805088703	305	-	12	12	0,0,0	2	19,28	0,259
hsRN7SK	56	297	Group_1_0.2802884451059615	49	-	56	56	0,0,0	2	16,26	0,216
hsRN7SK	32	293	Group_2_0.1314446153541095	42	-	32	32	0,0,0	2	17,37	0,225
hsRN7SK	95	270	Group_3_0.1052267283529313	8	-	95	95	0,0,0	2	25,17	0,159
hsRN7SK	77	297	Group_4_0.0526063063925732	7	-	77	77	0,0,0	2	22,17	0,204
hsRN7SK	67	273	Group_5_0.0213416397459177	3	-	67	67	0,0,0	2	22,12	0,195
hsRN7SK	21	90	Group_6_0.1778920167412050	15	-	21	21	0,0,0	2	28,30	0,40
hsRN7SK	4	125	Group_7_0.1210455065337605	6	-	4	4	0,0,0	2	26,23	0,99
hsRN7SK	9	61	Group_8_0.0586210381760549	4	-	9	9	0,0,0	2	33,15	0,38
hsRN7SK	4	215	Group_9_0.0645581289905066	4	-	4	4	0,0,0	2	25,26	0,186
hsRN7SK	3	166	Group_10_0.0619512154173301	3	-	3	3	0,0,0	2	18,18	0,146
hsRN7SK	85	185	Group_11_0.2348880878058814	4	-	85	85	0,0,0	2	23,30	0,71
hsRN7SK	66	212	Group_12_0.1153846153846154	3	-	66	66	0,0,0	2	19,44	0,103
hsRN7SK	55	227	Group_13_0.0833333333333333	2	-	55	55	0,0,0	2	40,21	0,152
hsRN7SK	194	280	Group_16_0.4632314036562432	103	-	194	194	0,0,0	2	23,24	0,63
hsRN7SK	155	298	Group_17_0.0934538627031996	4	-	155	155	0,0,0	2	18,19	0,125
hsRN7SK	260	295	Group_18_0.1270001270001905	8	-	260	260	0,0,0	2	16,19	0,17
