# Supplementary material for: Chemical reversible crosslinking enables measurement of RNA 3D distances and alternative conformations in cells
Source: Nat Commun. 2022 Feb 17;13:911. doi: 10.1038/s41467-022-28602-3 (PMC8854666; doi:10.1038/s41467-022-28602-3)
Supplement: Supplementary file 3 — Source Data [file 41467_2022_28602_MOESM3_ESM.zip › Source Data/Source Data SI/sfig17a/hsRN7SK_Marz_bp_color.bed]

track graphType=arc itemRgb=on
hsRN7SK	1	295	M1	1	+	1	1	0,0,0
hsRN7SK	2	294	M1	1	+	2	2	0,0,0
hsRN7SK	3	293	M1	1	+	3	3	0,0,0
hsRN7SK	4	292	M1	1	+	4	4	0,0,0
hsRN7SK	5	291	M1	1	+	5	5	0,0,0
hsRN7SK	6	290	M1	1	+	6	6	0,0,0
hsRN7SK	7	289	M1	1	+	7	7	0,0,0
hsRN7SK	10	21	M2a	1	+	10	10	0,0,0
hsRN7SK	11	20	M2a	1	+	11	11	0,0,0
hsRN7SK	12	19	M2a	1	+	12	12	0,0,0
hsRN7SK	22	88	M3	1	+	22	22	0,0,0
hsRN7SK	24	87	M3	1	+	24	24	0,0,0
hsRN7SK	25	86	M3	1	+	25	25	0,0,0
hsRN7SK	26	85	M3	1	+	26	26	0,0,0
hsRN7SK	27	84	M3	1	+	27	27	0,0,0
hsRN7SK	28	83	M3	1	+	28	28	0,0,0
hsRN7SK	29	82	M3	1	+	29	29	0,0,0
hsRN7SK	31	75	M3	1	+	31	31	0,0,0
hsRN7SK	32	74	M3	1	+	32	32	0,0,0
hsRN7SK	33	73	M3	1	+	33	33	0,0,0
hsRN7SK	34	72	M3	1	+	34	34	0,0,0
hsRN7SK	37	70	M3	1	+	37	37	0,0,0
hsRN7SK	38	69	M3	1	+	38	38	0,0,0
hsRN7SK	39	68	M3	1	+	39	39	0,0,0
hsRN7SK	42	67	M3	1	+	42	42	0,0,0
hsRN7SK	43	66	M3	1	+	43	43	0,0,0
hsRN7SK	44	65	M3	1	+	44	44	0,0,0
hsRN7SK	45	64	M3	1	+	45	45	0,0,0
hsRN7SK	46	62	M3	1	+	46	46	0,0,0
hsRN7SK	47	61	M3	1	+	47	47	0,0,0
hsRN7SK	48	60	M3	1	+	48	48	0,0,0
hsRN7SK	114	151	M4M5	1	+	114	114	0,0,0
hsRN7SK	115	150	M4M5	1	+	115	115	0,0,0
hsRN7SK	116	149	M4M5	1	+	116	116	0,0,0
hsRN7SK	117	148	M4M5	1	+	117	117	0,0,0
hsRN7SK	118	147	M4M5	1	+	118	118	0,0,0
hsRN7SK	119	145	M4M5	1	+	119	119	0,0,0
hsRN7SK	120	144	M4M5	1	+	120	120	0,0,0
hsRN7SK	122	139	M4M5	1	+	122	122	0,0,0
hsRN7SK	123	138	M4M5	1	+	123	123	0,0,0
hsRN7SK	124	137	M4M5	1	+	124	124	0,0,0
hsRN7SK	125	136	M4M5	1	+	125	125	0,0,0
hsRN7SK	127	135	M4M5	1	+	127	127	0,0,0
hsRN7SK	128	134	M4M5	1	+	128	128	0,0,0
hsRN7SK	171	185	M6	1	+	171	171	0,0,0
hsRN7SK	172	184	M6	1	+	172	172	0,0,0
hsRN7SK	173	183	M6	1	+	173	173	0,0,0
hsRN7SK	174	182	M6	1	+	174	174	0,0,0
hsRN7SK	175	181	M6	1	+	175	175	0,0,0
hsRN7SK	176	180	M6	1	+	176	176	0,0,0
hsRN7SK	200	274	M7	1	+	200	200	0,0,0
hsRN7SK	201	273	M7	1	+	201	201	0,0,0
hsRN7SK	202	272	M7	1	+	202	202	0,0,0
hsRN7SK	203	271	M7	1	+	203	203	0,0,0
hsRN7SK	206	268	M7	1	+	206	206	0,0,0
hsRN7SK	207	267	M7	1	+	207	207	0,0,0
hsRN7SK	208	266	M7	1	+	208	208	0,0,0
hsRN7SK	210	264	M7	1	+	210	210	0,0,0
hsRN7SK	211	263	M7	1	+	211	211	0,0,0
hsRN7SK	212	262	M7	1	+	212	212	0,0,0
hsRN7SK	213	261	M7	1	+	213	213	0,0,0
hsRN7SK	214	260	M7	1	+	214	214	0,0,0
hsRN7SK	215	259	M7	1	+	215	215	0,0,0
hsRN7SK	221	253	M7	1	+	221	221	0,0,0
hsRN7SK	222	252	M7	1	+	222	222	0,0,0
hsRN7SK	223	251	M7	1	+	223	223	0,0,0
hsRN7SK	225	249	M7	1	+	225	225	0,0,0
hsRN7SK	226	248	M7	1	+	226	226	0,0,0
hsRN7SK	227	247	M7	1	+	227	227	0,0,0
hsRN7SK	228	246	M7	1	+	228	228	0,0,0
hsRN7SK	232	242	M7	1	+	232	232	0,0,0
hsRN7SK	233	241	M7	1	+	233	233	0,0,0
hsRN7SK	234	240	M7	1	+	234	234	0,0,0
hsRN7SK	301	325	M8	1	+	301	301	0,0,0
hsRN7SK	302	324	M8	1	+	302	302	0,0,0
hsRN7SK	303	323	M8	1	+	303	303	0,0,0
hsRN7SK	304	322	M8	1	+	304	304	0,0,0
hsRN7SK	305	319	M8	1	+	305	305	0,0,0
hsRN7SK	306	318	M8	1	+	306	306	0,0,0
hsRN7SK	307	317	M8	1	+	307	307	0,0,0
hsRN7SK	308	316	M8	1	+	308	308	0,0,0
hsRN7SK	309	315	M8	1	+	309	309	0,0,0
track graphType=arc itemRgb=on
hsRN7SK	9	106	M2b	1	+	9	9	0,0,255
hsRN7SK	10	105	M2b	1	+	10	10	0,0,255
hsRN7SK	11	104	M2b	1	+	11	11	0,0,255
hsRN7SK	12	103	M2b	1	+	12	12	0,0,255
hsRN7SK	13	102	M2b	1	+	13	13	0,0,255
track graphType=arc itemRgb=on
hsRN7SK	15	288	M2c	1	+	15	15	255,0,0
hsRN7SK	16	287	M2c	1	+	16	16	255,0,0
hsRN7SK	17	286	M2c	1	+	17	17	255,0,0
hsRN7SK	18	285	M2c	1	+	18	18	255,0,0
hsRN7SK	19	284	M2c	1	+	19	19	255,0,0
