# Supplementary material for: Chemical reversible crosslinking enables measurement of RNA 3D distances and alternative conformations in cells
Source: Nat Commun. 2022 Feb 17;13:911. doi: 10.1038/s41467-022-28602-3 (PMC8854666; doi:10.1038/s41467-022-28602-3)
Supplement: Supplementary file 3 — Source Data [file 41467_2022_28602_MOESM3_ESM.zip › Source Data/Source Data SI/sfig17a/RN7SK.fa.fai]

RN7SK	331	7	331	331
