# Supplementary material for: Chemical reversible crosslinking enables measurement of RNA 3D distances and alternative conformations in cells
Source: Nat Commun. 2022 Feb 17;13:911. doi: 10.1038/s41467-022-28602-3 (PMC8854666; doi:10.1038/s41467-022-28602-3)
Supplement: Supplementary file 3 — Source Data [file 41467_2022_28602_MOESM3_ESM.zip › Source Data/Source Data SI/sfig17cd/HepG2_LARP7_hg38_7SKD2N_pri_crssant.cliques.t_o0.1_dg.bedpe]

RN7SK	22	52	RN7SK	57	71	RN7SK,RN7SK,0,1.002	322	+	+
RN7SK	74	96	RN7SK	100	121	RN7SK,RN7SK,1,0.198	2	+	+
RN7SK	211	231	RN7SK	238	260	RN7SK,RN7SK,2,0.853	26	+	+
RN7SK	248	264	RN7SK	267	295	RN7SK,RN7SK,3,0.468	7	+	+
