# Supplementary material for: Chemical reversible crosslinking enables measurement of RNA 3D distances and alternative conformations in cells
Source: Nat Commun. 2022 Feb 17;13:911. doi: 10.1038/s41467-022-28602-3 (PMC8854666; doi:10.1038/s41467-022-28602-3)
Supplement: Supplementary file 3 — Source Data [file 41467_2022_28602_MOESM3_ESM.zip › Source Data/Source Data SI/sfig17cd/HepG2_LARP7_hg38_7SKN_pri_crssant.cliques.t_o0.1_dg.bedpe]

RN7SK	36	51	RN7SK	285	308	RN7SK,RN7SK,1,0.746	42	+	+
RN7SK	1	17	RN7SK	279	304	RN7SK,RN7SK,2,0.487	18	+	+
RN7SK	63	74	RN7SK	272	304	RN7SK,RN7SK,3,0.295	5	+	+
RN7SK	84	102	RN7SK	159	184	RN7SK,RN7SK,8,0.408	2	+	+
RN7SK	194	217	RN7SK	254	273	RN7SK,RN7SK,10,0.917	22	+	+
