# Supplementary material for: Chemical reversible crosslinking enables measurement of RNA 3D distances and alternative conformations in cells
Source: Nat Commun. 2022 Feb 17;13:911. doi: 10.1038/s41467-022-28602-3 (PMC8854666; doi:10.1038/s41467-022-28602-3)
Supplement: Supplementary file 3 — Source Data [file 41467_2022_28602_MOESM3_ESM.zip › Source Data/Source Data SI/sfig17cd/K562_LARP7_hg38_7SKD2N_pri_crssant.cliques.t_o0.1_dg.bedpe]

RN7SK	22	52	RN7SK	57	71	RN7SK,RN7SK,0,0.903	4476	+	+
RN7SK	52	67	RN7SK	71	93	RN7SK,RN7SK,1,0.227	744	+	+
RN7SK	69	90	RN7SK	93	116	RN7SK,RN7SK,2,0.203	381	+	+
RN7SK	1	20	RN7SK	26	49	RN7SK,RN7SK,3,0.191	161	+	+
RN7SK	204	228	RN7SK	235	254	RN7SK,RN7SK,4,0.667	125	+	+
RN7SK	154	177	RN7SK	180	195	RN7SK,RN7SK,5,0.651	129	+	+
RN7SK	137	157	RN7SK	160	179	RN7SK,RN7SK,6,0.510	92	+	+
RN7SK	248	264	RN7SK	267	294	RN7SK,RN7SK,7,0.543	54	+	+
RN7SK	219	237	RN7SK	245	268	RN7SK,RN7SK,8,0.246	46	+	+
RN7SK	195	212	RN7SK	215	237	RN7SK,RN7SK,9,0.149	29	+	+
RN7SK	173	192	RN7SK	197	217	RN7SK,RN7SK,10,0.123	26	+	+
RN7SK	105	111	RN7SK	290	314	RN7SK,RN7SK,14,0.021	2	+	+
