# Supplementary material for: Chemical reversible crosslinking enables measurement of RNA 3D distances and alternative conformations in cells
Source: Nat Commun. 2022 Feb 17;13:911. doi: 10.1038/s41467-022-28602-3 (PMC8854666; doi:10.1038/s41467-022-28602-3)
Supplement: Supplementary file 3 — Source Data [file 41467_2022_28602_MOESM3_ESM.zip › Source Data/Source Data SI/sfig17cd/K562_LARP7_hg38_7SKN_pri_crssant.cliques.t_o0.1_dg.bedpe]

RN7SK	1	16	RN7SK	90	118	RN7SK,RN7SK,0,0.200	38	+	+
RN7SK	1	16	RN7SK	279	307	RN7SK,RN7SK,1,0.583	279	+	+
RN7SK	39	50	RN7SK	285	309	RN7SK,RN7SK,2,0.458	124	+	+
RN7SK	73	90	RN7SK	282	304	RN7SK,RN7SK,3,0.333	87	+	+
RN7SK	1	20	RN7SK	192	211	RN7SK,RN7SK,4,0.191	58	+	+
RN7SK	1	25	RN7SK	257	276	RN7SK,RN7SK,5,0.089	27	+	+
RN7SK	1	20	RN7SK	160	184	RN7SK,RN7SK,6,0.122	19	+	+
RN7SK	1	18	RN7SK	230	254	RN7SK,RN7SK,7,0.059	16	+	+
RN7SK	41	57	RN7SK	193	216	RN7SK,RN7SK,8,0.029	5	+	+
RN7SK	71	93	RN7SK	257	272	RN7SK,RN7SK,9,0.024	4	+	+
RN7SK	77	93	RN7SK	229	256	RN7SK,RN7SK,10,0.014	2	+	+
RN7SK	96	115	RN7SK	281	305	RN7SK,RN7SK,11,0.009	2	+	+
RN7SK	24	43	RN7SK	259	283	RN7SK,RN7SK,12,0.007	2	+	+
RN7SK	21	41	RN7SK	68	92	RN7SK,RN7SK,13,0.090	12	+	+
RN7SK	48	65	RN7SK	229	254	RN7SK,RN7SK,14,0.013	2	+	+
RN7SK	83	105	RN7SK	163	184	RN7SK,RN7SK,15,0.272	23	+	+
RN7SK	167	187	RN7SK	278	301	RN7SK,RN7SK,17,0.064	11	+	+
RN7SK	165	179	RN7SK	233	257	RN7SK,RN7SK,18,0.041	4	+	+
RN7SK	197	217	RN7SK	254	276	RN7SK,RN7SK,19,0.797	171	+	+
RN7SK	197	222	RN7SK	283	304	RN7SK,RN7SK,20,0.018	6	+	+
