# Supplementary material for: Chemical reversible crosslinking enables measurement of RNA 3D distances and alternative conformations in cells
Source: Nat Commun. 2022 Feb 17;13:911. doi: 10.1038/s41467-022-28602-3 (PMC8854666; doi:10.1038/s41467-022-28602-3)
Supplement: Supplementary file 3 — Source Data [file 41467_2022_28602_MOESM3_ESM.zip › Source Data/Source Data SI/sfig18/_readme]

The icSHAPE data for the models shown here are in the 3 files: 
293_wt_vivo_14add.bedgraph
RMRP_hek_ch_vivo_minus.bedgraph
RPPH1_hek_np_vivo_minus.bedgraph

The file 293_wt_vivo_14add.bedgraph includes data for: 
RN7SK
RN7SL
RNU7
RNY
U13
U14AB
U17
U3
U8
hs12S
hs16S
hs45S
hs5S
hssnRNA
