# Supplementary material for: Chemical reversible crosslinking enables measurement of RNA 3D distances and alternative conformations in cells
Source: Nat Commun. 2022 Feb 17;13:911. doi: 10.1038/s41467-022-28602-3 (PMC8854666; doi:10.1038/s41467-022-28602-3)
Supplement: Supplementary file 3 — Source Data [file 41467_2022_28602_MOESM3_ESM.zip › Source Data/Source Data SI/sfig18/293_wt_vivo_14add.bedgraph]

icSHAPE reactivity profile for the following 14 types of RNAs.
RN7SK	0	1	-1
RN7SK	1	2	-1
RN7SK	2	3	-1
RN7SK	3	4	-1
RN7SK	4	5	-1
RN7SK	5	6	0.103027
RN7SK	6	7	0.196547
RN7SK	7	8	0.0203628
RN7SK	8	9	0.0106212
RN7SK	9	10	0
RN7SK	10	11	0
RN7SK	11	12	0
RN7SK	12	13	0
RN7SK	13	14	0
RN7SK	14	15	0.0334977
RN7SK	15	16	0.00141451
RN7SK	16	17	0.00899805
RN7SK	17	18	0
RN7SK	18	19	0.0134776
RN7SK	19	20	0.103746
RN7SK	20	21	0.0690203
RN7SK	21	22	0.0193776
RN7SK	22	23	0.031478
RN7SK	23	24	0
RN7SK	24	25	0
RN7SK	25	26	0
RN7SK	26	27	0.108689
RN7SK	27	28	0.057704
RN7SK	28	29	0.0690495
RN7SK	29	30	0.131703
RN7SK	30	31	0
RN7SK	31	32	0
RN7SK	32	33	0
RN7SK	33	34	0
RN7SK	34	35	0.0277175
RN7SK	35	36	0
RN7SK	36	37	0
RN7SK	37	38	0
RN7SK	38	39	0
RN7SK	39	40	0.0543031
RN7SK	40	41	0.112222
RN7SK	41	42	0
RN7SK	42	43	0
RN7SK	43	44	0
RN7SK	44	45	0
RN7SK	45	46	0
RN7SK	46	47	0
RN7SK	47	48	0
RN7SK	48	49	0.0445822
RN7SK	49	50	0.0520164
RN7SK	50	51	0.188101
RN7SK	51	52	0.443187
RN7SK	52	53	0.522251
RN7SK	53	54	0.214464
RN7SK	54	55	1
RN7SK	55	56	1
RN7SK	56	57	1
RN7SK	57	58	0.325133
RN7SK	58	59	0.122919
RN7SK	59	60	0.101698
RN7SK	60	61	0.0493583
RN7SK	61	62	0.0568109
RN7SK	62	63	0.453438
RN7SK	63	64	0.19525
RN7SK	64	65	0.39838
RN7SK	65	66	0.0578406
RN7SK	66	67	0.0418834
RN7SK	67	68	0.0374191
RN7SK	68	69	0.0355226
RN7SK	69	70	0.0514291
RN7SK	70	71	0.188566
RN7SK	71	72	0.0415738
RN7SK	72	73	0.0377581
RN7SK	73	74	0.0869163
RN7SK	74	75	0.28313
RN7SK	75	76	0.211583
RN7SK	76	77	0.104848
RN7SK	77	78	0.0113308
RN7SK	78	79	0.040491
RN7SK	79	80	0.0427912
RN7SK	80	81	0.00542254
RN7SK	81	82	0.0565363
RN7SK	82	83	0.035857
RN7SK	83	84	0.157736
RN7SK	84	85	0.641576
RN7SK	85	86	0.0742068
RN7SK	86	87	0
RN7SK	87	88	0
RN7SK	88	89	0
RN7SK	89	90	0
RN7SK	90	91	0.149473
RN7SK	91	92	0.0133751
RN7SK	92	93	0
RN7SK	93	94	0.213324
RN7SK	94	95	0
RN7SK	95	96	0
RN7SK	96	97	0
RN7SK	97	98	0.0852582
RN7SK	98	99	0.0319327
RN7SK	99	100	0.245925
RN7SK	100	101	0.26121
RN7SK	101	102	0.0243263
RN7SK	102	103	0.129213
RN7SK	103	104	0.409369
RN7SK	104	105	0.614221
RN7SK	105	106	0.476837
RN7SK	106	107	0
RN7SK	107	108	1
RN7SK	108	109	0.810963
RN7SK	109	110	1
RN7SK	110	111	1
RN7SK	111	112	1
RN7SK	112	113	0.174568
RN7SK	113	114	0.0342479
RN7SK	114	115	0
RN7SK	115	116	0.00545889
RN7SK	116	117	0
RN7SK	117	118	0
RN7SK	118	119	0
RN7SK	119	120	0
RN7SK	120	121	0.0370252
RN7SK	121	122	0
RN7SK	122	123	0
RN7SK	123	124	0.0280333
RN7SK	124	125	0.114598
RN7SK	125	126	1
RN7SK	126	127	0.0161198
RN7SK	127	128	0
RN7SK	128	129	0.0310385
RN7SK	129	130	0.0684379
RN7SK	130	131	1
RN7SK	131	132	0.0256758
RN7SK	132	133	0
RN7SK	133	134	0
RN7SK	134	135	0
RN7SK	135	136	0.00200998
RN7SK	136	137	0
RN7SK	137	138	0
RN7SK	138	139	0.0281493
RN7SK	139	140	0.0568922
RN7SK	140	141	0.0713098
RN7SK	141	142	0
RN7SK	142	143	0.549639
RN7SK	143	144	0.130651
RN7SK	144	145	0.00877321
RN7SK	145	146	0.203207
RN7SK	146	147	0.0456738
RN7SK	147	148	0
RN7SK	148	149	0
RN7SK	149	150	0
RN7SK	150	151	0.0893686
RN7SK	151	152	0.343409
RN7SK	152	153	0
RN7SK	153	154	0.298533
RN7SK	154	155	0.478193
RN7SK	155	156	0.10384
RN7SK	156	157	0.0566926
RN7SK	157	158	0.0301042
RN7SK	158	159	0.0380457
RN7SK	159	160	0.08731
RN7SK	160	161	0.777729
RN7SK	161	162	1
RN7SK	162	163	0.680557
RN7SK	163	164	0.350421
RN7SK	164	165	0.377079
RN7SK	165	166	0.215916
RN7SK	166	167	0.0312828
RN7SK	167	168	0.26468
RN7SK	168	169	0.0288936
RN7SK	169	170	0.240169
RN7SK	170	171	1
RN7SK	171	172	0.00898919
RN7SK	172	173	0
RN7SK	173	174	0
RN7SK	174	175	0.0274343
RN7SK	175	176	0.446315
RN7SK	176	177	0.144292
RN7SK	177	178	0.923898
RN7SK	178	179	1
RN7SK	179	180	0.313066
RN7SK	180	181	0.0454658
RN7SK	181	182	0.0299685
RN7SK	182	183	0.191147
RN7SK	183	184	0.0323106
RN7SK	184	185	0.0671792
RN7SK	185	186	0.478836
RN7SK	186	187	0.126738
RN7SK	187	188	0.0291975
RN7SK	188	189	0.071033
RN7SK	189	190	0.199375
RN7SK	190	191	0.753532
RN7SK	191	192	0.88637
RN7SK	192	193	1
RN7SK	193	194	0.103183
RN7SK	194	195	0.139037
RN7SK	195	196	0.339941
RN7SK	196	197	0.881308
RN7SK	197	198	0.253178
RN7SK	198	199	0.0904463
RN7SK	199	200	0.0433248
RN7SK	200	201	0.089845
RN7SK	201	202	0
RN7SK	202	203	0.0406993
RN7SK	203	204	0.0042783
RN7SK	204	205	0
RN7SK	205	206	0.0166779
RN7SK	206	207	0
RN7SK	207	208	0.0384982
RN7SK	208	209	0.0220812
RN7SK	209	210	0
RN7SK	210	211	0
RN7SK	211	212	0
RN7SK	212	213	0
RN7SK	213	214	0
RN7SK	214	215	0
RN7SK	215	216	0.0901979
RN7SK	216	217	0.0411322
RN7SK	217	218	0.413394
RN7SK	218	219	0.839709
RN7SK	219	220	0.0555694
RN7SK	220	221	0.0320276
RN7SK	221	222	0
RN7SK	222	223	0.00058854
RN7SK	223	224	0
RN7SK	224	225	0
RN7SK	225	226	0.303947
RN7SK	226	227	0.539724
RN7SK	227	228	0.107442
RN7SK	228	229	0.15864
RN7SK	229	230	0.203262
RN7SK	230	231	0.179313
RN7SK	231	232	0.0802945
RN7SK	232	233	0.19506
RN7SK	233	234	0.125082
RN7SK	234	235	0.34006
RN7SK	235	236	0.350303
RN7SK	236	237	0.484197
RN7SK	237	238	0.585562
RN7SK	238	239	0.132527
RN7SK	239	240	0.481034
RN7SK	240	241	0.888957
RN7SK	241	242	0.534399
RN7SK	242	243	0.0906639
RN7SK	243	244	0.696779
RN7SK	244	245	1
RN7SK	245	246	0.858483
RN7SK	246	247	0.0674175
RN7SK	247	248	0.222727
RN7SK	248	249	0.252761
RN7SK	249	250	0.228131
RN7SK	250	251	0.032465
RN7SK	251	252	0.00434518
RN7SK	252	253	0
RN7SK	253	254	0.10456
RN7SK	254	255	0.232698
RN7SK	255	256	0.45923
RN7SK	256	257	0.0497594
RN7SK	257	258	0.212982
RN7SK	258	259	0.0427659
RN7SK	259	260	0.0366174
RN7SK	260	261	0.0218089
RN7SK	261	262	0.00819143
RN7SK	262	263	0.0161726
RN7SK	263	264	0
RN7SK	264	265	0
RN7SK	265	266	0.0297758
RN7SK	266	267	0
RN7SK	267	268	0.00430965
RN7SK	268	269	0
RN7SK	269	270	0
RN7SK	270	271	0.039489
RN7SK	271	272	0
RN7SK	272	273	0
RN7SK	273	274	0
RN7SK	274	275	0
RN7SK	275	276	0
RN7SK	276	277	0.0108814
RN7SK	277	278	0.204437
RN7SK	278	279	0.138072
RN7SK	279	280	0.698746
RN7SK	280	281	0.104898
RN7SK	281	282	0.121453
RN7SK	282	283	0.13236
RN7SK	283	284	0.00105331
RN7SK	284	285	0.0654172
RN7SK	285	286	0.129937
RN7SK	286	287	1
RN7SK	287	288	0.492672
RN7SK	288	289	0.130901
RN7SK	289	290	0
RN7SK	290	291	0.00824229
RN7SK	291	292	0.230148
RN7SK	292	293	0.0768895
RN7SK	293	294	0.0565349
RN7SK	294	295	0.238529
RN7SK	295	296	-1
RN7SK	296	297	-1
RN7SK	297	298	-1
RN7SK	298	299	-1
RN7SK	299	300	-1
RN7SK	300	301	-1
RN7SK	301	302	-1
RN7SK	302	303	-1
RN7SK	303	304	-1
RN7SK	304	305	-1
RN7SK	305	306	-1
RN7SK	306	307	-1
RN7SK	307	308	-1
RN7SK	308	309	-1
RN7SK	309	310	-1
RN7SK	310	311	-1
RN7SK	311	312	-1
RN7SK	312	313	-1
RN7SK	313	314	-1
RN7SK	314	315	-1
RN7SK	315	316	-1
RN7SK	316	317	-1
RN7SK	317	318	-1
RN7SK	318	319	-1
RN7SK	319	320	-1
RN7SK	320	321	-1
RN7SK	321	322	-1
RN7SK	322	323	-1
RN7SK	323	324	-1
RN7SK	324	325	-1
RN7SK	325	326	-1
RN7SK	326	327	-1
RN7SK	327	328	-1
RN7SK	328	329	-1
RN7SK	329	330	-1
RN7SL	0	1	-1
RN7SL	1	2	-1
RN7SL	2	3	-1
RN7SL	3	4	-1
RN7SL	4	5	-1
RN7SL	5	6	0
RN7SL	6	7	0
RN7SL	7	8	0
RN7SL	8	9	0
RN7SL	9	10	0
RN7SL	10	11	0
RN7SL	11	12	0
RN7SL	12	13	0
RN7SL	13	14	0
RN7SL	14	15	0
RN7SL	15	16	0
RN7SL	16	17	0
RN7SL	17	18	0
RN7SL	18	19	0
RN7SL	19	20	0
RN7SL	20	21	0
RN7SL	21	22	0
RN7SL	22	23	0
RN7SL	23	24	0.00331541
RN7SL	24	25	0
RN7SL	25	26	0
RN7SL	26	27	0.754485
RN7SL	27	28	0.556439
RN7SL	28	29	0.0973289
RN7SL	29	30	0.226896
RN7SL	30	31	0.0200254
RN7SL	31	32	0.00283875
RN7SL	32	33	0
RN7SL	33	34	0
RN7SL	34	35	0
RN7SL	35	36	0.00351832
RN7SL	36	37	0
RN7SL	37	38	0.529554
RN7SL	38	39	1
RN7SL	39	40	0.228805
RN7SL	40	41	0.0404016
RN7SL	41	42	0.0511211
RN7SL	42	43	0.048244
RN7SL	43	44	0.0315037
RN7SL	44	45	0.216506
RN7SL	45	46	0.0391842
RN7SL	46	47	0.125285
RN7SL	47	48	1
RN7SL	48	49	0.0442619
RN7SL	49	50	0.203465
RN7SL	50	51	0
RN7SL	51	52	0.00399814
RN7SL	52	53	0.0126321
RN7SL	53	54	0.0377889
RN7SL	54	55	0
RN7SL	55	56	0.00350014
RN7SL	56	57	0.00592717
RN7SL	57	58	0.116692
RN7SL	58	59	0.00893752
RN7SL	59	60	0.0427454
RN7SL	60	61	0.0251435
RN7SL	61	62	0
RN7SL	62	63	0
RN7SL	63	64	0
RN7SL	64	65	0.0199444
RN7SL	65	66	0.0811628
RN7SL	66	67	0.176092
RN7SL	67	68	1
RN7SL	68	69	1
RN7SL	69	70	1
RN7SL	70	71	0.0293448
RN7SL	71	72	0.0392455
RN7SL	72	73	0.0401794
RN7SL	73	74	0.0421826
RN7SL	74	75	0.0989042
RN7SL	75	76	0.00500755
RN7SL	76	77	0.0227293
RN7SL	77	78	0.229585
RN7SL	78	79	0.128991
RN7SL	79	80	0
RN7SL	80	81	0.0290574
RN7SL	81	82	0.00166228
RN7SL	82	83	0.032862
RN7SL	83	84	1
RN7SL	84	85	0.0401773
RN7SL	85	86	0
RN7SL	86	87	0.00792809
RN7SL	87	88	0
RN7SL	88	89	0.0576251
RN7SL	89	90	0.489442
RN7SL	90	91	1
RN7SL	91	92	0.381645
RN7SL	92	93	1
RN7SL	93	94	0.494647
RN7SL	94	95	0.0996916
RN7SL	95	96	0.0191911
RN7SL	96	97	0.0315847
RN7SL	97	98	0.0765438
RN7SL	98	99	0.0332067
RN7SL	99	100	0.0198713
RN7SL	100	101	0.143302
RN7SL	101	102	0.145016
RN7SL	102	103	0.00545112
RN7SL	103	104	0.0141028
RN7SL	104	105	1
RN7SL	105	106	0.117121
RN7SL	106	107	0.0186426
RN7SL	107	108	0.019459
RN7SL	108	109	0.0597536
RN7SL	109	110	0.0845152
RN7SL	110	111	0.106301
RN7SL	111	112	0.395178
RN7SL	112	113	0.178379
RN7SL	113	114	0.018121
RN7SL	114	115	0.00342737
RN7SL	115	116	0.090637
RN7SL	116	117	0
RN7SL	117	118	0
RN7SL	118	119	0
RN7SL	119	120	0.0127471
RN7SL	120	121	0.0194505
RN7SL	121	122	0.120607
RN7SL	122	123	0.123796
RN7SL	123	124	0.32824
RN7SL	124	125	0.0484738
RN7SL	125	126	0.0113233
RN7SL	126	127	0.026661
RN7SL	127	128	0
RN7SL	128	129	0.00312176
RN7SL	129	130	0.0322305
RN7SL	130	131	0
RN7SL	131	132	0
RN7SL	132	133	0
RN7SL	133	134	0.00468767
RN7SL	134	135	0
RN7SL	135	136	0
RN7SL	136	137	0
RN7SL	137	138	0.00158672
RN7SL	138	139	0.0215213
RN7SL	139	140	0.245977
RN7SL	140	141	0.225892
RN7SL	141	142	0.109061
RN7SL	142	143	0.0122382
RN7SL	143	144	0
RN7SL	144	145	0.0025317
RN7SL	145	146	0.00464128
RN7SL	146	147	0
RN7SL	147	148	0.0387447
RN7SL	148	149	0.0570579
RN7SL	149	150	0
RN7SL	150	151	0
RN7SL	151	152	0
RN7SL	152	153	0
RN7SL	153	154	0
RN7SL	154	155	0.00132539
RN7SL	155	156	0.0690257
RN7SL	156	157	0.0212121
RN7SL	157	158	0.020807
RN7SL	158	159	0.00194938
RN7SL	159	160	0.0372261
RN7SL	160	161	1
RN7SL	161	162	0.0196523
RN7SL	162	163	0.0910637
RN7SL	163	164	0.111567
RN7SL	164	165	0.0317975
RN7SL	165	166	0.0391995
RN7SL	166	167	0.0912799
RN7SL	167	168	0.0327154
RN7SL	168	169	0.0197961
RN7SL	169	170	0.0222819
RN7SL	170	171	0.0625755
RN7SL	171	172	0.0523494
RN7SL	172	173	0.0134007
RN7SL	173	174	0.0909329
RN7SL	174	175	0.667858
RN7SL	175	176	0.232232
RN7SL	176	177	0
RN7SL	177	178	0.00229001
RN7SL	178	179	0.0196489
RN7SL	179	180	0.0210214
RN7SL	180	181	0
RN7SL	181	182	0
RN7SL	182	183	0
RN7SL	183	184	0.00662285
RN7SL	184	185	0.095152
RN7SL	185	186	0.244275
RN7SL	186	187	0.0332575
RN7SL	187	188	0.00686467
RN7SL	188	189	0.0420221
RN7SL	189	190	0.176027
RN7SL	190	191	0.471627
RN7SL	191	192	0.651659
RN7SL	192	193	0.101301
RN7SL	193	194	0.0244551
RN7SL	194	195	0.0356328
RN7SL	195	196	0.0708565
RN7SL	196	197	0.346094
RN7SL	197	198	0.00650668
RN7SL	198	199	0
RN7SL	199	200	0.00160948
RN7SL	200	201	0.0302789
RN7SL	201	202	0.112392
RN7SL	202	203	0.0130683
RN7SL	203	204	0.073231
RN7SL	204	205	0.14649
RN7SL	205	206	0.280308
RN7SL	206	207	0.349147
RN7SL	207	208	0.0238444
RN7SL	208	209	0.032417
RN7SL	209	210	0.00854805
RN7SL	210	211	0
RN7SL	211	212	0
RN7SL	212	213	0.00786614
RN7SL	213	214	0.0260988
RN7SL	214	215	0.023013
RN7SL	215	216	0
RN7SL	216	217	0
RN7SL	217	218	0.0062627
RN7SL	218	219	0.372757
RN7SL	219	220	0.71926
RN7SL	220	221	0.101603
RN7SL	221	222	0.32966
RN7SL	222	223	1
RN7SL	223	224	1
RN7SL	224	225	0.209278
RN7SL	225	226	0.0849375
RN7SL	226	227	0.190221
RN7SL	227	228	0.0357358
RN7SL	228	229	0.0201449
RN7SL	229	230	0.00529153
RN7SL	230	231	0.0838086
RN7SL	231	232	0.0771652
RN7SL	232	233	0.0382313
RN7SL	233	234	0.207358
RN7SL	234	235	0.00413772
RN7SL	235	236	0.0179293
RN7SL	236	237	0.00895015
RN7SL	237	238	0
RN7SL	238	239	0
RN7SL	239	240	0.00106016
RN7SL	240	241	0.00998798
RN7SL	241	242	0.0114095
RN7SL	242	243	0.179182
RN7SL	243	244	1
RN7SL	244	245	0.0453747
RN7SL	245	246	0.0108648
RN7SL	246	247	0
RN7SL	247	248	0
RN7SL	248	249	0
RN7SL	249	250	0
RN7SL	250	251	0
RN7SL	251	252	0
RN7SL	252	253	-1
RN7SL	253	254	-1
RN7SL	254	255	-1
RN7SL	255	256	-1
RN7SL	256	257	-1
RN7SL	257	258	-1
RN7SL	258	259	-1
RN7SL	259	260	-1
RN7SL	260	261	-1
RN7SL	261	262	-1
RN7SL	262	263	-1
RN7SL	263	264	-1
RN7SL	264	265	-1
RN7SL	265	266	-1
RN7SL	266	267	-1
RN7SL	267	268	-1
RN7SL	268	269	-1
RN7SL	269	270	-1
RN7SL	270	271	-1
RN7SL	271	272	-1
RN7SL	272	273	-1
RN7SL	273	274	-1
RN7SL	274	275	-1
RN7SL	275	276	-1
RN7SL	276	277	-1
RN7SL	277	278	-1
RN7SL	278	279	-1
RN7SL	279	280	-1
RN7SL	280	281	-1
RN7SL	281	282	-1
RN7SL	282	283	-1
RN7SL	283	284	-1
RN7SL	284	285	-1
RN7SL	285	286	-1
RN7SL	286	287	-1
RNU7	0	1	-1
RNU7	1	2	-1
RNU7	2	3	-1
RNU7	3	4	-1
RNU7	4	5	-1
RNU7	5	6	0.197628
RNU7	6	7	0.408403
RNU7	7	8	0.0873879
RNU7	8	9	0.0978228
RNU7	9	10	0.0721807
RNU7	10	11	0.051695
RNU7	11	12	0.0879998
RNU7	12	13	0.0716991
RNU7	13	14	0.160092
RNU7	14	15	0.115991
RNU7	15	16	0.267607
RNU7	16	17	0.159682
RNU7	17	18	0.249849
RNU7	18	19	0.146521
RNU7	19	20	1
RNU7	20	21	0.451356
RNU7	21	22	0.213504
RNU7	22	23	0.105058
RNU7	23	24	0.0468746
RNU7	24	25	0.14932
RNU7	25	26	0.286384
RNU7	26	27	0.138846
RNU7	27	28	-1
RNU7	28	29	-1
RNU7	29	30	-1
RNU7	30	31	-1
RNU7	31	32	-1
RNU7	32	33	-1
RNU7	33	34	-1
RNU7	34	35	-1
RNU7	35	36	-1
RNU7	36	37	-1
RNU7	37	38	-1
RNU7	38	39	-1
RNU7	39	40	-1
RNU7	40	41	-1
RNU7	41	42	-1
RNU7	42	43	-1
RNU7	43	44	-1
RNU7	44	45	-1
RNU7	45	46	-1
RNU7	46	47	-1
RNU7	47	48	-1
RNU7	48	49	-1
RNU7	49	50	-1
RNU7	50	51	-1
RNU7	51	52	-1
RNU7	52	53	-1
RNU7	53	54	-1
RNU7	54	55	-1
RNU7	55	56	-1
RNU7	56	57	-1
RNU7	57	58	-1
RNU7	58	59	-1
RNU7	59	60	-1
RNU7	60	61	-1
RNU7	61	62	-1
RNY	0	1	-1
RNY	1	2	-1
RNY	2	3	-1
RNY	3	4	-1
RNY	5	6	-1
RNY	9	10	-1
RNY	17	18	-1
RNY	18	19	-1
RNY	21	22	-1
RNY	34	35	-1
RNY	42	43	-1
RNY	50	51	-1
RNY	56	57	-1
RNY	58	59	-1
RNY	59	60	-1
RNY	62	63	-1
RNY	76	77	-1
RNY	211	212	-1
RNY	212	213	-1
RNY	213	214	-1
RNY	214	215	-1
RNY	215	216	-1
RNY	216	217	-1
RNY	217	218	-1
RNY	218	219	-1
RNY	219	220	-1
RNY	220	221	-1
RNY	221	222	-1
RNY	222	223	-1
RNY	223	224	-1
RNY	224	225	-1
RNY	225	226	-1
RNY	226	227	-1
RNY	227	228	-1
RNY	228	229	-1
RNY	229	230	-1
RNY	230	231	-1
RNY	231	232	-1
RNY	232	233	-1
RNY	233	234	-1
RNY	234	235	-1
RNY	235	236	-1
RNY	236	237	-1
RNY	237	238	-1
RNY	238	239	-1
RNY	239	240	-1
RNY	240	241	-1
RNY	241	242	-1
RNY	242	243	-1
RNY	243	244	-1
RNY	244	245	-1
RNY	245	246	-1
RNY	246	247	-1
RNY	247	248	-1
RNY	248	249	-1
RNY	249	250	-1
RNY	250	251	-1
RNY	251	252	-1
RNY	252	253	-1
RNY	253	254	-1
RNY	254	255	-1
RNY	255	256	-1
RNY	256	257	-1
RNY	257	258	-1
RNY	258	259	-1
RNY	259	260	-1
RNY	260	261	-1
RNY	261	262	-1
RNY	262	263	-1
RNY	263	264	-1
RNY	264	265	-1
RNY	265	266	-1
RNY	266	267	-1
RNY	267	268	-1
RNY	268	269	-1
RNY	269	270	-1
RNY	270	271	-1
RNY	271	272	-1
RNY	272	273	-1
RNY	273	274	-1
RNY	274	275	-1
RNY	275	276	-1
RNY	276	277	-1
RNY	277	278	-1
RNY	278	279	-1
RNY	279	280	-1
RNY	280	281	-1
RNY	281	282	-1
RNY	282	283	-1
RNY	283	284	-1
RNY	284	285	-1
RNY	285	286	-1
RNY	286	287	-1
RNY	287	288	-1
RNY	288	289	-1
RNY	289	290	-1
RNY	290	291	-1
RNY	291	292	-1
RNY	292	293	-1
RNY	293	294	-1
RNY	294	295	-1
RNY	295	296	-1
RNY	296	297	-1
RNY	297	298	-1
RNY	298	299	-1
RNY	299	300	-1
RNY	300	301	-1
RNY	301	302	-1
RNY	302	303	-1
RNY	303	304	-1
RNY	304	305	-1
RNY	305	306	-1
RNY	306	307	-1
RNY	307	308	-1
RNY	308	309	-1
RNY	309	310	-1
RNY	310	311	-1
RNY	311	312	-1
RNY	312	313	-1
RNY	313	314	-1
RNY	413	414	-1
RNY	414	415	-1
RNY	415	416	-1
RNY	416	417	-1
RNY	417	418	-1
RNY	418	419	-1
RNY	419	420	-1
RNY	420	421	-1
RNY	421	422	-1
RNY	422	423	-1
RNY	423	424	-1
RNY	424	425	-1
RNY	425	426	-1
RNY	426	427	-1
RNY	427	428	-1
RNY	428	429	-1
RNY	429	430	-1
RNY	430	431	-1
RNY	431	432	-1
RNY	432	433	-1
RNY	433	434	-1
RNY	434	435	-1
RNY	435	436	-1
RNY	436	437	-1
RNY	437	438	-1
RNY	438	439	-1
RNY	439	440	-1
RNY	440	441	-1
RNY	441	442	-1
RNY	442	443	-1
RNY	443	444	-1
RNY	444	445	-1
RNY	445	446	-1
RNY	446	447	-1
RNY	447	448	-1
RNY	448	449	-1
RNY	449	450	-1
RNY	450	451	-1
RNY	451	452	-1
RNY	452	453	-1
RNY	453	454	-1
RNY	454	455	-1
RNY	455	456	-1
RNY	456	457	-1
RNY	457	458	-1
RNY	458	459	-1
RNY	459	460	-1
RNY	460	461	-1
RNY	461	462	-1
RNY	462	463	-1
RNY	463	464	-1
RNY	464	465	-1
RNY	465	466	-1
RNY	466	467	-1
RNY	467	468	-1
RNY	468	469	-1
RNY	469	470	-1
RNY	470	471	-1
RNY	471	472	-1
RNY	472	473	-1
RNY	473	474	-1
RNY	474	475	-1
RNY	475	476	-1
RNY	476	477	-1
RNY	477	478	-1
RNY	478	479	-1
RNY	479	480	-1
RNY	480	481	-1
RNY	481	482	-1
RNY	482	483	-1
RNY	483	484	-1
RNY	484	485	-1
RNY	485	486	-1
RNY	486	487	-1
RNY	487	488	-1
RNY	488	489	-1
RNY	489	490	-1
RNY	490	491	-1
RNY	491	492	-1
RNY	492	493	-1
RNY	493	494	-1
RNY	494	495	-1
RNY	495	496	-1
RNY	496	497	-1
RNY	497	498	-1
RNY	498	499	-1
RNY	499	500	-1
RNY	500	501	-1
RNY	501	502	-1
RNY	502	503	-1
RNY	503	504	-1
RNY	504	505	-1
RNY	505	506	-1
RNY	506	507	-1
RNY	507	508	-1
RNY	508	509	-1
RNY	509	510	-1
RNY	609	610	-1
RNY	610	611	-1
RNY	611	612	-1
RNY	612	613	-1
RNY	613	614	-1
RNY	614	615	-1
RNY	615	616	-1
RNY	616	617	-1
RNY	617	618	-1
RNY	618	619	-1
RNY	619	620	-1
RNY	620	621	-1
RNY	621	622	-1
RNY	622	623	-1
RNY	623	624	-1
RNY	624	625	-1
RNY	625	626	-1
RNY	626	627	-1
RNY	627	628	-1
RNY	628	629	-1
RNY	629	630	-1
RNY	630	631	-1
RNY	631	632	-1
RNY	632	633	-1
RNY	633	634	-1
RNY	634	635	-1
RNY	635	636	-1
RNY	636	637	-1
RNY	637	638	-1
RNY	638	639	-1
RNY	639	640	-1
RNY	640	641	-1
RNY	641	642	-1
RNY	642	643	-1
RNY	643	644	-1
RNY	644	645	-1
RNY	645	646	-1
RNY	646	647	-1
RNY	647	648	-1
RNY	648	649	-1
RNY	649	650	-1
RNY	650	651	-1
RNY	651	652	-1
RNY	652	653	-1
RNY	653	654	-1
RNY	654	655	-1
RNY	655	656	-1
RNY	656	657	-1
RNY	657	658	-1
RNY	658	659	-1
RNY	659	660	-1
RNY	660	661	-1
RNY	661	662	-1
RNY	662	663	-1
RNY	663	664	-1
RNY	664	665	-1
RNY	665	666	-1
RNY	666	667	-1
RNY	667	668	-1
RNY	668	669	-1
RNY	669	670	-1
RNY	670	671	-1
RNY	671	672	-1
RNY	672	673	-1
RNY	673	674	-1
RNY	674	675	-1
RNY	675	676	-1
RNY	676	677	-1
RNY	677	678	-1
RNY	678	679	-1
RNY	679	680	-1
RNY	680	681	-1
RNY	681	682	-1
RNY	682	683	-1
RNY	683	684	-1
RNY	684	685	-1
RNY	685	686	-1
RNY	686	687	-1
RNY	687	688	-1
RNY	688	689	-1
RNY	689	690	-1
RNY	690	691	-1
RNY	691	692	-1
RNY	692	693	-1
U13	0	1	-1
U13	1	2	-1
U13	2	3	-1
U13	3	4	-1
U13	4	5	-1
U13	5	6	0.339357
U13	6	7	0.536762
U13	7	8	0.167304
U13	8	9	0.305644
U13	9	10	0.271471
U13	10	11	0.51189
U13	11	12	0.0566445
U13	12	13	0.391715
U13	13	14	0.240075
U13	14	15	0.0944075
U13	15	16	0.13798
U13	16	17	0.301237
U13	17	18	0.687826
U13	18	19	0.208337
U13	19	20	1
U13	20	21	0.00631388
U13	21	22	0
U13	22	23	0
U13	23	24	0.284068
U13	24	25	0.0826066
U13	25	26	0
U13	26	27	0
U13	27	28	0.283223
U13	28	29	0.204505
U13	29	30	0.129297
U13	30	31	0.120155
U13	31	32	0
U13	32	33	0.336869
U13	33	34	0.470719
U13	34	35	0.0612588
U13	35	36	1
U13	36	37	0.79415
U13	37	38	0.295395
U13	38	39	0.0521726
U13	39	40	0.0637665
U13	40	41	0.372093
U13	41	42	0
U13	42	43	0
U13	43	44	0.348128
U13	44	45	1
U13	45	46	1
U13	46	47	0.440568
U13	47	48	0.583105
U13	48	49	0
U13	49	50	0
U13	50	51	0
U13	51	52	0
U13	52	53	0
U13	53	54	0.63135
U13	54	55	0
U13	55	56	0
U13	56	57	0
U13	57	58	0
U13	58	59	0
U13	59	60	0.240488
U13	60	61	0
U13	61	62	0
U13	62	63	0
U13	63	64	0
U13	64	65	0
U13	65	66	0
U13	66	67	0
U13	67	68	0.22813
U13	68	69	0.701521
U13	69	70	0.445255
U13	70	71	0
U13	71	72	0
U13	72	73	0.169812
U13	73	74	0
U13	74	75	0.500813
U13	75	76	0.0364888
U13	76	77	0.588448
U13	77	78	0.0492796
U13	78	79	0.122747
U13	79	80	0.0258916
U13	80	81	0
U13	81	82	0
U13	82	83	0.0482645
U13	83	84	0
U13	84	85	-1
U13	85	86	-1
U13	86	87	-1
U13	87	88	-1
U13	88	89	-1
U13	89	90	-1
U13	90	91	-1
U13	91	92	-1
U13	92	93	-1
U13	93	94	-1
U13	94	95	-1
U13	95	96	-1
U13	96	97	-1
U13	97	98	-1
U13	98	99	-1
U13	99	100	-1
U13	100	101	-1
U13	101	102	-1
U13	102	103	-1
U13	103	104	-1
U13	104	105	-1
U14AB	0	1	-1
U14AB	1	2	-1
U14AB	2	3	-1
U14AB	3	4	-1
U14AB	4	5	-1
U14AB	5	6	-1
U14AB	6	7	-1
U14AB	7	8	-1
U14AB	8	9	-1
U14AB	9	10	-1
U14AB	10	11	-1
U14AB	11	12	-1
U14AB	12	13	-1
U14AB	13	14	-1
U14AB	14	15	-1
U14AB	15	16	-1
U14AB	16	17	-1
U14AB	17	18	-1
U14AB	18	19	-1
U14AB	19	20	-1
U14AB	20	21	-1
U14AB	21	22	-1
U14AB	22	23	-1
U14AB	23	24	-1
U14AB	24	25	-1
U14AB	25	26	-1
U14AB	26	27	-1
U14AB	27	28	-1
U14AB	28	29	-1
U14AB	29	30	-1
U14AB	30	31	-1
U14AB	31	32	-1
U14AB	32	33	-1
U14AB	33	34	-1
U14AB	34	35	-1
U14AB	35	36	-1
U14AB	36	37	-1
U14AB	37	38	-1
U14AB	38	39	-1
U14AB	39	40	-1
U14AB	40	41	-1
U14AB	41	42	-1
U14AB	42	43	-1
U14AB	43	44	-1
U14AB	44	45	-1
U14AB	45	46	-1
U14AB	46	47	-1
U14AB	47	48	-1
U14AB	48	49	-1
U14AB	49	50	-1
U14AB	50	51	-1
U14AB	51	52	-1
U14AB	52	53	-1
U14AB	53	54	-1
U14AB	54	55	-1
U14AB	55	56	-1
U14AB	56	57	-1
U14AB	57	58	-1
U14AB	58	59	-1
U14AB	59	60	-1
U14AB	60	61	-1
U14AB	61	62	-1
U14AB	62	63	-1
U14AB	63	64	-1
U14AB	64	65	-1
U14AB	65	66	-1
U14AB	66	67	-1
U14AB	67	68	-1
U14AB	68	69	-1
U14AB	69	70	-1
U14AB	70	71	-1
U14AB	71	72	-1
U14AB	72	73	-1
U14AB	73	74	-1
U14AB	74	75	-1
U14AB	75	76	-1
U14AB	76	77	-1
U14AB	77	78	-1
U14AB	78	79	-1
U14AB	79	80	-1
U14AB	80	81	-1
U14AB	81	82	-1
U14AB	82	83	-1
U14AB	83	84	-1
U14AB	84	85	-1
U14AB	85	86	-1
U14AB	86	87	-1
U14AB	87	88	-1
U14AB	88	89	-1
U14AB	89	90	-1
U14AB	90	91	-1
U14AB	91	92	-1
U14AB	191	192	-1
U14AB	192	193	-1
U14AB	193	194	-1
U14AB	194	195	-1
U14AB	195	196	-1
U14AB	196	197	-1
U14AB	197	198	-1
U14AB	198	199	-1
U14AB	199	200	-1
U14AB	200	201	-1
U14AB	201	202	-1
U14AB	202	203	-1
U14AB	203	204	-1
U14AB	204	205	-1
U14AB	205	206	-1
U14AB	206	207	-1
U14AB	207	208	-1
U14AB	208	209	-1
U14AB	209	210	-1
U14AB	210	211	-1
U14AB	211	212	-1
U14AB	212	213	-1
U14AB	213	214	-1
U14AB	214	215	-1
U14AB	215	216	-1
U14AB	216	217	-1
U14AB	217	218	-1
U14AB	218	219	-1
U14AB	219	220	-1
U14AB	220	221	-1
U14AB	221	222	-1
U14AB	222	223	-1
U14AB	223	224	-1
U14AB	224	225	-1
U14AB	225	226	-1
U14AB	226	227	-1
U14AB	227	228	-1
U14AB	228	229	-1
U14AB	229	230	-1
U14AB	230	231	-1
U14AB	231	232	-1
U14AB	232	233	-1
U14AB	233	234	-1
U14AB	234	235	-1
U14AB	235	236	-1
U14AB	236	237	-1
U14AB	237	238	-1
U14AB	238	239	-1
U14AB	239	240	-1
U14AB	240	241	-1
U14AB	241	242	-1
U14AB	242	243	-1
U14AB	243	244	-1
U14AB	244	245	-1
U14AB	245	246	-1
U14AB	246	247	-1
U14AB	247	248	-1
U14AB	248	249	-1
U14AB	249	250	-1
U14AB	250	251	-1
U14AB	251	252	-1
U14AB	252	253	-1
U14AB	253	254	-1
U14AB	254	255	-1
U14AB	255	256	-1
U14AB	256	257	-1
U14AB	257	258	-1
U14AB	258	259	-1
U14AB	259	260	-1
U14AB	260	261	-1
U14AB	261	262	-1
U14AB	262	263	-1
U14AB	263	264	-1
U14AB	264	265	-1
U14AB	265	266	-1
U14AB	266	267	-1
U14AB	267	268	-1
U14AB	268	269	-1
U14AB	269	270	-1
U14AB	270	271	-1
U14AB	271	272	-1
U14AB	272	273	-1
U14AB	273	274	-1
U14AB	274	275	-1
U14AB	275	276	-1
U14AB	276	277	-1
U14AB	277	278	-1
U14AB	278	279	-1
U17	0	1	-1
U17	1	2	-1
U17	2	3	-1
U17	3	4	-1
U17	4	5	-1
U17	5	6	0
U17	6	7	0.170213
U17	7	8	0.0567376
U17	8	9	0
U17	9	10	0
U17	10	11	0
U17	11	12	0
U17	12	13	0
U17	13	14	0.563758
U17	14	15	0.133333
U17	15	16	0
U17	16	17	0
U17	17	18	0.0479042
U17	18	19	0
U17	19	20	0
U17	20	21	0.0935673
U17	21	22	0.0467836
U17	22	23	0
U17	23	24	0.163743
U17	24	25	0.183908
U17	25	26	0.67052
U17	26	27	0.457143
U17	27	28	0.617143
U17	28	29	0.137143
U17	29	30	0.0705882
U17	30	31	0.0705882
U17	31	32	0.140351
U17	32	33	0.143713
U17	33	34	0.0963855
U17	34	35	0.0490798
U17	35	36	0
U17	36	37	0
U17	37	38	0
U17	38	39	0
U17	39	40	0.0487805
U17	40	41	0
U17	41	42	0
U17	42	43	0
U17	43	44	0
U17	44	45	0
U17	45	46	0.0251572
U17	46	47	0.36129
U17	47	48	0.597403
U17	48	49	0
U17	49	50	0
U17	50	51	0
U17	51	52	0
U17	52	53	0.0810811
U17	53	54	0.388889
U17	54	55	0.805556
U17	55	56	0.22069
U17	56	57	0.653061
U17	57	58	0.0544218
U17	58	59	0
U17	59	60	0
U17	60	61	0
U17	61	62	0.111111
U17	62	63	0
U17	63	64	0.0869565
U17	64	65	0.144928
U17	65	66	0
U17	66	67	0
U17	67	68	0
U17	68	69	0
U17	69	70	0
U17	70	71	0.0629921
U17	71	72	1
U17	72	73	0.689655
U17	73	74	0
U17	74	75	0
U17	75	76	0.0727273
U17	76	77	0
U17	77	78	0
U17	78	79	0
U17	79	80	0
U17	80	81	0
U17	81	82	0.0377358
U17	82	83	0
U17	83	84	0.11215
U17	84	85	0.148148
U17	85	86	0
U17	86	87	0.504854
U17	87	88	-1
U17	88	89	-1
U17	89	90	-1
U17	90	91	-1
U17	91	92	-1
U17	92	93	-1
U17	93	94	-1
U17	94	95	-1
U17	95	96	-1
U17	96	97	-1
U17	97	98	-1
U17	98	99	-1
U17	99	100	-1
U17	100	101	-1
U17	101	102	-1
U17	102	103	-1
U17	103	104	-1
U17	104	105	-1
U17	105	106	-1
U17	106	107	-1
U17	107	108	-1
U17	108	109	-1
U17	109	110	-1
U17	110	111	-1
U17	111	112	-1
U17	112	113	-1
U17	113	114	-1
U17	114	115	-1
U17	115	116	-1
U17	116	117	-1
U17	117	118	-1
U17	118	119	-1
U17	119	120	-1
U17	120	121	-1
U17	121	122	-1
U17	122	123	-1
U17	123	124	-1
U17	124	125	-1
U17	125	126	-1
U17	126	127	-1
U17	127	128	1
U17	128	129	0.114286
U17	129	130	0.0747664
U17	130	131	0
U17	131	132	0
U17	132	133	0.0380952
U17	133	134	0
U17	134	135	0.0761905
U17	135	136	0
U17	136	137	0
U17	137	138	0
U17	138	139	0
U17	139	140	0
U17	140	141	0
U17	141	142	0.178571
U17	142	143	0.385965
U17	143	144	0.460177
U17	144	145	0.0689655
U17	145	146	0.0683761
U17	146	147	0.61017
U17	147	148	1
U17	148	149	0.260163
U17	149	150	1
U17	150	151	1
U17	151	152	0.322581
U17	152	153	0
U17	153	154	0
U17	154	155	0
U17	155	156	0.03125
U17	156	157	0
U17	157	158	0
U17	158	159	0
U17	159	160	0
U17	160	161	0
U17	161	162	0.0615385
U17	162	163	0.030303
U17	163	164	0.0307692
U17	164	165	0
U17	165	166	1
U17	166	167	0.794326
U17	167	168	0.148936
U17	168	169	0
U17	169	170	0.0165975
U17	170	171	0
U17	171	172	-1
U17	172	173	-1
U17	173	174	-1
U17	174	175	-1
U17	175	176	-1
U17	176	177	-1
U17	177	178	-1
U17	178	179	-1
U17	179	180	-1
U17	180	181	-1
U17	181	182	-1
U17	182	183	-1
U17	183	184	-1
U17	184	185	-1
U17	185	186	-1
U17	186	187	-1
U17	187	188	-1
U17	188	189	-1
U17	189	190	-1
U17	190	191	-1
U17	191	192	-1
U17	192	193	-1
U17	193	194	-1
U17	194	195	-1
U17	195	196	-1
U17	196	197	-1
U17	197	198	-1
U17	198	199	-1
U17	199	200	-1
U17	200	201	-1
U17	201	202	-1
U17	202	203	-1
U17	203	204	-1
U17	204	205	-1
U17	205	206	-1
U3	0	1	-1
U3	1	2	-1
U3	2	3	-1
U3	3	4	-1
U3	4	5	-1
U3	5	6	0.290698
U3	6	7	0.153035
U3	7	8	0.122499
U3	8	9	0
U3	9	10	0.0218846
U3	10	11	0.102763
U3	11	12	0.0657649
U3	12	13	0.0680566
U3	13	14	0.098655
U3	14	15	0.0144016
U3	15	16	0.0119745
U3	16	17	0.0134868
U3	17	18	0.0622617
U3	18	19	0.18753
U3	19	20	0.0623769
U3	20	21	0.496515
U3	21	22	0.289591
U3	22	23	0.263177
U3	23	24	0.0913089
U3	24	25	0.073507
U3	25	26	0.0289486
U3	26	27	0.223081
U3	27	28	0.212232
U3	28	29	0.0940584
U3	29	30	0.0325512
U3	30	31	0.0666253
U3	31	32	0.148696
U3	32	33	0.626207
U3	33	34	0.431447
U3	34	35	1
U3	35	36	1
U3	36	37	1
U3	37	38	0.131854
U3	38	39	0.0375846
U3	39	40	0.0909831
U3	40	41	0.0416206
U3	41	42	0.151995
U3	42	43	0.000623405
U3	43	44	0.0755544
U3	44	45	0.0300892
U3	45	46	0.0318907
U3	46	47	0.114092
U3	47	48	0.150211
U3	48	49	0.1215
U3	49	50	0
U3	50	51	0.0582076
U3	51	52	0.00756839
U3	52	53	0
U3	53	54	0
U3	54	55	0.0671541
U3	55	56	0.0773026
U3	56	57	0
U3	57	58	0.00326912
U3	58	59	0.00218376
U3	59	60	0
U3	60	61	0.0131649
U3	61	62	0
U3	62	63	0
U3	63	64	0.162555
U3	64	65	0.211439
U3	65	66	0.11774
U3	66	67	0.683901
U3	67	68	0.369622
U3	68	69	0.045566
U3	69	70	0.0361204
U3	70	71	0.517917
U3	71	72	0.304355
U3	72	73	0.244662
U3	73	74	0.39279
U3	74	75	0
U3	75	76	0.0309705
U3	76	77	0
U3	77	78	0
U3	78	79	0
U3	79	80	0
U3	80	81	0
U3	81	82	0.00425313
U3	82	83	0.130997
U3	83	84	0.0961275
U3	84	85	0.0201716
U3	85	86	0.0815005
U3	86	87	0.0755175
U3	87	88	0.253741
U3	88	89	0.180337
U3	89	90	0.866013
U3	90	91	1
U3	91	92	1
U3	92	93	0.891261
U3	93	94	0.0948054
U3	94	95	0
U3	95	96	0.238073
U3	96	97	0.114975
U3	97	98	0.032418
U3	98	99	0.170357
U3	99	100	0.0150501
U3	100	101	0.0281534
U3	101	102	0
U3	102	103	0
U3	103	104	0
U3	104	105	0.205525
U3	105	106	0
U3	106	107	0
U3	107	108	1
U3	108	109	0
U3	109	110	0.0696918
U3	110	111	0.171697
U3	111	112	0.389686
U3	112	113	0.407539
U3	113	114	0.312784
U3	114	115	0.241436
U3	115	116	0
U3	116	117	0.266164
U3	117	118	0.143034
U3	118	119	0.0730593
U3	119	120	0
U3	120	121	0.01939
U3	121	122	0.0618222
U3	122	123	0.00440425
U3	123	124	0
U3	124	125	0.279457
U3	125	126	0.0707534
U3	126	127	0
U3	127	128	0
U3	128	129	0
U3	129	130	0
U3	130	131	0
U3	131	132	0.0432251
U3	132	133	0
U3	133	134	0.204882
U3	134	135	0.0341604
U3	135	136	1
U3	136	137	1
U3	137	138	1
U3	138	139	0.938303
U3	139	140	0.11017
U3	140	141	0.0776676
U3	141	142	0
U3	142	143	0
U3	143	144	0
U3	144	145	0.507449
U3	145	146	0
U3	146	147	0
U3	147	148	0.0162193
U3	148	149	0
U3	149	150	0.00726455
U3	150	151	0
U3	151	152	0.0187765
U3	152	153	0
U3	153	154	0
U3	154	155	0
U3	155	156	0
U3	156	157	0.159368
U3	157	158	0.113479
U3	158	159	0.159229
U3	159	160	0
U3	160	161	0.027573
U3	161	162	0.0272471
U3	162	163	0
U3	163	164	0
U3	164	165	0
U3	165	166	0.466017
U3	166	167	0.0384227
U3	167	168	0.0518437
U3	168	169	0
U3	169	170	0
U3	170	171	0
U3	171	172	0
U3	172	173	0
U3	173	174	0
U3	174	175	0
U3	175	176	0
U3	176	177	0
U3	177	178	0
U3	178	179	0
U3	179	180	0.258899
U3	180	181	0.116343
U3	181	182	-1
U3	182	183	-1
U3	183	184	-1
U3	184	185	-1
U3	185	186	-1
U3	186	187	-1
U3	187	188	-1
U3	188	189	-1
U3	189	190	-1
U3	190	191	-1
U3	191	192	-1
U3	192	193	-1
U3	193	194	-1
U3	194	195	-1
U3	195	196	-1
U3	196	197	-1
U3	197	198	-1
U3	198	199	-1
U3	199	200	-1
U3	200	201	-1
U3	201	202	-1
U3	202	203	-1
U3	203	204	-1
U3	204	205	-1
U3	205	206	-1
U3	206	207	-1
U3	207	208	-1
U3	208	209	-1
U3	209	210	-1
U3	210	211	-1
U3	211	212	-1
U3	212	213	-1
U3	213	214	-1
U3	214	215	-1
U3	215	216	-1
U8	0	1	-1
U8	1	2	-1
U8	2	3	-1
U8	3	4	-1
U8	4	5	-1
U8	5	6	0
U8	6	7	0
U8	7	8	0
U8	8	9	0
U8	9	10	0
U8	10	11	0
U8	11	12	0
U8	12	13	0
U8	13	14	0.161794
U8	14	15	0.815244
U8	15	16	1
U8	16	17	1
U8	17	18	0.0408391
U8	18	19	0.0814082
U8	19	20	0.0629016
U8	20	21	0.0400423
U8	21	22	0.257214
U8	22	23	0.0960077
U8	23	24	0
U8	24	25	0
U8	25	26	0
U8	26	27	0.0667371
U8	27	28	0
U8	28	29	0.197616
U8	29	30	0
U8	30	31	0
U8	31	32	0
U8	32	33	0.124847
U8	33	34	0
U8	34	35	0.269553
U8	35	36	0
U8	36	37	0
U8	37	38	0
U8	38	39	0
U8	39	40	0
U8	40	41	0
U8	41	42	0.0461161
U8	42	43	0
U8	43	44	0
U8	44	45	0.0571128
U8	45	46	0.0882652
U8	46	47	0.31198
U8	47	48	0
U8	48	49	0
U8	49	50	0.0378062
U8	50	51	0.306645
U8	51	52	0
U8	52	53	0.00444192
U8	53	54	0
U8	54	55	0
U8	55	56	0
U8	56	57	0
U8	57	58	0
U8	58	59	0
U8	59	60	0.297051
U8	60	61	1
U8	61	62	0.0570046
U8	62	63	0.0974322
U8	63	64	0.0530908
U8	64	65	0.0818003
U8	65	66	0
U8	66	67	0.356898
U8	67	68	0.352796
U8	68	69	0.837536
U8	69	70	0.134971
U8	70	71	1
U8	71	72	0.0282501
U8	72	73	0
U8	73	74	0.146583
U8	74	75	0.0487885
U8	75	76	1
U8	76	77	0.4289
U8	77	78	0.0275195
U8	78	79	0.0353314
U8	79	80	0
U8	80	81	0.177165
U8	81	82	0.399849
U8	82	83	0.744128
U8	83	84	0.49572
U8	84	85	1
U8	85	86	0.0497495
U8	86	87	0
U8	87	88	0.337734
U8	88	89	0.528654
U8	89	90	0
U8	90	91	0
U8	91	92	0.133051
U8	92	93	0.962315
U8	93	94	0.0172451
U8	94	95	0
U8	95	96	0
U8	96	97	0.174892
U8	97	98	0
U8	98	99	0.0335733
U8	99	100	0.0384609
U8	100	101	-1
U8	101	102	-1
U8	102	103	-1
U8	103	104	-1
U8	104	105	-1
U8	105	106	-1
U8	106	107	-1
U8	107	108	-1
U8	108	109	-1
U8	109	110	-1
U8	110	111	-1
U8	111	112	-1
U8	112	113	-1
U8	113	114	-1
U8	114	115	-1
U8	115	116	-1
U8	116	117	-1
U8	117	118	-1
U8	118	119	-1
U8	119	120	-1
U8	120	121	-1
U8	121	122	-1
U8	122	123	-1
U8	123	124	-1
U8	124	125	-1
U8	125	126	-1
U8	126	127	-1
U8	127	128	-1
U8	128	129	-1
U8	129	130	-1
U8	130	131	-1
U8	131	132	-1
U8	132	133	-1
U8	133	134	-1
U8	134	135	-1
hs12S	0	1	-1
hs12S	1	2	-1
hs12S	2	3	-1
hs12S	3	4	-1
hs12S	4	5	-1
hs12S	5	6	0
hs12S	6	7	0.0131786
hs12S	7	8	0.0153713
hs12S	8	9	0.0175342
hs12S	9	10	0.0128848
hs12S	10	11	0.0709416
hs12S	11	12	0.00553006
hs12S	12	13	0
hs12S	13	14	0
hs12S	14	15	0.0241342
hs12S	15	16	0.0159385
hs12S	16	17	0.00230796
hs12S	17	18	0
hs12S	18	19	0
hs12S	19	20	0.00202387
hs12S	20	21	0.00403073
hs12S	21	22	0.00190097
hs12S	22	23	0
hs12S	23	24	0.00250412
hs12S	24	25	0
hs12S	25	26	0.00924418
hs12S	26	27	0.00638661
hs12S	27	28	0.00527066
hs12S	28	29	0.00111556
hs12S	29	30	0
hs12S	30	31	0.00219191
hs12S	31	32	0.00133218
hs12S	32	33	0.0333696
hs12S	33	34	0
hs12S	34	35	0.00390879
hs12S	35	36	0.001185
hs12S	36	37	0.0033437
hs12S	37	38	0
hs12S	38	39	0.00145703
hs12S	39	40	0.0196974
hs12S	40	41	0.0449992
hs12S	41	42	0.0289418
hs12S	42	43	0.0718359
hs12S	43	44	0.0193518
hs12S	44	45	0
hs12S	45	46	0
hs12S	46	47	0.00940686
hs12S	47	48	0.106193
hs12S	48	49	0.0401119
hs12S	49	50	0
hs12S	50	51	0.00514403
hs12S	51	52	0.0158
hs12S	52	53	0.0318915
hs12S	53	54	0.00487925
hs12S	54	55	0.0690891
hs12S	55	56	0.0541459
hs12S	56	57	0.0133867
hs12S	57	58	0.0114175
hs12S	58	59	0
hs12S	59	60	0
hs12S	60	61	0.00597107
hs12S	61	62	0.0139957
hs12S	62	63	0.0318075
hs12S	63	64	0.0719243
hs12S	64	65	0.00117164
hs12S	65	66	0.0178482
hs12S	66	67	0.0660087
hs12S	67	68	0.00793873
hs12S	68	69	0.00334823
hs12S	69	70	0.0197059
hs12S	70	71	0.0434059
hs12S	71	72	0.0753633
hs12S	72	73	0.148655
hs12S	73	74	0.0498367
hs12S	74	75	0.119653
hs12S	75	76	0.0512891
hs12S	76	77	0
hs12S	77	78	0.000575272
hs12S	78	79	0
hs12S	79	80	0
hs12S	80	81	0
hs12S	81	82	0.0599779
hs12S	82	83	0.0345418
hs12S	83	84	0.103559
hs12S	84	85	0.0556587
hs12S	85	86	0
hs12S	86	87	0
hs12S	87	88	0.0594214
hs12S	88	89	0.149854
hs12S	89	90	1
hs12S	90	91	0.275963
hs12S	91	92	0.506819
hs12S	92	93	0.0990731
hs12S	93	94	0.0724311
hs12S	94	95	0.0609139
hs12S	95	96	0.0413975
hs12S	96	97	0.20694
hs12S	97	98	0.172261
hs12S	98	99	0.101567
hs12S	99	100	0.0203734
hs12S	100	101	0.00214739
hs12S	101	102	0.0039213
hs12S	102	103	0.321433
hs12S	103	104	0.446607
hs12S	104	105	0.340389
hs12S	105	106	0.0600208
hs12S	106	107	0.090548
hs12S	107	108	0.00830143
hs12S	108	109	0.0349092
hs12S	109	110	0.150831
hs12S	110	111	0.166298
hs12S	111	112	0.231289
hs12S	112	113	0.153149
hs12S	113	114	0.0601118
hs12S	114	115	0.00138652
hs12S	115	116	1
hs12S	116	117	0.275413
hs12S	117	118	0.237495
hs12S	118	119	0.0125859
hs12S	119	120	0.0015112
hs12S	120	121	0.0284583
hs12S	121	122	0.0313887
hs12S	122	123	0.727482
hs12S	123	124	1
hs12S	124	125	0.914584
hs12S	125	126	0.0860354
hs12S	126	127	0.00107885
hs12S	127	128	0.0181063
hs12S	128	129	0.309509
hs12S	129	130	0.00540883
hs12S	130	131	0
hs12S	131	132	0.0156845
hs12S	132	133	0.302943
hs12S	133	134	0.610577
hs12S	134	135	0.207956
hs12S	135	136	0.406649
hs12S	136	137	0.0429295
hs12S	137	138	0.0759284
hs12S	138	139	0.0233763
hs12S	139	140	0
hs12S	140	141	0.0258881
hs12S	141	142	0.0815114
hs12S	142	143	0.117683
hs12S	143	144	0.0867209
hs12S	144	145	0.0457988
hs12S	145	146	0.520067
hs12S	146	147	1
hs12S	147	148	0.0993151
hs12S	148	149	0.0822521
hs12S	149	150	0.0186179
hs12S	150	151	0.14117
hs12S	151	152	0
hs12S	152	153	0.0371444
hs12S	153	154	1
hs12S	154	155	0.000891405
hs12S	155	156	0.0319094
hs12S	156	157	0
hs12S	157	158	0.0752958
hs12S	158	159	0.279822
hs12S	159	160	0
hs12S	160	161	0
hs12S	161	162	0
hs12S	162	163	0.00406035
hs12S	163	164	0
hs12S	164	165	0.343336
hs12S	165	166	1
hs12S	166	167	0.270284
hs12S	167	168	0.123659
hs12S	168	169	0.251541
hs12S	169	170	0.0337314
hs12S	170	171	0
hs12S	171	172	0.0246929
hs12S	172	173	0.0335912
hs12S	173	174	0
hs12S	174	175	0.194736
hs12S	175	176	0.835108
hs12S	176	177	0.358751
[truncated: 16,809 more rows]
