# Supplementary material for: Chemical reversible crosslinking enables measurement of RNA 3D distances and alternative conformations in cells
Source: Nat Commun. 2022 Feb 17;13:911. doi: 10.1038/s41467-022-28602-3 (PMC8854666; doi:10.1038/s41467-022-28602-3)
Supplement: Supplementary file 3 — Source Data [file 41467_2022_28602_MOESM3_ESM.zip › Source Data/Source Data SI/sfig18/RMRP_hek_ch_vivo_minus.bedgraph]

chr9	35657780	35657781	0.003
chr9	35657781	35657782	0
chr9	35657782	35657783	0.007
chr9	35657783	35657784	0.001
chr9	35657784	35657785	0.003
chr9	35657785	35657786	0.004
chr9	35657786	35657787	0.026
chr9	35657787	35657788	0.002
chr9	35657788	35657789	0.07
chr9	35657789	35657790	1
chr9	35657790	35657791	0.593
chr9	35657791	35657792	1
chr9	35657792	35657793	1
chr9	35657793	35657794	0.055
chr9	35657794	35657795	0
chr9	35657795	35657796	0
chr9	35657796	35657797	0.008
chr9	35657797	35657798	0
chr9	35657798	35657799	0.033
chr9	35657799	35657800	0
chr9	35657800	35657801	0
chr9	35657801	35657802	0.031
chr9	35657802	35657803	0.083
chr9	35657803	35657804	0.013
chr9	35657804	35657805	0
chr9	35657805	35657806	0.035
chr9	35657806	35657807	0.014
chr9	35657807	35657808	0
chr9	35657808	35657809	0.113
chr9	35657809	35657810	1
chr9	35657810	35657811	0.17
chr9	35657811	35657812	0.108
chr9	35657812	35657813	0.28
chr9	35657813	35657814	0.115
chr9	35657814	35657815	0.33
chr9	35657815	35657816	1
chr9	35657816	35657817	0.373
chr9	35657817	35657818	0.926
chr9	35657818	35657819	1
chr9	35657819	35657820	1
chr9	35657820	35657821	0.381
chr9	35657821	35657822	0.022
chr9	35657822	35657823	0
chr9	35657823	35657824	0.025
chr9	35657824	35657825	0.042
chr9	35657825	35657826	0.751
chr9	35657826	35657827	0.241
chr9	35657827	35657828	0.784
chr9	35657828	35657829	1
chr9	35657829	35657830	0.184
chr9	35657830	35657831	0
chr9	35657831	35657832	0
chr9	35657832	35657833	0.365
chr9	35657833	35657834	0
chr9	35657834	35657835	0
chr9	35657835	35657836	0.002
chr9	35657836	35657837	0
chr9	35657837	35657838	0.004
chr9	35657838	35657839	0
chr9	35657839	35657840	0
chr9	35657840	35657841	0.171
chr9	35657841	35657842	0.145
chr9	35657842	35657843	0.068
chr9	35657843	35657844	0
chr9	35657844	35657845	0.05
chr9	35657845	35657846	0.163
chr9	35657846	35657847	0
chr9	35657847	35657848	0.01
chr9	35657848	35657849	0
chr9	35657849	35657850	0
chr9	35657850	35657851	0.002
chr9	35657851	35657852	0.043
chr9	35657852	35657853	0.005
chr9	35657853	35657854	0
chr9	35657854	35657855	0
chr9	35657855	35657856	0
chr9	35657856	35657857	0.077
chr9	35657857	35657858	0.248
chr9	35657858	35657859	0.316
chr9	35657859	35657860	0.834
chr9	35657860	35657861	0.78
chr9	35657861	35657862	0.005
chr9	35657862	35657863	0
chr9	35657863	35657864	0
chr9	35657864	35657865	0
chr9	35657865	35657866	0.006
chr9	35657866	35657867	0.097
chr9	35657867	35657868	0.021
chr9	35657868	35657869	0
chr9	35657869	35657870	0
chr9	35657870	35657871	0
chr9	35657871	35657872	0
chr9	35657872	35657873	0
chr9	35657873	35657874	0.036
chr9	35657874	35657875	0.696
chr9	35657875	35657876	0.612
chr9	35657876	35657877	0.79
chr9	35657877	35657878	0.45
chr9	35657878	35657879	0.545
chr9	35657879	35657880	0.609
chr9	35657880	35657881	0.204
chr9	35657881	35657882	0.07
chr9	35657882	35657883	0
chr9	35657883	35657884	0
chr9	35657884	35657885	0
chr9	35657885	35657886	0
chr9	35657886	35657887	0.133
chr9	35657887	35657888	0.379
chr9	35657888	35657889	0.269
chr9	35657889	35657890	0
chr9	35657890	35657891	0
chr9	35657891	35657892	0
chr9	35657892	35657893	0
chr9	35657893	35657894	0
chr9	35657894	35657895	0
chr9	35657895	35657896	0.248
chr9	35657896	35657897	0.223
chr9	35657897	35657898	0.039
chr9	35657898	35657899	0
chr9	35657899	35657900	0
chr9	35657900	35657901	0
chr9	35657901	35657902	0.198
chr9	35657902	35657903	0.392
chr9	35657903	35657904	0
chr9	35657904	35657905	0
chr9	35657905	35657906	0
chr9	35657906	35657907	0
chr9	35657907	35657908	0.016
chr9	35657908	35657909	0.34
chr9	35657909	35657910	0.293
chr9	35657910	35657911	1
chr9	35657911	35657912	0.594
chr9	35657912	35657913	0
chr9	35657913	35657914	0
chr9	35657914	35657915	0
chr9	35657915	35657916	0
chr9	35657916	35657917	0
chr9	35657917	35657918	0
chr9	35657918	35657919	0
chr9	35657919	35657920	0
chr9	35657920	35657921	0
chr9	35657921	35657922	0
chr9	35657922	35657923	0.043
chr9	35657923	35657924	0
chr9	35657924	35657925	0.006
chr9	35657925	35657926	0
chr9	35657926	35657927	0.017
chr9	35657927	35657928	0
chr9	35657928	35657929	0
chr9	35657929	35657930	0
chr9	35657930	35657931	0.255
chr9	35657931	35657932	0.247
chr9	35657932	35657933	0.189
chr9	35657933	35657934	0.2
chr9	35657934	35657935	0.116
chr9	35657935	35657936	0
chr9	35657936	35657937	0
chr9	35657937	35657938	0.24
chr9	35657938	35657939	0.02
chr9	35657939	35657940	0
chr9	35657940	35657941	0
chr9	35657941	35657942	0
chr9	35657942	35657943	0
chr9	35657943	35657944	0.384
chr9	35657944	35657945	0.868
chr9	35657945	35657946	0.006
chr9	35657946	35657947	0
chr9	35657947	35657948	0
chr9	35657948	35657949	0.032
chr9	35657949	35657950	0
chr9	35657950	35657951	0
chr9	35657951	35657952	0
chr9	35657952	35657953	0
chr9	35657953	35657954	0
chr9	35657954	35657955	0
chr9	35657955	35657956	0
chr9	35657956	35657957	0
chr9	35657957	35657958	0.519
chr9	35657958	35657959	0.488
chr9	35657959	35657960	1
chr9	35657960	35657961	1
chr9	35657961	35657962	1
chr9	35657962	35657963	0.614
chr9	35657963	35657964	0.098
chr9	35657964	35657965	0.115
chr9	35657965	35657966	0
chr9	35657966	35657967	0.009
chr9	35657967	35657968	0
chr9	35657968	35657969	0
chr9	35657969	35657970	0
chr9	35657970	35657971	0.324
chr9	35657971	35657972	0.054
chr9	35657972	35657973	0.299
chr9	35657973	35657974	0.287
chr9	35657974	35657975	0.066
chr9	35657975	35657976	0
chr9	35657976	35657977	0
chr9	35657977	35657978	0
chr9	35657978	35657979	0
chr9	35657979	35657980	0
chr9	35657980	35657981	0.043
chr9	35657981	35657982	0.006
chr9	35657982	35657983	0
chr9	35657983	35657984	0
chr9	35657984	35657985	0.187
chr9	35657985	35657986	0
chr9	35657986	35657987	0
chr9	35657987	35657988	0
chr9	35657988	35657989	0
chr9	35657989	35657990	0
chr9	35657990	35657991	0
chr9	35657991	35657992	0
chr9	35657992	35657993	0
chr9	35657993	35657994	0
chr9	35657994	35657995	0
chr9	35657995	35657996	0
chr9	35657996	35657997	0
chr9	35657997	35657998	0.055
chr9	35657998	35657999	0.067
chr9	35657999	35658000	0
chr9	35658000	35658001	0
chr9	35658001	35658002	0
chr9	35658002	35658003	0
chr9	35658003	35658004	0
chr9	35658004	35658005	0
chr9	35658005	35658006	0
chr9	35658006	35658007	0
chr9	35658007	35658008	0.078
chr9	35658008	35658009	0
chr9	35658009	35658010	0
chr9	35658010	35658011	0
chr9	35658011	35658012	0
