# Supplementary material for: Chemical reversible crosslinking enables measurement of RNA 3D distances and alternative conformations in cells
Source: Nat Commun. 2022 Feb 17;13:911. doi: 10.1038/s41467-022-28602-3 (PMC8854666; doi:10.1038/s41467-022-28602-3)
Supplement: Supplementary file 3 — Source Data [file 41467_2022_28602_MOESM3_ESM.zip › Source Data/Source Data SI/sfig18/RPPH1_hek_np_vivo_minus.bedgraph]

chr14	20343077	20343078	0
chr14	20343078	20343079	0
chr14	20343079	20343080	0
chr14	20343080	20343081	0
chr14	20343081	20343082	0
chr14	20343082	20343083	0
chr14	20343083	20343084	0
chr14	20343084	20343085	0
chr14	20343085	20343086	0
chr14	20343086	20343087	0
chr14	20343087	20343088	0
chr14	20343088	20343089	0
chr14	20343089	20343090	0.002
chr14	20343090	20343091	0.053
chr14	20343091	20343092	0.015
chr14	20343092	20343093	0.025
chr14	20343093	20343094	0.046
chr14	20343094	20343095	0.27
chr14	20343095	20343096	1
chr14	20343096	20343097	0.931
chr14	20343097	20343098	0.202
chr14	20343098	20343099	0.015
chr14	20343099	20343100	0
chr14	20343100	20343101	0.016
chr14	20343101	20343102	0.062
chr14	20343102	20343103	0.036
chr14	20343103	20343104	0.003
chr14	20343104	20343105	0
chr14	20343105	20343106	0
chr14	20343106	20343107	0.005
chr14	20343107	20343108	0
chr14	20343108	20343109	0
chr14	20343109	20343110	0.152
chr14	20343110	20343111	0.049
chr14	20343111	20343112	0.026
chr14	20343112	20343113	0.112
chr14	20343113	20343114	1
chr14	20343114	20343115	1
chr14	20343115	20343116	1
chr14	20343116	20343117	0.438
chr14	20343117	20343118	0
chr14	20343118	20343119	0
chr14	20343119	20343120	0
chr14	20343120	20343121	0.053
chr14	20343121	20343122	0
chr14	20343122	20343123	0.006
chr14	20343123	20343124	0
chr14	20343124	20343125	0
chr14	20343125	20343126	0.031
chr14	20343126	20343127	0
chr14	20343127	20343128	0.033
chr14	20343128	20343129	0.107
chr14	20343129	20343130	0.01
chr14	20343130	20343131	0.138
chr14	20343131	20343132	0.004
chr14	20343132	20343133	0
chr14	20343133	20343134	0.043
chr14	20343134	20343135	0.117
chr14	20343135	20343136	0.002
chr14	20343136	20343137	0.008
chr14	20343137	20343138	0
chr14	20343138	20343139	0.156
chr14	20343139	20343140	0.43
chr14	20343140	20343141	0.132
chr14	20343141	20343142	0.111
chr14	20343142	20343143	0.118
chr14	20343143	20343144	1
chr14	20343144	20343145	0.226
chr14	20343145	20343146	0.231
chr14	20343146	20343147	0.98
chr14	20343147	20343148	1
chr14	20343148	20343149	1
chr14	20343149	20343150	0.227
chr14	20343150	20343151	0
chr14	20343151	20343152	0
chr14	20343152	20343153	0
chr14	20343153	20343154	0
chr14	20343154	20343155	0
chr14	20343155	20343156	0
chr14	20343156	20343157	0
chr14	20343157	20343158	0
chr14	20343158	20343159	0
chr14	20343159	20343160	0
chr14	20343160	20343161	0
chr14	20343161	20343162	0
chr14	20343162	20343163	0.329
chr14	20343163	20343164	0.064
chr14	20343164	20343165	0.629
chr14	20343165	20343166	0
chr14	20343166	20343167	0.183
chr14	20343167	20343168	0.159
chr14	20343168	20343169	0.023
chr14	20343169	20343170	0
chr14	20343170	20343171	0
chr14	20343171	20343172	0
chr14	20343172	20343173	0
chr14	20343173	20343174	0
chr14	20343174	20343175	0
chr14	20343175	20343176	0.002
chr14	20343176	20343177	0
chr14	20343177	20343178	0
chr14	20343178	20343179	0.057
chr14	20343179	20343180	0.878
chr14	20343180	20343181	0.087
chr14	20343181	20343182	0
chr14	20343182	20343183	0
chr14	20343183	20343184	0
chr14	20343184	20343185	1
chr14	20343185	20343186	0.687
chr14	20343186	20343187	0.005
chr14	20343187	20343188	0
chr14	20343188	20343189	0
chr14	20343189	20343190	0.011
chr14	20343190	20343191	0.288
chr14	20343191	20343192	0.047
chr14	20343192	20343193	0
chr14	20343193	20343194	0
chr14	20343194	20343195	0.009
chr14	20343195	20343196	0
chr14	20343196	20343197	0
chr14	20343197	20343198	0
chr14	20343198	20343199	0
chr14	20343199	20343200	0
chr14	20343200	20343201	0
chr14	20343201	20343202	0
chr14	20343202	20343203	0.016
chr14	20343203	20343204	0.008
chr14	20343204	20343205	0
chr14	20343205	20343206	0
chr14	20343206	20343207	0.084
chr14	20343207	20343208	0.389
chr14	20343208	20343209	0.19
chr14	20343209	20343210	0.036
chr14	20343210	20343211	0
chr14	20343211	20343212	0
chr14	20343212	20343213	0
chr14	20343213	20343214	0.025
chr14	20343214	20343215	0.007
chr14	20343215	20343216	0
chr14	20343216	20343217	0
chr14	20343217	20343218	0.005
chr14	20343218	20343219	0.473
chr14	20343219	20343220	0.49
chr14	20343220	20343221	0.104
chr14	20343221	20343222	0.308
chr14	20343222	20343223	0.027
chr14	20343223	20343224	0
chr14	20343224	20343225	0
chr14	20343225	20343226	0.015
chr14	20343226	20343227	0.01
chr14	20343227	20343228	0.005
chr14	20343228	20343229	0.141
chr14	20343229	20343230	0.013
chr14	20343230	20343231	0.179
chr14	20343231	20343232	0.072
chr14	20343232	20343233	0.003
chr14	20343233	20343234	0
chr14	20343234	20343235	0.017
chr14	20343235	20343236	0.131
chr14	20343236	20343237	0.212
chr14	20343237	20343238	0.51
chr14	20343238	20343239	1
chr14	20343239	20343240	0.559
chr14	20343240	20343241	1
chr14	20343241	20343242	0.454
chr14	20343242	20343243	0.648
chr14	20343243	20343244	0.199
chr14	20343244	20343245	0.09
chr14	20343245	20343246	0
chr14	20343246	20343247	0
chr14	20343247	20343248	0
chr14	20343248	20343249	0
chr14	20343249	20343250	0
chr14	20343250	20343251	0.184
chr14	20343251	20343252	0.04
chr14	20343252	20343253	0
chr14	20343253	20343254	0
chr14	20343254	20343255	0
chr14	20343255	20343256	0
chr14	20343256	20343257	0.013
chr14	20343257	20343258	0.075
chr14	20343258	20343259	0.022
chr14	20343259	20343260	0.045
chr14	20343260	20343261	0.082
chr14	20343261	20343262	0.035
chr14	20343262	20343263	0.026
chr14	20343263	20343264	0.048
chr14	20343264	20343265	0.005
chr14	20343265	20343266	0
chr14	20343266	20343267	0
chr14	20343267	20343268	0
chr14	20343268	20343269	0
chr14	20343269	20343270	0
chr14	20343270	20343271	0.021
chr14	20343271	20343272	0.016
chr14	20343272	20343273	0
chr14	20343273	20343274	0
chr14	20343274	20343275	0
chr14	20343275	20343276	0
chr14	20343276	20343277	0.022
chr14	20343277	20343278	0.032
chr14	20343278	20343279	0
chr14	20343279	20343280	0
chr14	20343280	20343281	0.008
chr14	20343281	20343282	0
chr14	20343282	20343283	0.013
chr14	20343283	20343284	0.015
chr14	20343284	20343285	0.433
chr14	20343285	20343286	1
chr14	20343286	20343287	0.609
chr14	20343287	20343288	0.009
chr14	20343288	20343289	0.031
chr14	20343289	20343290	0.044
chr14	20343290	20343291	0
chr14	20343291	20343292	0
chr14	20343292	20343293	0
chr14	20343293	20343294	0
chr14	20343294	20343295	0
chr14	20343295	20343296	0
chr14	20343296	20343297	0
chr14	20343297	20343298	0
chr14	20343298	20343299	0.039
chr14	20343299	20343300	0.028
chr14	20343300	20343301	0.055
chr14	20343301	20343302	0.038
chr14	20343302	20343303	0
chr14	20343303	20343304	0
chr14	20343304	20343305	0
chr14	20343305	20343306	0
chr14	20343306	20343307	0
chr14	20343307	20343308	0
chr14	20343308	20343309	0
chr14	20343309	20343310	0
chr14	20343310	20343311	0.02
chr14	20343311	20343312	0.009
chr14	20343312	20343313	0.035
chr14	20343313	20343314	0.404
chr14	20343314	20343315	0.869
chr14	20343315	20343316	0.621
chr14	20343316	20343317	0.053
chr14	20343317	20343318	0
chr14	20343318	20343319	0
chr14	20343319	20343320	0
chr14	20343320	20343321	0
chr14	20343321	20343322	0.001
chr14	20343322	20343323	0
chr14	20343323	20343324	0
chr14	20343324	20343325	0.016
chr14	20343325	20343326	0
chr14	20343326	20343327	0.162
chr14	20343327	20343328	0.005
chr14	20343328	20343329	0.023
chr14	20343329	20343330	0
chr14	20343330	20343331	0
chr14	20343331	20343332	0.407
chr14	20343332	20343333	1
chr14	20343333	20343334	0.043
chr14	20343334	20343335	0
chr14	20343335	20343336	0
chr14	20343336	20343337	0.009
chr14	20343337	20343338	0
chr14	20343338	20343339	0.007
chr14	20343339	20343340	0.001
chr14	20343340	20343341	0
chr14	20343341	20343342	0
chr14	20343342	20343343	0
chr14	20343343	20343344	0
chr14	20343344	20343345	0.532
chr14	20343345	20343346	0.19
chr14	20343346	20343347	0.165
chr14	20343347	20343348	0.16
chr14	20343348	20343349	1
chr14	20343349	20343350	0.3
chr14	20343350	20343351	0.334
chr14	20343351	20343352	0.237
chr14	20343352	20343353	0.459
chr14	20343353	20343354	0.176
chr14	20343354	20343355	0.339
chr14	20343355	20343356	0
chr14	20343356	20343357	0
chr14	20343357	20343358	0
chr14	20343358	20343359	0
chr14	20343359	20343360	0
chr14	20343360	20343361	0
chr14	20343361	20343362	0.042
chr14	20343362	20343363	0.197
chr14	20343363	20343364	0.259
chr14	20343364	20343365	0.373
chr14	20343365	20343366	0.174
chr14	20343366	20343367	0.355
chr14	20343367	20343368	0.01
chr14	20343368	20343369	0
chr14	20343369	20343370	0
chr14	20343370	20343371	0
chr14	20343371	20343372	0
chr14	20343372	20343373	0
chr14	20343373	20343374	0
chr14	20343374	20343375	0
chr14	20343375	20343376	0
chr14	20343376	20343377	0.369
chr14	20343377	20343378	0.014
chr14	20343378	20343379	0
chr14	20343379	20343380	0
chr14	20343380	20343381	0
chr14	20343381	20343382	0
chr14	20343382	20343383	0
chr14	20343383	20343384	0.001
chr14	20343384	20343385	0
chr14	20343385	20343386	0
chr14	20343386	20343387	0
chr14	20343387	20343388	0.035
chr14	20343388	20343389	0.02
chr14	20343389	20343390	0
chr14	20343390	20343391	0
chr14	20343391	20343392	0
chr14	20343392	20343393	0
chr14	20343393	20343394	0
chr14	20343394	20343395	0
chr14	20343395	20343396	0.006
chr14	20343396	20343397	0.006
chr14	20343397	20343398	0
chr14	20343398	20343399	1
chr14	20343399	20343400	0.092
chr14	20343400	20343401	0.002
chr14	20343401	20343402	0
chr14	20343402	20343403	0.027
chr14	20343403	20343404	0.004
chr14	20343404	20343405	0
chr14	20343405	20343406	0
chr14	20343406	20343407	0.006
chr14	20343407	20343408	0.007
chr14	20343408	20343409	0.242
chr14	20343409	20343410	1
chr14	20343410	20343411	1
