# Supplementary material for: Chemical reversible crosslinking enables measurement of RNA 3D distances and alternative conformations in cells
Source: Nat Commun. 2022 Feb 17;13:911. doi: 10.1038/s41467-022-28602-3 (PMC8854666; doi:10.1038/s41467-022-28602-3)
Supplement: Supplementary file 3 — Source Data [file 41467_2022_28602_MOESM3_ESM.zip › Source Data/Source Data SI/sfig7d/RPPH1_all_prigap1_filtered_1.cliques.t_o0.1_dg.bedpe]

RPPH1	131	165	RPPH1	178	231	RPPH1,RPPH1,0,0.459	47	+	+
RPPH1	170	198	RPPH1	214	235	RPPH1,RPPH1,1,0.228	22	+	+
RPPH1	111	159	RPPH1	234	255	RPPH1,RPPH1,2,0.236	20	+	+
RPPH1	251	285	RPPH1	299	335	RPPH1,RPPH1,3,0.393	19	+	+
RPPH1	58	120	RPPH1	240	263	RPPH1,RPPH1,4,0.187	11	+	+
RPPH1	157	217	RPPH1	308	334	RPPH1,RPPH1,5,0.125	8	+	+
RPPH1	58	101	RPPH1	133	161	RPPH1,RPPH1,6,0.126	7	+	+
RPPH1	131	163	RPPH1	276	315	RPPH1,RPPH1,7,0.094	7	+	+
RPPH1	234	257	RPPH1	265	325	RPPH1,RPPH1,8,0.109	7	+	+
RPPH1	11	48	RPPH1	119	156	RPPH1,RPPH1,9,0.146	6	+	+
RPPH1	36	78	RPPH1	266	290	RPPH1,RPPH1,10,0.104	4	+	+
RPPH1	175	236	RPPH1	261	300	RPPH1,RPPH1,11,0.039	3	+	+
RPPH1	8	28	RPPH1	181	249	RPPH1,RPPH1,12,0.059	2	+	+
RPPH1	30	73	RPPH1	152	185	RPPH1,RPPH1,13,0.038	2	+	+
