# Supplementary material for: Chemical reversible crosslinking enables measurement of RNA 3D distances and alternative conformations in cells
Source: Nat Commun. 2022 Feb 17;13:911. doi: 10.1038/s41467-022-28602-3 (PMC8854666; doi:10.1038/s41467-022-28602-3)
Supplement: Supplementary file 3 — Source Data [file 41467_2022_28602_MOESM3_ESM.zip › Source Data/Source Data SI/sfig8c/hs_7SL_alignments.txt]

The human genome contains 3 RN7SL genes, and there are only 11 variable nucleotides, and no indels. 

>RN7SL1
GCCGGGCGCGGTGGCGCGTGCCTGTAGTCCCAGCTACTCGGGAGGCTGAGGCTGGAGGATCGCTTGAGTCCAGGAGTTCTGGGCTGTAGTGCGCTATGCCGATCGGGTGTCCGCACTAAGTTCGGCATCAATATGGTGACCTCCCGGGAGCGGGGGACCACCAGGTTGCCTAAGGAGGGGTGAACCGGCCCAGGTCGGAAACGGAGCAGGTCAAAACTCCCGTGCTGATCAGTAGTGGGATCGCGCCTGTGAATAGCCACTGCACTCCAGCCTGGGCAACATAGCGAGACCCCGTCTCT

>RN7SL2
GCCGGGCGCGGTGGCGCGTGCCTGTAGTCCCAGCTACTCGGGAGGCTGAGGTGGGAGGATCGCTTGAGCCCAGGAGTTCTGGGCTGTAGTGCGCTATGCCGATCGGGTGTCCGCACTAAGTTCGGCATCAATATGGTGACCTCCCGGGAGCGGGGGACCACCAGGTTGCCTAAGGAGGGGTGAACCGGCCCAGGTCGGAAACGGAGCAGGTCAAAACTCCCGTGCTGATCAGTAGTGGGATCGCGCCTGTGAATAGCCACTGCACTCCAGCCTGAGCAACATAGCGAGACCCCGTCTCT

>RN7SL3
GCCGGGCGCGGTGGCGCGTGCCTGTAGTCCCAGCTACTCGGGAGGCTGAGGCTGGAGGATCCCTTGAGTTCAGGAGTTCTGGGCTGTAGTGCGCTATGCCGATCGGGTGTCCGCACTGAGTTCGGCATCAATATGGTGACCTCCCGGGAGCGGGGGACCACCAGGTTGCCTAAGGAGGGGTGAACCGGCCCAGGTCGGAAACGGAGCAGGTCAAAACTCCCGTGCTGATCAGTAGTGGGATTGCGCCTGTGAATAGCCACTGCACTCCAGCCTGGGCAACATAGTGAGACCCTGCCTCT

Clustal Omega results: 
RN7SL3      gccgggcgcggtggcgcgtgcctgtagtcccagctactcgggaggctgaggctggaggat	60
RN7SL1      gccgggcgcggtggcgcgtgcctgtagtcccagctactcgggaggctgaggctggaggat	60
RN7SL2      gccgggcgcggtggcgcgtgcctgtagtcccagctactcgggaggctgaggtgggaggat	60
            ***************************************************  *******

RN7SL3      cccttgagttcaggagttctgggctgtagtgcgctatgccgatcgggtgtccgcactgag	120
RN7SL1      cgcttgagtccaggagttctgggctgtagtgcgctatgccgatcgggtgtccgcactaag	120
RN7SL2      cgcttgagcccaggagttctgggctgtagtgcgctatgccgatcgggtgtccgcactaag	120
            * ******  *********************************************** **

RN7SL3      ttcggcatcaatatggtgacctcccgggagcgggggaccaccaggttgcctaaggagggg	180
RN7SL1      ttcggcatcaatatggtgacctcccgggagcgggggaccaccaggttgcctaaggagggg	180
RN7SL2      ttcggcatcaatatggtgacctcccgggagcgggggaccaccaggttgcctaaggagggg	180
            ************************************************************

RN7SL3      tgaaccggcccaggtcggaaacggagcaggtcaaaactcccgtgctgatcagtagtggga	240
RN7SL1      tgaaccggcccaggtcggaaacggagcaggtcaaaactcccgtgctgatcagtagtggga	240
RN7SL2      tgaaccggcccaggtcggaaacggagcaggtcaaaactcccgtgctgatcagtagtggga	240
            ************************************************************

RN7SL3      ttgcgcctgtgaatagccactgcactccagcctgggcaacatagtgagaccctgcctct	299
RN7SL1      tcgcgcctgtgaatagccactgcactccagcctgggcaacatagcgagaccccgtctct	299
RN7SL2      tcgcgcctgtgaatagccactgcactccagcctgagcaacatagcgagaccccgtctct	299
            * ******************************** ********* ******* * ****

extract the icSHAPE data for VARNA: 
chr14:49586580-49586878
hek_cy_vivo_plus.bedgraph

awk '$1=="chr14" && $2>=49586580 && $3<=49586878' hek_cy_vivo_plus.bedgraph > RN7SL1_hek_cy_vivo_plus.bedgraph

....,....1....,....2....,....3....,....4....,....5....,....6....,....7....,....8....,....9....,....0....,....1....,....2....,....3....,....4....,....5....,....6....,....7....,....8....,....9....,....0....,....1....,....2....,....3....,....4....,....5....,....6....,....7....,....8....,....9....,....
GCCGGGCGCGGUGGCGCGUGCCUGUAGUCCCAGCUACUCGGGAGGCUGAGGCUGGAGGAUCGCUUGAGUCCAGGAGUUCUGGGCUGUAGUGCGCUAUGCCGAUCGGGUGUCCGCACUAAGUUCGGCAUCAAUAUGGUGACCUCCCGGGAGCGGGGGACCACCAGGUUGCCUAAGGAGGGGUGAACCGGCCCAGGUCGGAAACGGAGCAGGUCAAAACUCCCGUGCUGAUCAGUAGUGGGAUCGCGCCUGUGAAUAGCCACUGCACUCCAGCCUGGGCAACAUAGCGAGACCCCGUCUCU
..((((((((......)))))))....((((........)))))...(((((.(..(..(((((((.((((((.....(((((..((((...((((.......(((((((...(((((...(..((((((((.(((((..((((((....))))))..))))).))))........((((......(((((..((((....))))..)))))....)))).))))..)....))))).....)))))))....))))..))))..))))).))))))..)).)))))..).).))))).
