# Supplementary material for: Chemical reversible crosslinking enables measurement of RNA 3D distances and alternative conformations in cells
Source: Nat Commun. 2022 Feb 17;13:911. doi: 10.1038/s41467-022-28602-3 (PMC8854666; doi:10.1038/s41467-022-28602-3)
Supplement: Supplementary file 3 — Source Data [file 41467_2022_28602_MOESM3_ESM.zip › Source Data/Source Data SI/sfig8c/hs_7SL_helix.helix]

H2	1	3	44	46	0
H3	4	10	17	23	0
H4	28	31	40	43	0
H5a	48	56	290	298	0
H5b	60	65	282	287	1
H5c	68	74	271	277	1
H5d	79	99	251	270	1
H5e	104	118	233	249	1
H5f	120	128	222	230	1
H6	129	146	151	168	1
H8a	176	182	215	221	0
H8b	187	197	202	212	0
