# Supplementary material for: Chemical reversible crosslinking enables measurement of RNA 3D distances and alternative conformations in cells
Source: Nat Commun. 2022 Feb 17;13:911. doi: 10.1038/s41467-022-28602-3 (PMC8854666; doi:10.1038/s41467-022-28602-3)
Supplement: Supplementary file 3 — Source Data [file 41467_2022_28602_MOESM3_ESM.zip › Source Data/Source Data SI/sfig8c/hs_7SL1_helix.bed]

chr14	49586581	49586626	H2	1000	*	49586581	49586581	0,0,0	2	3,3	0,43
chr14	49586584	49586603	H3	1000	*	49586584	49586584	0,0,0	2	7,7	0,13
chr14	49586608	49586623	H4	1000	*	49586608	49586608	0,0,0	2	4,4	0,12
chr14	49586628	49586878	H5a	1000	*	49586628	49586628	0,0,0	2	9,9	0,242
chr14	49586640	49586867	H5b	1000	*	49586640	49586640	0,0,0	2	6,6	0,222
chr14	49586648	49586857	H5c	1000	*	49586648	49586648	0,0,0	2	7,7	0,203
chr14	49586659	49586850	H5d	1000	*	49586659	49586659	0,0,0	2	21,20	0,172
chr14	49586684	49586829	H5e	1000	*	49586684	49586684	0,0,0	2	15,17	0,129
chr14	49586700	49586810	H5f	1000	*	49586700	49586700	0,0,0	2	9,9	0,102
chr14	49586709	49586748	H6	1000	*	49586709	49586709	0,0,0	2	18,18	0,22
chr14	49586756	49586801	H8a	1000	*	49586756	49586756	0,0,0	2	7,7	0,39
chr14	49586767	49586792	H8b	1000	*	49586767	49586767	0,0,0	2	11,11	0,15
