# Supplementary material for: Chemical reversible crosslinking enables measurement of RNA 3D distances and alternative conformations in cells
Source: Nat Commun. 2022 Feb 17;13:911. doi: 10.1038/s41467-022-28602-3 (PMC8854666; doi:10.1038/s41467-022-28602-3)
Supplement: Supplementary file 3 — Source Data [file 41467_2022_28602_MOESM3_ESM.zip › Source Data/Source Data SI/sfig8c/hs_7SL2_helix.bed]

chr14	49862804	49862849	H2	1000	*	49862804	49862804	0,0,0	2	3,3	0,43
chr14	49862827	49862846	H3	1000	*	49862827	49862827	0,0,0	2	7,7	0,13
chr14	49862807	49862822	H4	1000	*	49862807	49862807	0,0,0	2	4,4	0,12
chr14	49862552	49862802	H5a	1000	*	49862552	49862552	0,0,0	2	9,9	0,242
chr14	49862563	49862790	H5b	1000	*	49862563	49862563	0,0,0	2	6,6	0,222
chr14	49862573	49862782	H5c	1000	*	49862573	49862573	0,0,0	2	7,7	0,203
chr14	49862580	49862771	H5d	1000	*	49862580	49862580	0,0,0	2	20,21	0,171
chr14	49862601	49862746	H5e	1000	*	49862601	49862601	0,0,0	2	17,15	0,131
chr14	49862620	49862730	H5f	1000	*	49862620	49862620	0,0,0	2	9,9	0,102
chr14	49862682	49862721	H6	1000	*	49862682	49862682	0,0,0	2	18,18	0,22
chr14	49862629	49862674	H8a	1000	*	49862629	49862629	0,0,0	2	7,7	0,39
chr14	49862638	49862663	H8b	1000	*	49862638	49862638	0,0,0	2	11,11	0,15
