# Supplementary material for: Chemical reversible crosslinking enables measurement of RNA 3D distances and alternative conformations in cells
Source: Nat Commun. 2022 Feb 17;13:911. doi: 10.1038/s41467-022-28602-3 (PMC8854666; doi:10.1038/s41467-022-28602-3)
Supplement: Supplementary file 3 — Source Data [file 41467_2022_28602_MOESM3_ESM.zip › Source Data/Source Data SI/sfig8c/RN7SL_chr1_301_bp.bed]

track graphType=arc
chr1	1	46	*	1	+
chr1	2	45	*	1	+
chr1	3	44	*	1	+
chr1	4	23	*	1	+
chr1	5	22	*	1	+
chr1	6	21	*	1	+
chr1	7	20	*	1	+
chr1	8	19	*	1	+
chr1	9	18	*	1	+
chr1	10	17	*	1	+
chr1	28	43	*	1	+
chr1	29	42	*	1	+
chr1	30	41	*	1	+
chr1	31	40	*	1	+
chr1	48	298	*	1	+
chr1	49	297	*	1	+
chr1	50	296	*	1	+
chr1	51	295	*	1	+
chr1	52	294	*	1	+
chr1	54	292	*	1	+
chr1	55	291	*	1	+
chr1	60	287	*	1	+
chr1	61	286	*	1	+
chr1	62	285	*	1	+
chr1	63	284	*	1	+
chr1	64	283	*	1	+
chr1	68	277	*	1	+
chr1	69	276	*	1	+
chr1	71	274	*	1	+
chr1	72	273	*	1	+
chr1	73	272	*	1	+
chr1	74	271	*	1	+
chr1	79	270	*	1	+
chr1	80	269	*	1	+
chr1	81	268	*	1	+
chr1	82	267	*	1	+
chr1	83	266	*	1	+
chr1	85	264	*	1	+
chr1	86	263	*	1	+
chr1	87	262	*	1	+
chr1	88	261	*	1	+
chr1	89	260	*	1	+
chr1	90	259	*	1	+
chr1	91	258	*	1	+
chr1	93	257	*	1	+
chr1	94	256	*	1	+
chr1	95	255	*	1	+
chr1	96	254	*	1	+
chr1	97	253	*	1	+
chr1	99	251	*	1	+
chr1	104	249	*	1	+
chr1	105	248	*	1	+
chr1	106	247	*	1	+
chr1	107	246	*	1	+
chr1	108	245	*	1	+
chr1	109	244	*	1	+
chr1	110	243	*	1	+
chr1	111	239	*	1	+
chr1	112	238	*	1	+
chr1	114	237	*	1	+
chr1	115	236	*	1	+
chr1	116	235	*	1	+
chr1	117	234	*	1	+
chr1	118	233	*	1	+
chr1	120	230	*	1	+
chr1	122	228	*	1	+
chr1	123	227	*	1	+
chr1	124	226	*	1	+
chr1	125	225	*	1	+
chr1	126	224	*	1	+
chr1	127	223	*	1	+
chr1	128	222	*	1	+
chr1	129	168	*	1	+
chr1	130	167	*	1	+
chr1	131	166	*	1	+
chr1	132	165	*	1	+
chr1	133	164	*	1	+
chr1	134	163	*	1	+
chr1	135	162	*	1	+
chr1	136	161	*	1	+
chr1	137	160	*	1	+
chr1	138	159	*	1	+
chr1	139	158	*	1	+
chr1	140	157	*	1	+
chr1	141	156	*	1	+
chr1	142	155	*	1	+
chr1	143	154	*	1	+
chr1	144	153	*	1	+
chr1	145	152	*	1	+
chr1	146	151	*	1	+
chr1	169	175	*	1	+
chr1	170	174	*	1	+
chr1	177	220	*	1	+
chr1	178	219	*	1	+
chr1	179	218	*	1	+
chr1	180	217	*	1	+
chr1	181	216	*	1	+
chr1	182	215	*	1	+
chr1	187	212	*	1	+
chr1	188	211	*	1	+
chr1	189	210	*	1	+
chr1	190	209	*	1	+
chr1	191	208	*	1	+
chr1	192	207	*	1	+
chr1	193	206	*	1	+
chr1	194	205	*	1	+
chr1	195	204	*	1	+
chr1	196	203	*	1	+
chr1	197	202	*	1	+
