# Supplementary material for: Chemical reversible crosslinking enables measurement of RNA 3D distances and alternative conformations in cells
Source: Nat Commun. 2022 Feb 17;13:911. doi: 10.1038/s41467-022-28602-3 (PMC8854666; doi:10.1038/s41467-022-28602-3)
Supplement: Supplementary file 3 — Source Data [file 41467_2022_28602_MOESM3_ESM.zip › Source Data/Source Data SI/sfig8d/all_RN7SL_exo_genome_crssant/all_RN7SL_SHARC_exo_prigap1_filtered_mod.cliques.t_o0.1.sam]

@HD	VN:1.4	SO:coordinate
@SQ	SN:chr1	LN:248956422
@SQ	SN:chr2	LN:242193529
@SQ	SN:chr3	LN:198295559
@SQ	SN:chr4	LN:190214555
@SQ	SN:chr5	LN:181538259
@SQ	SN:chr6	LN:170805979
@SQ	SN:chr7	LN:159345973
@SQ	SN:chr8	LN:145138636
@SQ	SN:chr9	LN:138394717
@SQ	SN:chr10	LN:133797422
@SQ	SN:chr11	LN:135086622
@SQ	SN:chr12	LN:133275309
@SQ	SN:chr13	LN:114364328
@SQ	SN:chr14	LN:107043718
@SQ	SN:chr15	LN:101991189
@SQ	SN:chr16	LN:90338345
@SQ	SN:chr17	LN:83257441
@SQ	SN:chr18	LN:80373285
@SQ	SN:chr19	LN:58617616
@SQ	SN:chr20	LN:64444167
@SQ	SN:chr21	LN:46709983
@SQ	SN:chr22	LN:50818468
@SQ	SN:chrX	LN:156040895
@SQ	SN:chrY	LN:57227415
@SQ	SN:chrM	LN:16569
@SQ	SN:hs12S	LN:954
@SQ	SN:hs16S	LN:1559
@SQ	SN:hs5S	LN:121
@SQ	SN:hs45S	LN:13357
@SQ	SN:RN7SK	LN:331
@SQ	SN:RN7SL	LN:288
@SQ	SN:hssnRNA	LN:2058
@SQ	SN:RNU7	LN:63
@SQ	SN:RNY	LN:694
@SQ	SN:U3	LN:217
@SQ	SN:U8	LN:136
@SQ	SN:U13	LN:120
@SQ	SN:U14AB	LN:283
@SQ	SN:U17	LN:207
@SQ	SN:229E	LN:27317
@PG	ID:STAR	PN:STAR	VN:2.7.1a	CL:/auto/rcf-proj2/zl2/minjiez/software/STAR-2.7.1a/bin/Linux_x86_64/STAR   --runMode alignReads   --runThreadN 8   --genomeDir /scratch/kongpanl/corona_star_indices/hg38mask14add_229E_staridx   --genomeLoad NoSharedMemory   --readFilesIn /scratch/kongpanl/20201218_corona_NovaSeq/all_min20/229E_gRNA_SHARC_exo.fastq      --outFileNamePrefix 229E_gRNA_SHARC_exo   --outReadsUnmapped Fastx   --outSAMtype BAM   Unsorted   SortedByCoordinate      --outSAMattributes All      --outFilterMultimapNmax 10   --outFilterScoreMinOverLread 0   --scoreGap 0   --scoreGapNoncan 0   --scoreGapGCAG 0   --scoreGapATAC 0   --scoreGenomicLengthLog2scale -1   --alignIntronMin 1   --chimSegmentMin 5   --chimScoreDropMax 80   --chimScoreJunctionNonGTAG 0   --chimJunctionOverhangMin 5   --chimOutType WithinBAM   HardClip      --chimNonchimScoreDropMin 20
@CO	user command line: /auto/rcf-proj2/zl2/minjiez/software/STAR-2.7.1a/bin/Linux_x86_64/STAR --runThreadN 8 --runMode alignReads --genomeDir /scratch/kongpanl/corona_star_indices/hg38mask14add_229E_staridx --readFilesIn /scratch/kongpanl/20201218_corona_NovaSeq/all_min20/229E_gRNA_SHARC_exo.fastq --outFileNamePrefix 229E_gRNA_SHARC_exo --genomeLoad NoSharedMemory --outReadsUnmapped Fastx --outFilterMultimapNmax 10 --outFilterScoreMinOverLread 0 --outSAMattributes All --outSAMtype BAM Unsorted SortedByCoordinate --alignIntronMin 1 --scoreGap 0 --scoreGapNoncan 0 --scoreGapGCAG 0 --scoreGapATAC 0 --scoreGenomicLengthLog2scale -1 --chimOutType WithinBAM HardClip --chimSegmentMin 5 --chimJunctionOverhangMin 5 --chimScoreJunctionNonGTAG 0 --chimScoreDropMax 80 --chimNonchimScoreDropMin 20
A00208:119:HNYGGDRXX:2:2232:4896:12633	0	RN7SL	83	255	16M85N63M4S	*	0	0	GCGCTATGCCGATCGGAGGTCGGAAACGGAGCAGGTCAAAACTCCCGTGCTGATCAGTAGTGGGATCGCGCCTGTGAATTCCG	:F:FFFFF::FF:FFFF:FFF:FFFF:FFFF,FFFFFFFFFFFFFF,FFFFFFF:FFFFFFFFFFFFFFFF,,FF:FFFFFFF	NH:i:1	HI:i:1	AS:i:72	nM:i:0	NM:i:0	MD:Z:79	jM:B:c,0	jI:B:i,99,183	DG:Z:RN7SL,RN7SL,0	NG:i:0
A00208:119:HNYGGDRXX:2:2240:18602:7842	0	RN7SL	79	255	2S16M89N65M	*	0	0	TTTAGTGCGCTATGCCGAAGGTCGGAAACGGAGCAGGTCAAAACTCCCGTGCTGATCAGTAGTGGGATCGCGCCTGTGAATAG	FFFFFFFFFFFFFFFFFFFFFFFFFFFFFFFFFFFFFFFFFFFFFFFFFFFFFFFFFFFFFFFFFFFFFFFFFFFFFFFFFFF	NH:i:1	HI:i:1	AS:i:74	nM:i:0	NM:i:0	MD:Z:81	jM:B:c,0	jI:B:i,95,183	DG:Z:RN7SL,RN7SL,0	NG:i:0
A00208:119:HNYGGDRXX:2:2240:17544:6887	0	RN7SL	79	255	2S16M89N65M	*	0	0	TTTAGTGCGCTATGCCGAAGGTCGGAAACGGAGCAGGTCAAAACTCCCGTGCTGATCAGTAGTGGGATCGCGCCTGTGAATAG	FFFFFFFFFFFFFFFFFFFFFFFFFFFFFFFFFFFFFFFFFFFFFFFFFFFFFFFFFFFFFFFFFFFFFFFFFFFFFFFFFFF	NH:i:1	HI:i:1	AS:i:74	nM:i:0	NM:i:0	MD:Z:81	jM:B:c,0	jI:B:i,95,183	DG:Z:RN7SL,RN7SL,0	NG:i:0
A00208:119:HNYGGDRXX:2:2274:7690:21042	0	RN7SL	81	255	2S18M127N20M	*	0	0	AGGTGCGCTATGCCGATCGGAGTGGGATCGCGCCTGTGAA	FFFFFFFFFFFFFFFFFFFFFFFFFFFFFFFFFFFFFFFF	NH:i:1	HI:i:1	AS:i:31	nM:i:0	NM:i:0	MD:Z:38	jM:B:c,0	jI:B:i,99,225	DG:Z:RN7SL,RN7SL,0	NG:i:0
A00208:119:HNYGGDRXX:2:2274:8015:20885	0	RN7SL	81	255	2S18M127N20M	*	0	0	AGGTGCGCTATGCCGATCGGAGTGGGATCGCGCCTGTGAA	FFFFFFFFF:FFFFFFFFFFFF:FFFFFFFFFFFFFFFFF	NH:i:1	HI:i:1	AS:i:31	nM:i:0	NM:i:0	MD:Z:38	jM:B:c,0	jI:B:i,99,225	DG:Z:RN7SL,RN7SL,0	NG:i:0
A00208:119:HNYGGDRXX:2:2266:12843:32972	0	RN7SL	77	255	1S31M122N26M	*	0	0	TTGTAGTGCGCTATGCCGATCGGGTGTCCGCAGGATCGCGCCTGTGAATAGCCACTGC	FFF:FFFF:F:FFF,FF,FFFFFF:F:FFFFFF,::F:F,FFFFFFFFFFFFFFFFFF	NH:i:1	HI:i:1	AS:i:50	nM:i:0	NM:i:0	MD:Z:57	jM:B:c,0	jI:B:i,108,229	DG:Z:RN7SL,RN7SL,0	NG:i:0
A00208:119:HNYGGDRXX:2:2241:14778:19570	0	RN7SL	77	255	1S40M97N42M	*	0	0	TTGTAGTGCGCTATGCCGATCGGGTGTCCGCACTAAGTTCGGTGCTGATCAGTAGTGGGATCGCGCCTGTGAATAGCCACTGC	FFFFFFFFFFFFFFFFFFFFFFFF,FFFFFFFFFFFFFFFFFFFFFFFFFFFFFFFFFFFFFFFFFFFFFFF:FFFFFFFFFF	NH:i:1	HI:i:1	AS:i:75	nM:i:0	NM:i:0	MD:Z:82	jM:B:c,0	jI:B:i,117,213	DG:Z:RN7SL,RN7SL,0	NG:i:0
A00208:119:HNYGGDRXX:2:2264:7012:15170	0	RN7SL	79	255	17S18M133N20M	*	0	0	TTCGGCCGGCGCCTAGCTAGTGCGCTATGCCGATCGGATCGCGCCTGTGAATAGC	FFFFFFFFFFFFFFFFFFFFFFFFFFFFFFFFFFFFFF:FFFFFF,FFFFFFFFF	NH:i:1	HI:i:1	AS:i:31	nM:i:0	NM:i:0	MD:Z:38	jM:B:c,0	jI:B:i,97,229	DG:Z:RN7SL,RN7SL,0	NG:i:0
A00208:119:HNYGGDRXX:2:2165:32524:22341	0	RN7SL	79	255	2S29M122N26M	*	0	0	TTTAGTGCGCTATGCCGATCGGGTGTCCGCAGGATCGCGCCTGTGAATAGCCACTGC	:FF:FFFFFFFFFFFFFFFFFFFFFFFFFFFFFFFFFFFFFFFFFFFFFFFFFFFFF	NH:i:1	HI:i:1	AS:i:48	nM:i:0	NM:i:0	MD:Z:55	jM:B:c,0	jI:B:i,108,229	DG:Z:RN7SL,RN7SL,0	NG:i:0
A00208:119:HNYGGDRXX:2:2207:16152:25927	0	RN7SL	77	255	1S31M122N26M	*	0	0	TTGTAGTGCGCTATGCCGATCGGGTGTCCGCAGGATCGCGCCTGTGAATAGCCACTGC	FFFFFFFFFFFFFFFFFFFFFFFFFFFFFFFFFFFFFFFFFFFFFFFFFF:FFFFFFF	NH:i:1	HI:i:1	AS:i:50	nM:i:0	NM:i:0	MD:Z:57	jM:B:c,0	jI:B:i,108,229	DG:Z:RN7SL,RN7SL,0	NG:i:0
A00208:119:HNYGGDRXX:2:2123:24930:18270	2048	RN7SL	79	255	17M132N22M	*	0	0	TAGTGCGCTATGCCGATTGGGATCGCGCCTGTGAATAGC	FFFFFFFFFFFFFFFFFFFFFFFFFFFFFFFFFFFFFFF	NH:i:1	HI:i:1	AS:i:13	nM:i:0	NM:i:0	MD:Z:17	jM:B:c,-1	jI:B:i,-1	DG:Z:RN7SL,RN7SL,0	NG:i:0
A00208:119:HNYGGDRXX:2:2261:1633:22983	0	RN7SL	82	255	3S16M131N18M	*	0	0	TTTTGCGCTATGCCGATCGGGGATCGCGCCTGTGAAT	FFFFFFFFFFFFFFFFFFFFFFFFFFFFFFFFFFFFF	NH:i:1	HI:i:1	AS:i:27	nM:i:0	NM:i:0	MD:Z:34	jM:B:c,0	jI:B:i,98,228	DG:Z:RN7SL,RN7SL,0	NG:i:0
A00208:119:HNYGGDRXX:2:2118:4490:18474	0	RN7SL	82	255	2S26M122N18M	*	0	0	TCTGCGCTATGCCGATCGGGTGTCCGCAGGATCGCGCCTGTGAATA	FFFFFFFFFFFFFFFFFFFFFFFFFFFFFFFFFFFFFFFFFFFFFF	NH:i:1	HI:i:1	AS:i:37	nM:i:0	NM:i:0	MD:Z:44	jM:B:c,0	jI:B:i,108,229	DG:Z:RN7SL,RN7SL,0	NG:i:0
A00208:119:HNYGGDRXX:2:2167:20509:21762	0	RN7SL	39	255	2S70M118N11M	*	0	0	TTTGAGGCTGGAGGATCGCTTGAGTCCAGGAGTTCTGGGCTGTAGTGCGCTATGCCGATCGGGTGTCCGCACGTGGGATCGCG	FFFFFFFFFFFFFFFFFFFFFFFFFFFFFFFFFFFFFFFFFFFFFFFFFFFFFFFFFFFFFFFFFFFF:FFFFFFFFFFFFFF	NH:i:1	HI:i:1	AS:i:73	nM:i:0	NM:i:0	MD:Z:81	jM:B:c,0	jI:B:i,109,226	DG:Z:RN7SL,RN7SL,0	NG:i:0
A00208:119:HNYGGDRXX:2:2268:28248:13401	0	RN7SL	82	255	2S26M122N27M	*	0	0	TTTGCGCTATGCCGATCGGGTGTCCGCAGGATCGCGCCTGTGAATAGCCACTGCA	FFFFFFFFFFFFFFFFFFFFFFFFFFFFFFFFFFFFFFFFFFFFFFFFFFFFFFF	NH:i:1	HI:i:1	AS:i:46	nM:i:0	NM:i:0	MD:Z:53	jM:B:c,0	jI:B:i,108,229	DG:Z:RN7SL,RN7SL,0	NG:i:0
A00208:119:HNYGGDRXX:2:2166:31403:24064	0	RN7SL	79	255	2S29M122N26M	*	0	0	TTTAGTGCGCTATGCCGATCGGGTGTCCGCAGGATCGCGCCTGTGAATAGCCACTGC	FFFFFFFFFFFFFFFFFFFFFFFFFFFFFFFFFFFFFFFFFFFFFFFFFFFFFFFFF	NH:i:1	HI:i:1	AS:i:48	nM:i:0	NM:i:0	MD:Z:55	jM:B:c,0	jI:B:i,108,229	DG:Z:RN7SL,RN7SL,0	NG:i:0
A00208:119:HNYGGDRXX:2:2268:27064:14168	0	RN7SL	82	255	2S26M122N27M	*	0	0	TTTGCGCTATGCCGATCGGGTGTCCGCAGGATCGCGCCTGTGAATAGCCACTGCA	FFFFFFFFFFFFFFFFFFFFFFFFFFFFFFFFFFFFFFFFFFFFFF,FFFFFFFF	NH:i:1	HI:i:1	AS:i:46	nM:i:0	NM:i:0	MD:Z:53	jM:B:c,0	jI:B:i,108,229	DG:Z:RN7SL,RN7SL,0	NG:i:0
A00208:119:HNYGGDRXX:2:2207:15329:14575	0	RN7SL	77	255	1S31M122N26M	*	0	0	TTGTAGTGCGCTATGCCGATCGGGTGTCCGCAGGATCGCGCCTGTGAATAGCCACTGC	FFFFFFFFFFFFFFFFFFFFFFFFFFFFFFFFFFFFFFFFFFFFFFFFFFFFFFFFFF	NH:i:1	HI:i:1	AS:i:50	nM:i:0	NM:i:0	MD:Z:57	jM:B:c,0	jI:B:i,108,229	DG:Z:RN7SL,RN7SL,0	NG:i:0
A00208:119:HNYGGDRXX:2:2121:31738:9079	0	RN7SL	77	255	15S18M128N28M	*	0	0	TTTTGAGATGGCTAGTGTAGTGCGCTATGCCGAAGTAGTGGGATCGCGCCTGTGAATAGCC	FFFFFFFF:FFFFFFFFFFFFFFFFFFFFFFFFFFFFFFFFFFFFFFFFFFFFFFFFFFFF	NH:i:1	HI:i:1	AS:i:39	nM:i:0	NM:i:0	MD:Z:46	jM:B:c,0	jI:B:i,95,222	DG:Z:RN7SL,RN7SL,0	NG:i:0
A00208:119:HNYGGDRXX:2:2117:24713:2206	2048	RN7SL	82	255	25M117N26M	*	0	0	TGCGCTATGCCGATCGGGTGTCCGCGTAGTGGGATCGCGCCTGTGAATAGC	FFFFFF:FFFFFFFFFF:F:FFFFFFFFFFFFFFFFFFFFFFFFFFFFFFF	NH:i:1	HI:i:1	AS:i:20	nM:i:0	NM:i:0	MD:Z:25	jM:B:c,-1	jI:B:i,-1	DG:Z:RN7SL,RN7SL,0	NG:i:0
A00208:119:HNYGGDRXX:2:2131:32570:27023	0	RN7SL	92	255	3S14M116N29M	*	0	0	ATTCGATCGGGTGTCCGCAGTAGTGGGATCGCGCCTGTGAATAGCC	FFFFFFFFFFFFFFFFFFFFFFFFFFFFFFFFFFFFFFFFFFFFFF	NH:i:1	HI:i:1	AS:i:36	nM:i:0	NM:i:0	MD:Z:43	jM:B:c,0	jI:B:i,106,221	DG:Z:RN7SL,RN7SL,0	NG:i:0
A00208:119:HNYGGDRXX:2:2138:28022:21903	0	RN7SL	122	255	2S15M6N20M	*	0	0	AAAATATGGTGACCTCCCGGGGGACCACCAGGTTGCC	FFFFFFFFFFFFFFFFFFFFFFFFFFFFFFFFFFFFF	NH:i:1	HI:i:1	AS:i:30	nM:i:0	NM:i:0	MD:Z:35	jM:B:c,0	jI:B:i,137,142	DG:Z:RN7SL,RN7SL,1	NG:i:1
A00208:119:HNYGGDRXX:2:2277:3143:8218	0	RN7SL	110	255	2S29M5N19M	*	0	0	TAAAGTTCGGCATCAATATGGTGACCTCCCGGGGGGACCACCAGGTTGCC	FFFFFFFFFFFF:FFFFFFFFFFFFFFFFFFFFFFFFFFFFFFFFFFFFF	NH:i:1	HI:i:1	AS:i:42	nM:i:0	NM:i:0	MD:Z:48	jM:B:c,0	jI:B:i,139,143	DG:Z:RN7SL,RN7SL,1	NG:i:1
A00208:119:HNYGGDRXX:2:2169:14073:30843	0	RN7SL	122	255	1S17M5N18M	*	0	0	AAATATGGTGACCTCCCGGGGGGACCACCAGGTTGC	FFFFFFFFFFFFFFFFFFFFFFFFFFFFFFFFFFFF	NH:i:1	HI:i:1	AS:i:30	nM:i:0	NM:i:0	MD:Z:35	jM:B:c,0	jI:B:i,139,143	DG:Z:RN7SL,RN7SL,1	NG:i:1
A00208:119:HNYGGDRXX:2:2169:13865:19899	0	RN7SL	122	255	1S17M5N18M	*	0	0	AAATATGGTGACCTCCCGGGGGGACCACCAGGTTGC	FFFFFFFFFFFFFFFFFFFFFFFFFFFFFFFFFFFF	NH:i:1	HI:i:1	AS:i:30	nM:i:0	NM:i:0	MD:Z:35	jM:B:c,0	jI:B:i,139,143	DG:Z:RN7SL,RN7SL,1	NG:i:1
A00208:119:HNYGGDRXX:2:2175:5303:18724	0	RN7SL	122	3	2S16M8N21M	*	0	0	AAAATATGGTGACCTCCCGGGACCACCAGGTTGCCTAAG	FFFFFFFFFFFFFFFFFFFFFFFFFFFFFFFFFFFFFFF	NH:i:2	HI:i:1	AS:i:32	nM:i:0	NM:i:0	MD:Z:37	jM:B:c,0	jI:B:i,138,145	DG:Z:RN7SL,RN7SL,1	NG:i:1
A00208:119:HNYGGDRXX:2:2109:18747:30264	0	RN7SL	110	255	2S15M30N45M	*	0	0	AAAAGTTCGGCATCAATAGGTTGCCTAAGGAGGGGTGAACCGGCCCAGGTCGGAAACGGAGC	FFFFFFFFFFFFFFFFFFFFFFFFFFFFFFFFFFFFFFFFFFFFFFFFFFFFFFFFFFFFFF	NH:i:1	HI:i:1	AS:i:54	nM:i:0	NM:i:0	MD:Z:60	jM:B:c,0	jI:B:i,125,154	DG:Z:RN7SL,RN7SL,1	NG:i:1
A00208:119:HNYGGDRXX:2:2277:3423:6918	0	RN7SL	110	255	2S29M5N19M	*	0	0	TAAAGTTCGGCATCAATATGGTGACCTCCCGGGGGGACCACCAGGTTGCC	FFFFFFFFFFFFFFFFFFFFFFFFFFFFFFFFFFFFFFFFFFFFFFFFFF	NH:i:1	HI:i:1	AS:i:42	nM:i:0	NM:i:0	MD:Z:48	jM:B:c,0	jI:B:i,139,143	DG:Z:RN7SL,RN7SL,1	NG:i:1
A00208:119:HNYGGDRXX:2:2142:17291:7012	0	RN7SL	122	255	2S18M4N19M	*	0	0	TAAATATGGTGACCTCCCGGGGGGGACCACCAGGTTGCC	FFFFFFFFFFFFFFFFFFFFFFFFFFFFFFFFFFFFFFF	NH:i:1	HI:i:1	AS:i:32	nM:i:0	NM:i:0	MD:Z:37	jM:B:c,0	jI:B:i,140,143	DG:Z:RN7SL,RN7SL,1	NG:i:1
A00208:119:HNYGGDRXX:2:2111:29550:29559	0	RN7SL	122	255	2S17M5N18M10S	*	0	0	AAAATATGGTGACCTCCCGGGGGGACCACCAGGTTGCGAAGTGGGTC	FFFFFFFF:FFFFFFFFFFFFFF:FFFFFFFF:FFFFFFFFFFFFFF	NH:i:1	HI:i:1	AS:i:30	nM:i:0	NM:i:0	MD:Z:35	jM:B:c,0	jI:B:i,139,143	DG:Z:RN7SL,RN7SL,1	NG:i:1
A00208:119:HNYGGDRXX:2:2238:30626:14137	0	RN7SL	122	255	2S17M5N18M10S	*	0	0	AAAATATGGTGACCTCCCGGGGGGACCACCAGGTTGCGAAGTGGGTC	FFFFFFFFFFFFFFFFFFFFFFFFFFFFFFFFFFFFFFFFFFFFFFF	NH:i:1	HI:i:1	AS:i:30	nM:i:0	NM:i:0	MD:Z:35	jM:B:c,0	jI:B:i,139,143	DG:Z:RN7SL,RN7SL,1	NG:i:1
A00208:119:HNYGGDRXX:2:2102:13765:22733	0	RN7SL	122	255	3S18M4N18M	*	0	0	AAAAATATGGTGACCTCCCGGGGGGGACCACCAGGTTGC	FFFFFFFFFFFFFFFFFFFFFFFFFFFFFFFFFFFFFFF	NH:i:1	HI:i:1	AS:i:31	nM:i:0	NM:i:0	MD:Z:36	jM:B:c,0	jI:B:i,140,143	DG:Z:RN7SL,RN7SL,1	NG:i:1
A00208:119:HNYGGDRXX:2:2107:28212:11835	0	RN7SL	111	255	28M5N27M28S	*	0	0	AGTTCGGCATCAATATGGTGACCTCCCGGGGGGACCACCAGGTTGCCTAAGGAGGTCCGTTCGCCGCCGTATTGAGATCGGAA	FFFFFFFFFFFFFFFFFFFFFFFFFFFFFFF:FFFFFF:FFFFFFFFFFFFFFFFFFFFFFFFFFFFFFFFFFFFFFFFFFF:	NH:i:1	HI:i:1	AS:i:49	nM:i:0	NM:i:0	MD:Z:55	jM:B:c,0	jI:B:i,139,143	DG:Z:RN7SL,RN7SL,1	NG:i:1
A00208:119:HNYGGDRXX:2:2265:21667:35133	0	RN7SL	86	255	9S32M37N30M12S	*	0	0	TTTGCGGAACTATGCCGATCGGGTGTCCGCACTAAGTTCGGAGGTTGCCTAAGGAGGGGTGAACCGGCCCAAGATCGGAAGAG	FFFFFFFFFFFFFFFFFFFFFFFFFFFFFFFFFFFFFFFFFFFFFFFFFFFFFFFFFFFFFFFFFFFFFFFFFFFFFFF:FFF	NH:i:1	HI:i:1	AS:i:55	nM:i:0	NM:i:0	MD:Z:62	jM:B:c,0	jI:B:i,118,154	DG:Z:RN7SL,RN7SL,2	NG:i:2
A00208:119:HNYGGDRXX:2:2124:8901:25113	0	RN7SL	87	255	2S20M49N27M	*	0	0	TTTATGCCGATCGGGTGTCCGCGGTTGCCTAAGGAGGGGTGAACCGGCC	FFFFFFFFFFFFFFFFFFFFFFFFFFFF:FFFFFFFFFFFFFFFFFFFF	NH:i:1	HI:i:1	AS:i:40	nM:i:0	NM:i:0	MD:Z:47	jM:B:c,0	jI:B:i,107,155	DG:Z:RN7SL,RN7SL,2	NG:i:2
A00208:119:HNYGGDRXX:2:2124:2067:22326	0	RN7SL	87	255	2S31M45N36M14S	*	0	0	TTTATGCCGATCGGGTGTCCGCACTAAGTTCGGTAAGGAGGGGTGAACCGGCCCAGGTCGGAAACGGAGTGATGGCTAACAGG	,:,FFFFF,FFF::FFFFFFFFFF,FFFFFFFF,:F:FFFF,FF:F,FFF::,FFFF,:FFF:F::FFF:F:,FFFFFFFFFF	NH:i:1	HI:i:1	AS:i:60	nM:i:0	NM:i:0	MD:Z:67	jM:B:c,0	jI:B:i,118,162	DG:Z:RN7SL,RN7SL,2	NG:i:2
A00208:119:HNYGGDRXX:2:2139:31864:8484	2048	RN7SL	82	255	32M51N37M	*	0	0	TGCGCTATGCCGATCGGGTGTCCGCACTAAGTAGGAGGGGTGAACCGGCCCAGGTCGGAAACGGAGCAG	FFFFFFFFF:,FFFFFFF:FFF:FFFFFFFFFFFFFFFFFFFFFFFFFFFFFFFFFFFFFFFFFF:FFF	NH:i:1	HI:i:1	AS:i:27	nM:i:0	NM:i:0	MD:Z:32	jM:B:c,-1	jI:B:i,-1	DG:Z:RN7SL,RN7SL,2	NG:i:2
A00208:119:HNYGGDRXX:2:2156:3857:1846	0	RN7SL	82	255	44M39N37M	*	0	0	TGCGCTATGCCGATCGGGTGTCCGCACTAAGTTCGGCATCAATAAGGAGGGGTGAACCGGCCCAGGTCGGAAACGGAGCAG	FFFFFF:FFFFFFFFFFFFFFFFFFFFF:FFFFFFFFFFFFFFFFFFFFFFFFFFFFFFFFFFFFFFFFFFFFFFFFFFFF	NH:i:1	HI:i:1	AS:i:39	nM:i:0	NM:i:0	MD:Z:44	jM:B:c,-1	jI:B:i,-1	DG:Z:RN7SL,RN7SL,2	NG:i:2
A00208:119:HNYGGDRXX:2:2272:7021:35446	0	RN7SL	85	255	33M53N27M	*	0	0	GCTATGCCGATCGGGTGTCCGCACTAAGTTCGGGGTGAACCGGCCCAGGTCGGAAACGGA	:FF:FFFFFFFFFFFFFFFFFFFFFFFFFFFFFFFFFFFFFFFFFFFFFFFFFFFFFFFF	NH:i:1	HI:i:1	AS:i:28	nM:i:0	NM:i:0	MD:Z:33	jM:B:c,-1	jI:B:i,-1	DG:Z:RN7SL,RN7SL,2	NG:i:2
A00208:119:HNYGGDRXX:2:2265:10926:27743	0	RN7SL	91	255	4S20M60N27M	*	0	0	TTTTCCGATCGGGTGTCCGCACTAGGTGAACCGGCCCAGGTCGGAAACGGA	FFFFFFFFFFFFFFFFFFFFFFFFFFFFFFFFFFFFFFFFFFFFFFFFFFF	NH:i:1	HI:i:1	AS:i:40	nM:i:0	NM:i:0	MD:Z:47	jM:B:c,0	jI:B:i,111,170	DG:Z:RN7SL,RN7SL,2	NG:i:2
A00208:119:HNYGGDRXX:2:2222:24099:34397	0	RN7SL	85	255	41M47N25M	*	0	0	GCTATGCCGATCGGGTGTCCGCACTAAGTTCGGCATCAATATGAACCGGCCCAGGTCGGAAACGGA	FFFFFFFFFFFFFFFFFFFFFFFFFFFFFFFFFFFFFFFFFFFFFFFFFFFFFFFFFFFFFFFFFF	NH:i:1	HI:i:1	AS:i:36	nM:i:0	NM:i:0	MD:Z:41	jM:B:c,-1	jI:B:i,-1	DG:Z:RN7SL,RN7SL,2	NG:i:2
A00208:119:HNYGGDRXX:2:2159:29622:23547	0	RN7SL	87	255	2S20M63N17M	*	0	0	TTTATGCCGATCGGGTGTCCGCGGGTGAACCGGCCCAGG	FFFFFFFFFFFFFFFFFFFFFFFFFFFFFFFFFFFFFFF	NH:i:1	HI:i:1	AS:i:30	nM:i:0	NM:i:0	MD:Z:37	jM:B:c,0	jI:B:i,107,169	DG:Z:RN7SL,RN7SL,2	NG:i:2
A00208:119:HNYGGDRXX:2:2175:32506:36276	0	RN7SL	82	255	2S34M50N39M8S	*	0	0	TTTGCGCTATGCCGATCGGGTGTCCGCACTAAGTTCGGAGGGGTGAACCGGCCCAGGTCGGAAACGGAGCAGATCGGAAGAGC	,,FFFFFF:FFFFFF,FFFFFFFFFFFFFF:FFF,FFFFF:F,FFF,FFF:FFFFFFFFFFF,,FFF::FF,FFF,FF,FFFF	NH:i:1	HI:i:1	AS:i:64	nM:i:1	NM:i:1	MD:Z:70G2	jM:B:c,0	jI:B:i,116,165	DG:Z:RN7SL,RN7SL,2	NG:i:2
A00208:119:HNYGGDRXX:2:2163:24822:31015	0	RN7SL	88	255	3S13M74N20M	*	0	0	TTCATGCCGATCGGGTAACCGGCCCAGGTCGGAAAC	FFFFFFFFF:FFFFFFFFFFFFFFF:FFFFFFFFFF	NH:i:1	HI:i:1	AS:i:26	nM:i:0	NM:i:0	MD:Z:33	jM:B:c,0	jI:B:i,101,174	DG:Z:RN7SL,RN7SL,2	NG:i:2
A00208:119:HNYGGDRXX:2:2137:32407:33755	2048	RN7SL	80	255	38M3N45M	*	0	0	AGTGCGCTATGCCGATCGGGTGTCCGCACTAAGTGCGGCAATATGGTGACCTCCCGGGAGCGGGGGACCACCAGGTTGCCTAA	:F,FFFFFFFFFFFF:FFFFFFFFFFFF:FFFFFFFFFFFFFFFFFFFFFFFFFFF:FFFFFFFFF:FFFFFFFFFFFFFFFF	NH:i:1	HI:i:1	AS:i:31	nM:i:1	NM:i:1	MD:Z:34T3	jM:B:c,-1	jI:B:i,-1	DG:Z:RN7SL,RN7SL,3	NG:i:3
A00208:119:HNYGGDRXX:2:2139:27859:32800	0	RN7SL	95	255	3S18M3N24M	*	0	0	CTTTCGGGTGTCCGCACTAAGGGCATCAATATGGTGACCTCCCGG	FFFFFFFFFFFFFFF:FFFFFFFFFFFFFFFFFFFFFFFFFFFFF	NH:i:1	HI:i:1	AS:i:37	nM:i:0	NM:i:0	MD:Z:42	jM:B:c,0	jI:B:i,113,115	DG:Z:RN7SL,RN7SL,3	NG:i:3
A00208:119:HNYGGDRXX:2:2234:23520:21778	0	RN7SL	87	255	2S23M3N57M1S	*	0	0	GTTATGCCGATCGGGTGTCCGCACTTTCGGCATCAATATGGTGACCTCCCGGGAGCGGGGGACCACCAGGTTGCCTAAGGAGA	FFFFFFFFFFFFFFFFFFFFFFFFFFFFFFFFFFFFFFFFFFFFFFFFFFFFFFFFFFFFFFFFFFFFFFFFFFFFFFFFF:F	NH:i:1	HI:i:1	AS:i:74	nM:i:0	NM:i:0	MD:Z:80	jM:B:c,0	jI:B:i,110,112	DG:Z:RN7SL,RN7SL,3	NG:i:3
A00208:119:HNYGGDRXX:2:2169:16776:6245	0	RN7SL	171	255	4S26M16N37M16S	*	0	0	TTTCGGTGAACCGGCCCAGGTCGGAAACGGCGTGCTGATCAGTAGTGGGATCGCGCCTGTGAATAGCAGATCGGAAGAGCGGT	FFFFFFFFFFFFFFFFF:FFFFFFFFFFFFFFFFFFFFFFFFFFFFFFFFFFFFFFF,FFFFFFFFFF:FFFFFFFFFFFFFF	NH:i:1	HI:i:1	AS:i:57	nM:i:0	NM:i:0	MD:Z:63	jM:B:c,0	jI:B:i,197,212	DG:Z:RN7SL,RN7SL,5	NG:i:4
A00208:119:HNYGGDRXX:2:2110:19117:6887	0	RN7SL	169	255	3S54M5N26M	*	0	0	TTTGGGGTGAACCGGCCCAGGTCGGAAACGGAGCAGGACAAAACTCCCGTGCTGATCTGGGATCGCGCCTGTGAATAGCCACT	FFFFFFFFFFFFFFFFFFFFFFFFFFFFFFFFFFFFF,FFFFFFFFFFFFFFFFFFFFFFFFFFFFFFFFFFFFFFFFFFFFF	NH:i:1	HI:i:1	AS:i:72	nM:i:1	NM:i:1	MD:Z:34T45	jM:B:c,0	jI:B:i,223,227	DG:Z:RN7SL,RN7SL,5	NG:i:4
A00208:119:HNYGGDRXX:2:2107:15655:4773	0	RN7SL	169	255	4S33M38N10M	*	0	0	TTTTGGGGTGAACCGGCCCAGGTCGGAAACGGAGCAGTGTGAATAGC	FFFFFFFFFFFFFFFFFFFFFFFFFFFFFFFFFFFFFFFFFFFFFFF	NH:i:1	HI:i:1	AS:i:37	nM:i:0	NM:i:0	MD:Z:43	jM:B:c,0	jI:B:i,202,239	DG:Z:RN7SL,RN7SL,5	NG:i:4
A00208:119:HNYGGDRXX:2:2106:14461:25723	0	RN7SL	169	255	4S33M38N10M	*	0	0	TTTTGGGGTGAACCGGCCCAGGTCGGAAACGGAGCAGTGTGAATAGC	FFFFFFFFFFFFFFFFFFFFFFFFFFFF:FFFFFFFFFFFFFFFFFF	NH:i:1	HI:i:1	AS:i:37	nM:i:0	NM:i:0	MD:Z:43	jM:B:c,0	jI:B:i,202,239	DG:Z:RN7SL,RN7SL,5	NG:i:4
A00208:119:HNYGGDRXX:2:2253:12753:17816	0	RN7SL	165	255	3S32M48N14M	*	0	0	TTTAGGAGGGGTGAACCGGCCCAGGTCGGAAACGGATAGCCACTGCACT	FFFFFFFFFFFFFFFFFFFFFFFFFFFFFFFFFFFFFFFFFFFFFFFFF	NH:i:1	HI:i:1	AS:i:39	nM:i:0	NM:i:0	MD:Z:46	jM:B:c,0	jI:B:i,197,244	DG:Z:RN7SL,RN7SL,5	NG:i:4
