# Supplementary material for: Chemical reversible crosslinking enables measurement of RNA 3D distances and alternative conformations in cells
Source: Nat Commun. 2022 Feb 17;13:911. doi: 10.1038/s41467-022-28602-3 (PMC8854666; doi:10.1038/s41467-022-28602-3)
Supplement: Supplementary file 3 — Source Data [file 41467_2022_28602_MOESM3_ESM.zip › Source Data/Source Data SI/sfig8d/all_RN7SL_exo_genome_crssant/all_RN7SL_SHARC_exo_prigap1_filtered_mod.cliques.t_o0.1_dg.bedpe]

RN7SL	79	107	RN7SL	228	250	RN7SL,RN7SL,0,0.677	21	+	+
RN7SL	122	139	RN7SL	144	163	RN7SL,RN7SL,1,0.688	12	+	+
RN7SL	86	116	RN7SL	166	198	RN7SL,RN7SL,2,0.395	11	+	+
RN7SL	87	113	RN7SL	116	166	RN7SL,RN7SL,3,0.110	3	+	+
RN7SL	169	202	RN7SL	240	250	RN7SL,RN7SL,5,0.223	5	+	+
