# Supplementary material for: Chemical reversible crosslinking enables measurement of RNA 3D distances and alternative conformations in cells
Source: Nat Commun. 2022 Feb 17;13:911. doi: 10.1038/s41467-022-28602-3 (PMC8854666; doi:10.1038/s41467-022-28602-3)
Supplement: Supplementary file 3 — Source Data [file 41467_2022_28602_MOESM3_ESM.zip › Source Data/Source Data SI/sfig8d/all_RN7SL_exo_genome_crssant/all_RN7SL_SHARC_exo_vivo_plus.bedgraph]

RN7SL	0	21	1
RN7SL	21	38	2
RN7SL	38	43	3
RN7SL	43	51	2
RN7SL	51	63	3
RN7SL	63	66	2
RN7SL	66	76	3
RN7SL	76	78	8
RN7SL	78	79	14
RN7SL	79	80	15
RN7SL	80	81	17
RN7SL	81	82	26
RN7SL	82	83	27
RN7SL	83	84	28
RN7SL	84	85	30
RN7SL	85	86	31
RN7SL	86	87	36
RN7SL	87	88	37
RN7SL	88	90	35
RN7SL	90	91	38
RN7SL	91	94	39
RN7SL	94	95	37
RN7SL	95	96	36
RN7SL	96	97	35
RN7SL	97	98	34
RN7SL	98	100	31
RN7SL	100	103	30
RN7SL	103	105	31
RN7SL	105	106	30
RN7SL	106	107	27
RN7SL	107	108	20
RN7SL	108	109	19
RN7SL	109	113	21
RN7SL	113	116	20
RN7SL	116	117	19
RN7SL	117	118	12
RN7SL	118	120	13
RN7SL	120	121	14
RN7SL	121	123	21
RN7SL	123	124	19
RN7SL	124	125	18
RN7SL	125	136	16
RN7SL	136	137	15
RN7SL	137	138	14
RN7SL	138	139	7
RN7SL	139	143	4
RN7SL	143	145	13
RN7SL	145	154	14
RN7SL	154	155	19
RN7SL	155	157	20
RN7SL	157	161	21
RN7SL	161	162	16
RN7SL	162	163	13
RN7SL	163	164	14
RN7SL	164	166	15
RN7SL	166	167	14
RN7SL	167	168	13
RN7SL	168	169	16
RN7SL	169	170	15
RN7SL	170	172	17
RN7SL	172	174	18
RN7SL	174	182	19
RN7SL	182	183	18
RN7SL	183	184	22
RN7SL	184	186	21
RN7SL	186	187	20
RN7SL	187	190	21
RN7SL	190	194	20
RN7SL	194	196	19
RN7SL	196	197	17
RN7SL	197	198	14
RN7SL	198	201	13
RN7SL	201	204	9
RN7SL	204	206	7
RN7SL	206	209	8
RN7SL	209	212	7
RN7SL	212	221	8
RN7SL	221	223	9
RN7SL	223	225	10
RN7SL	225	226	13
RN7SL	226	227	14
RN7SL	227	228	16
RN7SL	228	229	17
RN7SL	229	235	26
RN7SL	235	237	25
RN7SL	237	239	24
RN7SL	239	242	25
RN7SL	242	245	26
RN7SL	245	246	24
RN7SL	246	247	22
RN7SL	247	248	21
RN7SL	248	249	19
RN7SL	249	250	13
RN7SL	250	253	11
RN7SL	253	255	10
RN7SL	255	256	4
RN7SL	256	258	2
RN7SL	258	288	1
