# Supplementary material for: Chemical reversible crosslinking enables measurement of RNA 3D distances and alternative conformations in cells
Source: Nat Commun. 2022 Feb 17;13:911. doi: 10.1038/s41467-022-28602-3 (PMC8854666; doi:10.1038/s41467-022-28602-3)
Supplement: Supplementary file 3 — Source Data [file 41467_2022_28602_MOESM3_ESM.zip › Source Data/Source Data SI/sfig8d/all_RN7SL_genome_crssant/all_RN7SL_SHARC_prigap1_filtered_mod.cliques.t_o0.1.sam]

@HD	VN:1.4	SO:coordinate
@SQ	SN:chr1	LN:248956422
@SQ	SN:chr2	LN:242193529
@SQ	SN:chr3	LN:198295559
@SQ	SN:chr4	LN:190214555
@SQ	SN:chr5	LN:181538259
@SQ	SN:chr6	LN:170805979
@SQ	SN:chr7	LN:159345973
@SQ	SN:chr8	LN:145138636
@SQ	SN:chr9	LN:138394717
@SQ	SN:chr10	LN:133797422
@SQ	SN:chr11	LN:135086622
@SQ	SN:chr12	LN:133275309
@SQ	SN:chr13	LN:114364328
@SQ	SN:chr14	LN:107043718
@SQ	SN:chr15	LN:101991189
@SQ	SN:chr16	LN:90338345
@SQ	SN:chr17	LN:83257441
@SQ	SN:chr18	LN:80373285
@SQ	SN:chr19	LN:58617616
@SQ	SN:chr20	LN:64444167
@SQ	SN:chr21	LN:46709983
@SQ	SN:chr22	LN:50818468
@SQ	SN:chrX	LN:156040895
@SQ	SN:chrY	LN:57227415
@SQ	SN:chrM	LN:16569
@SQ	SN:hs12S	LN:954
@SQ	SN:hs16S	LN:1559
@SQ	SN:hs5S	LN:121
@SQ	SN:hs45S	LN:13357
@SQ	SN:RN7SK	LN:331
@SQ	SN:RN7SL	LN:288
@SQ	SN:hssnRNA	LN:2058
@SQ	SN:RNU7	LN:63
@SQ	SN:RNY	LN:694
@SQ	SN:U3	LN:217
@SQ	SN:U8	LN:136
@SQ	SN:U13	LN:120
@SQ	SN:U14AB	LN:283
@SQ	SN:U17	LN:207
@SQ	SN:229E	LN:27317
@PG	ID:STAR	PN:STAR	VN:2.7.1a	CL:/auto/rcf-proj2/zl2/minjiez/software/STAR-2.7.1a/bin/Linux_x86_64/STAR   --runMode alignReads   --runThreadN 8   --genomeDir /scratch/kongpanl/corona_star_indices/hg38mask14add_229E_staridx   --genomeLoad NoSharedMemory   --readFilesIn /scratch/kongpanl/20201218_corona_NovaSeq/all_min20/229E_gRNA_SHARC_exo.fastq      --outFileNamePrefix 229E_gRNA_SHARC_exo   --outReadsUnmapped Fastx   --outSAMtype BAM   Unsorted   SortedByCoordinate      --outSAMattributes All      --outFilterMultimapNmax 10   --outFilterScoreMinOverLread 0   --scoreGap 0   --scoreGapNoncan 0   --scoreGapGCAG 0   --scoreGapATAC 0   --scoreGenomicLengthLog2scale -1   --alignIntronMin 1   --chimSegmentMin 5   --chimScoreDropMax 80   --chimScoreJunctionNonGTAG 0   --chimJunctionOverhangMin 5   --chimOutType WithinBAM   HardClip      --chimNonchimScoreDropMin 20
@CO	user command line: /auto/rcf-proj2/zl2/minjiez/software/STAR-2.7.1a/bin/Linux_x86_64/STAR --runThreadN 8 --runMode alignReads --genomeDir /scratch/kongpanl/corona_star_indices/hg38mask14add_229E_staridx --readFilesIn /scratch/kongpanl/20201218_corona_NovaSeq/all_min20/229E_gRNA_SHARC_exo.fastq --outFileNamePrefix 229E_gRNA_SHARC_exo --genomeLoad NoSharedMemory --outReadsUnmapped Fastx --outFilterMultimapNmax 10 --outFilterScoreMinOverLread 0 --outSAMattributes All --outSAMtype BAM Unsorted SortedByCoordinate --alignIntronMin 1 --scoreGap 0 --scoreGapNoncan 0 --scoreGapGCAG 0 --scoreGapATAC 0 --scoreGenomicLengthLog2scale -1 --chimOutType WithinBAM HardClip --chimSegmentMin 5 --chimJunctionOverhangMin 5 --chimScoreJunctionNonGTAG 0 --chimScoreDropMax 80 --chimNonchimScoreDropMin 20
A00208:119:HNYGGDRXX:2:2145:29324:32675	0	RN7SL	77	255	1S31M122N51M	*	0	0	TTGTAGTGCGCTATGCCGATCGGGTGTCCGCAGGATCGCGCCTGTGAATAGCCACTGCACTCCAGCCTGGGCAACATAGCGAG	FFFFFFFFFFFFFFFFFFFFFFFFFFFFFFFFFFFFFFFFFFFFFFFFFFFFFFFFFFFFFFFFFFFFFFFFFFFFFFFFFFF	NH:i:1	HI:i:1	AS:i:74	nM:i:0	NM:i:0	MD:Z:82	jM:B:c,0	jI:B:i,108,229	DG:Z:RN7SL,RN7SL,0	NG:i:0
A00208:119:HNYGGDRXX:2:2259:9896:15843	0	RN7SL	77	255	1S30M123N52M	*	0	0	TTGTAGTGCGCTATGCCGATCGGGTGTCCGCGGATCGCGCCTGTGAATAGCCACTGCACTCCAGCCTGGGCAACATAGCGAGA	FFFFFFF:FFFFFFFFFFFFFFFFFFFFFFFFFFFFFFFFFFFFFFFFF:FFFFFFFFFFFFFFFFFFFFFFFFFFFFFFFFF	NH:i:1	HI:i:1	AS:i:74	nM:i:0	NM:i:0	MD:Z:82	jM:B:c,0	jI:B:i,107,229	DG:Z:RN7SL,RN7SL,0	NG:i:0
A00208:119:HNYGGDRXX:2:2173:13051:2394	0	RN7SL	77	255	3S31M122N29M	*	0	0	TTTTGTAGTGCGCTATGCCGATCGGGTGTCCGCAGGATCGCGCCTGTGAATAGCCACTGCACT	FFFFFFFFFFFFFFFFFFFFFFFFFFFFFFFFFFFFFFFFFFFFFFFFFFFFFFFFFFFFFFF	NH:i:1	HI:i:1	AS:i:52	nM:i:0	NM:i:0	MD:Z:60	jM:B:c,0	jI:B:i,108,229	DG:Z:RN7SL,RN7SL,0	NG:i:0
A00208:119:HNYGGDRXX:2:2236:28031:33317	0	RN7SL	77	255	2S31M122N28M	*	0	0	TTTGTAGTGCGCTATGCCGATCGGGTGTCCGCAGGATCGCGCCTGTGAATAGCCACTGCAC	FFFFFFFFFFFFFFFFFFFFFFFFFFFFFFFFFFFFFFFFFFFFFFFFFFFFFFFFFFFFF	NH:i:1	HI:i:1	AS:i:52	nM:i:0	NM:i:0	MD:Z:59	jM:B:c,0	jI:B:i,108,229	DG:Z:RN7SL,RN7SL,0	NG:i:0
A00208:119:HNYGGDRXX:2:2134:27877:35430	0	RN7SL	76	255	30M124N29M	*	0	0	CTGTAGTGCGCTATGCCGATCGGGTGTCCGGGATCGCGCCTGTGAATAGCCACTGCACT	FFFFFFFFFFFFFFFFFFFFFFFFFFFFFFFFFFFFFFFFFFFFFFFFFFFFFFFFFFF	NH:i:1	HI:i:1	AS:i:25	nM:i:0	NM:i:0	MD:Z:30	jM:B:c,-1	jI:B:i,-1	DG:Z:RN7SL,RN7SL,0	NG:i:0
A00208:119:HNYGGDRXX:2:2134:27932:35336	0	RN7SL	76	255	30M124N29M	*	0	0	CTGTAGTGCGCTATGCCGATCGGGTGTCCGGGATCGCGCCTGTGAATAGCCACTGCACT	FFFF:FFFFFFFFFFFFFFFFFFFFFFFFFFFFFFF:FFFFFFFFFFFFFFFFFFFFFF	NH:i:1	HI:i:1	AS:i:25	nM:i:0	NM:i:0	MD:Z:30	jM:B:c,-1	jI:B:i,-1	DG:Z:RN7SL,RN7SL,0	NG:i:0
A00208:119:HNYGGDRXX:2:2148:6831:9878	0	RN7SL	76	255	50M104N33M	*	0	0	CTGTAGTGCGCTATGCCGATCGGGTGTCCGCACTAAGTTCGGCATCAATAGGATCGCGCCTGTGAATAGCCACTGCACTCCAG	FFFFFFFFFFFFFFFFFFFFFFFFFFFFFFFFFFFFFFFF:FFFFFFFFF:FFFF:FFFFFFFFF:FFFFFFFFFFFFFFFFF	NH:i:1	HI:i:1	AS:i:75	nM:i:0	NM:i:0	MD:Z:83	jM:B:c,0	jI:B:i,126,229	DG:Z:RN7SL,RN7SL,0	NG:i:0
A00208:119:HNYGGDRXX:2:2210:24424:26663	0	RN7SL	70	255	2S40M120N27M14S	*	0	0	TCTCTGGGCTGTAGTGCGCTATGCCGATCGGGTGTCCGCACTGGATCGCGCCTGTGAATAGCCACTGCAGATCGGAAGAGCGG	FFFFFFFFFFFFFFFFFFFFFFFFFFFFFFFFFFFFFFFFFFFFFFFFFFFFFFFFFFFFFFFFFFFFFFFFFFFF:FFFFFF	NH:i:1	HI:i:1	AS:i:59	nM:i:0	NM:i:0	MD:Z:67	jM:B:c,0	jI:B:i,110,229	DG:Z:RN7SL,RN7SL,0	NG:i:0
A00208:119:HNYGGDRXX:2:2275:22073:35931	0	RN7SL	99	255	4S47M70N32M	*	0	0	TTTTGTGTCCGCACTAAGTTCGGCATCAATATGGTGACCTCCCGGGAGCGGGCTGATCAGTAGTGGGATCGCGCCTGTGAATA	FFFFFFFFFFFFFFFFFFFFFFFF:FFFFFFFFFFFFFFFFFFFFFFFFFFFFFFFFFFFFFFFFFFFFFFFFFFFFFFFFFF	NH:i:1	HI:i:1	AS:i:72	nM:i:0	NM:i:0	MD:Z:79	jM:B:c,0	jI:B:i,146,215	DG:Z:RN7SL,RN7SL,0	NG:i:0
A00208:119:HNYGGDRXX:2:2109:19840:18975	2048	RN7SL	79	255	28M118N33M	*	0	0	TAGTGCGCTATGCCGATCGGGTGTCCGCTAGTGGGATCGCGCCTGTGAATAGCCACTGCAC	FFFFFFFFFFFFFFFFFFFFFFFFFFFFFFFFFFFFFFFFFFFFFFFFFFFFFFFFFFFFF	NH:i:1	HI:i:1	AS:i:23	nM:i:0	NM:i:0	MD:Z:28	jM:B:c,-1	jI:B:i,-1	DG:Z:RN7SL,RN7SL,0	NG:i:0
A00208:119:HNYGGDRXX:2:2110:23800:22482	0	RN7SL	79	255	2S31M120N26M	*	0	0	TTTAGTGCGCTATGCCGATCGGGTGTCCGCACTGGATCGCGCCTGTGAATAGCCACTGC	FFFFFFFFFFFFFFFFFFFFFFFFFFFFFFFFFFFFFFFFFFFFFFFFFFFFFFFFF:F	NH:i:1	HI:i:1	AS:i:50	nM:i:0	NM:i:0	MD:Z:57	jM:B:c,0	jI:B:i,110,229	DG:Z:RN7SL,RN7SL,0	NG:i:0
A00208:119:HNYGGDRXX:2:2176:6352:6292	0	RN7SL	87	255	2S40M103N27M14S	*	0	0	TTTATGCCGATCGGGTGTCCGCACTAAGTTCGGCATCAATATGGATCGCGCCTGTGAATAGCCACTGCAGATCCGGAAGAGCG	FFFFFFFFFFFFFFFFFFFFFFFFFFFFFFFFFFFFFFFFFFFFFFFFFFFFFFFFFFFFFFFFFFFFF:FFFFFFFFFFFFF	NH:i:1	HI:i:1	AS:i:60	nM:i:0	NM:i:0	MD:Z:67	jM:B:c,0	jI:B:i,127,229	DG:Z:RN7SL,RN7SL,0	NG:i:0
A00208:119:HNYGGDRXX:2:2247:24062:22341	0	RN7SL	82	255	2S36M95N45M	*	0	0	TTTGCGCTATGCCGATCGGGTGTCCGCACTAAGTTCGGCGTGCTGATCAGTAGTGGGATCGCGCCTGTGAATAGCCACTGCAC	FFFFFFFFFFFFFFFFFFFFFFFFFFFFFFFFFFFFFFFFFFFFFFFFFFFFFFFFFFFFFFFFFFFFFFFFFFFFFFFFFFF	NH:i:1	HI:i:1	AS:i:74	nM:i:0	NM:i:0	MD:Z:81	jM:B:c,0	jI:B:i,118,212	DG:Z:RN7SL,RN7SL,0	NG:i:0
A00208:119:HNYGGDRXX:2:2166:29017:29512	2048	RN7SL	80	255	30M90N50M	*	0	0	AGTGCGCTATGCCGATCGGGTGTCCGCACTAGGTCAAAACTCCCGTGCTGATCAGTAGTGGGATCGCGCCTGTGAATAGC	FFFF:FFFFFFFFFFFFFFFFFFFFFFFFFFFFFFFFFFFFFFFFFFFFFFFFFFFFFFFFFFFFFF:FFFFFFFFFFFF	NH:i:1	HI:i:1	AS:i:25	nM:i:0	NM:i:0	MD:Z:30	jM:B:c,-1	jI:B:i,-1	DG:Z:RN7SL,RN7SL,0	NG:i:0
A00208:119:HNYGGDRXX:2:2147:12717:20979	2048	RN7SL	85	255	33M84N46M	*	0	0	GCTATGCCGATCGGGTGTCCGCACTAAGTTCGGGTCAAAACTCCCGTGCTGATCAGTAGTGGGATCGCGCCTGTGAATA	FF::FFFFFFFFFFF,FFFFFFFFFFFFFFFFFFFFFFFFFFFFFFFFFFFFFFFFFFFFFFFFFFFFFFFFFFFF:F:	NH:i:1	HI:i:1	AS:i:28	nM:i:0	NM:i:0	MD:Z:33	jM:B:c,-1	jI:B:i,-1	DG:Z:RN7SL,RN7SL,0	NG:i:0
A00208:119:HNYGGDRXX:2:2142:23411:33144	2048	RN7SL	92	255	38M77N42M	*	0	0	CGATCGGGTGTCCGCACTAAGTTCGGCATCAATATGGTAACTCCCGTGCTGATCAGTAGTGGGATCGCGCCTGTGAATAG	FFFFFFFFFFFFFFFFFFFFFFFFFFFFFFFFFFFFFFFFFFFFFFFFFFFFFFFFFFFFFFFFFFFFFFFFFFFF:FFF	NH:i:1	HI:i:1	AS:i:33	nM:i:0	NM:i:0	MD:Z:38	jM:B:c,-1	jI:B:i,-1	DG:Z:RN7SL,RN7SL,0	NG:i:0
A00208:119:HNYGGDRXX:2:2254:11577:29622	2048	RN7SL	79	255	28M98N53M	*	0	0	TAGTGCGCTATGCCGATCGGGTGTCCGCAAAACTCCCGTGCTGATCAGTAGTGGGATCGCGCCTGTGAATAGCCACTGCAC	F:FFFFFFF:FFFFFFFFFFFFFFFFFFFFFFFFFFFF:FFFFFFFFFFFFFFFFFFFFFFFFFFFFF:F:FFFFFFFFFF	NH:i:1	HI:i:1	AS:i:23	nM:i:0	NM:i:0	MD:Z:28	jM:B:c,-1	jI:B:i,-1	DG:Z:RN7SL,RN7SL,0	NG:i:0
A00208:119:HNYGGDRXX:2:2158:23511:10175	0	RN7SL	79	255	1S26M124N36M20S	*	0	0	TTAGTGCGCTATGCCGATCGGGTGTCCGGGATCGCGCCTGTGAATAGCCACTGCACTCCAGCCAACATCAATAGGGCCATGAC	FFFFFFFFFFFFFFFFFFFFFFFFFFFFFFFFFFFFFFFFFFFFFFFFFFFFFFFFFFFFFFFFFFFFFFFFFFFFFFFFFFF	NH:i:1	HI:i:1	AS:i:54	nM:i:0	NM:i:0	MD:Z:62	jM:B:c,0	jI:B:i,105,228	DG:Z:RN7SL,RN7SL,0	NG:i:0
A00208:119:HNYGGDRXX:2:2134:16495:16125	2048	RN7SL	85	255	36M83N44M	*	0	0	GCTATGCCGATCGGGTGTCCGCACTAAGTTCGGCATCAAAACTCCCGTGCTGATCAGTAGTGGGATCGCGCCTGTGAATA	FFF,FFFFFF:FFFFFFFFFFFFFFFFFFFFFFFFFFFFFFFFFFFF:FFFFFFFFFFFFFFFFFFFFFFFF:FFFFFFF	NH:i:1	HI:i:1	AS:i:31	nM:i:0	NM:i:0	MD:Z:36	jM:B:c,-1	jI:B:i,-1	DG:Z:RN7SL,RN7SL,0	NG:i:0
A00208:119:HNYGGDRXX:2:2102:13440:21699	2048	RN7SL	85	255	25M83N55M	*	0	0	GCTATGCCGATCGGGTGTCCGCACTACGGATCAGGTCAAAACTCCCGTGCTGATCAGTAGTGGGATCGCGCCTGTGAATA	FFF:FFFFFFFFFFFFFFFFFFFFFFFFFFFFFFFFFFFFFFFFFFFFFFFFFFFFFFFFFFFFFFFFFFFFFFFFFFFF	NH:i:1	HI:i:1	AS:i:20	nM:i:0	NM:i:0	MD:Z:25	jM:B:c,-1	jI:B:i,-1	DG:Z:RN7SL,RN7SL,0	NG:i:0
A00208:119:HNYGGDRXX:2:2161:12726:10473	0	RN7SL	77	255	1S33M120N26M	*	0	0	TTGTAGTGCGCTATGCCGATCGGGTGTCCGCACTGGATCGCGCCTGTGAATAGCCACTGC	FFFFFFFFFFFFFFFFFFFFFFFFFFFFFFFFFFFFFFFFFFFFFFFFFFFFFFFFF:FF	NH:i:1	HI:i:1	AS:i:52	nM:i:0	NM:i:0	MD:Z:59	jM:B:c,0	jI:B:i,110,229	DG:Z:RN7SL,RN7SL,0	NG:i:0
A00208:119:HNYGGDRXX:2:2276:25690:34773	0	RN7SL	64	255	47M96N35M	*	0	0	AGGAGTTCTGGGCTGTAGTGCGCTATGCCGATCGGGTGTCCGCACTAAACTCCCGTGCTGATCAGTAGTGGGATCGCGCCTG	FFFFFFFFFFFFFFFFFFFFFFFFFFFFFFFFFFFFFFFFFFFFFFFFFFFFFFFFFFFFFFFFFFFFFFFFFFFFFFFF,F	NH:i:1	HI:i:1	AS:i:41	nM:i:0	NM:i:0	MD:Z:47	jM:B:c,-1	jI:B:i,-1	DG:Z:RN7SL,RN7SL,0	NG:i:0
A00208:119:HNYGGDRXX:2:2132:8693:14481	0	RN7SL	85	255	40M83N40M	*	0	0	GCTATGCCGATCGGGTGTCCGCACTAAGTTCGGCATCAATACTCCCGTGCTGATCAGTAGTGGGATCGCGCCTGTGAATA	F:FFFFFFFFFFFFFFFFFFFFFFFFFFFFFF:FFFFFF:FFFFF:FFF:F:FFFFFFFFFFFFFFFFFFFF:F:FFFF:	NH:i:1	HI:i:1	AS:i:35	nM:i:0	NM:i:0	MD:Z:40	jM:B:c,-1	jI:B:i,-1	DG:Z:RN7SL,RN7SL,0	NG:i:0
A00208:119:HNYGGDRXX:2:2215:8052:22013	0	RN7SL	79	255	31M120N27M25S	*	0	0	TAGTGCGCTATGCCGATCGGGTGTCCGCACTGGATCGCGCCTGTGAATAGCCACTGCAGATCGGAAAGCGGTTCAGCAGGAAT	FFFFFFFFFFFFFFFFFFFFFFFFFF:FFFFFFFFFFFFFFFFFFFFFFFFFFFFFFF:FFFFFF:F:F:FFFFFFFFFFFFF	NH:i:1	HI:i:1	AS:i:51	nM:i:0	NM:i:0	MD:Z:58	jM:B:c,0	jI:B:i,110,229	DG:Z:RN7SL,RN7SL,0	NG:i:0
A00208:119:HNYGGDRXX:2:2136:22679:10676	0	RN7SL	87	255	2S31M82N39M11S	*	0	0	TTTATGCCGATCGGGTGTCCGCACTAAGTTCGGAGGTCAAAACTCCCGTGCTGATCAGTAGTGGGATCGCGCAGATCGGAAGA	FFFFFFFFFFFFFFFFFFFFFFFFFFFFFFFFFFFFFFFFFFFFFFFFFFFFFFFFFFFFF:FFFFFFFFFFFFFFFFFFFFF	NH:i:1	HI:i:1	AS:i:63	nM:i:0	NM:i:0	MD:Z:70	jM:B:c,0	jI:B:i,118,199	DG:Z:RN7SL,RN7SL,0	NG:i:0
A00208:119:HNYGGDRXX:2:2137:20826:10504	0	RN7SL	87	255	3S37M91N43M	*	0	0	TTATATGCCGATCGGGTGTCCGCACTAAGTTCGGCATCAATGCTGATCAGTAGTGGGATCGCGCCTTTGAATAGCCACTGCAC	FFFFFFFFFFFFFFFFFFFFFFFFFFFFFFFF:FFFFFFFFFFFFFF:FFFFFFFFFFFFFFFFFFFFFF:FFFFFFFFFFFF	NH:i:1	HI:i:1	AS:i:71	nM:i:1	NM:i:1	MD:Z:63G16	jM:B:c,0	jI:B:i,124,214	DG:Z:RN7SL,RN7SL,0	NG:i:0
A00208:119:HNYGGDRXX:2:2270:8169:10003	0	RN7SL	93	255	3S46M88N34M	*	0	0	TCTGATCGGGTGTCCGCACTAAGTTCGGCATCAATATGGTGACCTCCCGGTGGGATCGCGCCTGTGAATAGCCACTGCACTCC	FFFFFFFFFFFFFFFFFFFFFFFFFFFFFFFFFFFFFFFFFFFFFFFFFFFF:FFFFFFFFFFFFFF:FFFFFFFFFFFFFFF	NH:i:1	HI:i:1	AS:i:73	nM:i:0	NM:i:0	MD:Z:80	jM:B:c,0	jI:B:i,139,226	DG:Z:RN7SL,RN7SL,0	NG:i:0
A00208:119:HNYGGDRXX:2:2141:26241:25050	2048	RN7SL	85	255	32M85N46M	*	0	0	GCTATGCCGATCGGGTGTCCGCACTAAGTTCGGTCAAAACTCCCGTGCTGATCAGTAGTGGGATCGCGCCTGTGAATA	FFFFFFFFFFFFFFFFFFFFFFFFFFFFFFFFFFFFFFFFFFFF:FFFFFFFFF:FFFFFFFFFFFFFFFF:FFF:FF	NH:i:1	HI:i:1	AS:i:27	nM:i:0	NM:i:0	MD:Z:32	jM:B:c,-1	jI:B:i,-1	DG:Z:RN7SL,RN7SL,0	NG:i:0
A00208:119:HNYGGDRXX:2:2276:18774:34663	0	RN7SL	90	255	48M66N33M	*	0	0	GCCCTTCGGGTGTCCGCACTAAGTTCGGCATCAATATGGTGACCTCCCCAAAACTCCCGTGCTGATCAGTAGTGGGATCGC	FFFFFFFFFFFFFFFFFFFFFFFFFFFFFFFFFFFFFFFFFFFFFFFFFFFFFF:FFFFFFFFFFFFFFFFFFFFFFFFFF	NH:i:1	HI:i:1	AS:i:38	nM:i:2	NM:i:2	MD:Z:3G0A43	jM:B:c,-1	jI:B:i,-1	DG:Z:RN7SL,RN7SL,0	NG:i:0
A00208:119:HNYGGDRXX:2:2220:8495:2675	2048	RN7SL	75	255	40M92N41M	*	0	0	GCTGTAGTGCGCTATGCCGATCGGGTGTCCGCACTAAGTTAACTCCCGTGCTGATCAGTAGTGGGATCGCGCCTGTGAATA	FFFFFFFFFFFF:FFFFFFFFFFFFFFFFFFFFFFFFFFFFFFFFFFF,FFFFFFFFFFFFFFFF:FFFFFFFFFFFFFFF	NH:i:1	HI:i:1	AS:i:35	nM:i:0	NM:i:0	MD:Z:40	jM:B:c,-1	jI:B:i,-1	DG:Z:RN7SL,RN7SL,0	NG:i:0
A00208:119:HNYGGDRXX:2:2244:32895:33254	2048	RN7SL	85	255	32M83N48M	*	0	0	GCTATGCCGATCGGGTGTCCGCACTAAGTTCGAGGTCAAAACTCCCGTGCTGATCAGTAGTGGGATCGCGCCTGTGAATA	FFFFFFFFFFFFFFFFFFFFFFFFFFFFFFFFFFFFFFFFFFFFFFFFFFFFFFFFFFFFFFFFFFFFFFFFFFFFFFFF	NH:i:1	HI:i:1	AS:i:27	nM:i:0	NM:i:0	MD:Z:32	jM:B:c,-1	jI:B:i,-1	DG:Z:RN7SL,RN7SL,0	NG:i:0
A00208:119:HNYGGDRXX:2:2210:17273:25300	2048	RN7SL	92	255	40M78N39M	*	0	0	CGATCGGGTGTCCGCACTAAGTTCGGCATCAATATGGAGATCCCGTGCTGATCAGTAGTGGGATCGCGCCTGTGAATAG	FFFFFFFFFFFFFFFFFFFFFFFFFFFFFFFFFFFFFFFFFFFFFFFFFFFFFFFFFFFFFFFFFFFFFFFFFFFFFFF	NH:i:1	HI:i:1	AS:i:33	nM:i:1	NM:i:1	MD:Z:37T2	jM:B:c,-1	jI:B:i,-1	DG:Z:RN7SL,RN7SL,0	NG:i:0
A00208:119:HNYGGDRXX:2:2201:16821:26334	2048	RN7SL	85	255	26M94N43M	*	0	0	GCTATGCCGATCGGGTGTCCGCACTAAAAACTCCCGTGCTGATCAGTAGTGGGATCGCGCCTGTGAATA	FFFFFFFFFFFFFFFFFFFFFFFFFFFF:FFFFFFFFFFFFFFFFFFFFFFFFFFFFFFFFFFFFFFFF	NH:i:1	HI:i:1	AS:i:21	nM:i:0	NM:i:0	MD:Z:26	jM:B:c,-1	jI:B:i,-1	DG:Z:RN7SL,RN7SL,0	NG:i:0
A00208:119:HNYGGDRXX:2:2165:20844:36432	0	RN7SL	84	255	39M90N28M	*	0	0	CGCTATGCCGATCGGGTGTCCGCACTAAGTTCGGCATCACGTGCTGATCAGTAGTGGGATCGCGCCT	FFFF,FFFFFFFFFFFFFFFFFFFFFFFFFFFFFFFFFFFFFFFFFFFFFFFFFFFFFFFFFFFFFF	NH:i:1	HI:i:1	AS:i:34	nM:i:0	NM:i:0	MD:Z:39	jM:B:c,-1	jI:B:i,-1	DG:Z:RN7SL,RN7SL,0	NG:i:0
A00208:119:HNYGGDRXX:2:2233:2600:30890	0	RN7SL	87	255	2S37M106N29M15S	*	0	0	TTTATGCCGATCGGGTGTCCGCACTAAGTTCGGCATCAAGGATCGCGCCTGTGAATAGCCACTGCACTAGATCGGAAGAGCGG	FFFFFFFFFFFFFFFFFFFFFFFFFFFFFFFFFFFFFFFFF:FF:FFFFFFFFFFFFFFF:FFFFFFFFFFFFFFF:FFFFFF	NH:i:1	HI:i:1	AS:i:59	nM:i:0	NM:i:0	MD:Z:66	jM:B:c,0	jI:B:i,124,229	DG:Z:RN7SL,RN7SL,0	NG:i:0
A00208:119:HNYGGDRXX:2:2215:18539:36135	2048	RN7SL	80	255	29M96N52M	*	0	0	AGTGCGCTATGCCGATCGGGTGTCCGCACAAAACTCCCGTGCTGATCAGTAGTGGGATCGCGCCTGTGAATAGCCACTGCA	FFFFFF:FFF,FFFFFFFFFFFFFFFFFFFFFFFFFFFFFFFFFFFFFFFFFFFFFFFFFFFFFFFFFFFFFFFFFFF:FF	NH:i:1	HI:i:1	AS:i:24	nM:i:0	NM:i:0	MD:Z:29	jM:B:c,-1	jI:B:i,-1	DG:Z:RN7SL,RN7SL,0	NG:i:0
A00208:119:HNYGGDRXX:2:2118:11568:6872	2048	RN7SL	75	255	39M93N41M	*	0	0	GCTGTAGTGCGCTATGCCGATCGGGTGTCCGCACTAAGTAACTCCCGTGCTGATCAGTAGTGGGATCGCGCCTGTGAATA	FFFFFFFFFFFFFFFFFFFFFFFFFFFFFFFFFFFFFFFFFFFFFFFFFFFFFFFFFFFFFF,FFFF:FFFFFFFFFFFF	NH:i:1	HI:i:1	AS:i:34	nM:i:0	NM:i:0	MD:Z:39	jM:B:c,-1	jI:B:i,-1	DG:Z:RN7SL,RN7SL,0	NG:i:0
A00208:119:HNYGGDRXX:2:2161:16170:18317	2048	RN7SL	92	255	38M78N41M	*	0	0	CGATCGGGTGTCCGCACTAAGTTCGGCATCAATATGGTACTCCCGTGCTGATCAGTAGTGGGATCGCGCCTGTGAATAG	FFFFFFFFFFFFFFFFFFFFFFFFFFFFFFF:F,FFFFFFFFFFF:FF:FFFFFFF:FFFFFFFFFFFFFFFFFFFFFF	NH:i:1	HI:i:1	AS:i:33	nM:i:0	NM:i:0	MD:Z:38	jM:B:c,-1	jI:B:i,-1	DG:Z:RN7SL,RN7SL,0	NG:i:0
A00208:119:HNYGGDRXX:2:2162:1154:25379	2048	RN7SL	86	255	31M91N49M	*	0	0	CTATGCCGATCGGGTGTCCGCACTAAGTTCGACTCCCGTGCTGATCAGTAGTGGGATCGCGCCTGTGAATAGCCACTGCA	FF:FFFFFF:FFFFFFFFFFFFFFFFFFFFFFFFFFFF:FFFFFFFFFFFFFFFFFFFFFFFFFFFFF:FFFFFFFFFFF	NH:i:1	HI:i:1	AS:i:26	nM:i:0	NM:i:0	MD:Z:31	jM:B:c,-1	jI:B:i,-1	DG:Z:RN7SL,RN7SL,0	NG:i:0
A00208:119:HNYGGDRXX:2:2238:12029:5635	0	RN7SL	76	255	8S32M122N20M	*	0	0	TTTGCACTCTGTAGTGCGCTATGCCGATCGGGTGTCCGCAGGATCGCGCCTGTGAATAGC	FFFFFFFFFFFFFFFFFFFFFFFFFFFFFFFFFFFFFFFFFFFFFFFFFFFFFFFFFFFF	NH:i:1	HI:i:1	AS:i:45	nM:i:0	NM:i:0	MD:Z:52	jM:B:c,0	jI:B:i,108,229	DG:Z:RN7SL,RN7SL,0	NG:i:0
A00208:119:HNYGGDRXX:2:2276:11288:29559	2048	RN7SL	84	255	21M80N62M	*	0	0	CGCTATGCCGATCGGGTGTCCGGTCGAAAACGGAGCAGGTCAAAACTCCCGTGCTGATCAGTAGTGGGATCGCGCCTGTGAAT	FFF,FFFFFFFFFFFFFFFFFFFFFFFFFFFFFFFFFFFFFFFFFFFFFFFFFFFFFFFFFFFFFFFFFFFFFFFFFFFFFFF	NH:i:1	HI:i:1	AS:i:17	nM:i:0	NM:i:0	MD:Z:21	jM:B:c,-1	jI:B:i,-1	DG:Z:RN7SL,RN7SL,0	NG:i:0
A00208:119:HNYGGDRXX:2:2277:16550:29528	0	RN7SL	79	255	2S33M117N34M14S	*	0	0	TTTAGTGCGCTATGCCGATCGGGTGTCCGCACTAAGGGATCGCGCCTGTGAATAGCCACTGCACTCCAGATCGGAAGAGCGGT	FFFFFFFFFFFFFFFFFFFFFFFFFFFFFFFFFFFFFFFFFFFFFFFFFFFFFFFFFFFFFFFFFFFFFFFFFFFFFFFFFFF	NH:i:1	HI:i:1	AS:i:59	nM:i:0	NM:i:0	MD:Z:67	jM:B:c,0	jI:B:i,112,228	DG:Z:RN7SL,RN7SL,0	NG:i:0
A00208:119:HNYGGDRXX:2:2210:28031:19570	2048	RN7SL	83	255	35M85N45M	*	0	0	GCGCTATGCCGATCGGGTGTCCGCACTAAGTTCGGTCAAAACTCCCGTGCTGATCAGTAGTGGGATCGCGCCTGTGAATA	FFFFFFFFFF:FFFFFFFFFFFFFFFFFFFFFFFFFFFFFFFFFFFFFFFFFFFF:FFFFFFFFFFFFFFFFFFFFFFFF	NH:i:1	HI:i:1	AS:i:30	nM:i:0	NM:i:0	MD:Z:35	jM:B:c,-1	jI:B:i,-1	DG:Z:RN7SL,RN7SL,0	NG:i:0
A00208:119:HNYGGDRXX:2:2119:8829:9768	0	RN7SL	92	255	40M88N29M	*	0	0	CGATCGGGTGTCCGCACTAAGTTCGGCATCAATATGGAGAATCAGTAGTGGGATCGCGCCTGTGAATAG	FFF:FFFFFFFFFFFFFFFFFFFFFFFFFFFFFFFFFFFFFFFFFFFFFFFFFFFFFFFFFFFFFFFFF	NH:i:1	HI:i:1	AS:i:33	nM:i:1	NM:i:1	MD:Z:37T2	jM:B:c,-1	jI:B:i,-1	DG:Z:RN7SL,RN7SL,0	NG:i:0
A00208:119:HNYGGDRXX:2:2131:5068:3818	0	RN7SL	83	255	6S54M93N23M	*	0	0	TTTTTCGCGATATGCCGATCGGGTGTCCGCACTAAGTTCGGCATCAATATGGTGACCTCCGGATCGCGCCTGTGAATAGCCAC	FFFFFFFFFFFFFFFFFFFFFFFFFFFFFFFFFFFFFFFF:FFFFFFFFFFFFFFFFFFFFFFFFFFFFFFFFFFFFFFFFFF	NH:i:1	HI:i:1	AS:i:68	nM:i:1	NM:i:1	MD:Z:3C73	jM:B:c,0	jI:B:i,137,229	DG:Z:RN7SL,RN7SL,0	NG:i:0
A00208:119:HNYGGDRXX:2:2207:21251:24392	2048	RN7SL	85	255	32M83N48M	*	0	0	GCTCTGCCGATCGGGTGTCCGCACTAAGTTCGAGGTCAAAACTCCCGTGCTGATCAGTAGTGGGATCGCGCCTGTGAATA	FFF,FFFFFFFFFFFFFFFFFFFFF:FFFFFFFFFFFFFFFFFFFFFFFFFFFFFFF,FFFFFFFFFFFFFFFFF:FFFF	NH:i:1	HI:i:1	AS:i:25	nM:i:1	NM:i:1	MD:Z:3A28	jM:B:c,-1	jI:B:i,-1	DG:Z:RN7SL,RN7SL,0	NG:i:0
A00208:119:HNYGGDRXX:2:2231:32877:24862	0	RN7SL	87	255	3S20M119N30M	*	0	0	TTTTATGCCGATCGGGTGTCCGCAGTGGGATCGCGCCTGTGAATAGCCACTGC	FF:FFFFFF:FFFFFFFFFFFFFFFFFFFFFFFFFFF,F:FFFFFFFFFF:FF	NH:i:1	HI:i:1	AS:i:43	nM:i:0	NM:i:0	MD:Z:50	jM:B:c,0	jI:B:i,107,225	DG:Z:RN7SL,RN7SL,0	NG:i:0
A00208:119:HNYGGDRXX:2:2246:19849:28823	0	RN7SL	85	255	42M80N41M	*	0	0	GCTATGCCGATCGGGTGTCCGCACTAAGTTCGGCATCAATATAACTCCCGTACTGATCAGTAGTGGGATCGCGCCTGTGAATA	FFF,FFFFFF,FFFFFFFFFFFFFFFFFFFFFFFFFFFFFFFFFFFFFFFF,FFFFFFFFFFFFFFFFFFFFFFFFFFFF,FF	NH:i:1	HI:i:1	AS:i:37	nM:i:0	NM:i:0	MD:Z:42	jM:B:c,-1	jI:B:i,-1	DG:Z:RN7SL,RN7SL,0	NG:i:0
A00208:119:HNYGGDRXX:2:2211:9100:35822	0	RN7SL	79	255	2S28M123N26M	*	0	0	TTTAGTGCGCTATGCCGATCGGGTGTCCGCGGATCGCGCCTGTGAATAGCCACTGC	FFFFFFFF:FFFFFFF:FF,F:F:FFF:F::FFFFF:FFFF:F:FFFF,F:FFFFF	NH:i:1	HI:i:1	AS:i:47	nM:i:0	NM:i:0	MD:Z:54	jM:B:c,0	jI:B:i,107,229	DG:Z:RN7SL,RN7SL,0	NG:i:0
A00208:119:HNYGGDRXX:2:2249:16703:23469	2048	RN7SL	85	255	32M82N49M	*	0	0	GCTATGCCGATCGGGTGTCCGCACTAAGTTCGCAGGTCAAAACTCCCGTGCTGATCAGTAGTGGGATCGCGCCTGTGAATA	FFFFFFFFFF:FFFFFFFFFFFFFFFFFFFFFFFFFFFFFFFFFFFFFFFFFFFFFFFFFFFFFFFFFFFFFFFFFFFFFF	NH:i:1	HI:i:1	AS:i:27	nM:i:0	NM:i:0	MD:Z:32	jM:B:c,-1	jI:B:i,-1	DG:Z:RN7SL,RN7SL,0	NG:i:0
A00208:119:HNYGGDRXX:2:2234:23900:36088	2048	RN7SL	92	255	31M77N49M	*	0	0	CGATCGGGTGTCCGCACTAAGTTCGGCATCAAGGTCAAAACTCCCGTGCTGATCAGTAGTGGGATCGCGCCTGTGAATAG	FFFFFFFFFFFFFFFFFFFFFFFFFFFFFFFFFFFFFFFFFFFFFFFFFFFFFFFFFFFFFFFFFFFFFFFFFFFFFFFF	NH:i:1	HI:i:1	AS:i:26	nM:i:0	NM:i:0	MD:Z:31	jM:B:c,-1	jI:B:i,-1	DG:Z:RN7SL,RN7SL,0	NG:i:0
A00208:119:HNYGGDRXX:2:2161:5321:29904	0	RN7SL	92	255	40M78N39M	*	0	0	CGATCGGGTGTCCGCACTAAGTTCGGCATCAATATGGAGATCTCGTGCTGATCAGTAGTGGGATCGCGCCTGTGAATAG	FFFFFFFFFFFFFFFFFFFFFFFF:FFFFFFFFFFFFFFFFFFFF:FFFFFFFFFFFFFFFFFFFFFFFFFFFFFFFFF	NH:i:1	HI:i:1	AS:i:33	nM:i:1	NM:i:1	MD:Z:37T2	jM:B:c,-1	jI:B:i,-1	DG:Z:RN7SL,RN7SL,0	NG:i:0
A00208:119:HNYGGDRXX:2:2159:19488:29982	2048	RN7SL	92	255	38M78N41M	*	0	0	CGATCGGGTGTCCGCACTAAGTTCGGCATCAATATGGTACTCCCGTGCTGATCAGTAGTGGGATCGCGCCTGTGAATAG	FFFFFFFFFFFFFFFFFFFFFFFFFFFFFFFFFFFFFFFFFFFFFFFF,FFFFFFF:FFFFFFFFFFFFFFFFFF:FFF	NH:i:1	HI:i:1	AS:i:33	nM:i:0	NM:i:0	MD:Z:38	jM:B:c,-1	jI:B:i,-1	DG:Z:RN7SL,RN7SL,0	NG:i:0
A00208:119:HNYGGDRXX:2:2210:30364:1063	2048	RN7SL	83	255	36M84N45M	*	0	0	GCGCTATGCCGATCGGGTGTCCGCACTAAGTTCGGCTCAAAACTCCCGTGCTGATCAGTAGTGGGATCGCGCCTGTGAATA	F,FFFFFFFFFFFFFFFFFFFFFFFFFFFFFFFFFFFFFFFFFFFFFFFFFFFFFFFFF:FFFFFFFFFFFFFFFFFFFFF	NH:i:1	HI:i:1	AS:i:31	nM:i:0	NM:i:0	MD:Z:36	jM:B:c,-1	jI:B:i,-1	DG:Z:RN7SL,RN7SL,0	NG:i:0
A00208:119:HNYGGDRXX:2:2220:31331:33771	0	RN7SL	79	255	2S42M79N39M	*	0	0	TTTAGTGCGCTATGCCGATCGGGTGTCCGCACTAAGTTCGGCATAGGTCAAAACTCCCGTGCTGATCAGTAGTGGGATCGCGC	FFFFFFFFFFF:FFFFFFFFFFFFFFFFFFFFFFFFFFFFFFFFFFFFFFFFFFFFFFFFFFFFFFFFFFFFFFFFFFFFFFF	NH:i:1	HI:i:1	AS:i:74	nM:i:0	NM:i:0	MD:Z:81	jM:B:c,0	jI:B:i,121,199	DG:Z:RN7SL,RN7SL,0	NG:i:0
A00208:119:HNYGGDRXX:2:2269:13819:4476	0	RN7SL	85	255	4S23M122N29M	*	0	0	TTTTGCTATGCCGATCGGGTGTCCGCAGGATCGCGCCTGTGAATAGCCACTGCACT	FFFFFFFFFFFFFFFFFFFFFFFFFFFFFFFFFFFFFFFFFFFFFFFFFFFFFFFF	NH:i:1	HI:i:1	AS:i:45	nM:i:0	NM:i:0	MD:Z:52	jM:B:c,0	jI:B:i,108,229	DG:Z:RN7SL,RN7SL,0	NG:i:0
A00208:119:HNYGGDRXX:2:2177:3739:16266	2048	RN7SL	85	255	26M94N43M	*	0	0	GCTATGCCGATCGGGTGTCCGCACTAAAAACTCCCGTGCTGATCAGTAGTGGGATCGCGCCTGTGAATA	FFF:FFFFFFFFFFFFFFFFFFFFFFFFFFFFFFFFFFFFFFFFFFFFFFFFFFFFFFFFFFFFFFFFF	NH:i:1	HI:i:1	AS:i:21	nM:i:0	NM:i:0	MD:Z:26	jM:B:c,-1	jI:B:i,-1	DG:Z:RN7SL,RN7SL,0	NG:i:0
A00208:119:HNYGGDRXX:2:2139:25138:16125	2048	RN7SL	79	255	38M88N45M	*	0	0	TAGTGCGCTATGCCGATCGGGTGTCCGCACTAAGTTCGAAAACTCCCGTGCTGATCAGTAGTGGGATCGCGCCTGTGAATAGC	FFFFFFFFFFFFFFFFFF:FFFFF:FFFFFFFFFFFFFFFFFFFFFFFFFFFFFF:FFFFFFFFFFFFFFFFFFFFFFFFFFF	NH:i:1	HI:i:1	AS:i:33	nM:i:0	NM:i:0	MD:Z:38	jM:B:c,-1	jI:B:i,-1	DG:Z:RN7SL,RN7SL,0	NG:i:0
A00208:119:HNYGGDRXX:2:2219:7518:2331	2048	RN7SL	85	255	25M80N58M	*	0	0	GCTATGCCGATCGGGTGTCCGCACTGAAACGGAGCAGGTCAAAACTCCCGTGCTGATCAGTAGTGGGATCGCGCCTGTGAATA	FFF,FFFFFFFFFFFFFFFFFFFFFFFFFFFFFFFFFFFFFFFFFFFFFFFFFFFFFFFFFFFFFFFFFFFFFFFFFFFF,FF	NH:i:1	HI:i:1	AS:i:20	nM:i:0	NM:i:0	MD:Z:25	jM:B:c,-1	jI:B:i,-1	DG:Z:RN7SL,RN7SL,0	NG:i:0
A00208:119:HNYGGDRXX:2:2105:27624:1204	0	RN7SL	82	255	3S57M90N23M	*	0	0	TTTTGCGCTATGCCGATCGGGTGTCCGCACTAAGTTAGGCATCAATATGGTGACCTCCCGGGGATCGCGCCTGTGAATAGCCA	FFFFFF,FFFFFFFFFFFFFFFFFFFFFFFFFFF:F,FFFFFFFFFFF,F:FFF:FFFFFFF,F:FFFFFFFFFFFFFFFFF:	NH:i:1	HI:i:1	AS:i:71	nM:i:1	NM:i:1	MD:Z:33C46	jM:B:c,0	jI:B:i,139,228	DG:Z:RN7SL,RN7SL,0	NG:i:0
A00208:119:HNYGGDRXX:2:2202:3857:26835	0	RN7SL	99	255	1S39M92N21M	*	0	0	TGTGTCCGCACTAAGTTCGGCATCAATATGGTGACCTCCCGGATCGCGCCTGTGAATAGCC	FFFFFFFFFFFFFFFFFFFFFFFFFFFFFFFFFFFFFFFFFFFFFFFFFFFF,FFFFFFFF	NH:i:1	HI:i:1	AS:i:53	nM:i:0	NM:i:0	MD:Z:60	jM:B:c,0	jI:B:i,138,229	DG:Z:RN7SL,RN7SL,0	NG:i:0
A00208:119:HNYGGDRXX:2:2124:16631:16673	0	RN7SL	87	255	2S21M122N21M	*	0	0	TTTATGCCGATCGGGTGTCCGCAGGATCGCGCCTGTGAATAGCC	FFF:FFFFFFFFFFFFFFFFFFFFFFFFFFFFF,F:FFFFF,FF	NH:i:1	HI:i:1	AS:i:35	nM:i:0	NM:i:0	MD:Z:42	jM:B:c,0	jI:B:i,108,229	DG:Z:RN7SL,RN7SL,0	NG:i:0
A00208:119:HNYGGDRXX:2:2207:21106:23547	2048	RN7SL	85	255	32M83N48M	*	0	0	GCTATGCCGATCGGGTGTCCGCACTAAGTTCGAGGTCAAAACTCCCGTGCTGATCAGTAGTGGGATCGCGCCTGTGAATA	FFFFFFFFFFFFFFFFFFFFFFFFFFFFFFFFFFFFFFFFFFFFFFFFFFFFFFFFFFFFFFFFFFFFFFFFFFFFFFFF	NH:i:1	HI:i:1	AS:i:27	nM:i:0	NM:i:0	MD:Z:32	jM:B:c,-1	jI:B:i,-1	DG:Z:RN7SL,RN7SL,0	NG:i:0
A00208:119:HNYGGDRXX:2:2205:21911:5713	2048	RN7SL	85	255	31M81N51M	*	0	0	GCTATGCCGATCGGGTGTCCGCACTAAGTTCAGCAGGTCAAAACTCCCGTGCTGATCAGTAGTGGGATCGCGCCTGTGAATA	FFFFFFFFFFFFFFFFFFFFFFFFFFFFFFFFFFFFFFFFFFFFFFFFFFFFFFFFFFFFFFFFFFFFFFFFFFFFFFFFFF	NH:i:1	HI:i:1	AS:i:26	nM:i:0	NM:i:0	MD:Z:31	jM:B:c,-1	jI:B:i,-1	DG:Z:RN7SL,RN7SL,0	NG:i:0
A00208:119:HNYGGDRXX:2:2219:25500:32315	0	RN7SL	79	255	2S30M121N51M	*	0	0	TTTAGTGCGCTATGCCGATCGGGTGTCCGCACGGATCGCGCCTGTGAATAGCCACTGCACTCCAGCCTGAGCAACATAGCGAG	FFFFFFFFFFFFFFFFFFFFFFFFFFFFFFFFFFFFFFFFFFFFFFFFFFFFFFFFF:FFFFFFFFFFFFFFFFFFFFFFFFF	NH:i:1	HI:i:1	AS:i:71	nM:i:1	NM:i:1	MD:Z:67G13	jM:B:c,0	jI:B:i,109,229	DG:Z:RN7SL,RN7SL,0	NG:i:0
A00208:119:HNYGGDRXX:2:2178:3893:15530	2048	RN7SL	85	255	28M83N52M	*	0	0	GCTATGCCGATCGGGTGTCCGCACTAAGGAGCAGGTCAAAACTCCCGTGCTGATCAGTAGTGGGATCGCGCCTGTGAATA	FFFFFFFFFFFFFFFFFFFFFFFFFFFFFFFFFFFFFFFFFFFFFFFFFFFFFFFFFFFFFFFFFFFFFFFFFFFFFFFF	NH:i:1	HI:i:1	AS:i:23	nM:i:0	NM:i:0	MD:Z:28	jM:B:c,-1	jI:B:i,-1	DG:Z:RN7SL,RN7SL,0	NG:i:0
A00208:119:HNYGGDRXX:2:2242:22480:10426	2048	RN7SL	75	255	35M100N44M	*	0	0	GCTGTAGTGCGCTATGCCGATCGGGTGTCCGCACTTCCCGTGCTGATCATTAGTGGGATCGCGCCTGTGAATAGCCACT	FFFFFFFFFFFFFFFFFFFFFFFFFFFFFFFFFFFFFFFFFFFFFFFFFFFFFFFFFFFFFFFFFFF:FFFFF:FFFFF	NH:i:1	HI:i:1	AS:i:30	nM:i:0	NM:i:0	MD:Z:35	jM:B:c,-1	jI:B:i,-1	DG:Z:RN7SL,RN7SL,0	NG:i:0
A00208:119:HNYGGDRXX:2:2260:20573:25567	0	RN7SL	74	255	7S33M99N43M	*	0	0	TTTTTCTGGCTGTAGTGCGCTATGCCGATCGGGTGTCCGCAAACTCCCGTGCTGATCAGTAGTGGGATCGCGCCTGTGAATAG	FFFFFFFFFFFFFFFFFFFFFFFFFFFFFFFFFFFFFFFFFFFFFFFFFFFFFFFFFFFFFFFFFFFFFFFFFFFFFFFFFFF	NH:i:1	HI:i:1	AS:i:69	nM:i:0	NM:i:0	MD:Z:76	jM:B:c,0	jI:B:i,107,205	DG:Z:RN7SL,RN7SL,0	NG:i:0
A00208:119:HNYGGDRXX:2:2274:15926:4867	2048	RN7SL	79	255	29M89N53M	*	0	0	TAGTGCGCTATGCCGATCGGGTGTCCGCAAGCAGGTCAAAACTCCCGTGCTGATCAGTAGTGGGATCGCGCCTGTGAATAGC	FFFFFFFFFFF:FFFF:FFFFFFFFFFFFFFFFFFFFFFFFFFFFFFFFFFF:FFFFFFFFFFFFFFFFFFFFF:FFFFFFF	NH:i:1	HI:i:1	AS:i:24	nM:i:0	NM:i:0	MD:Z:29	jM:B:c,-1	jI:B:i,-1	DG:Z:RN7SL,RN7SL,0	NG:i:0
A00208:119:HNYGGDRXX:2:2234:22625:36636	2048	RN7SL	92	255	31M77N49M	*	0	0	CGATCGGGTGTCCGCACTAAGTTCGGCATCAAGGTCAAAACTCCCGTGCTGATCAGTAGTGGGATCGCGCCTGTGAATAG	FFFFFFFFFFFFFFFFFFFFFFFFFFFFFFFFFFFFFFFFFFFFFFFFF,FFFFFFFFFFFFFFFFFFFFFFFFFFFFFF	NH:i:1	HI:i:1	AS:i:26	nM:i:0	NM:i:0	MD:Z:31	jM:B:c,-1	jI:B:i,-1	DG:Z:RN7SL,RN7SL,0	NG:i:0
A00208:119:HNYGGDRXX:2:2251:4526:6793	2048	RN7SL	92	255	18M98N41M	*	0	0	CGATCGGGTGTCCGCACTACTCCCGTGCTGATCAGTAGTGGGATCGCGCCTGTGAATAG	FFFFFFF,FF:F,F,FFFFFFF,FF:,FFFFFFF,FF:F,F:FF::FFF,F,F:FFFF:	NH:i:1	HI:i:1	AS:i:14	nM:i:0	NM:i:0	MD:Z:18	jM:B:c,-1	jI:B:i,-1	DG:Z:RN7SL,RN7SL,0	NG:i:0
A00208:119:HNYGGDRXX:2:2129:31738:8390	2048	RN7SL	85	255	21M114N43M	*	0	0	GCTATGCCGATCGGGTGTCCGATCAGTAGTGGGATCGCGCCTGTGAATAGCCACTGCACTCCAG	FFFFFFFF:FFFFFFFFFFFFFFFFFFF:FFF:FFFFFFFFFFFFFFFF,FFFFFFFFFFFFFF	NH:i:1	HI:i:1	AS:i:17	nM:i:0	NM:i:0	MD:Z:21	jM:B:c,-1	jI:B:i,-1	DG:Z:RN7SL,RN7SL,0	NG:i:0
A00208:119:HNYGGDRXX:2:2117:11568:17331	0	RN7SL	79	255	2S30M121N51M	*	0	0	TTTAGTGCGCTATGCCGATCGGGTGTCCGCACGGATCGCGCCTGTGAATAGCCACTGCACTCCAGCCTGAGCAACATAGCGAG	FFFFFFFFFFFFFFFFFFFFFFFFFFFFFFFFFFFFFFFFFFFFFFFFFFFFFFF:FFFFFFFFFFFF:FFFFFFFFFFFFFF	NH:i:1	HI:i:1	AS:i:71	nM:i:1	NM:i:1	MD:Z:67G13	jM:B:c,0	jI:B:i,109,229	DG:Z:RN7SL,RN7SL,0	NG:i:0
A00208:119:HNYGGDRXX:2:2255:16559:17049	0	RN7SL	54	255	5S64M105N14M	*	0	0	TCCTTGCTTGAGTCCAGGAGTTCTGGGCTGTAGTGCGCTATGCCGATCGGGTGTCCGCACTAAGTTCGGAGTAGTGGGATCGC	FFFFFFFFFFFFFFFFFFFFFFFFFFFFFFFFFFFFFFFFFFFFFFFFFFFFFFFFFFFFFFFFFFFFFFFFFFFFFFFFFFF	NH:i:1	HI:i:1	AS:i:70	nM:i:0	NM:i:0	MD:Z:78	jM:B:c,0	jI:B:i,118,222	DG:Z:RN7SL,RN7SL,0	NG:i:0
A00208:119:HNYGGDRXX:2:2110:18331:2832	2048	RN7SL	90	255	32M78N48M	*	0	0	GCCGATCGGGTGTCCGCACTAAGTTCGGCATCAGGTCAAAACTCCCGTGCTGATCAGTAGTGGGATCGCGCCTGTGAATA	FFFFFFFFFFFFFFFFFFFFFFFFFFFFFFFFFFFFFFFFFFFFFFFFFFFFFFFFFFFFFFFFFFFFFFFF,FFFF,F:	NH:i:1	HI:i:1	AS:i:27	nM:i:0	NM:i:0	MD:Z:32	jM:B:c,-1	jI:B:i,-1	DG:Z:RN7SL,RN7SL,0	NG:i:0
A00208:119:HNYGGDRXX:2:2155:17987:15984	0	RN7SL	77	255	49M86N32M	*	0	0	TGTAGTGCGCTATGCCGATCGGGTGTCCGCACTGAGTTCGGCATCAATACCGTGCTGATCAGTAGTGGGATCGCGCCTGTG	FFF:FFFFFFFFFFFFFFFFFFFFFFFFFFFFFFFFFFFFFFFFFFF:FFFFFFFFFFFFFFFFFF:FFFFFFFFFFFF:F	NH:i:1	HI:i:1	AS:i:41	nM:i:1	NM:i:1	MD:Z:33A15	jM:B:c,-1	jI:B:i,-1	DG:Z:RN7SL,RN7SL,0	NG:i:0
A00208:119:HNYGGDRXX:2:2141:31647:21981	0	RN7SL	77	255	1S52M87N30M	*	0	0	TTGTAGTGCGCTATGCCGATCGGGTGTCCGCACTAAGTTCGGCATCAATATGGGCTGATCAGTAGTGGGATCGCGCCTGTGAA	FFFFFFFFFFFFFFFFFFFFFFFFFFFFFFFFFFFFFFFFFFFFFFFF:FFF,FFFFFFFFFFFFFFFFFF::FFFFFFFFFF	NH:i:1	HI:i:1	AS:i:75	nM:i:0	NM:i:0	MD:Z:82	jM:B:c,0	jI:B:i,129,215	DG:Z:RN7SL,RN7SL,0	NG:i:0
A00208:119:HNYGGDRXX:2:2157:5321:10582	0	RN7SL	79	255	1S28M123N31M	*	0	0	TTAGTGCGCTATGCCGATCGGGTGTCCGCGGATCGCGCCTGTGAATAGCCACTGCACTCC	FFFFFFF,FFFFFFF:FFF:FFFF,FF:F,FFFFFFFFF:F:FFF:F,FFFFFF,FFFF:	NH:i:1	HI:i:1	AS:i:51	nM:i:0	NM:i:0	MD:Z:59	jM:B:c,0	jI:B:i,107,229	DG:Z:RN7SL,RN7SL,0	NG:i:0
A00208:119:HNYGGDRXX:2:2275:19199:18082	2048	RN7SL	85	255	20M82N61M	*	0	0	GCTATGCCGATCGGGTGTCCTCGGAAACGGAGCAGGTCAAAACTCCCGTGCTGATCAGTAGTGGGATCGCGCCTGTGAATA	FFF:FFFFFFFFFFFFFFFFFFFFFFFFFFFFFFFFFFFFFFFFFFFFFFFFFFFFFFFFF:FFFFFF:FFFFFFFFFFFF	NH:i:1	HI:i:1	AS:i:16	nM:i:0	NM:i:0	MD:Z:20	jM:B:c,-1	jI:B:i,-1	DG:Z:RN7SL,RN7SL,0	NG:i:0
A00208:119:HNYGGDRXX:2:2162:15456:14199	0	RN7SL	87	255	3S21M122N35M	*	0	0	TTTTATGCCGATCGGGTGTCCGCAGGATCGCGCCTGTGAATAGCCACTGCACTCCAGCC	FFFFFFFFFFFFFFFFFFFFFFFFFFFFFFFFFFFFFFFFFFFFFFFFFFFFFFFFFFF	NH:i:1	HI:i:1	AS:i:49	nM:i:0	NM:i:0	MD:Z:56	jM:B:c,0	jI:B:i,108,229	DG:Z:RN7SL,RN7SL,0	NG:i:0
A00208:119:HNYGGDRXX:2:2114:1642:29199	2048	RN7SL	75	255	39M93N41M	*	0	0	GCTGTAGTGCGCTATGCCGATCGGGTGTCCGCACTAAGTAACTCCCGTGCTGATCAGTAGTGGGATCGCGCCTGTGAATA	FFFFFFFF:FFFFFFF:FFFFFFFFFFFFFFFFFFFFFFFFFFFFFFFFFFFFFF,FFFFF,:FF:,FFFFFFFFFFFFF	NH:i:1	HI:i:1	AS:i:34	nM:i:0	NM:i:0	MD:Z:39	jM:B:c,-1	jI:B:i,-1	DG:Z:RN7SL,RN7SL,0	NG:i:0
A00208:119:HNYGGDRXX:2:2144:3812:22498	0	RN7SL	99	255	3S39M91N28M13S	*	0	0	TTTGTGTCCGCACTAAGTTCGGCATCAATATGGTGACCTCCCGGGATCGCGCCTGTGAATAGCCACTGCAGATCGGAAGAGCG	FFFFFFFFFFFFFFFFFFFFFFFFFFFFFFFFFFFFFFFFFFFFFFFFFFFFFFFFFFFFFFFFFFFFFFFFFFFFF:FFFFF	NH:i:1	HI:i:1	AS:i:60	nM:i:0	NM:i:0	MD:Z:67	jM:B:c,0	jI:B:i,138,228	DG:Z:RN7SL,RN7SL,0	NG:i:0
A00208:119:HNYGGDRXX:2:2202:28700:16188	2048	RN7SL	80	255	34M89N47M	*	0	0	AGTGCGCTATGCCGATCGGGTGTCCGCACTAAGTTCAAAACTCCCGTGCTGATCAGTAGTGGGATCGCGCCTGTGAATAGC	FFFFFFFFFFF,FFFFFFFFF,FFFFFFFFFFFFFFFFFFFFFFFF:FFFFFFFFFFFFFFFFFFFFFFFFFFFFF,FFFF	NH:i:1	HI:i:1	AS:i:29	nM:i:0	NM:i:0	MD:Z:34	jM:B:c,-1	jI:B:i,-1	DG:Z:RN7SL,RN7SL,0	NG:i:0
A00208:119:HNYGGDRXX:2:2205:18864:8202	0	RN7SL	94	255	1S13M123N26M	*	0	0	CATCGGGTGTCCGCGGATCGCGCCTGTGAATAGCCACTGC	FFFFFFFFFFFFFFFFFFFFFFFFFFFFFFFFFFFFFFFF	NH:i:1	HI:i:1	AS:i:32	nM:i:0	NM:i:0	MD:Z:39	jM:B:c,0	jI:B:i,107,229	DG:Z:RN7SL,RN7SL,0	NG:i:0
A00208:119:HNYGGDRXX:2:2231:13548:13808	2048	RN7SL	85	255	29M83N51M	*	0	0	GCTATGCCGATCGGGTGTCCGCACTAAGTAGCAGGTCAAAACTCCCGTGCTGATCAGTAGTGGGATCGCGCCTGTGAATA	FF,:FFFFFF:FFFFFFFFFFFFFFFFFFFFFFFFFFFFFFFFFFFF,FFFFF:F,F:FFFFFFFFFFFFFF,FFFF,FF	NH:i:1	HI:i:1	AS:i:24	nM:i:0	NM:i:0	MD:Z:29	jM:B:c,-1	jI:B:i,-1	DG:Z:RN7SL,RN7SL,0	NG:i:0
A00208:119:HNYGGDRXX:2:2247:6117:8703	0	RN7SL	79	255	2S28M125N24M	*	0	0	TTTAGTGCGCTATGCCGATCGGGTGTCCGCATCGCGCCTGTGAATAGCCACTGC	FFFFFFFFFFFFFFFFFFFFFFFFFFFFFFFFFFFFFFFFFFFFFFFFFFFFFF	NH:i:1	HI:i:1	AS:i:45	nM:i:0	NM:i:0	MD:Z:52	jM:B:c,0	jI:B:i,107,231	DG:Z:RN7SL,RN7SL,0	NG:i:0
A00208:119:HNYGGDRXX:2:2140:29432:19899	0	RN7SL	93	255	5S24M97N30M	*	0	0	TTTTAGATCGGGTGTCCGCACTAAGTTCGGTGCTGATCAGTAGTGGGATCGCGCCTGTG	FFFFFFFFFFFFFFFF:FFFFFFFF:FFFFFFFFFFFFFFFFFFFFFFFFFFFFFFFFF	NH:i:1	HI:i:1	AS:i:47	nM:i:0	NM:i:0	MD:Z:54	jM:B:c,0	jI:B:i,117,213	DG:Z:RN7SL,RN7SL,0	NG:i:0
A00208:119:HNYGGDRXX:2:2220:32687:22091	0	RN7SL	87	255	2S31M95N39M11S	*	0	0	TTTATGCCGATCGGGTGTCCGCACTAAGTTCGGCGTGCTGATCAGTAGTGGGATCGCGCCTGTGAATAGCCAGATCGGAAGAG	:FFF:FF,FFFFF:FFFFF:FFFFFFFF:F:FFFFFFFFFFFFFF:FFFFFFFFFFFF,FFFFFFFFFFFFFFFFFFFFFFF:	NH:i:1	HI:i:1	AS:i:63	nM:i:0	NM:i:0	MD:Z:70	jM:B:c,0	jI:B:i,118,212	DG:Z:RN7SL,RN7SL,0	NG:i:0
A00208:119:HNYGGDRXX:2:2226:15438:2487	2048	RN7SL	92	255	16M77N64M	*	0	0	CGATCGGGTGTCCGCAGGTCGGAAACGGAGCAGGTCAAAACTCCCGTGCTGATCAGTAGTGGGATCGCGCCTGTGAATAG	FFFFFFFFFFFFFFFFFFFFFFFFFFFFFFFFFFFFFFFFFFFFFFFFFFFFFFFFFFFFFF:FFFFFFFFFFFFFFFFF	NH:i:1	HI:i:1	AS:i:12	nM:i:0	NM:i:0	MD:Z:16	jM:B:c,-1	jI:B:i,-1	DG:Z:RN7SL,RN7SL,0	NG:i:0
A00208:119:HNYGGDRXX:2:2168:27606:5306	0	RN7SL	97	255	5S24M100N35M	*	0	0	AAGGGGGGTGTCCGCACTAAGTTCGGCATTCAGTAGTGGGATCGCGCCTGTGAATAGCCACTGC	FFFFFFFFFFFFFFFFFFFFFFFFFFFFFFFFFFFFFFFFF:FFFFFFFFF:FFFFFFFFFFFF	NH:i:1	HI:i:1	AS:i:52	nM:i:0	NM:i:0	MD:Z:59	jM:B:c,0	jI:B:i,121,220	DG:Z:RN7SL,RN7SL,0	NG:i:0
A00208:119:HNYGGDRXX:2:2131:11677:24690	2048	RN7SL	85	255	30M82N51M	*	0	0	GCTATGCCGATCGGGTGTCCGCACTAAGTTAGCAGGTCAAAACTCCCGTGCTGATCAGTAGTGGGATCGCGCCTGTGAATA	FFF,FFFFFF:FFFFFFFFFFFFFFFFFFFFFF:FFFFFFFF:FFFFFFF::F:FFFFF:FFFFFFFF:FFFFFF:FFFF:	NH:i:1	HI:i:1	AS:i:25	nM:i:0	NM:i:0	MD:Z:30	jM:B:c,-1	jI:B:i,-1	DG:Z:RN7SL,RN7SL,0	NG:i:0
A00208:119:HNYGGDRXX:2:2206:30246:35994	2048	RN7SL	85	255	36M84N43M	*	0	0	GCTATGCCGATCGGGTGTCCGCACTAAGTTCGGCATAAAACTCCCGTGCTGATCAGTAGTGGGATCGCGCCTGTGAATA	FFFFFFFFFFFFFFFFFFFFFFFFFFFFFFFFFFFFFFFFFFF,FFFFFFFFFFFFFFFFFF:FF:FFFFFFFFFF:FF	NH:i:1	HI:i:1	AS:i:31	nM:i:0	NM:i:0	MD:Z:36	jM:B:c,-1	jI:B:i,-1	DG:Z:RN7SL,RN7SL,0	NG:i:0
A00208:119:HNYGGDRXX:2:2165:27651:28119	0	RN7SL	95	255	37M83N35M	*	0	0	TCGGGTGTCCGCACTAAGTTCGGCATCAATATGGAGATGCTGATCAGTAGTGGGATCGCGCCTGTGAATAGC	FFFFFFFFFFFFFFFFFFFFFFFFFFFFFFFFFFFFFFFFFFFFFFFFFFFFFFFFFFFFF:FFFFFFFFFF	NH:i:1	HI:i:1	AS:i:30	nM:i:1	NM:i:1	MD:Z:34T2	jM:B:c,-1	jI:B:i,-1	DG:Z:RN7SL,RN7SL,0	NG:i:0
A00208:119:HNYGGDRXX:2:2221:31530:29324	0	RN7SL	93	255	4S17M69N62M	*	0	0	TTTTGATCGGGTGTCCGCACTGGCCCAGGTCGGAAACGGAGCAGGTCAAAACTCCCGTGCTGATCAGTAGTGGGATCGCGCCT	FFFFFFFFFFFFFFFFFFFFFFFF:FFFFFFFFFFFFFFFFFFFF:FFFFFFFFF:FFF:FFFFFFFFF:FFFFFFFFFFFFF	NH:i:1	HI:i:1	AS:i:72	nM:i:0	NM:i:0	MD:Z:79	jM:B:c,0	jI:B:i,110,178	DG:Z:RN7SL,RN7SL,0	NG:i:0
A00208:119:HNYGGDRXX:2:2213:12418:32330	2048	RN7SL	85	255	32M84N47M	*	0	0	GCTATGCCGATCGGGTGTCCGCACTAAGTTCGGGTCAAAACTCCCGTGCTGATCAGTAGTGGGATCGCGCCTGTGAATA	FFFFFFFFFFFFFFFFFFFFFFFFFFFFFFFFFFFFF:FFFFFFFFFFFFFFFFFF:FFFFFFFFFFFFFF:FFFFFF:	NH:i:1	HI:i:1	AS:i:27	nM:i:0	NM:i:0	MD:Z:32	jM:B:c,-1	jI:B:i,-1	DG:Z:RN7SL,RN7SL,0	NG:i:0
A00208:119:HNYGGDRXX:2:2172:20085:29700	2048	RN7SL	85	255	37M83N43M	*	0	0	GCTATGCCGATCGGGTGTCCGCACTAAGTTCGGCATCAAAACTCCCGTGCTGATCAGTAGTGGGATCGCGCCTGTGAATA	FFF:FFFFFFFFFFFFFFFFFFFFFFFFFFFFFFFFFFFFFFFFFFFFFFFFFFFFFFFFFFFFFFFFFFFFFFFFF,FF	NH:i:1	HI:i:1	AS:i:32	nM:i:0	NM:i:0	MD:Z:37	jM:B:c,-1	jI:B:i,-1	DG:Z:RN7SL,RN7SL,0	NG:i:0
A00208:119:HNYGGDRXX:2:2249:31168:9502	0	RN7SL	79	255	2S31M120N26M	*	0	0	CTTAGTGCGCTATGCCGATCGGGTGTCCGCACTGGATCGCGCCTGTGAATAGCCACTGC	FFFFFFFFFFFFFF:FFFFFFFFFFFFFFFFFFFFFFFFFFF:FF:FFFFFFFFFFFFF	NH:i:1	HI:i:1	AS:i:50	nM:i:0	NM:i:0	MD:Z:57	jM:B:c,0	jI:B:i,110,229	DG:Z:RN7SL,RN7SL,0	NG:i:0
A00208:119:HNYGGDRXX:2:2212:10031:1517	0	RN7SL	79	255	2S28M123N26M	*	0	0	TTTAGTGCGCTATGCCGATCGGGTGTCCGCGGATCGCGCCTGTGAATAGCCACTGC	FFFFFFFFFFFFFFFFFFFFFFFFFFFFFFFFFFFFFFFFFFFFFFFFFFFFFFFF	NH:i:1	HI:i:1	AS:i:47	nM:i:0	NM:i:0	MD:Z:54	jM:B:c,0	jI:B:i,107,229	DG:Z:RN7SL,RN7SL,0	NG:i:0
A00208:119:HNYGGDRXX:2:2118:29360:31360	2048	RN7SL	95	255	27M83N46M	*	0	0	TCGGGTGTCCGCACTAAGTTCGGCATCAAAACTCCCGTGCTGATCAGTAGTGGGATCGCGCCTGTGAATAGCC	FFFFFFFFFFFFFFFFFFFFFFFFFFFFFFFFFFFFFFFFFFFFFFFFFFFFFFFFF,FFFFFFF:FFFFFFF	NH:i:1	HI:i:1	AS:i:22	nM:i:0	NM:i:0	MD:Z:27	jM:B:c,-1	jI:B:i,-1	DG:Z:RN7SL,RN7SL,0	NG:i:0
A00208:119:HNYGGDRXX:2:2149:24243:34773	0	RN7SL	87	255	2S21M91N53M7S	*	0	0	TTTATGCCGATCGGGTGTCCGCACAGGTCAAAACTCCCGTGCTGATCAGTAGTGGGATCGCGCCTGTGAATAGCCAGATCGGA	FFFFFFFFFFFFFFFFFFFFFFFFFFFFFFFFFFFFFFFFFFFFFFFFFFFFFFFFFFFFFFFFFFFFFFFFFFFFFFFFFFF	NH:i:1	HI:i:1	AS:i:67	nM:i:0	NM:i:0	MD:Z:74	jM:B:c,0	jI:B:i,108,198	DG:Z:RN7SL,RN7SL,0	NG:i:0
A00208:119:HNYGGDRXX:2:2139:31711:17926	2048	RN7SL	85	255	28M83N52M	*	0	0	GCTATGCCGATCGGGTGTCCGCACTAAGGAGCAGGTCAAAACTCCCGTGCTGATCAGTAGTGGGATCGCGCCTGTGAATA	FFFFFFFFFFFFFFFFFFFFFFFFFFFFFFFFFFFFFFFFFFFFFFFFFFFFFFFFF:FFFFFFFFFFFFFFFF:FFFFF	NH:i:1	HI:i:1	AS:i:23	nM:i:0	NM:i:0	MD:Z:28	jM:B:c,-1	jI:B:i,-1	DG:Z:RN7SL,RN7SL,0	NG:i:0
A00208:119:HNYGGDRXX:2:2105:32235:7122	2048	RN7SL	85	255	28M83N52M	*	0	0	GCTATGCCGATCGGGTGTCCGCACTAAGGAGCAGGTCAAAACTCCCGTGCTGATCAGTAGTGGGATCGCGCCTGTGAATA	FFFFFFFFFFFFFFFFFFFFFFFFFFFFFFFFFFFFFFF:FFFFFFFFFFFFFFFFFFFFFFFFFFFFFFFFFFFFFFFF	NH:i:1	HI:i:1	AS:i:23	nM:i:0	NM:i:0	MD:Z:28	jM:B:c,-1	jI:B:i,-1	DG:Z:RN7SL,RN7SL,0	NG:i:0
A00208:119:HNYGGDRXX:2:2252:13051:12164	0	RN7SL	89	255	1S28M112N22M	*	0	0	TTGCCGATCGGGTGTCCGCACTAAGTTCGGGGATCGCGCCTGTGAATAGCC	FFFFFFFFFFFFFFFFFFFFFFFFFFFFFFFFFFFFFFFFFFFFFFFFFFF	NH:i:1	HI:i:1	AS:i:43	nM:i:0	NM:i:0	MD:Z:50	jM:B:c,0	jI:B:i,117,228	DG:Z:RN7SL,RN7SL,0	NG:i:0
A00208:119:HNYGGDRXX:2:2107:27434:23015	2048	RN7SL	85	255	37M85N41M	*	0	0	GCTATGCCGATCGGGTGTCCGCACTAAGTTCGGCATCAACTCCCGTGCTGATCAGTAGTGGGATCGCGCCTGTGAATA	FFFFFFFFFFFFFFFFFFFFFFFFFFFFFFFFFFFFFFFFFFFFFFFFFFFFFFFFFFFFFFFFFFFFFFFFFFFFFF	NH:i:1	HI:i:1	AS:i:32	nM:i:0	NM:i:0	MD:Z:37	jM:B:c,-1	jI:B:i,-1	DG:Z:RN7SL,RN7SL,0	NG:i:0
A00208:119:HNYGGDRXX:2:2125:15564:10911	0	RN7SL	79	255	31M111N29M	*	0	0	TAGTGCGCTATGCCGATCGGGTGTCCGCACTTCAGTAGTGGGATCGCGCCTGTGAATAGC	F:FFFFFFF:FFFFFFFFFFFFFFFFFFFFFFFFF:FFFFFFFFFFFFFFFFFFFFFF:F	NH:i:1	HI:i:1	AS:i:26	nM:i:0	NM:i:0	MD:Z:31	jM:B:c,-1	jI:B:i,-1	DG:Z:RN7SL,RN7SL,0	NG:i:0
A00208:119:HNYGGDRXX:2:2216:18710:1141	2048	RN7SL	80	255	29M96N52M	*	0	0	AGTGCGCTATGCCGATCGGGTGTCCGCACAAAACTCCCGTGCTGATCAGTAGTGGGATCGCGCCTGTGAATAGCCACTGCA	FFF:FFFF,FFFFFFFFFFFFFFFFFFFFFFFFFFFFFFFFFFFFFFFFFFFFFFFFFFFFFFFFFFFFFFFFFFFFFF,F	NH:i:1	HI:i:1	AS:i:24	nM:i:0	NM:i:0	MD:Z:29	jM:B:c,-1	jI:B:i,-1	DG:Z:RN7SL,RN7SL,0	NG:i:0
A00208:119:HNYGGDRXX:2:2232:1732:11036	0	RN7SL	87	255	49M75N34M	*	0	0	TATGCCGATCGGGTGTCCGCACTAAGTTCGGCATCAATATGGTGACCTCCCCGTGCTGATCAGTAGTGGGATCGCGCCTGTGA	FFFFFFFFFFFFFFFFFFFFFFFFFFFFFFFFFFFFFFFFFFFFFFFFF:FFFFFFFFFFFF,FFFFFFFFFFFFFFFFFFFF	NH:i:1	HI:i:1	AS:i:76	nM:i:0	NM:i:0	MD:Z:83	jM:B:c,0	jI:B:i,136,210	DG:Z:RN7SL,RN7SL,0	NG:i:0
A00208:119:HNYGGDRXX:2:2106:5755:30279	2048	RN7SL	80	255	31M99N40M	*	0	0	AGTGCGCTATGCCGATCGGGTGTCCGCACTATCCCGTGCTGATCAGTAATGGGATCGCGCCTGTGACTAGC	FFFFFFFF:FFFFFFFFFFFFFFFFFFFFFFFFFFFFFFFFFFFFFFFFFFFFFFFFFFFFFF:FF,FFFF	NH:i:1	HI:i:1	AS:i:26	nM:i:0	NM:i:0	MD:Z:31	jM:B:c,-1	jI:B:i,-1	DG:Z:RN7SL,RN7SL,0	NG:i:0
A00208:119:HNYGGDRXX:2:2224:31042:6903	0	RN7SL	87	255	2S29M113N51M	*	0	0	TTTATGCCGATCGGGTGTCCGCACTAAGTTCGGGATCGCGCCTGTGAATAGCCACTGCACTCCAGCCTGAGCAACATAGCGA	FFFFFFFFFFFFFFFFFF:FFFFFFFFFFFFFFFFFFF:FFFFFFFFFFFFFFFFFFFFFFFFFFFFFFF:FFFFFFFFFFF	NH:i:1	HI:i:1	AS:i:70	nM:i:1	NM:i:1	MD:Z:67G12	jM:B:c,0	jI:B:i,116,228	DG:Z:RN7SL,RN7SL,0	NG:i:0
A00208:119:HNYGGDRXX:2:2223:13395:30953	0	RN7SL	79	255	1S31M120N31M	*	0	0	TTAGTGCGCTATGCCGATCGGGTGTCCGCACTGGATCGCGCCTGTGAATAGCCACTGCACTCC	FFFFFFFFFFFFFFFFFFFFFFFFFFFFFFFFFFFFFFFFFFFF:FFFFFFFFFFFFFFFFFF	NH:i:1	HI:i:1	AS:i:54	nM:i:0	NM:i:0	MD:Z:62	jM:B:c,0	jI:B:i,110,229	DG:Z:RN7SL,RN7SL,0	NG:i:0
A00208:119:HNYGGDRXX:2:2138:31412:11741	2048	RN7SL	80	255	28M117N32M	*	0	0	AGTGCGCTATGCCGATCGGGTGTCCGCATAGTGGGATCGCGCCTGTGAATAGCCACTGCA	FFFFFFFFFFFFFFFFFF:FFFF,FFFFFFFFFFFFFFFFFFFFFFFFFFFFFFFFFFFF	NH:i:1	HI:i:1	AS:i:23	nM:i:0	NM:i:0	MD:Z:28	jM:B:c,-1	jI:B:i,-1	DG:Z:RN7SL,RN7SL,0	NG:i:0
A00208:119:HNYGGDRXX:2:2261:30535:1047	2048	RN7SL	79	255	38M92N41M	*	0	0	TAGTGCGCTATGCCGATCGGGTGTCCGCACTAAGTTCGCTCCCGTGCTGATCAGTAGTGGGATCGCGCCTGTGAATAGC	F:FFFFFFFFFFFFFFFFFFFFFFFFFFFFFFFFFFFFFFF:FFFFFFFFFFFFFFFFFFFFFFFFFFFFFFFFFFFFF	NH:i:1	HI:i:1	AS:i:33	nM:i:0	NM:i:0	MD:Z:38	jM:B:c,-1	jI:B:i,-1	DG:Z:RN7SL,RN7SL,0	NG:i:0
A00208:119:HNYGGDRXX:2:2216:26250:35149	0	RN7SL	86	255	21M122N21M	*	0	0	CTATGCCGATCGGGTGTCCGCGGGATCGCGCCTGTGAATAGC	FFFFFFFFFFFFFFFFFFFFFFFFFFFFFFFFFFFFFFFFFF	NH:i:1	HI:i:1	AS:i:17	nM:i:0	NM:i:0	MD:Z:21	jM:B:c,-1	jI:B:i,-1	DG:Z:RN7SL,RN7SL,0	NG:i:0
A00208:119:HNYGGDRXX:2:2265:15076:24345	2048	RN7SL	80	255	28M99N43M	*	0	0	AGTGCGCTATTCCGATCGGGTGTCCGCAAACTCCCGTGCTGATCAGTAGTGGGATCGCGCCTGTGAATAGC	FFFFFFFFFFFFFFFFFFFFFFFFFFFFFFFFFFFFFFFFFFFFFFFFFFFFFFFFFFFFFFFFFFFFFFF	NH:i:1	HI:i:1	AS:i:21	nM:i:1	NM:i:1	MD:Z:10G17	jM:B:c,-1	jI:B:i,-1	DG:Z:RN7SL,RN7SL,0	NG:i:0
A00208:119:HNYGGDRXX:2:2208:29550:7294	2048	RN7SL	85	255	40M80N43M	*	0	0	GCTATGCCGATCGGGTGTCCGCACTAAGTTCGGCATCAATAAAACTCCCGTGCTGATCAGTAGTGGGATCGCGCCTGTGAATA	FFF:FFFFFFFFFFFFFFFFFFFFFFFFFFF:FFFFFFFFFFFFFFFFFFFFFFFFFFFFFFFFFFFFFFFFFFFFFFFFFFF	NH:i:1	HI:i:1	AS:i:35	nM:i:0	NM:i:0	MD:Z:40	jM:B:c,-1	jI:B:i,-1	DG:Z:RN7SL,RN7SL,0	NG:i:0
A00208:119:HNYGGDRXX:2:2243:16975:36495	2048	RN7SL	92	255	22M77N58M	*	0	0	CGATCGGGTGTCCGCACTAAGTAAACGGAGCAGGTCAAAACTCCCGTGCTGATCAGTAGTGGGATCGCGCCTGTGAATAG	FFFFFFFFFFFFFFFFFFFFFFFFFFFFFFFFFFFFFFFFFFFFFFFFFFFFFFFFFFFFFF:FFFFFFFFFFFFFFFFF	NH:i:1	HI:i:1	AS:i:18	nM:i:0	NM:i:0	MD:Z:22	jM:B:c,-1	jI:B:i,-1	DG:Z:RN7SL,RN7SL,0	NG:i:0
A00208:119:HNYGGDRXX:2:2155:13539:1830	2048	RN7SL	75	255	35M92N46M	*	0	0	GCTGTAGTGCGCTATGCCGATCGGGTGTCCGCACTGTCAAAACTCCCGTGCTGATCAGTAGTGGGATCGCGCCTGTGAATA	FFFFFFFFFFFFFFFFFFFFFFFFFFFFFFFFFFFFFFFFFFFFFFFFFFFFFFFFFFFFFFFFFFFFFFFFFFFFFFFFF	NH:i:1	HI:i:1	AS:i:30	nM:i:0	NM:i:0	MD:Z:35	jM:B:c,-1	jI:B:i,-1	DG:Z:RN7SL,RN7SL,0	NG:i:0
A00208:119:HNYGGDRXX:2:2267:26087:30452	0	RN7SL	89	255	4S18M108N35M2S	*	0	0	TTTTTGCCGATCGGGTGTCCGCTGCTGATCAGTAGTGGGATCGCGCCTGTGAATAGCTA	FF:FFFFFFFFFFFFFFFFFFFFFFFFFFFFFFFFFFFFFFFFFFFFFFFFFFFFFFFF	NH:i:1	HI:i:1	AS:i:46	nM:i:0	NM:i:0	MD:Z:53	jM:B:c,0	jI:B:i,107,214	DG:Z:RN7SL,RN7SL,0	NG:i:0
A00208:119:HNYGGDRXX:2:2103:17454:27806	0	RN7SL	78	255	46M106N33M4S	*	0	0	GTAGTGCGCTATGCCGATCGGGTTTCCGCACTAAGTTCGGCATCAAGGATCGCGCCTGTGAATAGCCACTGCACTCCAGATCG	FFFFFFFFFF:FFFFFFFFFFFFFFFFFFFFFFFFFFFFFFFFFFFFFFFFFFFFFFFFFF,FFFFF:FFFFFFFFFFFFFFF	NH:i:1	HI:i:1	AS:i:69	nM:i:1	NM:i:1	MD:Z:23G55	jM:B:c,0	jI:B:i,124,229	DG:Z:RN7SL,RN7SL,0	NG:i:0
A00208:119:HNYGGDRXX:2:2245:18132:29136	2048	RN7SL	96	255	32M87N34M	*	0	0	CGGGTGTCCGCACTAAGTTCGGCATCAATATGTGCTGATCAGTAGTGGGATCGCGCCTGTGAATAG	FFFFFFFFFFFFFFFFFFFFFFFFFFFFFFFFFFFFFFFFFFFFFFFF:FFFFFFFF:FFFFFFFF	NH:i:1	HI:i:1	AS:i:27	nM:i:0	NM:i:0	MD:Z:32	jM:B:c,-1	jI:B:i,-1	DG:Z:RN7SL,RN7SL,0	NG:i:0
A00208:119:HNYGGDRXX:2:2123:5177:27774	2048	RN7SL	83	255	25M86N54M	*	0	0	GCGCTATGCCGATCGGGTGTCCGCACGGAGCAGGTCAAAACTCCCGTGCTGATCAGTAGTGGGATCGCGCCTGTGAATA	:FFFFF:FFFFF:FFFFFFFFFFFFFFFFF:FFFFFFFFFFFFFFFFFFFFFFFFFFFFFFFFFFFFFFFFFFFFFF:F	NH:i:1	HI:i:1	AS:i:20	nM:i:0	NM:i:0	MD:Z:25	jM:B:c,-1	jI:B:i,-1	DG:Z:RN7SL,RN7SL,0	NG:i:0
A00208:119:HNYGGDRXX:2:2224:30987:6496	0	RN7SL	87	255	2S29M113N52M	*	0	0	TTTATGCCGATCGGGTGTCCGCACTAAGTTCGGGATCGCGCCTGTGAATAGCCACTGCACTCCAGCCTGAGCAACATAGCGAG	FFFFFFFFFFFFFFFFFFFFFFFFFFFFFFFFFFFFFFFFFFFFFFFFFFFFFFFFFFFFFFFFFFFFFFFFFFFFFFF:FFF	NH:i:1	HI:i:1	AS:i:71	nM:i:1	NM:i:1	MD:Z:67G13	jM:B:c,0	jI:B:i,116,228	DG:Z:RN7SL,RN7SL,0	NG:i:0
A00208:119:HNYGGDRXX:2:2134:6940:30264	0	RN7SL	89	255	1S16M121N24M	*	0	0	TTGCCGATCGGGTGTCCAGTGGGATCGCGCCTGTGAATAGC	FFFFFFFFFFFFFFFFFFFFFFFFFFFFFFFFFFFFFFFFF	NH:i:1	HI:i:1	AS:i:33	nM:i:0	NM:i:0	MD:Z:40	jM:B:c,0	jI:B:i,105,225	DG:Z:RN7SL,RN7SL,0	NG:i:0
A00208:119:HNYGGDRXX:2:2225:6632:18208	2048	RN7SL	85	255	22M101N40M	*	0	0	GCTATGCCGATCGGGTGTCCGCACTCCCGTGCTGATCAGTAGTGGGATCGCGCCTGTGAATA	FFF:FFF:FFFFFFFFFFFFFFFFFFFFFFFFFFFFFFFFFFFFFFFFFFFFFF,FFFFFFF	NH:i:1	HI:i:1	AS:i:18	nM:i:0	NM:i:0	MD:Z:22	jM:B:c,-1	jI:B:i,-1	DG:Z:RN7SL,RN7SL,0	NG:i:0
A00208:119:HNYGGDRXX:2:2277:23005:2597	0	RN7SL	64	255	47M96N35M	*	0	0	AGGAGTTCTGGGCTGTAGTGCGCTATGCCGATCGGGTGTCCGCACTAAACTCCCGTGCTGATCAGTAGTGGGATCGCGCCTG	FFFFFFFFFFFFFFFFFFFFFFFFFFFFFFFFFFFFFFFFFFFFFFFFFFFFFFFFFFFFFFFFFFFFFFFFFFFFFFFF:F	NH:i:1	HI:i:1	AS:i:41	nM:i:0	NM:i:0	MD:Z:47	jM:B:c,-1	jI:B:i,-1	DG:Z:RN7SL,RN7SL,0	NG:i:0
A00208:119:HNYGGDRXX:2:2159:15655:9940	2048	RN7SL	93	255	29M83N54M	*	0	0	GATCGGGTGTCCGCACTAAGTTCGGCATCAAAACTCCCGTGCTGATCAGTAGTGGGATCGCGCCTGTGAATAGCCACTGCACT	FFFFFFFFFFFFFFFFFFFFFFFFFFFFFFFFFFFFFFFFFFFFFFFFFFFFFFFFFFFFFFFFFFFFFFFFFFFFFFFFFFF	NH:i:1	HI:i:1	AS:i:24	nM:i:0	NM:i:0	MD:Z:29	jM:B:c,-1	jI:B:i,-1	DG:Z:RN7SL,RN7SL,0	NG:i:0
A00208:119:HNYGGDRXX:2:2124:13955:10942	0	RN7SL	87	255	2S21M122N21M	*	0	0	TTTATGCCGATCGGGTGTCCGCAGGATCGCGCCTGTGAATAGCC	FFFFFFFFFFFFFFF:FFFFFF:FFFFFFFFFFFFFFFF:FFFF	NH:i:1	HI:i:1	AS:i:35	nM:i:0	NM:i:0	MD:Z:42	jM:B:c,0	jI:B:i,108,229	DG:Z:RN7SL,RN7SL,0	NG:i:0
A00208:119:HNYGGDRXX:2:2121:26051:26256	2048	RN7SL	96	255	35M74N44M	*	0	0	CGGGTGTCCGCACTAAGTTCGGCATCAATATGGTGAAAACTCCCGTGCTGATCAGTAGTGGGATCGCGCCTGTGAATAG	FFFFFFFFFFFFFFFFFFFFFFFFFFFFFFFFFFFFFFFFFFFFFFFFFFFFFFFFFFFFFFFFFFFFFFFFFFFFFFF	NH:i:1	HI:i:1	AS:i:30	nM:i:0	NM:i:0	MD:Z:35	jM:B:c,-1	jI:B:i,-1	DG:Z:RN7SL,RN7SL,0	NG:i:0
A00208:119:HNYGGDRXX:2:2156:30924:19570	2048	RN7SL	79	255	28M91N52M	*	0	0	TAGTGCGCTATGCCGATCGGGTGTCCGCGCAGGTCAGAACTCCCGTGCTGATCAGTAGTGGGATCGCGCCTGTGAATAGC	FFFFFFFF:FFFFFFFFFFFFFFFFFFFFFFFFFFFFFFFFFFFFFFFFFFFFFFFFFFFFFFFF:FFFFFFFFFFFFFF	NH:i:1	HI:i:1	AS:i:23	nM:i:0	NM:i:0	MD:Z:28	jM:B:c,-1	jI:B:i,-1	DG:Z:RN7SL,RN7SL,0	NG:i:0
A00208:119:HNYGGDRXX:2:2262:21495:26130	2048	RN7SL	83	255	26M85N56M	*	0	0	GCGCTATGCCGATCGGGTGTCCGCACCGGAGCAGGTCAAAACTCCCGTGCTGATCAGTAGTGGGATCGCGCCTGTGAATAGC	FFFFFFFFFFF,FFFFF,FFFFFFFFFFFFFFFFFFFFFFFFF,FFF:FFFF:FF,FF,F:FFF:FFFFFF:,F,FFFFFFF	NH:i:1	HI:i:1	AS:i:21	nM:i:0	NM:i:0	MD:Z:26	jM:B:c,-1	jI:B:i,-1	DG:Z:RN7SL,RN7SL,0	NG:i:0
A00208:119:HNYGGDRXX:2:2132:5737:14184	0	RN7SL	85	255	40M83N40M	*	0	0	GCTATGCCGATCGGGTGTCCGCACTAAGTTCGGCATCAATACTCCCGTGCTGATCAGTAGTGGGATCGCGCCTGTGAATA	FFF:FFFF:FFFFFFFFFFFFFFFFFFFFFFFFFFFFFFFFFFFFFFFFFFFFFFFFFFFFFFFFFFFFFFFFFFFFFFF	NH:i:1	HI:i:1	AS:i:35	nM:i:0	NM:i:0	MD:Z:40	jM:B:c,-1	jI:B:i,-1	DG:Z:RN7SL,RN7SL,0	NG:i:0
A00208:119:HNYGGDRXX:2:2134:9616:4648	0	RN7SL	93	255	5S31M105N34M13S	*	0	0	TTTTAGATCGGGTGTCCGCACTAAGTTCGGCATCAAGGGATCGCGCCTGTGAATAGCCACTGCACTCCAGATCGGAAGAGCGG	FFFFFFFFFFFFFFFFFFFFFFFFFFFFFFFFFFFFFFFFFFFFFFFFFFFFFFFFFFFFFFFFFFFFFFFFFFFFFFFFFFF	NH:i:1	HI:i:1	AS:i:58	nM:i:0	NM:i:0	MD:Z:65	jM:B:c,0	jI:B:i,124,228	DG:Z:RN7SL,RN7SL,0	NG:i:0
A00208:119:HNYGGDRXX:2:2269:29017:27007	0	RN7SL	79	255	2S29M122N26M	*	0	0	TTTAGTGCGCTATGCCGATCGGGTGTCCGCAGGATCGCGCCTGTGAATAGCCACTGC	FFFFFFFFFFFFFFFFFFFFFFFFFFFFFFFFFFFFFFFFFFFFFFFFFFFFFFFFF	NH:i:1	HI:i:1	AS:i:48	nM:i:0	NM:i:0	MD:Z:55	jM:B:c,0	jI:B:i,108,229	DG:Z:RN7SL,RN7SL,0	NG:i:0
A00208:119:HNYGGDRXX:2:2116:14597:6010	0	RN7SL	85	255	36M97N30M	*	0	0	GCTATGCCGATCGGGTGTCCGCACTAAGTTCGGCATTGATCAGTAGTGGGATCGCGCCTGTGAATA	FFF:FFFFF:FFFFFFFFFFFFFFFFFFFFFFFFFFFFF:FFFFFFFFFFFFFFFFFFFFFFFFFF	NH:i:1	HI:i:1	AS:i:31	nM:i:0	NM:i:0	MD:Z:36	jM:B:c,-1	jI:B:i,-1	DG:Z:RN7SL,RN7SL,0	NG:i:0
A00208:119:HNYGGDRXX:2:2107:21757:34569	2048	RN7SL	85	255	26M94N43M	*	0	0	GCTATGCCGATCGGGTGTCCGCACTAAAAACTCCCGTGCTGATCAGTAGTGGGATCGCGCCTGTGAATA	FFF:FFFFFFFFFFFFFFFFFFFFFFFFFFFFFFFFFFFFFFFFFFFFFFFFFFFFFFFFFFFFFFFFF	NH:i:1	HI:i:1	AS:i:21	nM:i:0	NM:i:0	MD:Z:26	jM:B:c,-1	jI:B:i,-1	DG:Z:RN7SL,RN7SL,0	NG:i:0
A00208:119:HNYGGDRXX:2:2106:15510:13260	2048	RN7SL	79	255	32M104N35M	*	0	0	TAGTGCGCTATGCCGATCGGGTGTCCGCACTATGCTGATCAGTAGTGGGATCGCGCCTGTGAATAGC	FFFFFFFF:F:FFFFFFFFFFFFFFFFFFFFFFFFFFFFFFFFFFFFFFFFFFFFFFFFFFFFFFFF	NH:i:1	HI:i:1	AS:i:27	nM:i:0	NM:i:0	MD:Z:32	jM:B:c,-1	jI:B:i,-1	DG:Z:RN7SL,RN7SL,0	NG:i:0
A00208:119:HNYGGDRXX:2:2110:7021:19946	0	RN7SL	78	255	30M115N27M	*	0	0	GTAGTGCGCTATGCCGATCGGGTGTCCGCAAGTAGTGGGATCGCGCCTGTGAATAGC	FFFFFFFFFFFFFFFFFFFFFFFFFFFFFFFFFFFFFFFFFFFFF:FFFFFFFFFFF	NH:i:1	HI:i:1	AS:i:25	nM:i:0	NM:i:0	MD:Z:30	jM:B:c,-1	jI:B:i,-1	DG:Z:RN7SL,RN7SL,0	NG:i:0
A00208:119:HNYGGDRXX:2:2252:5611:16971	0	RN7SL	87	255	2S31M95N28M	*	0	0	TTTATGCCGATCGGGTGTCCGCACTAAGTTCGGCGTGCTGATCAGTAGTGGGATCGCGCCT	FFFFFFFFFFFFFFFFFFFFFFFFFFFFFFFFFFF:FFFFFFFFFF,FFFFFFFFF:FFFF	NH:i:1	HI:i:1	AS:i:52	nM:i:0	NM:i:0	MD:Z:59	jM:B:c,0	jI:B:i,118,212	DG:Z:RN7SL,RN7SL,0	NG:i:0
A00208:119:HNYGGDRXX:2:2245:10059:34914	0	RN7SL	85	255	26S32M110N25M	*	0	0	TTTAACTGGAAGTAAAACACCCCTCAGCTATGCCGATCGGGTGTCCGCACTAAGTTCGGTGGGATCGCGCCTGTGAATAGCCA	FFFFFFFFFFFFFFFFFFFFFFFFFFFFFFFFFFFFFFFFFFFFFFFFFFFFFFFFFFFFFFFFFFFFFFFFFFFFFFF:FFF	NH:i:1	HI:i:1	AS:i:50	nM:i:0	NM:i:0	MD:Z:57	jM:B:c,0	jI:B:i,117,226	DG:Z:RN7SL,RN7SL,0	NG:i:0
A00208:119:HNYGGDRXX:2:2120:19370:27712	0	RN7SL	85	255	5S33M108N20M	*	0	0	TTTTAGCTATGCCGATCGGGTGTCCGCACTAAGTTCGGAGTGGGATCGCGCCTGTGAA	FFFFFFFFFFFFFFFFFFFFFFFFFFFFFFFFFFFFFFFFFFFFFFFFFFFFFFFFFF	NH:i:1	HI:i:1	AS:i:46	nM:i:0	NM:i:0	MD:Z:53	jM:B:c,0	jI:B:i,118,225	DG:Z:RN7SL,RN7SL,0	NG:i:0
A00208:119:HNYGGDRXX:2:2237:18756:6887	0	RN7SL	79	255	2S30M119N26M	*	0	0	TTTAGTGCGCTATGCCGATCGGGTGTCCGCACTGGGATCGCGCCTGTGAATAGCCACT	F:FFFFFFFFFFFFFFFFFFFFFFFFFFFFFFFFFFFFFFFFFFFFFFFFFFFFFFFF	NH:i:1	HI:i:1	AS:i:49	nM:i:0	NM:i:0	MD:Z:56	jM:B:c,0	jI:B:i,109,227	DG:Z:RN7SL,RN7SL,0	NG:i:0
A00208:119:HNYGGDRXX:2:2130:13666:3897	0	RN7SL	87	255	2S37M106N26M	*	0	0	TTTATGCCGATCGGGTGTCCGCACTAAGTTCGGCATCAAGGATCGCGCCTGTGAATAGCCACTGC	FFFFFFFFFFFFFFFFFFFFFFFFFFFFFFFFFFFFFFFFFFFFFFFFFFFFFFFFFFFFFFFFF	NH:i:1	HI:i:1	AS:i:56	nM:i:0	NM:i:0	MD:Z:63	jM:B:c,0	jI:B:i,124,229	DG:Z:RN7SL,RN7SL,0	NG:i:0
A00208:119:HNYGGDRXX:2:2111:18412:3787	0	RN7SL	79	255	3S30M121N26M	*	0	0	TTTTAGTGCGCTATGCCGATCGGGTGTCCGCACGGATCGCGCCTGTGAATAGCCACTGC	FFFFFFFFFFFFFFFFFFFFF:FFFFFFFFFFFFFFFFFFFFFFFFFFFFF:FFFFFFF	NH:i:1	HI:i:1	AS:i:49	nM:i:0	NM:i:0	MD:Z:56	jM:B:c,0	jI:B:i,109,229	DG:Z:RN7SL,RN7SL,0	NG:i:0
A00208:119:HNYGGDRXX:2:2141:32877:19664	0	RN7SL	77	255	1S52M87N30M	*	0	0	TTGTAGTGCGCTATGCCGATCGGGTGTCCGCACTAAGTTCGGCATCAATATGGGCTGATCAGTAGTGGGATCGCGCCTGTGAA	FFF:FFFFFFFFFFFFFFFFFFFFFFF:F:FFFFFFFFFFFFFFFFFFFFF:FFFFFFFFFFFFFFFFFFFF:F:FFFFFFFF	NH:i:1	HI:i:1	AS:i:75	nM:i:0	NM:i:0	MD:Z:82	jM:B:c,0	jI:B:i,129,215	DG:Z:RN7SL,RN7SL,0	NG:i:0
A00208:119:HNYGGDRXX:2:2139:29595:9752	0	RN7SL	87	255	3S23M90N52M5S	*	0	0	TTGTATGCCGATCGGGTGTCCGCACTAGGTCAAAACTCCCGTGCTGATCAGTACTGGGATCGCGCCTGTGAATAGCCAGATCG	FFFFFFFFFFFFFFFFFFFFFFFFFFFFFFFFFFFFFFFFFFFFFFFFFFFFFFFFFFFFFFFFFFFFFFFFFFFFFFFFFFF	NH:i:1	HI:i:1	AS:i:66	nM:i:1	NM:i:1	MD:Z:50G24	jM:B:c,0	jI:B:i,110,199	DG:Z:RN7SL,RN7SL,0	NG:i:0
A00208:119:HNYGGDRXX:2:2212:23023:15843	2048	RN7SL	85	255	32M82N49M	*	0	0	GCTATGCCGATCGGGTGTCCGCACTAAGTTCGCAGGTCAAAACTCCCGTGCTGATCAGTAGTGGGATCGCGCCTGTGAATA	FFFFFFFFFFFFFFFFFFFFFFFFFFFFFFFFFFFFFFFFFFFFFFFFFFFFFFFFFFFFFFFFFFFFFFFFFFFFFFFFF	NH:i:1	HI:i:1	AS:i:27	nM:i:0	NM:i:0	MD:Z:32	jM:B:c,-1	jI:B:i,-1	DG:Z:RN7SL,RN7SL,0	NG:i:0
A00208:119:HNYGGDRXX:2:2211:21423:4679	0	RN7SL	92	255	40M88N29M	*	0	0	CGATCGGGTGTCCGCACTAAGTTCGGCATCAATATGGTGAATCAGTAGTGGGATCGCGCCTGTGAATAG	FFFFFFFFFFFFFFFFFFFFFFFFFFFFFFFFFFFFFFFFFFFFFFFFFFFFFFFFFFFF,FFFFFFFF	NH:i:1	HI:i:1	AS:i:35	nM:i:0	NM:i:0	MD:Z:40	jM:B:c,-1	jI:B:i,-1	DG:Z:RN7SL,RN7SL,0	NG:i:0
A00208:119:HNYGGDRXX:2:2178:4842:34898	2048	RN7SL	85	255	32M83N48M	*	0	0	GCTATGCCGATCGGGTGTCCGCACTAAGTTCGAGGTCAAAACTCCCGTGCTGATCAGTAGTGGGATCGCGCCTGTGAATA	FF:FFFFFFFFFFFFFFFFFFFFFFFFFFFFFFFFFFFFFFFFFFFFFFFFFFFFFFFFFFFFFFFFFFFFFFFFFFFFF	NH:i:1	HI:i:1	AS:i:27	nM:i:0	NM:i:0	MD:Z:32	jM:B:c,-1	jI:B:i,-1	DG:Z:RN7SL,RN7SL,0	NG:i:0
A00208:119:HNYGGDRXX:2:2274:31711:35211	2048	RN7SL	80	255	29M96N52M	*	0	0	AGTGCGCTATGCCGATCGGGTGTCCGCACAAAACTCCCGTGCTGATCAGTAGTGGGATCGCGCCTGTGAATAGCCACTGCA	FFFFFFFF,FFFFFFFFFFFFFFFFFFFFFFFFFFFFFFFFFFFFFFFFFFFFFFFFFFFFFFFFFFFFFFFFFFFFFFFF	NH:i:1	HI:i:1	AS:i:24	nM:i:0	NM:i:0	MD:Z:29	jM:B:c,-1	jI:B:i,-1	DG:Z:RN7SL,RN7SL,0	NG:i:0
A00208:119:HNYGGDRXX:2:2276:19786:14779	0	RN7SL	90	255	48M66N33M	*	0	0	GCCCTTCGGGTGTCCGCACTAAGTTCGGCATCAATATGGTGACCTCCCCAAAACTCCCGTGCTGATCAGTAGTGGGATCGC	FFFFFFF:F::FFFFFFFFFFFFFFFFFFFFFF:FFFFFFFFFFFFFFFFFFFFFFFF:FFFFFFFFFFFFFFFFFFFF:F	NH:i:1	HI:i:1	AS:i:38	nM:i:2	NM:i:2	MD:Z:3G0A43	jM:B:c,-1	jI:B:i,-1	DG:Z:RN7SL,RN7SL,0	NG:i:0
A00208:119:HNYGGDRXX:2:2221:32416:8625	2048	RN7SL	99	255	38M65N41M	*	0	0	GTGTCCGCACTAAGTTCGGCATCAATATGGTGACCTCCGTCAAAACTCCCGTGCTGATCAGTAGTGGGATCGCGCCTGT	FFFF,F,FF,FFF,FFFFFFFFFFFFF,FFF,FFFFFF:FFFFFFF:FFF:F,::FF:F:,FF:FFFFFF:FFFFF,FF	NH:i:1	HI:i:1	AS:i:33	nM:i:0	NM:i:0	MD:Z:38	jM:B:c,-1	jI:B:i,-1	DG:Z:RN7SL,RN7SL,0	NG:i:0
A00208:119:HNYGGDRXX:2:2256:25373:32064	0	RN7SL	79	255	2S48M100N30M3S	*	0	0	TTTAGTGCGCTATGCCGATCGGGTGTCCGCACTAAGTTCGGCATCAATATGTGGGATCGCGCCTGTGAATAGCCACTGCAAGA	FFFFFFFFFFF:FFFFFFFFFFFFFFFFFFFFFFFFFFFFFFFFFFFFFFFFFFFFFFFFFFFFFFFF:FFFFFFFFFFFFFF	NH:i:1	HI:i:1	AS:i:71	nM:i:0	NM:i:0	MD:Z:78	jM:B:c,0	jI:B:i,127,226	DG:Z:RN7SL,RN7SL,0	NG:i:0
A00208:119:HNYGGDRXX:2:2124:13141:26757	0	RN7SL	93	255	3S36M89N25M	*	0	0	TTTGATCGGGTGTCCGCACTAAGTTCGGCATCAATATGGTGATCAGTAGTGGGATCGCGCCTGT	FFFFFFFFFFFFFFFFFFFFFFFFFFFFFFFFFFFFFFFFFFFFFFFFFF:FFF:FFFFFFFFF	NH:i:1	HI:i:1	AS:i:54	nM:i:0	NM:i:0	MD:Z:61	jM:B:c,0	jI:B:i,129,217	DG:Z:RN7SL,RN7SL,0	NG:i:0
A00208:119:HNYGGDRXX:2:2236:26539:1204	2048	RN7SL	85	255	23M83N57M	*	0	0	GCTATGCCGATCGGGTGTCCGCAAAACGGAGCAGGTCAAAACTCCCGTGCTGATCAGTAGTGGGATCGCGCCTGTGAATA	FFFFFFFFFFFFFFFFFFFFFFFFFFFFFFFFFFFFFFFFFFFFFF:FFFF:FFFFFFFFFFFFFFFFFFFFFFFFFFFF	NH:i:1	HI:i:1	AS:i:18	nM:i:0	NM:i:0	MD:Z:23	jM:B:c,-1	jI:B:i,-1	DG:Z:RN7SL,RN7SL,0	NG:i:0
A00208:119:HNYGGDRXX:2:2161:5312:29825	0	RN7SL	92	255	40M78N39M	*	0	0	CGATCGGGTGTCCGCACTAAGTTCGGCATCAATATGGAGATCTCGTGCTGATCAGTAGTGGGATCGCGCCTGTGAATAG	FFFFF:FFFFFFFFFFFFFFFFFFFFFFFFFFFFFFFF:FFF:FFFFF:FF:FFFFFFFFFFFFFFFFFFFFFFFFFFF	NH:i:1	HI:i:1	AS:i:33	nM:i:1	NM:i:1	MD:Z:37T2	jM:B:c,-1	jI:B:i,-1	DG:Z:RN7SL,RN7SL,0	NG:i:0
A00208:119:HNYGGDRXX:2:2136:1551:14356	2048	RN7SL	85	255	25M81N57M	*	0	0	GCTATGCCGATCGGGTGTCCGCACTAAACGGAGCAGGTCAAAACTCCCGTGCTGATCAGTAGTGGGATCGCGCCTGTGAATA	FF:,:FFFFF:FFFF,FFFFFFFFFFF:FFFFFFFFFFFFFFFFFFFFF:FFFFF:FFF,FF:FFF:,FFFFFF,F,FF,FF	NH:i:1	HI:i:1	AS:i:20	nM:i:0	NM:i:0	MD:Z:25	jM:B:c,-1	jI:B:i,-1	DG:Z:RN7SL,RN7SL,0	NG:i:0
A00208:119:HNYGGDRXX:2:2156:5954:29340	2048	RN7SL	79	255	30M90N51M	*	0	0	TAGTGCGCTATGCCGATCGGGTGTCCGCACCAGGTCAAAACTCCCGTGCTGATCAGTAGTGGGATCGCGCCTGTGAATAGC	FFFFFFFFFFFFFFFFFFFFFFFFFFFFFFFFFFFFFFFFFFFFFFFFFFFFFFFFFFFFFFFFFFFFFFFFFFFFFFFFF	NH:i:1	HI:i:1	AS:i:25	nM:i:0	NM:i:0	MD:Z:30	jM:B:c,-1	jI:B:i,-1	DG:Z:RN7SL,RN7SL,0	NG:i:0
A00208:119:HNYGGDRXX:2:2214:12771:28432	0	RN7SL	79	255	2S45M106N35M1S	*	0	0	TTTAGTGCGCTATGCCGATCGGGTGTCCGCACTAAGTTCGGCATCAAGGATCGCGCCTGTGAATAGCCACTGCACTCCAGCCA	FFFFFFFFFFFFFFFFFFFFFFFFFFFFFFFFFFFFFFFFFFFFFFFFFFFFFFFFFFFFFFFFF:FFFFFFFFFFFFFFFFF	NH:i:1	HI:i:1	AS:i:72	nM:i:0	NM:i:0	MD:Z:80	jM:B:c,0	jI:B:i,124,229	DG:Z:RN7SL,RN7SL,0	NG:i:0
A00208:119:HNYGGDRXX:2:2124:26449:9596	0	RN7SL	79	255	1S30M121N26M	*	0	0	TTAGTGCGCTATGCCGATCGGGTGTCCGCACGGATCGCGCCTGTGAATAGCCACTGC	FFFFFFFFFFFFFFFFFFFFFFFFFFFFFFFFFFFFFFFFFFFFFFFFFFFFFFFFF	NH:i:1	HI:i:1	AS:i:49	nM:i:0	NM:i:0	MD:Z:56	jM:B:c,0	jI:B:i,109,229	DG:Z:RN7SL,RN7SL,0	NG:i:0
A00208:119:HNYGGDRXX:2:2137:14434:14434	2048	RN7SL	96	255	30M74N50M	*	0	0	CGGGTGTCCGCACTAAGTTCGGCATCAATAAGGTCAAAACTCCCGTGCTGATCAGTAGTGGGATCGCGCCTGTGAATAGC	FFFFFFFFFFFFFFFFFFFFFFFFFFFFFFFFFFFFFFFFFFFFFFFFFFFFFFFFFFFFFFFFFFFFFFFFFFFFF:FF	NH:i:1	HI:i:1	AS:i:25	nM:i:0	NM:i:0	MD:Z:30	jM:B:c,-1	jI:B:i,-1	DG:Z:RN7SL,RN7SL,0	NG:i:0
A00208:119:HNYGGDRXX:2:2169:28519:3568	0	RN7SL	80	255	3S44M95N36M	*	0	0	GTCAGTGCGCTATGCCGATCGGGTGTCCGCACTAAGTTCGGCATCAAGATCAGTAGTGGGATCGCGCCTGTGAATAGCCACTG	FFFFFFFFFFF,:FFFFFFFFFFFFFFFFFFFFFFFFFFFFFFFF:FFFFFFFFFFFFFFFFFFFFFFFFFFFFFFFFFFFFF	NH:i:1	HI:i:1	AS:i:73	nM:i:0	NM:i:0	MD:Z:80	jM:B:c,0	jI:B:i,124,218	DG:Z:RN7SL,RN7SL,0	NG:i:0
A00208:119:HNYGGDRXX:2:2165:20383:20854	2048	RN7SL	92	255	19M86N52M	*	0	0	CGATCGGGTGTCCGCACTAAGCAGGTCAAAACTCCCGTGCTGATCAGTAGTGGGATCGCGCCTGTGAATAG	FF:FFFFFFFFFFFFFFFFFFFFFFFFFFFFFFFFFFFFFFFFFFFFFFFFFFFFFFFFFF:FFFFFFFFF	NH:i:1	HI:i:1	AS:i:15	nM:i:0	NM:i:0	MD:Z:19	jM:B:c,-1	jI:B:i,-1	DG:Z:RN7SL,RN7SL,0	NG:i:0
A00208:119:HNYGGDRXX:2:2214:20826:29293	2048	RN7SL	85	255	23M120N35M	*	0	0	GCTATGCCGATCGGGTGTCCGCATGGGATCGCGCCTGTGAATAGCCACTGCACTCCAG	FFFFFFFFFFFFFFFFFFFFFFFFFFFFFFFFFFFFFFFFFFFFFFFFFFFFFFFFFF	NH:i:1	HI:i:1	AS:i:18	nM:i:0	NM:i:0	MD:Z:23	jM:B:c,-1	jI:B:i,-1	DG:Z:RN7SL,RN7SL,0	NG:i:0
A00208:119:HNYGGDRXX:2:2139:12264:8265	0	RN7SL	93	255	4S25M93N41M13S	*	0	0	TTTTGATCGGGTGTCCGCACTAAGTTCGGCCCGTGCTGATCAGTAGTGGGATCGCGCCTGTGAATAGCCAGATCGGAAGAGCG	FFFFFFFFFFFFFFFF:FFFFFFFFFFFFFFFFFFFFFFFFFFFFFFFFFFFFFFFFFFFFFFFFFFFFFFFFFFFF:FFFFF	NH:i:1	HI:i:1	AS:i:59	nM:i:0	NM:i:0	MD:Z:66	jM:B:c,0	jI:B:i,118,210	DG:Z:RN7SL,RN7SL,0	NG:i:0
A00208:119:HNYGGDRXX:2:2234:15619:28260	0	RN7SL	79	255	2S45M106N29M7S	*	0	0	TTTAGTGCGCTATGCCGATCGGGTGTCCGCACTAAGTTCGGCATCAAGGATCGCGCCTGTGAATAGCCACTGCACTAGATCGG	FFFFFFFFFFFFFFFFFFFFFFFFFFFFFFFFFFFFFFFFFFFFFFFFFF:FFFFFFFFFFFFFFFFFFFFFFFFFFFFFFFF	NH:i:1	HI:i:1	AS:i:67	nM:i:0	NM:i:0	MD:Z:74	jM:B:c,0	jI:B:i,124,229	DG:Z:RN7SL,RN7SL,0	NG:i:0
A00208:119:HNYGGDRXX:2:2211:18530:19930	0	RN7SL	79	255	29M114N28M	*	0	0	TAGTGCGCTATGCCGATCGGGTGTCCGCACAGTAGTGGGATCGCGCCTGTGAATAGC	FFFFFFFFFFFFFFFFFFFFFFFFFFFFF:FFFFFFFFFFFFFFFFFFFFFFFFFFF	NH:i:1	HI:i:1	AS:i:24	nM:i:0	NM:i:0	MD:Z:29	jM:B:c,-1	jI:B:i,-1	DG:Z:RN7SL,RN7SL,0	NG:i:0
A00208:119:HNYGGDRXX:2:2211:7247:2174	2048	RN7SL	92	255	37M78N42M	*	0	0	CGATCGGGTGTCCGCACTAAGTTCGGCATCAATATGGAACTCCCGTGCTGATCAGTAGTGGGATCGCGCCTGTGAATAG	FFF:FFFFFFFFFFFFFF:FFFFFFFFFFFFFFFFFFFFFFFFFF:FF:FFFFFFFFFFFFFFFFFFFFF:FFFF:FFF	NH:i:1	HI:i:1	AS:i:32	nM:i:0	NM:i:0	MD:Z:37	jM:B:c,-1	jI:B:i,-1	DG:Z:RN7SL,RN7SL,0	NG:i:0
A00208:119:HNYGGDRXX:2:2224:32307:6089	0	RN7SL	87	255	2S29M113N52M	*	0	0	TTTATGCCGATCGGGTGTCCGCACTAAGTTCGGGATCGCGCCTGTGAATAGCCACTGCACTCCAGCCTGAGCAACATAGCGAG	FFFFFFFFFFFFFFFFFF,FFFFFFFF:FFFFFFFFFFFFFFFFFFFFFFFFFFFFFFFFFFFFFFFF:FFFFFFFFFFFFFF	NH:i:1	HI:i:1	AS:i:71	nM:i:1	NM:i:1	MD:Z:67G13	jM:B:c,0	jI:B:i,116,228	DG:Z:RN7SL,RN7SL,0	NG:i:0
A00208:119:HNYGGDRXX:2:2228:28293:32487	0	RN7SL	79	255	2S31M118N28M	*	0	0	TTTAGTGCGCTATGCCGATCGGGTGTCCGCACTTGGGATCGCGCCTGTGAATAGCCACTGC	FFFFFFFFFFFFFFFFFFFFFFFFFFFFFFFFFFFFFFFFFFFFFFFFFFFFFFFFFFFFF	NH:i:1	HI:i:1	AS:i:52	nM:i:0	NM:i:0	MD:Z:59	jM:B:c,0	jI:B:i,110,227	DG:Z:RN7SL,RN7SL,0	NG:i:0
A00208:119:HNYGGDRXX:2:2213:15194:12367	0	RN7SL	76	255	3S34M120N21M	*	0	0	TTTCTGTAGTGCGCTATGCCGATCGGGTGTCCGCACTGGATCGCGCCTGTGAATAGCC	FFFFFFFFFFFFFFFFFFFFFFFFFFFFFFFFFFFFFFFFFFFFFFFFFFFFFFFFFF	NH:i:1	HI:i:1	AS:i:48	nM:i:0	NM:i:0	MD:Z:55	jM:B:c,0	jI:B:i,110,229	DG:Z:RN7SL,RN7SL,0	NG:i:0
A00208:119:HNYGGDRXX:2:2231:12147:30890	2048	RN7SL	93	255	17M90N63M	*	0	0	GATCGGGTGTCCGCACTAGGTCAAAACTCCCGTGCTGATCAGTAGTGGGATCGCGCCTGTGAATAGCCACTGCACTCCAG	FFFFFFFFFFFFFFFFFFFFFFFFFFFFFFFFFFFFFFFFFFFFFFFFFFFFFFFFFFFFFFFFFFFFFF:FFFFFFFFF	NH:i:1	HI:i:1	AS:i:13	nM:i:0	NM:i:0	MD:Z:17	jM:B:c,-1	jI:B:i,-1	DG:Z:RN7SL,RN7SL,0	NG:i:0
A00208:119:HNYGGDRXX:2:2165:9778:34929	0	RN7SL	87	255	1S51M91N31M	*	0	0	TTATGCCGATCGGGTGTCCGCACTAAGTTCGGCATCAATATGGTGACCTCCCGGGATCGCGCCTGTGAATAGCCACTGCACTC	FFFFFFFFFFFFFFFFFFFFFFFFFFFFFFFFFFFFFFFFFFFFFFFFFFFFFFFFFFFFFFFFFFFFFFFFFFFFFFFFFFF	NH:i:1	HI:i:1	AS:i:75	nM:i:0	NM:i:0	MD:Z:82	jM:B:c,0	jI:B:i,138,228	DG:Z:RN7SL,RN7SL,0	NG:i:0
A00208:119:HNYGGDRXX:2:2233:28836:17707	0	RN7SL	79	255	1S28M123N31M	*	0	0	TTAGTGCGCTATGCCGATCGGGTGTCCGCGGATCGCGCCTGTGAATAGCCACTGCACTCC	FFFFFFFFFFFFFFFFFFFFFFFFFFFFF:FFFFFFFFFFFFFFFFFFFFFFFFFFFFFF	NH:i:1	HI:i:1	AS:i:51	nM:i:0	NM:i:0	MD:Z:59	jM:B:c,0	jI:B:i,107,229	DG:Z:RN7SL,RN7SL,0	NG:i:0
A00208:119:HNYGGDRXX:2:2152:8874:5963	0	RN7SL	80	255	2S27M122N27M	*	0	0	TCAGTGCGCTATGCCGATCGGGTGTCCGCGGGATCGCGCCTGTGAATAGCCACTGC	FFFFFFFFFFFFFFFFFFFFFFFFFFFFFFFFFFFFFFFFFFFFFFFFFFFFFFFF	NH:i:1	HI:i:1	AS:i:47	nM:i:0	NM:i:0	MD:Z:54	jM:B:c,0	jI:B:i,107,228	DG:Z:RN7SL,RN7SL,0	NG:i:0
A00208:119:HNYGGDRXX:2:2161:4887:6042	2048	RN7SL	85	255	32M83N48M	*	0	0	GCTATGCCGATCGGGTGTCCGCACTAAGTTCGAGGTCAAAACTCCCGTGCTGATCAGTAGTGGGATCGCGCCTGTGAATA	FFFFFFFFFFFFFFFFFFFFFFFFFFFFFFFF:FFFFFFFFFFFFFFFFFFF:FFFFFFFFFFFFFFFFFFFFFFF:::F	NH:i:1	HI:i:1	AS:i:27	nM:i:0	NM:i:0	MD:Z:32	jM:B:c,-1	jI:B:i,-1	DG:Z:RN7SL,RN7SL,0	NG:i:0
A00208:119:HNYGGDRXX:2:2278:25545:2895	2048	RN7SL	79	255	30M91N50M	*	0	0	TAGTGCGCTATGCCGATCGGGTGTCCGCACAGGTCAAAACTCCCGTGCTGATCAGTAGTGGGATCGCGCCTGTGAATAGC	FFFFFFFFFFFFFFFFFFFFFFFFFFFFFFFFFFFFFFFFFFFFFFFFFFFFFFFFFFFFFFFFFFFFFFFFFFFFFFFF	NH:i:1	HI:i:1	AS:i:25	nM:i:0	NM:i:0	MD:Z:30	jM:B:c,-1	jI:B:i,-1	DG:Z:RN7SL,RN7SL,0	NG:i:0
A00208:119:HNYGGDRXX:2:2132:5674:14199	0	RN7SL	85	255	40M83N40M	*	0	0	GCTATGCCGATCGGGTGTCCGCACTAAGTTCGGCATCAATACTCCCGTGCTGATCAGTAGTGGGATCGCGCCTGTGAATA	FFFFFFFFFFFFFFFFFFFFFFFFFFFFFFFFFFFFFFFFFFFFFFFFFFFFFFFFFFFFFFFFFFFFFFFFFFFFF,FF	NH:i:1	HI:i:1	AS:i:35	nM:i:0	NM:i:0	MD:Z:40	jM:B:c,-1	jI:B:i,-1	DG:Z:RN7SL,RN7SL,0	NG:i:0
A00208:119:HNYGGDRXX:2:2164:25563:12320	0	RN7SL	93	255	4S25M95N39M15S	*	0	0	TTTTGATCGGGTGTCCGCACTAAGTTCGGCGTGCTGATCAGTAGTGGGATCGCGCCTGTGAATAGCCAGATCGGAAGAGCGGT	FFFFFFF:FFFFFFFFFFFFFFFFFFFFFFFFFFFFF:FFFFFFFFFFFFFFFFFFFFFFFFFFFFFFFFFFFFFFFFFFFFF	NH:i:1	HI:i:1	AS:i:57	nM:i:0	NM:i:0	MD:Z:64	jM:B:c,0	jI:B:i,118,212	DG:Z:RN7SL,RN7SL,0	NG:i:0
A00208:119:HNYGGDRXX:2:2202:28302:16094	2048	RN7SL	80	255	34M89N47M	*	0	0	AGTGCGCTATGCCGATCGGGTGTCCGCACTAAGTTCAAAACTCCCGTGCTGATCAGTAGTGGGATCGCGCCTGTGAATAGC	FFFFFFFF,,FFFFFFFFFFFFFFFFFFFFFFFFFFFFFFFFF:,FFFFFFFFFFFFFFFFFFFFFFFFFFFFFFFFFFFF	NH:i:1	HI:i:1	AS:i:29	nM:i:0	NM:i:0	MD:Z:34	jM:B:c,-1	jI:B:i,-1	DG:Z:RN7SL,RN7SL,0	NG:i:0
A00208:119:HNYGGDRXX:2:2113:32199:21371	2048	RN7SL	85	255	32M84N47M	*	0	0	GCTATGCCGATCGGGTGTCCGCACTAAGTTCGGGTCAAAACTCCCGTGCTGATCAGTAGTGGGATCGCGCCTGTGAATA	FFFFFFF,FFFFFFFFFFFFFFFFFFFFFFFFFFFFF:FFFFFFFFFFFFFFFFFFFF:FFFFFFFFFFFFF:FFFFFF	NH:i:1	HI:i:1	AS:i:27	nM:i:0	NM:i:0	MD:Z:32	jM:B:c,-1	jI:B:i,-1	DG:Z:RN7SL,RN7SL,0	NG:i:0
A00208:119:HNYGGDRXX:2:2204:32425:36855	2048	RN7SL	90	255	21M94N43M	*	0	0	GCCGATCGGGTGTCCGCACTAAAAACTCCCGTGCTGATCAGTAGTGGGATCGCGCCTGTGAATA	FFFFFFFFFFFFFFFFFFFFFFFFFFFFFFFFFFFFF:FFFFFFFFFFFFFFFFFF,F:FFFFF	NH:i:1	HI:i:1	AS:i:17	nM:i:0	NM:i:0	MD:Z:21	jM:B:c,-1	jI:B:i,-1	DG:Z:RN7SL,RN7SL,0	NG:i:0
A00208:119:HNYGGDRXX:2:2136:20455:24799	2048	RN7SL	86	255	21M114N29M	*	0	0	CTATGCCGATCGGGTGTCCGCTCAGTAGTGGGATCGCGCCTGTGAATAGC	FFFFFFFFFFFFFFFFFFFFFFFFFFFFFFFFFFFFFFFFFFFFFFFFFF	NH:i:1	HI:i:1	AS:i:17	nM:i:0	NM:i:0	MD:Z:21	jM:B:c,-1	jI:B:i,-1	DG:Z:RN7SL,RN7SL,0	NG:i:0
A00208:119:HNYGGDRXX:2:2271:24867:30091	0	RN7SL	89	255	1S16M121N24M	*	0	0	TTGCCGATCGGGTGTCCAGTGGGATCGCGCCTGTGAATAGC	FFFFFFFFFFFFFFF:FFFFFFFFFFFFFFFFFFFFFFFFF	NH:i:1	HI:i:1	AS:i:33	nM:i:0	NM:i:0	MD:Z:40	jM:B:c,0	jI:B:i,105,225	DG:Z:RN7SL,RN7SL,0	NG:i:0
A00208:119:HNYGGDRXX:2:2108:9878:10207	0	RN7SL	85	255	29M1I23M83N28M	*	0	0	GCTATGCCGATCGGGTGTCCGCACTAAGTTTCGGCATCAATATGGTGACCTCCATCAGTAGTGGGATCGCGCCTGTGAATA	FFFFFFFFFFFFFFFFFFFFFFFFFFFFFFFFFFFFFFFFFFFFFFFFFFFFFFFFFFFFFFFFFFFFFFFFFFFFFFFFF	NH:i:1	HI:i:1	AS:i:42	nM:i:0	NM:i:1	MD:Z:52	jM:B:c,-1	jI:B:i,-1	DG:Z:RN7SL,RN7SL,0	NG:i:0
A00208:119:HNYGGDRXX:2:2272:21034:8954	2048	RN7SL	92	255	31M78N48M	*	0	0	CGATCGGGTGTCCGCACTGAGTTCGGCATCAGGTCAAAACTCCCGTGCTGATCAGTAGTGGGATCGCGCCTGTGAATAG	FFF:FFFFFFFFFFFFFFFFFFFFFFFFFFFFFFFFFFFFFFFFFFFFFFFFFFFFFFFFFFFFFFFFFFFFFFFFFFF	NH:i:1	HI:i:1	AS:i:24	nM:i:1	NM:i:1	MD:Z:18A12	jM:B:c,-1	jI:B:i,-1	DG:Z:RN7SL,RN7SL,0	NG:i:0
A00208:119:HNYGGDRXX:2:2216:10809:31579	2048	RN7SL	85	255	32M83N48M	*	0	0	GCTATGCCGATCGGGTGTCCGCACTAAGTTCGAGGTCAAAACTCCCGTGCTGATCAGTAGTGGGATCGCGCCTGTGAATA	FFFFFFFFFFFFFFFFFFFFFFFFFFFFFFFF:FFFFFFFFFFFFFFFFFFFFFFFFFFFFFFFFFFFFFFFFFFFFFFF	NH:i:1	HI:i:1	AS:i:27	nM:i:0	NM:i:0	MD:Z:32	jM:B:c,-1	jI:B:i,-1	DG:Z:RN7SL,RN7SL,0	NG:i:0
A00208:119:HNYGGDRXX:2:2119:14850:17722	2048	RN7SL	75	255	36M92N45M	*	0	0	GCTGTAGTGCGCTATGCCGATCGGGTGTCCGCACTATCAAAACTCCCGTGCTGATCAGTAGTGGGATCGCGCCTGTGAATA	FFFFFFFFFFFFFFFFFFFFFFFFFFFFFFFFFFFFFFFFFFFFFFFFFFFFFFFFFFFFFFFFFFFFFFFFFFFFFFFFF	NH:i:1	HI:i:1	AS:i:31	nM:i:0	NM:i:0	MD:Z:36	jM:B:c,-1	jI:B:i,-1	DG:Z:RN7SL,RN7SL,0	NG:i:0
A00208:119:HNYGGDRXX:2:2128:17291:6793	0	RN7SL	93	255	3S46M87N31M3S	*	0	0	TTTGATCGGGTGTCCGCACTAAGTTCGGCATCAATATGGTGACCTCCCGAGTGGGATCGCGCCTGTGAATAGCCACTGCAGAT	FFFFFFFFFFFFFFFFFFFFFFFFFFFFFF,FFFFFFFFFFFFFFFFFFFFFFFFFFFFFFFFFF:FFFFFFFFFFFFFFFFF	NH:i:1	HI:i:1	AS:i:70	nM:i:0	NM:i:0	MD:Z:77	jM:B:c,0	jI:B:i,139,225	DG:Z:RN7SL,RN7SL,0	NG:i:0
A00208:119:HNYGGDRXX:2:2230:12653:9064	2048	RN7SL	94	255	33M78N46M	*	0	0	ATCGGGTGTCCGCACTAAGTTCGGCATCAATATAAAACTCCCGTGCTGATCAGTAGTGGGATCGCGCCTGTGAATAGCC	FFFF:FFFFFFFFFFFF:FFFFFFFFFFFFFFFFFFFFFFFFFFFFFFFFFFFFFFFFFFFFFFFFFFFFFFFFFFFFF	NH:i:1	HI:i:1	AS:i:28	nM:i:0	NM:i:0	MD:Z:33	jM:B:c,-1	jI:B:i,-1	DG:Z:RN7SL,RN7SL,0	NG:i:0
A00208:119:HNYGGDRXX:2:2103:17409:28635	0	RN7SL	78	255	46M106N33M4S	*	0	0	GTAGTGCGCTATGCCGATCGGGTTTCCGCACTAAGTTCGGCATCAAGGATCGCGCCTGTGAATAGCCACTGCACTCCAGATCG	FF:FFFFFFF:FFFFFFFFFFFFFFFFFFFFFFFFFFFFFFFFFFFFFFFFFFFF:FFFFFFFFFFF,FFFFFFFFFFFFFFF	NH:i:1	HI:i:1	AS:i:69	nM:i:1	NM:i:1	MD:Z:23G55	jM:B:c,0	jI:B:i,124,229	DG:Z:RN7SL,RN7SL,0	NG:i:0
A00208:119:HNYGGDRXX:2:2165:30418:35289	0	RN7SL	87	255	2S45M80N26M10S	*	0	0	TTTATGCCGATCGGGTGTCCGCACTAAGTCCGGCATCAATATGGTGACCGTGCTGATCAGTAGTGGGATCGCGAGATCGGAAG	FFFFFFFFFFFFFFFFFFFF:FFFFFFFFFFFFFFFFFFFFF,:FFF,FFFFFFFFFFFFFFFFFFFFFFFFFFFFFFFFFFF	NH:i:1	HI:i:1	AS:i:62	nM:i:1	NM:i:1	MD:Z:27T43	jM:B:c,0	jI:B:i,132,211	DG:Z:RN7SL,RN7SL,0	NG:i:0
A00208:119:HNYGGDRXX:2:2219:17219:1971	2048	RN7SL	79	255	29M120N31M	*	0	0	TAGTGCGCTATGCCGATCGGGTGTCCGCATGGGATCGCGCCTGTGAATAGCCACTGCACT	FFFFFFFFFFFFFFFFFFFFFFFFFFFFFFFFFFFFFFFFFF:FFFFFFFFFFFFFFFFF	NH:i:1	HI:i:1	AS:i:24	nM:i:0	NM:i:0	MD:Z:29	jM:B:c,-1	jI:B:i,-1	DG:Z:RN7SL,RN7SL,0	NG:i:0
A00208:119:HNYGGDRXX:2:2211:21820:36996	0	RN7SL	95	255	3S28M1I32M75N19M	*	0	0	TTTTCGGGTGTCCGCACTAAGTTCGGCATCAAATATGGTGACCTCCCGGGAGCGGGGGACCACCGGATCGCGCCTGTGAATAG	FFFFFFFFFFFFFFFFFFFFFFFFFFFFFFFFFFFFFFFFFFFFFFFFFFFFFFFFFFFFFFFFFFFFFFFFFFFFFFFFFFF	NH:i:1	HI:i:1	AS:i:68	nM:i:0	NM:i:1	MD:Z:79	jM:B:c,0	jI:B:i,155,229	DG:Z:RN7SL,RN7SL,0	NG:i:0
A00208:119:HNYGGDRXX:2:2236:16658:8985	2048	RN7SL	92	255	31M77N49M	*	0	0	CGATCGGGTGTCCGCACTAAGTTCGGCATCAAGGTCAAAACTCCCGTGCTGATCAGTAGTGGGATCGCGCCTGTGAATAG	FFFFFFFFFFFFFFF:FFFFFFFFFFFFFFFFFFFFFFFFFFFFFF:FFFFFFFFFFFFFFFFFFFFFFFFFFFFFF:FF	NH:i:1	HI:i:1	AS:i:26	nM:i:0	NM:i:0	MD:Z:31	jM:B:c,-1	jI:B:i,-1	DG:Z:RN7SL,RN7SL,0	NG:i:0
A00208:119:HNYGGDRXX:2:2147:8919:5478	0	RN7SL	52	255	2S66M105N15M	*	0	0	TTTCGCTTGAGCCCAGGAGTTCTGGGCTGTAGTGCGCTATGCCGATCGGGTGTCCGCACTAAGTTCGGAGTAGTGGGATCGCG	FFFFFFFFFFFFFFFF,F:FF,FFFF,FFFFFFFFFFFFFFFF,F:FFFFF:FFF::F:FFF,FFFF:F:FFFFFF:FFFFFF	NH:i:1	HI:i:1	AS:i:71	nM:i:1	NM:i:1	MD:Z:9T71	jM:B:c,0	jI:B:i,118,222	DG:Z:RN7SL,RN7SL,0	NG:i:0
A00208:119:HNYGGDRXX:2:2139:3794:9596	2048	RN7SL	79	255	32M112N35M	*	0	0	TAGTGCGCTATGCCGATCGGGTGTCCGCACTAAGTAGTGGGATCGCGCCTGTGAATAGCCACTGCAC	FFFFFFFFFFFFFFFFFFFFFFFFFFFFFFFFFFFFFFFFFFFFFFFFFFFFFFFFFFFFFFFFFFF	NH:i:1	HI:i:1	AS:i:27	nM:i:0	NM:i:0	MD:Z:32	jM:B:c,-1	jI:B:i,-1	DG:Z:RN7SL,RN7SL,0	NG:i:0
A00208:119:HNYGGDRXX:2:2173:11794:5854	0	RN7SL	79	255	2S38M112N28M15S	*	0	0	TTTAGTGCGCTATGCCGATCGGGTGTCCGCACTAAGTTCGGGGATCGCGCCTGTGAATAGCCACTGCAAGATCGGAAGAGCGG	FFFFFFFFFFFFFFFFFFFFFFFFFFFFFFFFFFFFFFFFFFFFFF:FFFFFFFFFFFFFFFFFFFFFFFFFFFFF:FFFFFF	NH:i:1	HI:i:1	AS:i:59	nM:i:0	NM:i:0	MD:Z:66	jM:B:c,0	jI:B:i,117,228	DG:Z:RN7SL,RN7SL,0	NG:i:0
A00208:119:HNYGGDRXX:2:2249:30761:22169	0	RN7SL	87	255	3S23M120N31M	*	0	0	TTTTATGCCGATCGGGTGTCCGCACTGGATCGCGCCTGTGAATAGCCACTGCACTCC	FF:FFFFFFFFFF:FFF:FFFFFFFFFFFFFFFFFFFFFFFFFFFFFFFFFFFFFFF	NH:i:1	HI:i:1	AS:i:47	nM:i:0	NM:i:0	MD:Z:54	jM:B:c,0	jI:B:i,110,229	DG:Z:RN7SL,RN7SL,0	NG:i:0
A00208:119:HNYGGDRXX:2:2147:24867:14058	2048	RN7SL	95	255	30M75N50M	*	0	0	TCGGGTGTCCGCACTAAGTTCGGCATCAATAGGTCAAAACTCCCGTGCTGATCAGTAGTGGGATCGCGCCTGTGAATAGC	FFFFFFFFFF:FFFFFF:FFFF:,FFFFFFFFFFFFFFFFFF:FF:FFFFFFFFFFFFFFFFFFFF:,FFFFFFFFFFF:	NH:i:1	HI:i:1	AS:i:25	nM:i:0	NM:i:0	MD:Z:30	jM:B:c,-1	jI:B:i,-1	DG:Z:RN7SL,RN7SL,0	NG:i:0
A00208:119:HNYGGDRXX:2:2102:13223:22169	2048	RN7SL	85	255	25M83N55M	*	0	0	GCTATGCCGATCGGGTGTCCGCACTACGGATCAGGTCAAAACTCCCGTGCTGATCAGTAGTGGGATCGCGCCTGTGAATA	FF:FFFFFFFFFFFFFFFFFFFFFFFFFFFFFFFFFFFFFFFFFFFFFFFFFFFFFFFFFFF:FF:FFFFFFFFFFFFFF	NH:i:1	HI:i:1	AS:i:20	nM:i:0	NM:i:0	MD:Z:25	jM:B:c,-1	jI:B:i,-1	DG:Z:RN7SL,RN7SL,0	NG:i:0
A00208:119:HNYGGDRXX:2:2150:24641:18239	0	RN7SL	87	255	2S31M92N42M8S	*	0	0	TTTATGCCGATCGGGTGTCCGCACTAAGTTCGGTCCCGTGCTGATCAGTAGTGGGATCGCGCCTGTGAATAGCCAGATCGGAA	FFFFFFFFFFFFFFFFFFFFFFFFFFFFFFFFFFFFFFFFFFFFFFFFFFFFFFFFFFFFFFFFFFFFFFFFFFFFFFFFFFF	NH:i:1	HI:i:1	AS:i:66	nM:i:0	NM:i:0	MD:Z:73	jM:B:c,0	jI:B:i,118,209	DG:Z:RN7SL,RN7SL,0	NG:i:0
A00208:119:HNYGGDRXX:2:2264:30626:23531	2048	RN7SL	100	255	27M78N53M	*	0	0	TGTCCGCACTAAGTTCGGCATCAATATAAAACTCCCGTGCTGATCAGTAGTGGGATCGCGCCTGTGAATAGCCACTGCAC	FFFFFFFFFFFF,FFFFFFFFFFFFFFFFFF:FFFFFFFFFFFFFFFFFFFFFFFFFFFFFFFFFFFFFFFFFFFFFFFF	NH:i:1	HI:i:1	AS:i:22	nM:i:0	NM:i:0	MD:Z:27	jM:B:c,-1	jI:B:i,-1	DG:Z:RN7SL,RN7SL,0	NG:i:0
A00208:119:HNYGGDRXX:2:2270:4191:19617	0	RN7SL	87	255	2S35M94N46M	*	0	0	TTTATGCCGATCGGGTGTCCGCACTAAGTTCGGCATCGCTGATCAGTAGTGGGATCGCGCCTGTGAATAGCCACTGCACTCCA	FFFFFFFFFFFFFFFFFFFFFFFFFFFFFFFFFFFFFFFFFFFFFFFFFFF:FFFFFFFFFFFFFF:F:FFFFFFFFFFFFFF	NH:i:1	HI:i:1	AS:i:74	nM:i:0	NM:i:0	MD:Z:81	jM:B:c,0	jI:B:i,122,215	DG:Z:RN7SL,RN7SL,0	NG:i:0
A00208:119:HNYGGDRXX:2:2207:2293:27853	0	RN7SL	52	255	2S65M112N16M	*	0	0	TTTCGCTTGAGTCCAGGAGTTCTGGCCTGTAGTGCGCTATGCCGATCGGGTGTCCGCACTAAGTTCGGGGATCGCGCCTGTGA	FFFFFFFFFFFFFFFFFFFFFFFFFFFFFFFFFFFFFFFFFFFFFFFFFFFFFFFFFFFFFFFFFFFFFFFFFFFFFFFFFFF	NH:i:1	HI:i:1	AS:i:71	nM:i:1	NM:i:1	MD:Z:23G57	jM:B:c,0	jI:B:i,117,228	DG:Z:RN7SL,RN7SL,0	NG:i:0
A00208:119:HNYGGDRXX:2:2202:3405:4726	0	RN7SL	76	255	11S38M99N34M	*	0	0	TTTAGTCACATCTTTAGTGCGCTATGCCGATCGGGTGTCCGCACTAAGTCGTGCTGATCAGTAGTGGGATCGCGCCTGTGAAT	FFFFFFFFFFFFFFFFFFFFFFFFFFFFFFFFFFFFFFFFFFFFFFFFFFFFFFFFFFFFFFFFFFFFFFFFFFFFFFFFFFF	NH:i:1	HI:i:1	AS:i:63	nM:i:1	NM:i:1	MD:Z:2G69	jM:B:c,0	jI:B:i,114,212	DG:Z:RN7SL,RN7SL,0	NG:i:0
A00208:119:HNYGGDRXX:2:2273:9923:10661	2048	RN7SL	92	255	16M77N64M	*	0	0	CGATCGGGTGTCCGCAGGTCGGAAACGGAGCAGGTCAAAACTCCCGTGCTGATCAGTAGTGGGATCGCGCCTGTGAATAG	FFFFFFFFFFFFFFFFFFFFFFFFFFFFFFFFFFFFFFFFFFFFFF:FFFFFFFFFFFFFFFFFFFFFFFFFFFFFFF:F	NH:i:1	HI:i:1	AS:i:12	nM:i:0	NM:i:0	MD:Z:16	jM:B:c,-1	jI:B:i,-1	DG:Z:RN7SL,RN7SL,0	NG:i:0
A00208:119:HNYGGDRXX:2:2134:3088:20525	2048	RN7SL	80	255	25M102N56M	*	0	0	AGTGCGCTATGCCGATCGGGTGTCCAACTCCCGTGCTGATCAGTAGTGGGATCGCGCCTGTGAATAGCCACTGCACTCCAG	FFFFFFFFFF,FFFFFFFFFFFFFFFFFFFFFFFFFFFFFFFFFFFFFFFFFFFFFFFFFF:FFFFFFFFFF:FFFFFFFF	NH:i:1	HI:i:1	AS:i:20	nM:i:0	NM:i:0	MD:Z:25	jM:B:c,-1	jI:B:i,-1	DG:Z:RN7SL,RN7SL,0	NG:i:0
A00208:119:HNYGGDRXX:2:2219:15582:2957	2048	RN7SL	79	255	29M120N31M	*	0	0	TAGTGCGCTATGCCGATCGGGTGTCCGCATGGGATCGCGCCTGTGAATAGCCACTGCACT	FFFFFFFFFFFFFFFFFFFFFFFF:FFFFFFFFFFFFFFFFFFFFF:FFFFFFFFFFFFF	NH:i:1	HI:i:1	AS:i:24	nM:i:0	NM:i:0	MD:Z:29	jM:B:c,-1	jI:B:i,-1	DG:Z:RN7SL,RN7SL,0	NG:i:0
A00208:119:HNYGGDRXX:2:2223:28058:31986	0	RN7SL	87	255	2S31M105N28M	*	0	0	TTTATGCCGATCGGGTGTCCGCACTAAGTTCGGAGTAGTGGGATCGCGCCTGTGAATAGCC	FFFFFFFFFF:FFFFFFFFFFFFFFFFFFFFFFFFFFFFFFFFFFFFFFFFFFFFFFF,FF	NH:i:1	HI:i:1	AS:i:52	nM:i:0	NM:i:0	MD:Z:59	jM:B:c,0	jI:B:i,118,222	DG:Z:RN7SL,RN7SL,0	NG:i:0
A00208:119:HNYGGDRXX:2:2215:17978:24361	2048	RN7SL	96	255	30M80N43M	*	0	0	CGGGTGTCCGCACTAAGTTCGGCATCAATAAAACTCCCGTGCTGATCAGTAGTGGGATCGCGCCTGTGAATAG	FFFF:FF:FFFFFFFFFFFFFFFFFFFFFFFF:FFFFFFFFFFFFFFFFFFFFFFFFFFFFFFFFFFFFFFFF	NH:i:1	HI:i:1	AS:i:25	nM:i:0	NM:i:0	MD:Z:30	jM:B:c,-1	jI:B:i,-1	DG:Z:RN7SL,RN7SL,0	NG:i:0
A00208:119:HNYGGDRXX:2:2139:15962:12477	0	RN7SL	79	255	2S39M108N31M11S	*	0	0	TTTAGTGCGCTATGCCGATCGGGTGTCCGCACTAAGTTCGGAGTGGGATCGCGCCTGTGAATAGCCACTGCAGATCGGAAGAG	FFFFFFFFFFFFFFFFFFFFFFFFFFFFFFFFFFFFFFFFFFFFFFFFFFFFFFFFFFFFFFFFFFFFF:FFFFFFFFFFFFF	NH:i:1	HI:i:1	AS:i:63	nM:i:0	NM:i:0	MD:Z:70	jM:B:c,0	jI:B:i,118,225	DG:Z:RN7SL,RN7SL,0	NG:i:0
A00208:119:HNYGGDRXX:2:2111:6036:24565	0	RN7SL	79	255	1S28M123N26M	*	0	0	CTAGTGCGCTATGCCGATCGGGTGTCCGCGGATCGCGCCTGTGAATAGCCACTGC	FFFFFFFFFF:FFFFFFFFFFF,FFFFFFFFFFFFFFFFFFFFFFFFFFFFFFFF	NH:i:1	HI:i:1	AS:i:47	nM:i:0	NM:i:0	MD:Z:54	jM:B:c,0	jI:B:i,107,229	DG:Z:RN7SL,RN7SL,0	NG:i:0
A00208:119:HNYGGDRXX:2:2173:10538:14512	0	RN7SL	79	255	2S38M112N28M15S	*	0	0	TTTAGTGCGCTATGCCGATCGGGTGTCCGCACTAAGTTCGGGGATCGCGCCTGTGAATAGCCACTGCAAGATCGGAAGAGAGG	FFFFFFFFFFFFFFFFFFFFFFFFFFFFFFFFFFFFFFFFFFFFFFFFFFFFFFFFFFFFFFFFFFFFFFFFFFFF:FFFFFF	NH:i:1	HI:i:1	AS:i:59	nM:i:0	NM:i:0	MD:Z:66	jM:B:c,0	jI:B:i,117,228	DG:Z:RN7SL,RN7SL,0	NG:i:0
A00208:119:HNYGGDRXX:2:2173:9598:4930	0	RN7SL	79	255	2S38M112N28M15S	*	0	0	TTTAGTGCGCTATGCCGATCGGGTGTCCGCACTAAGTTCGGGGATCGCGCCTGTGAATAGCCACTGCAAGATCGGAAGAGCGG	FFFFFFFFFFFFFFFFFFFFFFFFFFFFFFFFFFFFFFFFFFFFFFFFFFFFFFFFFFFFFFFFFFFFFFFFFFFFFFFFFFF	NH:i:1	HI:i:1	AS:i:59	nM:i:0	NM:i:0	MD:Z:66	jM:B:c,0	jI:B:i,117,228	DG:Z:RN7SL,RN7SL,0	NG:i:0
A00208:119:HNYGGDRXX:2:2142:4092:36980	0	RN7SL	79	255	2S47M100N31M3S	*	0	0	TTTAGTGCGCTATGCCGATCGGGTGTCCGCACTAAGTTCGGCATCAATAAGTGGGATCGCGCCTGTGAATAGCCACTGCAGAT	FFFFFFFFFFFFFFFFFFFFFFFFFFFFFFFFFFFFFFFFFFFFFFFFFFFFFFFFFFFFFFFFFFFFFFFFFFFFFFFFFFF	NH:i:1	HI:i:1	AS:i:71	nM:i:0	NM:i:0	MD:Z:78	jM:B:c,0	jI:B:i,126,225	DG:Z:RN7SL,RN7SL,0	NG:i:0
A00208:119:HNYGGDRXX:2:2124:20428:16016	0	RN7SL	79	255	1S30M121N26M	*	0	0	TTAGTGCGCTATGCCGATCGGGTGTCCGCACGGATCGCGCCTGTGAATAGCCACTGC	FFFFFFFFFFFFFFFFFFFFFFFFFFFFFFFFFFFFFFFFFFFFFFFFFFFFFFFFF	NH:i:1	HI:i:1	AS:i:49	nM:i:0	NM:i:0	MD:Z:56	jM:B:c,0	jI:B:i,109,229	DG:Z:RN7SL,RN7SL,0	NG:i:0
A00208:119:HNYGGDRXX:2:2166:20193:17832	0	RN7SL	80	255	35M115N20M	*	0	0	AGTGCGCTATGCCGATCGGGTGTCCGCACTAAGTTGGATCGCGCCTGTGAATAGC	FFFFFFFFFFFFFFFFFFFFFFFFFFFFFFFFFFFFFFFFFFFFFFFFFFFFFFF	NH:i:1	HI:i:1	AS:i:30	nM:i:0	NM:i:0	MD:Z:35	jM:B:c,-1	jI:B:i,-1	DG:Z:RN7SL,RN7SL,0	NG:i:0
A00208:119:HNYGGDRXX:2:2161:13856:28181	2048	RN7SL	85	255	22M82N59M	*	0	0	GCTATGCCGATCGGGTGTCCGCGGAAACGGAGCAGGTCAAAACCCCCGTGCTGATCAGTAGTGGGATCGCGCCTGTGAATA	FFFFFFFFFFFFFFFFFFFFFFFFFFFFFFFFFFFFFFFFFFFFFFFFFFFFFFFFFFFFFFFFFFFFFFFFFFFFFFFFF	NH:i:1	HI:i:1	AS:i:18	nM:i:0	NM:i:0	MD:Z:22	jM:B:c,-1	jI:B:i,-1	DG:Z:RN7SL,RN7SL,0	NG:i:0
A00208:119:HNYGGDRXX:2:2135:2112:20494	0	RN7SL	81	255	1S26M90N56M	*	0	0	TGTGCGCTATGCCGATCGGGTGTCCGCAGCAGGTCAAAACTCCCGTGCTGATCAGTAGTGGGATCGCGCCTGTGAATAGCCAC	:FFFFFF:F:FFFFF,FFFFFFFFFFFFFFFFF:F:FFFFFFFFF:FF:FFFF:FF:FFFFF::FFFFFFFF:FF,F:FFF,F	NH:i:1	HI:i:1	AS:i:75	nM:i:0	NM:i:0	MD:Z:82	jM:B:c,0	jI:B:i,107,196	DG:Z:RN7SL,RN7SL,0	NG:i:0
A00208:119:HNYGGDRXX:2:2253:27317:19899	2048	RN7SL	75	255	38M94N43M	*	0	0	GCTGTAGTGCGCTATGCCGATCGGGTGTCCGCACTAAGAACTCCCGTGCTGATCAGTAGTGGGATCGCGCCTGTGAATAGC	FFFFFFFFFFFFFFFFFFFFFFFFFFFFFFFFFFFFFFFFFFFFFFFF:FFFFFFFF:FFFFFFFFFFFFFFFFFF,FFFF	NH:i:1	HI:i:1	AS:i:33	nM:i:0	NM:i:0	MD:Z:38	jM:B:c,-1	jI:B:i,-1	DG:Z:RN7SL,RN7SL,0	NG:i:0
A00208:119:HNYGGDRXX:2:2160:14823:29857	2048	RN7SL	86	255	36M83N45M	*	0	0	CTATGCCGATCGGGTGTCCGCACTAAGTTCGGCATCAAAACTCCCGTGCTGATCAGTAGTGGGATCGCGCCTGTGAATAGC	FFFFFFFFF:FFFFFFFFFFFFFFFFFFFFFFFFFFFFFFFFFFFFFFFFFFFFFFFFFFFFFFFFFFFFFFFFFFFFFFF	NH:i:1	HI:i:1	AS:i:31	nM:i:0	NM:i:0	MD:Z:36	jM:B:c,-1	jI:B:i,-1	DG:Z:RN7SL,RN7SL,0	NG:i:0
A00208:119:HNYGGDRXX:2:2264:8097:22623	2048	RN7SL	79	255	26M98N55M	*	0	0	TAGTGCGCTATGCCGATCGGGTGTCCTCAAAACTCCCGTGCTGATCAGTAGTGGGATCGCGCCTGTGAATAGCCACTGCAC	F:FFFFFFF,:FFFFFFFFFFFFFFFFFFFFFFFFFFFFFFFFFFFFFFFFFFFFFFFFFFFFFFFFFFFFFFFFFFFFFF	NH:i:1	HI:i:1	AS:i:21	nM:i:0	NM:i:0	MD:Z:26	jM:B:c,-1	jI:B:i,-1	DG:Z:RN7SL,RN7SL,0	NG:i:0
A00208:119:HNYGGDRXX:2:2139:32931:33411	2048	RN7SL	75	255	40M92N41M	*	0	0	GCTGTAGTGCGCTATGCCGATCGGGTGTCCGCACTAAGTTAACTCCCGTGCTGATCAGTAGTGGGATCGCGCCTGTGAATA	FF,FFFFFFFFF,,:FFFFFFFFFFFFFFFFFFFFFFFFFFFFFFFFF:FFFFFFFFFFFFFFFFFFFFFFFF:FFFFFFF	NH:i:1	HI:i:1	AS:i:35	nM:i:0	NM:i:0	MD:Z:40	jM:B:c,-1	jI:B:i,-1	DG:Z:RN7SL,RN7SL,0	NG:i:0
A00208:119:HNYGGDRXX:2:2148:3839:10332	0	RN7SL	95	255	39M81N35M	*	0	0	TCGGGTGTCCGCACTAAGTTCGGCATCAATATGGTGACCTGCTGATCAGTAGTGGGATCGCGCCTGTGAATAGC	FFFFFFFFFFFFFFFFFFFFFFFFFFFFFFFFFFFFFFFFFFFFFFFFFFFFFFFFFFFFFFFFFFFFFFFFFF	NH:i:1	HI:i:1	AS:i:34	nM:i:0	NM:i:0	MD:Z:39	jM:B:c,-1	jI:B:i,-1	DG:Z:RN7SL,RN7SL,0	NG:i:0
A00208:119:HNYGGDRXX:2:2163:20518:27195	2048	RN7SL	92	255	38M78N41M	*	0	0	CGATCGGGTGTCCGCACTAAGTTCGGCATCAATATGGTACTCCCGTGCTGATCAGTAGTGGGATCGCGCCTGTGAATAG	FFFFFFFFFFFFFFFFFFFFFFFFFFFFFFFFFFFFFFFFFFFFFFFFFFF,FFFFFFFFFFFFFFFFFFFFFFFFFFF	NH:i:1	HI:i:1	AS:i:33	nM:i:0	NM:i:0	MD:Z:38	jM:B:c,-1	jI:B:i,-1	DG:Z:RN7SL,RN7SL,0	NG:i:0
A00208:119:HNYGGDRXX:2:2252:13015:11256	0	RN7SL	89	255	1S28M112N22M	*	0	0	TTGCCGATCGGGTGTCCGCACTAAGTTCGGGGATCGCGCCTGTGAATAGCC	FFFFFFFFFFFFFFFFFFFFFFFFFFFFFFFFFFFFFFFFFFFFFFFFFFF	NH:i:1	HI:i:1	AS:i:43	nM:i:0	NM:i:0	MD:Z:50	jM:B:c,0	jI:B:i,117,228	DG:Z:RN7SL,RN7SL,0	NG:i:0
A00208:119:HNYGGDRXX:2:2155:29785:4194	2048	RN7SL	85	255	27M83N53M	*	0	0	GCTATGCCGATCGGGTGTCCGCACTAAGGAGCAGGTCAAAACTCCCGTGCTGATCAGTAGTGGGATCGCGCCTGTGAATA	FFFFFFFFFFFFFFFFFFFFFFFFFFFFFFFFFFFFF:FFFFFF:FFFFFFFFFFFFFFFFFFFFFFFFFFFFFFFFFFF	NH:i:1	HI:i:1	AS:i:22	nM:i:0	NM:i:0	MD:Z:27	jM:B:c,-1	jI:B:i,-1	DG:Z:RN7SL,RN7SL,0	NG:i:0
A00208:119:HNYGGDRXX:2:2270:9534:28401	2048	RN7SL	85	255	40M82N41M	*	0	0	GCTATGCCGATCGGGTGTCCGCACTAAGTTCGGCATCAATAACTCCCGTGCTGATCAGTAGTGGGATCGCGCCTGTGAATA	FFFF:FFFFFFFFFFFFFFFFFFFFFFFFFFFFFFFFFFFFFFFFFFFFFFFFF:FFFFFFFFFFFFFFFFFFFFFFFFFF	NH:i:1	HI:i:1	AS:i:35	nM:i:0	NM:i:0	MD:Z:40	jM:B:c,-1	jI:B:i,-1	DG:Z:RN7SL,RN7SL,0	NG:i:0
A00208:119:HNYGGDRXX:2:2273:9489:10880	2048	RN7SL	92	255	16M77N64M	*	0	0	CGATCGGGTGTCCGCAGGTCGGAAACGGAGCAGGTCAAAACTCCCGTGCTGATCAGTAGTGGGATCGCGCCTGTGAATAG	FFFFFFFFFFFFFFFFFFFFFFFFFFFFFFFFFFFFFFFFFFFFFF:FFFFFFFFFFFFFFFFFFFFFFFFFFFFFFFFF	NH:i:1	HI:i:1	AS:i:12	nM:i:0	NM:i:0	MD:Z:16	jM:B:c,-1	jI:B:i,-1	DG:Z:RN7SL,RN7SL,0	NG:i:0
A00208:119:HNYGGDRXX:2:2139:25201:14826	2048	RN7SL	79	255	38M88N45M	*	0	0	TAGTGCGCTATGCCGATCGGGTGTCCGCACTAAGTTCGAAAACTCCCGTGCTGATCAGTAGTGGGATCGCGCCTGTGAATAGC	F,FFFFFFFFFFFFFFFFFFFFFFFFFFFFFFFFFFFFFFFFFFFFFFFFFFFFFFFFFFFFFFFFFFFFFFFFFFFFFFFFF	NH:i:1	HI:i:1	AS:i:33	nM:i:0	NM:i:0	MD:Z:38	jM:B:c,-1	jI:B:i,-1	DG:Z:RN7SL,RN7SL,0	NG:i:0
A00208:119:HNYGGDRXX:2:2201:12409:21543	0	RN7SL	84	255	23M123N27M	*	0	0	CGCTATGCCGATCGGGTGTCCGCGGATCGCGCCTGTGAATAGCCACTGCA	FFFFFFFFFFFFF,FFFFFFFFFFFFFFFFF,FFFFFFFFF,FFFFFFFF	NH:i:1	HI:i:1	AS:i:43	nM:i:0	NM:i:0	MD:Z:50	jM:B:c,0	jI:B:i,107,229	DG:Z:RN7SL,RN7SL,0	NG:i:0
A00208:119:HNYGGDRXX:2:2149:24180:34757	0	RN7SL	87	255	2S21M91N53M7S	*	0	0	TTTATGCCGATCGGGTGTCCGCACAGGTCAAAACTCCCGTGCTGATCAGTAGTGGGATCGCGCCTGTGAATAGCCAGATCGGA	FFFFFFFFFFFFFFFFFFFFFFFFFFFFFFFFFFF:F,FFFFFFFFFFFFFFFFFFFFFFFFFFFFF:FFFFFFFFFFFFFFF	NH:i:1	HI:i:1	AS:i:67	nM:i:0	NM:i:0	MD:Z:74	jM:B:c,0	jI:B:i,108,198	DG:Z:RN7SL,RN7SL,0	NG:i:0
A00208:119:HNYGGDRXX:2:2176:13087:5682	2048	RN7SL	75	255	31M92N50M	*	0	0	GCTGTAGTGCGCTATGCCGATCGGGTGTCCGGCAGGTCAAAACTCCCGTGCTGATCAGTAGTGGGATCGCGCCTGTGAATA	FFFFFFFFFFFFF:FFFFFFFFFFFFFFFFFFFFFFFFFFFFFFFFFFFFFFFFFFFFFFFFFFFFFFFFFFFFFFFFFFF	NH:i:1	HI:i:1	AS:i:26	nM:i:0	NM:i:0	MD:Z:31	jM:B:c,-1	jI:B:i,-1	DG:Z:RN7SL,RN7SL,0	NG:i:0
A00208:119:HNYGGDRXX:2:2153:32497:12868	2048	RN7SL	86	255	31M83N50M	*	0	0	CTATGCCGATCGGGTGTCCGCACTAAGTTCGAGGTCAAAACTCCCGTGCTGATCAGTAGTGGGATCGCGCCTGTGAATAGC	F:,FFFFFFFFFFFFFFFFFFFFFFFFFFFF:FF:FFFFFFFFFFF:FFFFF:FFF,FFFFFF:FF:FFFF:FFFF:F:FF	NH:i:1	HI:i:1	AS:i:26	nM:i:0	NM:i:0	MD:Z:31	jM:B:c,-1	jI:B:i,-1	DG:Z:RN7SL,RN7SL,0	NG:i:0
A00208:119:HNYGGDRXX:2:2205:17183:11459	0	RN7SL	94	255	1S13M123N26M	*	0	0	CATCGGGTGTCCGCGGATCGCGCCTGTGAATAGCCACTGC	FFFFFFFFFFFFFFFFFFFFFFFFFFFFFFFFFFFFFFFF	NH:i:1	HI:i:1	AS:i:32	nM:i:0	NM:i:0	MD:Z:39	jM:B:c,0	jI:B:i,107,229	DG:Z:RN7SL,RN7SL,0	NG:i:0
A00208:119:HNYGGDRXX:2:2106:15338:32816	2048	RN7SL	80	255	38M87N45M	*	0	0	AGTGCGCTATGCCGATCGGGTGTCCGCACTAAGTTCGGAAAACTCCCGTGCTGATCAGTAGTGGGATCGCGCCTGTGAATAGC	FFFFF:FFFFFFFFFFFFFFFFFFFFFFFFFFFFFFF:FFFFFFFFFFFFFFFFFFFFFFFFFFFFFFFFFFFFFFFFFFF:F	NH:i:1	HI:i:1	AS:i:33	nM:i:0	NM:i:0	MD:Z:38	jM:B:c,-1	jI:B:i,-1	DG:Z:RN7SL,RN7SL,0	NG:i:0
A00208:119:HNYGGDRXX:2:2254:7129:3505	0	RN7SL	85	255	23M121N19M	*	0	0	GCTATGCCGATCGGGTGTCCGCAGGGATCGCGCCTGTGAATA	FF:FFFFFFFFFFFFFFFFFFFFFFFFFFFFFFF:FFFF,FF	NH:i:1	HI:i:1	AS:i:18	nM:i:0	NM:i:0	MD:Z:23	jM:B:c,-1	jI:B:i,-1	DG:Z:RN7SL,RN7SL,0	NG:i:0
A00208:119:HNYGGDRXX:2:2247:20618:28902	2048	RN7SL	92	255	31M90N36M	*	0	0	CGATCGGGTGTCCGCACTGAGTTCGGCATCACGTGCTGATCAGTAGTGGGATCGCGCCTGTGAATAG	FFFFFFFFFFFFFFFFFFFFFFFFFFFFFFFFFFFFFFFFFFFFFFFFFFFFFFFFFFFFFFFFFF:	NH:i:1	HI:i:1	AS:i:24	nM:i:1	NM:i:1	MD:Z:18A12	jM:B:c,-1	jI:B:i,-1	DG:Z:RN7SL,RN7SL,0	NG:i:0
A00208:119:HNYGGDRXX:2:2159:16812:10097	2048	RN7SL	79	255	32M102N45M	*	0	0	TAGTGCGCTATGCCGATCGGGTGTCCGCACTACGTGCTGATCAGTAGTGGGATCGCGCCTGTGAATAGCCACTGCAC	FFFFFFFFFF:FFFFFFFFFFFFFFFFFFFFFFFFFFFFFFFFFFFFFFFFFFFFFFFFFFFFFFFFFFFFFFFFFF	NH:i:1	HI:i:1	AS:i:27	nM:i:0	NM:i:0	MD:Z:32	jM:B:c,-1	jI:B:i,-1	DG:Z:RN7SL,RN7SL,0	NG:i:0
A00208:119:HNYGGDRXX:2:2246:7997:30279	2048	RN7SL	85	255	23M111N29M	*	0	0	GCTATGCCGATCGGGTGTCCGCAGATCAGTAGTGGGATCGCGCCTGTGAATA	FF:,FFFFFFFFFFFFFFFFFFFFFFFFFFFFFFFFFFFFFFFFFFFFFFFF	NH:i:1	HI:i:1	AS:i:18	nM:i:0	NM:i:0	MD:Z:23	jM:B:c,-1	jI:B:i,-1	DG:Z:RN7SL,RN7SL,0	NG:i:0
A00208:119:HNYGGDRXX:2:2107:1199:23735	0	RN7SL	92	255	2S45M94N32M4S	*	0	0	TTCGATCGGGTGTCCGCACTGAGTTCGGCATCAATATGGTGACCTCCGATCGCGCCTGTGAATAGCCACTGCACTCCAGATCG	FFFFFFFFFFFFFFFFFFFFFFFFFFFFFFFFFFFFFFFFFFFF:FFFFFFFFFF:FFFFFF:FFFFFFF::FFFFFFFFFFF	NH:i:1	HI:i:1	AS:i:68	nM:i:1	NM:i:1	MD:Z:18A58	jM:B:c,0	jI:B:i,137,230	DG:Z:RN7SL,RN7SL,0	NG:i:0
A00208:119:HNYGGDRXX:2:2216:18593:1125	2048	RN7SL	80	255	29M96N52M	*	0	0	AGTGCGCTATGCCGATCGGGTGTCCGCACAAAACTCCCGTGCTGATCAGTAGTGGGATCGCGCCTGTGAATAGCCACTGCA	FFF:FFFFFFFFFFF:FFFF:FFFFF:FFFFFFFFFFFFFFFFFFF:FFFFFFFFFFFFFFFFFFFFFFFFFFFFFFFFFF	NH:i:1	HI:i:1	AS:i:24	nM:i:0	NM:i:0	MD:Z:29	jM:B:c,-1	jI:B:i,-1	DG:Z:RN7SL,RN7SL,0	NG:i:0
A00208:119:HNYGGDRXX:2:2122:1606:19272	0	RN7SL	79	255	1S29M106N43M10S	*	0	0	TTAGTGCGCTATGCCGATCGGGTGTCCGCAGTGCTGATCAGTAGTGGGATCGCGCCTGTGAATAGCCACTGCAAGATCGGAAG	FFFFFFFFFFFFFFFFFFFFFFFFFFFFFFFFFFFFFFFFFFFFFFFFFFFFFFFFFFFFFFFF:FF:FFF:FFFFFFFFFFF	NH:i:1	HI:i:1	AS:i:65	nM:i:0	NM:i:0	MD:Z:72	jM:B:c,0	jI:B:i,108,213	DG:Z:RN7SL,RN7SL,0	NG:i:0
A00208:119:HNYGGDRXX:2:2210:28275:36088	0	RN7SL	79	255	2S29M122N31M	*	0	0	TTTAGTGCGCTATGCCGATCGGGTGTCCGCAGGATCGCGCCTGTGAATAGCCACTGCACTCC	FFFFFFFFFFFFFFFFFF:,FF:FFFFFFFFFFFF:FF:::FFFFFFFFFFFF:FFFFFFF:	NH:i:1	HI:i:1	AS:i:52	nM:i:0	NM:i:0	MD:Z:60	jM:B:c,0	jI:B:i,108,229	DG:Z:RN7SL,RN7SL,0	NG:i:0
A00208:119:HNYGGDRXX:2:2278:10963:8234	0	RN7SL	87	255	3S23M118N38M	*	0	0	CTTTATGCCGATCGGGTGTCCGCACTTGGGATCGCGCCTGTGAATAGCCACTGCACTCCAGCCT	F,FFFFFFFFFFFFFFFFFFFFFFFFFFFFFFFFFFFFFFFFFFFFFFFFFFFFFFFFFFFFFF	NH:i:1	HI:i:1	AS:i:54	nM:i:0	NM:i:0	MD:Z:61	jM:B:c,0	jI:B:i,110,227	DG:Z:RN7SL,RN7SL,0	NG:i:0
A00208:119:HNYGGDRXX:2:2134:2989:20071	2048	RN7SL	80	255	25M102N56M	*	0	0	AGTGCGCTATGCCGATCGGGTGTCCAACTCCCGTGCTGATCAGTAGTGGGATCGCGCCTGTGAATAGCCACTGCACTCCAG	FFFFFFFF,FFFFFF:FFFFFFFFFFFFFFFFFFFFFFFFFFFFFFFFFFFFFFFFFFFFFFFFFFFFFFFFFFFFFFFFF	NH:i:1	HI:i:1	AS:i:20	nM:i:0	NM:i:0	MD:Z:25	jM:B:c,-1	jI:B:i,-1	DG:Z:RN7SL,RN7SL,0	NG:i:0
A00208:119:HNYGGDRXX:2:2142:7157:18239	0	RN7SL	80	255	2S29M121N26M	*	0	0	TCAGTGCGCTATGCCGATCGGGTGTCCGCACGGATCGCGCCTGTGAATAGCCACTGC	FFFFFFFFFFFFFFFFFFFFFFFFFFFFFFFFFFFFFFFFFFFFFFFFFFFFFFFFF	NH:i:1	HI:i:1	AS:i:48	nM:i:0	NM:i:0	MD:Z:55	jM:B:c,0	jI:B:i,109,229	DG:Z:RN7SL,RN7SL,0	NG:i:0
A00208:119:HNYGGDRXX:2:2242:24731:23187	2048	RN7SL	92	255	39M76N42M	*	0	0	CGATCGGGTGTCCGCACTAAGTTCGGCATCAATATGGTGAACTCCCGTGCTGATCAGTAGTGGGATCGCGCCTGTGAATAG	FF,FFFFFF:FFFFFFFFFF:FFFFFFFFFFFFFF,FFFFFFFF:F::FFF:FF,F:,FFFF:FFFFFF:F:FFFFFF:F:	NH:i:1	HI:i:1	AS:i:34	nM:i:0	NM:i:0	MD:Z:39	jM:B:c,-1	jI:B:i,-1	DG:Z:RN7SL,RN7SL,0	NG:i:0
A00208:119:HNYGGDRXX:2:2142:6289:10441	0	RN7SL	87	255	2S20M123N35M	*	0	0	CTTATGCCGATCGGGTGTCCGCGGATCGCGCCTGTGAATAGCCACTGCACTCCAGCC	FFFFFFFFFFFFFFFFFFFFFFFFFFFFFFFFFFFFFFFF:FFFFFFFFFFFFFFFF	NH:i:1	HI:i:1	AS:i:48	nM:i:0	NM:i:0	MD:Z:55	jM:B:c,0	jI:B:i,107,229	DG:Z:RN7SL,RN7SL,0	NG:i:0
A00208:119:HNYGGDRXX:2:2136:30391:1297	0	RN7SL	87	255	2S23M121N26M	*	0	0	TTTATGCCGATCGGGTGTCCGCACTGATCGCGCCTGTGAATAGCCACTGCA	FFFFFFFFFFFFFFFFFFFFFFFFFFFFFFFFFFFFFFFFFFFFFFFFFFF	NH:i:1	HI:i:1	AS:i:42	nM:i:0	NM:i:0	MD:Z:49	jM:B:c,0	jI:B:i,110,230	DG:Z:RN7SL,RN7SL,0	NG:i:0
A00208:119:HNYGGDRXX:2:2270:28221:6464	2048	RN7SL	80	255	34M89N47M	*	0	0	AGTGCGCTATGCCGATCGGGTGTCCGCACTGAGTTCAAAACTCCCGTGCTGATCAGTAGTGGGATCGCGCCTGTGAATAGC	FFFFFFFFFFFFFFFFFFFFF:FFFFFFFFFFFFFFFFFFFFFFFFFFFFFFFFFFFFFFF:FFFFFFFFFFFFFFF:FF,	NH:i:1	HI:i:1	AS:i:27	nM:i:1	NM:i:1	MD:Z:30A3	jM:B:c,-1	jI:B:i,-1	DG:Z:RN7SL,RN7SL,0	NG:i:0
A00208:119:HNYGGDRXX:2:2158:31304:7232	0	RN7SL	79	255	2S45M106N27M9S	*	0	0	TTTAGTGCGCTATGCCGATCGGGTGTCCGCACTAAGTTCGGCATCAAGGATCGCGCCTGTGAATAGCCACTGCAGATCGGAAG	FFFFFFFFFFFFFFFFFFFFFFFFFFFFFFFFFFFFFFFFFFFFFFFFFFFFFFFFFFFFFFFFFFFFFFFFFFFFFFFFFFF	NH:i:1	HI:i:1	AS:i:65	nM:i:0	NM:i:0	MD:Z:72	jM:B:c,0	jI:B:i,124,229	DG:Z:RN7SL,RN7SL,0	NG:i:0
A00208:119:HNYGGDRXX:2:2208:30535:12978	2048	RN7SL	86	255	30M83N51M	*	0	0	CTATGCCGATCGGGTGTCCGCACTAAGTTCCAGGTCAAAACTCCCGTGCTGATCAGTAGTGGGATCGCGCCTGTGAATAGC	FF:FFFFFFFFFFFFFFFFFFFFFFFFFFFFFFFFFFFFFFFFFFFFFFFFFFFFFFFFFFFFFFFFFFFF:FFFFFFFFF	NH:i:1	HI:i:1	AS:i:25	nM:i:0	NM:i:0	MD:Z:30	jM:B:c,-1	jI:B:i,-1	DG:Z:RN7SL,RN7SL,0	NG:i:0
A00208:119:HNYGGDRXX:2:2245:2781:1548	0	RN7SL	99	255	1S39M92N21M	*	0	0	TGTGTCCGCACTAAGTTCGGCATCAATATGGTGACCTCCCGGATCGCGCCTGTGAATAGCC	FFFFFFFFFFFFFFFFFFFFFFFFFFFFFFFFFFFFFFFFFFFFFFFFFFFFFFFFFFFFF	NH:i:1	HI:i:1	AS:i:53	nM:i:0	NM:i:0	MD:Z:60	jM:B:c,0	jI:B:i,138,229	DG:Z:RN7SL,RN7SL,0	NG:i:0
A00208:119:HNYGGDRXX:2:2106:2456:35305	0	RN7SL	92	255	2S45M94N32M4S	*	0	0	TTCGATCGGGTGTCCGCACTGAGTTCGGCATCAATATGGTGACCTCCGATCGCGCCTGTGAATAGCCACTGCACTCCAGATCG	FFFFFFFFFFFFFFFFFF:FFFFFFFFFFFFFFFFFFFFFFFFFFFFFF:FFFFFFFFFFFFF,FFFFFFF:FFFFFFFFFFF	NH:i:1	HI:i:1	AS:i:68	nM:i:1	NM:i:1	MD:Z:18A58	jM:B:c,0	jI:B:i,137,230	DG:Z:RN7SL,RN7SL,0	NG:i:0
A00208:119:HNYGGDRXX:2:2158:30309:5165	0	RN7SL	79	255	2S45M106N27M9S	*	0	0	TTTAGTGCGCTATGCCGATCGGGTGTCCGCACTAAGTTCGGCATCAAGGATCGCGCCTGTGAATAGCCACTGCAGATCGGAAG	FFFFFFFFFFFFFFFFFFFFFFFFFFFFFFFFFFFFFFFFFFFFFFFFFFFFFFFFFFFFFFFFFFFFFFFFFFFFFFFFF,F	NH:i:1	HI:i:1	AS:i:65	nM:i:0	NM:i:0	MD:Z:72	jM:B:c,0	jI:B:i,124,229	DG:Z:RN7SL,RN7SL,0	NG:i:0
A00208:119:HNYGGDRXX:2:2176:14091:29277	2048	RN7SL	85	255	23M97N43M	*	0	0	GCTATGCCGATCGGGTGTCCGCAAAAACTCCCGTGCTGATCAGTAGTGGGATCGCGCCTGTGAATA	FF,FFFFFFF:FFFFFFFFFFFFFFFFFFFFFFFFFFFFFFFFFFFFFFFFFFFFFFFFFFF:FFF	NH:i:1	HI:i:1	AS:i:18	nM:i:0	NM:i:0	MD:Z:23	jM:B:c,-1	jI:B:i,-1	DG:Z:RN7SL,RN7SL,0	NG:i:0
A00208:119:HNYGGDRXX:2:2247:23701:6621	2048	RN7SL	85	255	38M82N43M	*	0	0	GCTATGCCGATCGGGTGTCCGCACTAAGTTCGGCATCAAAAACTCCCGTGCTGATCAGTAGTGGGATCGCGCCTGTGAATA	FFFFFFFFFFFFFFFFFFFF:FFFFFFFFFFFFFFFFFFFFFFFFFFFFFFF:FFFFFFFFFFFFFFFFFFFFFFFFFFFF	NH:i:1	HI:i:1	AS:i:33	nM:i:0	NM:i:0	MD:Z:38	jM:B:c,-1	jI:B:i,-1	DG:Z:RN7SL,RN7SL,0	NG:i:0
A00208:119:HNYGGDRXX:2:2136:22299:10551	0	RN7SL	87	255	2S31M82N39M11S	*	0	0	TTTATGCCGATCGGGTGTCCGCACTAAGTTCGGAGGTCAAAACTCCCGTGCTGATCAGTAGTGGGATCGCGCAGATCGGAAGA	FFFFFFFFFFFFFFFFFFFFFFFFFFFFFFFFFFFFFFFFFFFFFFFFFFFFFFFFFFFFFFFFFFFFFFFFFFFFFFFFFFF	NH:i:1	HI:i:1	AS:i:63	nM:i:0	NM:i:0	MD:Z:70	jM:B:c,0	jI:B:i,118,199	DG:Z:RN7SL,RN7SL,0	NG:i:0
A00208:119:HNYGGDRXX:2:2241:25129:36025	2048	RN7SL	92	255	39M76N42M	*	0	0	CGATCGGGTGTCCGCACTAAGTTCGGCATCAATATGGTGAACTCCCGTGCTGATCAGTAGTGGGATCGCGCCTGTGAATAG	FFFFFFFFFFFFFFFFFFFFFFFFFFFFFFFFFFFFFFFFFFFFFFFFFFFFFFFFFFFFFFFFFFFFFFFFFFFFF::FF	NH:i:1	HI:i:1	AS:i:34	nM:i:0	NM:i:0	MD:Z:39	jM:B:c,-1	jI:B:i,-1	DG:Z:RN7SL,RN7SL,0	NG:i:0
A00208:119:HNYGGDRXX:2:2237:15600:3521	0	RN7SL	87	255	3S35M108N21M	*	0	0	TTTTATGCCGATCGGGTGTCCGCACTAAGTTCGGCATCGGATCGCGCCTGTGAATAGCC	FFFFFFFFFFFFFFFFFFFFFFFFFF:FFFFFFFFFFFFFFFFFFFFFFFFFFFFFF:F	NH:i:1	HI:i:1	AS:i:49	nM:i:0	NM:i:0	MD:Z:56	jM:B:c,0	jI:B:i,122,229	DG:Z:RN7SL,RN7SL,0	NG:i:0
A00208:119:HNYGGDRXX:2:2226:8359:10238	0	RN7SL	79	255	1S30M121N33M19S	*	0	0	ATAGTGCGCTATGCCGATCGGGTGTCCGCACGGATCGCGCCTGTGAATAGCCACTGCACTCCAGATCGAAGAGCGGTTCAGCA	FF:FFFFFFFFFFFFFFFFFFFFFFFFFFFFFFFFFFFFFFFFFFFFFFFFFFFFFFFFFFF:FFFFFFFFFFFFFFFFFFFF	NH:i:1	HI:i:1	AS:i:55	nM:i:0	NM:i:0	MD:Z:63	jM:B:c,0	jI:B:i,109,229	DG:Z:RN7SL,RN7SL,0	NG:i:0
A00208:119:HNYGGDRXX:2:2275:24288:29590	0	RN7SL	79	255	2S29M122N26M	*	0	0	TTTAGTGCGCTATGCCGATCGGGTGTCCGCAGGATCGCGCCTGTGAATAGCCACTGC	FFFFFFFFFFFFFFFFFFFFFFFFFFFFFFFFFFFFFFFFFFFFFFFFFFFFFFFFF	NH:i:1	HI:i:1	AS:i:48	nM:i:0	NM:i:0	MD:Z:55	jM:B:c,0	jI:B:i,108,229	DG:Z:RN7SL,RN7SL,0	NG:i:0
A00208:119:HNYGGDRXX:2:2174:22173:15311	2048	RN7SL	85	255	40M80N43M	*	0	0	GCTATGCCGATCGGGTGTCCGCACTAAGTTCGGCATCAATAAAACTCCCGTGCTGATCAGTAGTGGGATCGCGCCTGTGAATA	FFFFF:FFFFFFFFFFFFFFFFFFFFFFFFFFFFFFFFFFFFFFFFF:FFFFFFFFFFFFFFFFFFFFFFFFFFFFFFFFFFF	NH:i:1	HI:i:1	AS:i:35	nM:i:0	NM:i:0	MD:Z:40	jM:B:c,-1	jI:B:i,-1	DG:Z:RN7SL,RN7SL,0	NG:i:0
A00208:119:HNYGGDRXX:2:2157:4227:5995	2048	RN7SL	86	255	25M99N50M	*	0	0	CTATGCCGATCGGGTGTCCGCACTATCCCGTGCTGATCAGTAGTGGGATCGCGCCTGTGAATAGCCACTGCACTC	FFFFFFFFFFFFFFFFFFFFFFFFFFFFFFFFFFFFFFFFFFFFFFFFFFFFFFFFFFFFFFFFFFFFFFFFFFF	NH:i:1	HI:i:1	AS:i:20	nM:i:0	NM:i:0	MD:Z:25	jM:B:c,-1	jI:B:i,-1	DG:Z:RN7SL,RN7SL,0	NG:i:0
A00208:119:HNYGGDRXX:2:2150:1651:26083	0	RN7SL	87	255	2S21M122N31M	*	0	0	TTTATGCCGATCGGGTGTCCGCAGGATCGCGCCTGTGAATAGCCACTGCACTCC	FFFFFFFFFFFFFFFFFFFFFFFFFFFFFFFFFFFFFFFFFFFFFFFFFFFFFF	NH:i:1	HI:i:1	AS:i:45	nM:i:0	NM:i:0	MD:Z:52	jM:B:c,0	jI:B:i,108,229	DG:Z:RN7SL,RN7SL,0	NG:i:0
A00208:119:HNYGGDRXX:2:2248:20636:26490	2048	RN7SL	88	255	22M100N40M	*	0	0	ATGCCGATCGGGTGTCCGCACTTCCCGTGCTGATCAGTAGTGGGATCGCGCCTGTGAATAGC	FFFFFFFFFFFFFFFFFFFFFFFFFFFFFFFFFFFFFFFFFFFFFFFFFFFFFFFFFFFFFF	NH:i:1	HI:i:1	AS:i:18	nM:i:0	NM:i:0	MD:Z:22	jM:B:c,-1	jI:B:i,-1	DG:Z:RN7SL,RN7SL,0	NG:i:0
A00208:119:HNYGGDRXX:2:2146:4517:32268	0	RN7SL	79	255	2S31M118N28M	*	0	0	TTTAGTGCGCTATGCCGATCGGGTGTCCGCACTTGGGATCGCGCCTGTGAATAGCCACTGC	FFFFFFF:FFFFFFFFFFFFFF:FFFFFFFFFFFFFFFFFFFFFFFF:FFFFFF:FFFFFF	NH:i:1	HI:i:1	AS:i:52	nM:i:0	NM:i:0	MD:Z:59	jM:B:c,0	jI:B:i,110,227	DG:Z:RN7SL,RN7SL,0	NG:i:0
A00208:119:HNYGGDRXX:2:2210:26512:31720	0	RN7SL	83	255	41M86N38M	*	0	0	GCGCTATGCCGATCGGGTGTCCGCACTAAGTTCGGCATCAATCCCGTGCTGATCAGTAGTGGGATCGCGCCTGTGAATA	FFFFF,FFFFFFFFFFFFFFFFFFFFFFFFFFFFFFFFFFFFFFF:FFFFFFFFFFFF,FFFFFFFFFFFFFFFFF:FF	NH:i:1	HI:i:1	AS:i:36	nM:i:0	NM:i:0	MD:Z:41	jM:B:c,-1	jI:B:i,-1	DG:Z:RN7SL,RN7SL,0	NG:i:0
A00208:119:HNYGGDRXX:2:2247:4128:15123	0	RN7SL	79	255	2S28M125N24M	*	0	0	TTTAGTGCGCTATGCCGATCGGGTGTCCGCATCGCGCCTGTGAATAGCCACTGC	FFFFFFFFFFFFFFFFFFFFFFFFFFFFFFFFFFFFFFFFFFFFFFFFFFFFFF	NH:i:1	HI:i:1	AS:i:45	nM:i:0	NM:i:0	MD:Z:52	jM:B:c,0	jI:B:i,107,231	DG:Z:RN7SL,RN7SL,0	NG:i:0
A00208:119:HNYGGDRXX:2:2248:19868:36245	0	RN7SL	85	255	39M83N41M	*	0	0	GCTATGCCGATCGGGTGTCCGCACTAAGTTCGGCATCAAAACTCCCGTGCTGATCAGCAGTGGGATCGCGCCTGTGAATA	FFF:FFFFFF:FFFFFFFFFFF:FFFFFFFFFFFFFFFFFFFFFFFFFFFFFFFFFFFFFFFFFFFFFFFFFFFFF::FF	NH:i:1	HI:i:1	AS:i:34	nM:i:0	NM:i:0	MD:Z:39	jM:B:c,-1	jI:B:i,-1	DG:Z:RN7SL,RN7SL,0	NG:i:0
A00208:119:HNYGGDRXX:2:2204:1072:27179	2048	RN7SL	85	255	23M83N57M	*	0	0	GCTATGCCGATCGGGTGTCCGCAAAACGGAGCAGGTCAAAACTCCCGTGCTGATCAGTAGTGGGATCGCGCCTGTGAATA	FFFFFFFFFFFFF:FFFFFFFFFFF:FFFFFFFFFFFFFFFFFFFFFFFFFFFFFFFFFFFFF:FFFFFFF:FFFFFFFF	NH:i:1	HI:i:1	AS:i:18	nM:i:0	NM:i:0	MD:Z:23	jM:B:c,-1	jI:B:i,-1	DG:Z:RN7SL,RN7SL,0	NG:i:0
A00208:119:HNYGGDRXX:2:2113:11198:21856	2048	RN7SL	92	255	35M76N46M	*	0	0	CGATCGGGTGTCCGCACTAAGTTCGGCATCAATATTCAAAACTCCCGTGCTGATCAGTAGTGGGATCGCGCCTGTGAATAG	FFFFFFFFFFFFFFFFFFFFFFFFFFFFFFFFFFFFFFFFFFFFFFFFFFFF:FFFFFFFFFFFFFFFFFFFFFFFFFFFF	NH:i:1	HI:i:1	AS:i:30	nM:i:0	NM:i:0	MD:Z:35	jM:B:c,-1	jI:B:i,-1	DG:Z:RN7SL,RN7SL,0	NG:i:0
A00208:119:HNYGGDRXX:2:2228:1615:34820	2048	RN7SL	85	255	21M114N43M	*	0	0	GCTATGCCGATCGGGTGTCCGATCAGTAGTGGGATCGCGCCTGTGAATAGCCACTGCACTCCAG	FFFFFFFFFFFFFFFFFFFFFFFFFFFFFFFFFFFFFFFFFFFFFFFFFFFFFFFFFFFFFFFF	NH:i:1	HI:i:1	AS:i:17	nM:i:0	NM:i:0	MD:Z:21	jM:B:c,-1	jI:B:i,-1	DG:Z:RN7SL,RN7SL,0	NG:i:0
A00208:119:HNYGGDRXX:2:2110:7970:28510	0	RN7SL	78	255	30M115N27M	*	0	0	GTAGTGCGCTATGCCGATCGGGTGTCCGCAAGTAGTGGGATCGCGCCTGTGAATAGC	FFFFFFFFFFFFF,FFFFF:FFFFFF:F:FFFFFFFFFFFFFFFFFFFFFFFFFFFF	NH:i:1	HI:i:1	AS:i:25	nM:i:0	NM:i:0	MD:Z:30	jM:B:c,-1	jI:B:i,-1	DG:Z:RN7SL,RN7SL,0	NG:i:0
A00208:119:HNYGGDRXX:2:2129:9896:17253	2048	RN7SL	92	255	26M99N32M	*	0	0	CGATCGGGTGTCCGCACTAAGTTCGGCTGATCAGTAGTGGGATCGCGCCTGTGAATAG	FFFFFFFFFFFFFFFFFFFFF:FFFFFFFFFFFFFFFFFFFFFFFFFFFFFFFFFFFF	NH:i:1	HI:i:1	AS:i:21	nM:i:0	NM:i:0	MD:Z:26	jM:B:c,-1	jI:B:i,-1	DG:Z:RN7SL,RN7SL,0	NG:i:0
A00208:119:HNYGGDRXX:2:2218:18276:34710	0	RN7SL	79	255	11S38M112N28M6S	*	0	0	TTTCAGATGGCTAGTGCGCTATGCCGATCGGGTGTCCGCACTAAGTTCGGGGATCGCGCCTGTGAATAGCCACTGCAGATCGG	FFFFFFFFFFFFFFFFFFFFFFFFFFFFFFFFFFFFFFFFFFFFFFFFFFFFFFFFFFFFFFFFFFFFFFFFFFFFFFFFFFF	NH:i:1	HI:i:1	AS:i:59	nM:i:0	NM:i:0	MD:Z:66	jM:B:c,0	jI:B:i,117,228	DG:Z:RN7SL,RN7SL,0	NG:i:0
A00208:119:HNYGGDRXX:2:2268:25581:6558	0	RN7SL	89	255	4S18M108N35M2S	*	0	0	TTTTTGCCGATCGGGTGTCCGCTGCTGATCAGTAGTGGGATCGCGCCTGTGAATAGCTA	FFFFFFFFFFFF,FFFFFFFFFFFFFFFFFFFFFFFFFFFFFFFFFFFFFFFFFFFFFF	NH:i:1	HI:i:1	AS:i:46	nM:i:0	NM:i:0	MD:Z:53	jM:B:c,0	jI:B:i,107,214	DG:Z:RN7SL,RN7SL,0	NG:i:0
A00208:119:HNYGGDRXX:2:2258:4227:21089	2048	RN7SL	93	255	34M79N48M	*	0	0	GATCGGGTGTCCGCACTAAGTTCGGCATCAATATAAACTCCCGTGCTGATCAGTAGTGGGATCGCGCCTGTGAATAGCCACT	FFFFFFFFFFFFFFFFFFFFFFFFFFFFFFFFFFFFFFFFFFFFFFFFFFFFFFFFFFFFFFFFFFFFFFFFFFFFFFFFFF	NH:i:1	HI:i:1	AS:i:29	nM:i:0	NM:i:0	MD:Z:34	jM:B:c,-1	jI:B:i,-1	DG:Z:RN7SL,RN7SL,0	NG:i:0
A00208:119:HNYGGDRXX:2:2216:27136:3082	0	RN7SL	79	255	1S33M113N31M	*	0	0	TTAGTGCGCTATGCCGATCGGGTGTCCGCACTAATAATGGGATCGCGCCTGTGAATAGCCACTGC	FFFFFFFFFF::FFFFFFFFFFFFFFFFFFFFFFF:FFFFFFFFFFFFFFFFFFFFFFFFFFFFF	NH:i:1	HI:i:1	AS:i:55	nM:i:1	NM:i:1	MD:Z:35G28	jM:B:c,1	jI:B:i,112,224	DG:Z:RN7SL,RN7SL,0	NG:i:0
A00208:119:HNYGGDRXX:2:2143:23204:16407	2048	RN7SL	92	255	38M77N42M	*	0	0	CGATCGGGTGTCCGCACTAAGTTCGGCATCAATATGGTAACTCCCGTGCTGATCAGTAGTGGGATCGCGCCTGTGAATAG	FFFFFFFFFFFFFFFFFFFFFFFFFFFFFFFFFFFFFFFFFFFFFFFFFFFFFFFFFFFFFFFFFFFFFFFFFFFF:F,F	NH:i:1	HI:i:1	AS:i:33	nM:i:0	NM:i:0	MD:Z:38	jM:B:c,-1	jI:B:i,-1	DG:Z:RN7SL,RN7SL,0	NG:i:0
A00208:119:HNYGGDRXX:2:2140:2528:23876	2048	RN7SL	85	255	40M82N41M	*	0	0	GCTATGCCGATCGGGTGTCCGCACTAAGTTCGGCATCAATAACTCCCGTGCTGATCAGTAGTGGGATCGCGCCTGTGAATA	FFF,FFFFFFFFFFFFFFFFFFFFFFFFFFFFFFFFFFFFFFFFFFFFFFFFFF:FFF:FFFF:FFFFFFFFFFFFFFFFF	NH:i:1	HI:i:1	AS:i:35	nM:i:0	NM:i:0	MD:Z:40	jM:B:c,-1	jI:B:i,-1	DG:Z:RN7SL,RN7SL,0	NG:i:0
A00208:119:HNYGGDRXX:2:2220:8458:7560	0	RN7SL	85	255	25M115N23M	*	0	0	GCTATGCCGATCGGGTGTCCGCACTTAGTGGGATCGCGCCTGTGAATA	FFFFFFFFFFFFFFFFFFFFFFFFFFFFFFFFFFFFFFFFFFFFFFFF	NH:i:1	HI:i:1	AS:i:20	nM:i:0	NM:i:0	MD:Z:25	jM:B:c,-1	jI:B:i,-1	DG:Z:RN7SL,RN7SL,0	NG:i:0
A00208:119:HNYGGDRXX:2:2231:3016:32706	0	RN7SL	86	255	1S31M110N34M	*	0	0	TCTATGCCGATCGGGTGTCCGCACTAAGTTCGGTGGGATCGCGCCTGTGAATAGCCACTGCACTCC	FFFFFFFFFFFFFFFFFFFFFFFFFFFFFFFFFFFFFFFFFF:FFFFFFFFFFFFFFFFFFFFFFF	NH:i:1	HI:i:1	AS:i:58	nM:i:0	NM:i:0	MD:Z:65	jM:B:c,0	jI:B:i,117,226	DG:Z:RN7SL,RN7SL,0	NG:i:0
A00208:119:HNYGGDRXX:2:2215:8305:21605	0	RN7SL	79	255	31M120N27M25S	*	0	0	TAGTGCGCTATGCCGATCGGGTGTCCGCACTGGATCGCGCCTGTGAATAGCCACTGCAGATCGGAAAGCGGTTCAGCAGGAAT	FFFFFFFFFFFFFFFFFFFFFFFFFFFFFFFFFFFFFFFFFFFFFF,FFFFFFFFFFFFFFFFFFFFFFFFFFFFFFFFFFFF	NH:i:1	HI:i:1	AS:i:51	nM:i:0	NM:i:0	MD:Z:58	jM:B:c,0	jI:B:i,110,229	DG:Z:RN7SL,RN7SL,0	NG:i:0
A00208:119:HNYGGDRXX:2:2251:3260:15562	2048	RN7SL	79	255	38M91N42M	*	0	0	TAGTGCGCTATGCCGATCGGGTGTCCGCACTAAGTTCGACTCCCGTGCTGATCAGTAGTGGGATCGCGCCTGTGAATAGC	FFFFFFFFFFFFFFFFFFFFFFFFFFFFFFFFFFFFFFFFFFFFFFFFFFFFFFF::FFFFFFFFFFFFF:F:FF:FFFF	NH:i:1	HI:i:1	AS:i:33	nM:i:0	NM:i:0	MD:Z:38	jM:B:c,-1	jI:B:i,-1	DG:Z:RN7SL,RN7SL,0	NG:i:0
A00208:119:HNYGGDRXX:2:2131:11668:24893	2048	RN7SL	85	255	30M82N51M	*	0	0	GCTATGCCGATCGGGTGTCCGCACTAAGTTAGCAGGTCAAAACTCCCGTGCTGATCAGTAGTGGGATCGCGCCTGTGAATA	FFF,F:FFFF:FFFFFFFFFFFFFF:FFFFFFFFFFFFFFFFFFFFFFFFFFF:FFFFFFFFFFFFFFFFFFF:FFF,FFF	NH:i:1	HI:i:1	AS:i:25	nM:i:0	NM:i:0	MD:Z:30	jM:B:c,-1	jI:B:i,-1	DG:Z:RN7SL,RN7SL,0	NG:i:0
A00208:119:HNYGGDRXX:2:2228:24279:14732	2048	RN7SL	85	255	32M82N49M	*	0	0	GCTATGCCGATCGGGTGTCCGCACTAAGTTCGCAGGTCAAAACTCCCGTGCTGATCAGTAGTGGGATCGCGCCTGTGACTA	FFFF:FFFFFFFFFFFFFFFFFFFFFFFFFFFFFFFFFFFFFFFFFFFFFFFFFFFFF:FFFFFFFFFFFFFFFFFFF,FF	NH:i:1	HI:i:1	AS:i:27	nM:i:0	NM:i:0	MD:Z:32	jM:B:c,-1	jI:B:i,-1	DG:Z:RN7SL,RN7SL,0	NG:i:0
A00208:119:HNYGGDRXX:2:2144:32570:28964	2048	RN7SL	86	255	36M83N45M	*	0	0	CTATGCCGATCGGGTGTCCGCACTAAGTTCGGCATCAAAACTCCCGTGCTGATCAGTAGTGGGATCGCGCCTGTGAATAGC	FF,FFFFFF,FFFF:FFFFFFFFFFFFFFFFFFFFFFFFFFF:FFF,FF:FF,F:FF,F:FFF,FFFFFFF,FFFFF::FF	NH:i:1	HI:i:1	AS:i:31	nM:i:0	NM:i:0	MD:Z:36	jM:B:c,-1	jI:B:i,-1	DG:Z:RN7SL,RN7SL,0	NG:i:0
A00208:119:HNYGGDRXX:2:2157:21884:10238	0	RN7SL	77	255	49M86N32M	*	0	0	TGTAGTGCGCTATGCCGATCGGGTGTCCGCACTGAGTTCGGCATCAATACCGTGCTGATCAGTAGTGGGATCGCGCCTGTG	FFFFFFFFFFFFFFFFFFFFFFFFFFFFFFFFFFFFFFFFFFFFFFFFFFFFFFFFFFFFFFFFFFFFFFFFFFFFFFFFF	NH:i:1	HI:i:1	AS:i:41	nM:i:1	NM:i:1	MD:Z:33A15	jM:B:c,-1	jI:B:i,-1	DG:Z:RN7SL,RN7SL,0	NG:i:0
A00208:119:HNYGGDRXX:2:2249:27199:17942	0	RN7SL	87	255	2S20M123N26M	*	0	0	TTTATGCCGATCGGGTGTCCGCGGATCGCGCCTGTGAATAGCCACTGC	FF:FF:FFFFFFFFFFFFFFFFFFFFFFFFFFFF:FFFFFFFFFFFFF	NH:i:1	HI:i:1	AS:i:39	nM:i:0	NM:i:0	MD:Z:46	jM:B:c,0	jI:B:i,107,229	DG:Z:RN7SL,RN7SL,0	NG:i:0
A00208:119:HNYGGDRXX:2:2167:31828:5948	2048	RN7SL	85	255	31M82N50M	*	0	0	GCTATGCCGATCGGGTGTCCGCACTAAGTTCGCAGGTCAAAACTCCCGTGCTGATCAGTAGTGGGATCGCGCCTGTGAATA	FFFFFFFFFFFFFFFFFFFFFFFFFFFFFFFFFFFFFFFFFFFF:FFFFFFFFFFFFFFFFFFFFFFFFFFFFFFFFFFFF	NH:i:1	HI:i:1	AS:i:26	nM:i:0	NM:i:0	MD:Z:31	jM:B:c,-1	jI:B:i,-1	DG:Z:RN7SL,RN7SL,0	NG:i:0
A00208:119:HNYGGDRXX:2:2109:8422:30984	0	RN7SL	79	255	1S28M123N26M	*	0	0	CTAGTGCGCTATGCCGATCGGGTGTCCGCGGATCGCGCCTGTGAATAGCCACTGC	FFFFFFFFFFFFFFFFFFFFFFFFFFFFFFFFFFFFFFFFFFFFFFFFFFFFFFF	NH:i:1	HI:i:1	AS:i:47	nM:i:0	NM:i:0	MD:Z:54	jM:B:c,0	jI:B:i,107,229	DG:Z:RN7SL,RN7SL,0	NG:i:0
A00208:119:HNYGGDRXX:2:2103:20473:11647	2048	RN7SL	85	255	32M84N47M	*	0	0	GCTATGCCGATCGGGTGTCCGCACTAAGTTCGGGTCAAAACTCCCGTGCTGATCAGTAGTGGGATCGCGCCTGTGAATA	FFFFFFFFFFFFFFFFFFFFFFFFFFFFFFFFFFFFFFFFFFFFFFFFFFF::FFFFFFFFFFFFFFFFFFFFFFFFFF	NH:i:1	HI:i:1	AS:i:27	nM:i:0	NM:i:0	MD:Z:32	jM:B:c,-1	jI:B:i,-1	DG:Z:RN7SL,RN7SL,0	NG:i:0
A00208:119:HNYGGDRXX:2:2131:30635:6918	0	RN7SL	87	255	2S20M123N29M	*	0	0	TTTATGCCGATCGGGTGTCCGCGGATCGCGCCTGTGAATAGCCACTGCACT	FFFFFFFFFFFFFFFFFFFFFFFFFFFFFFFFFFFFFF:F:FFFFFFFFFF	NH:i:1	HI:i:1	AS:i:42	nM:i:0	NM:i:0	MD:Z:49	jM:B:c,0	jI:B:i,107,229	DG:Z:RN7SL,RN7SL,0	NG:i:0
A00208:119:HNYGGDRXX:2:2131:22706:17613	0	RN7SL	79	255	2S29M122N35M	*	0	0	TTTAGTGCGCTATGCCGATCGGGTGTCCGCAGGATCGCGCCTGTGAATAGCCACTGCACTCCAGCC	FFFFFFFFFFFFFFFFFFFFFFFFFFFFFFFFFFFFFFFFFFFFFFFFFFFFFFFFFFFFFFFFFF	NH:i:1	HI:i:1	AS:i:56	nM:i:0	NM:i:0	MD:Z:64	jM:B:c,0	jI:B:i,108,229	DG:Z:RN7SL,RN7SL,0	NG:i:0
A00208:119:HNYGGDRXX:2:2143:2709:2707	2048	RN7SL	85	255	23M83N57M	*	0	0	GCTATGCCGATCGGGTGTCCGCAAAACGGAGCAGGTCAAAACTCCCGTGCTGATCAGTAGTGGGATCGCGCCTGTGAATA	FFF,FFFFFFFFFFFFFFFFFFFFFFFFFFFFFFFFFFFFFFFFFFFFFFFFFFFFFFFFFFFFF:FFFFFFFFFFFFFF	NH:i:1	HI:i:1	AS:i:18	nM:i:0	NM:i:0	MD:Z:23	jM:B:c,-1	jI:B:i,-1	DG:Z:RN7SL,RN7SL,0	NG:i:0
A00208:119:HNYGGDRXX:2:2245:17644:4554	2048	RN7SL	96	255	32M87N34M	*	0	0	CGGGTGTCCGCACTAAGTTCGGCATCAATATGTGCTGATCAGTAGTGGGATCGCGCCTGTGAATAG	FFFFFFFFFFFFFFFFFFFFFFFFFFFFFFFFFFFFFFFFFFFFFFFFFFFFFFFFFFFFFFFFFF	NH:i:1	HI:i:1	AS:i:27	nM:i:0	NM:i:0	MD:Z:32	jM:B:c,-1	jI:B:i,-1	DG:Z:RN7SL,RN7SL,0	NG:i:0
A00208:119:HNYGGDRXX:2:2220:23845:34303	0	RN7SL	79	255	2S28M121N28M	*	0	0	TTTAGTGCGCTATGCCGATCGGGTGTCCGCTGGGATCGCGCCTGTGAATAGCCACTGC	:FFFFFFFFFFFFFFFFFFFFFFFFFFFFFFFFFFFFFFFFFFFFFFFFFFFFFFFFF	NH:i:1	HI:i:1	AS:i:49	nM:i:0	NM:i:0	MD:Z:56	jM:B:c,0	jI:B:i,107,227	DG:Z:RN7SL,RN7SL,0	NG:i:0
A00208:119:HNYGGDRXX:2:2212:11243:33113	2048	RN7SL	86	255	35M84N45M	*	0	0	CTATGCCGATCGGGTGTCCGCACTAAGTTCGGCATAAAACTCCCGTGCTGATCAGTAGTGGGATCGCGCCTGTGAATAGC	FFFFFFFFF:FFFFFFFFFFFFFFFFFFFFFFFFFFFFFFFFFFFFFFFFFFFFFFFFFFFFFFFFFFFFFFFFFFFFFF	NH:i:1	HI:i:1	AS:i:30	nM:i:0	NM:i:0	MD:Z:35	jM:B:c,-1	jI:B:i,-1	DG:Z:RN7SL,RN7SL,0	NG:i:0
A00208:119:HNYGGDRXX:2:2254:26973:11350	0	RN7SL	99	255	3S37M86N43M	*	0	0	TTTGTGTCCGCACTAAGTTCGGCATCAATATGGTGACCTCCAGTAGTGGGATCGCGCCTGTGAATAGCCACTGCACTCCAGCC	FFFFFFFFFFFFFFFFFFFFFFFFFFFFFFFFFFFFFFFFFFFFFFFFFFFFFFFFFFFFFFFFFFFFFFFFFFFFFFFFFFF	NH:i:1	HI:i:1	AS:i:73	nM:i:0	NM:i:0	MD:Z:80	jM:B:c,0	jI:B:i,136,221	DG:Z:RN7SL,RN7SL,0	NG:i:0
A00208:119:HNYGGDRXX:2:2276:17824:29356	2048	RN7SL	86	255	30M84N50M	*	0	0	CTATGCCGATCGGGTGTCCGCACTAAGTTCAGGTCAAAACTCCCGTGCTGATCAGTAGTGGGATCGCGCCTGTGAATAGC	FFFFFFFFF:FFFFFFFFFFFFFFFFFFFFFFFFFFFF:FFFFFFFFFFFFFFFFFFFFFFFFFFFFFFFFFFFFFFF:F	NH:i:1	HI:i:1	AS:i:25	nM:i:0	NM:i:0	MD:Z:30	jM:B:c,-1	jI:B:i,-1	DG:Z:RN7SL,RN7SL,0	NG:i:0
A00208:119:HNYGGDRXX:2:2215:17255:24893	2048	RN7SL	96	255	30M80N43M	*	0	0	CGGGTGTCCGCACTAAGTTCGGCATCAATAAAACTCCCGTGCTGATCAGTAGTGGGATCGCGCCTGTGAATAG	FFFFFFFFFFFFFFFFFFFFFFFFFFFFFFFFFFFFFFFFFFFFFFFFFFFFFFFFFFFFFFFFFFFFFFFFF	NH:i:1	HI:i:1	AS:i:25	nM:i:0	NM:i:0	MD:Z:30	jM:B:c,-1	jI:B:i,-1	DG:Z:RN7SL,RN7SL,0	NG:i:0
A00208:119:HNYGGDRXX:2:2269:6777:7905	0	RN7SL	70	255	1S56M85N26M	*	0	0	CTCTGGGCTGTAGTGCGCTATGCCGATCGGGTGTCCGCACTAAGTTCGGCATCAATACCCGTGCTGATCAGTAGTGGGATCGC	FFFFFFFFFFFFFFFFFFF::FFFFFFFFFFFFFFFFFFFFFFFFFFFFFFFFFFFFFFFFFFFFFFFFFFFFFFFFFFFFFF	NH:i:1	HI:i:1	AS:i:75	nM:i:0	NM:i:0	MD:Z:82	jM:B:c,0	jI:B:i,126,210	DG:Z:RN7SL,RN7SL,0	NG:i:0
A00208:119:HNYGGDRXX:2:2155:7129:23578	0	RN7SL	61	255	2S55M53N26M	*	0	0	TCTCCAGGAGTTCTGGGCTGTAGTGCGCTATGCCGATCGGGTGTCCGCACTAAGTTCGGGGTGAACCGGCCCAGGTCGGAAAC	FFFFFFFFFFFFFFFFFFFFFFFFFFFF:FFFFFFFFFFFFFFFFFFFFFF:FFFFFFFFFFFFFFFFFFFFFFFFFFFFFFF	NH:i:1	HI:i:1	AS:i:74	nM:i:0	NM:i:0	MD:Z:81	jM:B:c,0	jI:B:i,116,168	DG:Z:RN7SL,RN7SL,1	NG:i:1
A00208:119:HNYGGDRXX:2:2209:1814:5916	0	RN7SL	71	255	2S45M50N36M	*	0	0	TCCTGGGCTGTAGTGCGCTATGCCGATCGGGTGTCCGCACTAAGTTCGGAGGGGTGAACCGGCCCAGGTCGGAAACGGAGCAG	FFFFFFFFFFFFFFFFFFFFFFFFFFFFFFFFFFFFFFFFFFFFFFFFFFFFFFFFFFFFFFFFF:FFFFFFFFFFFFFFFFF	NH:i:1	HI:i:1	AS:i:74	nM:i:0	NM:i:0	MD:Z:81	jM:B:c,0	jI:B:i,116,165	DG:Z:RN7SL,RN7SL,1	NG:i:1
A00208:119:HNYGGDRXX:2:2112:19931:19633	0	RN7SL	61	255	2S55M53N26M	*	0	0	TCTCCAGGAGTTCTGGGCTGTAGTGCGCTATGCCGATCGGGTGTCCGCACTAAGTTCGGGGTGAACCGGCCCAGGTCGGAAAC	FFFFFFFFFFFFFFFFFFFFFFFFFFFFFFFFFFFFFFFFFFFFFFFFFFFFFFFFFFFFFFFFFFFFFFFFFFFFFFFFFFF	NH:i:1	HI:i:1	AS:i:74	nM:i:0	NM:i:0	MD:Z:81	jM:B:c,0	jI:B:i,116,168	DG:Z:RN7SL,RN7SL,1	NG:i:1
A00208:119:HNYGGDRXX:2:2209:2121:6417	0	RN7SL	71	255	2S45M50N36M	*	0	0	TCCTGGGCTGTAGTGCGCTATGCCGATCGGGTGTCCGCACTAAGTTCGGAGGGGTGAACCGGCCCAGGTCGGAAACGGAGCAG	F:FFFFFF,F:FFFFFFFF:FFFFFF:FFFFFFFFFFF:FFFFFFFFFF:FFFFFFFFFFFFFFFFFF:FFFF:F::,:F:FF	NH:i:1	HI:i:1	AS:i:74	nM:i:0	NM:i:0	MD:Z:81	jM:B:c,0	jI:B:i,116,165	DG:Z:RN7SL,RN7SL,1	NG:i:1
A00208:119:HNYGGDRXX:2:2112:20184:19257	0	RN7SL	61	255	2S55M53N26M	*	0	0	TCTCCAGGAGTTCTGGGCTGTAGTGCGCTATGCCGATCGGGTGTCCGCACTAAGTTCGGGGTGAACCGGCCCAGGTCGGAAAC	FFFFFFFFFFFFFFFFFFFFFFFFFFFFFFFFFFFFFFFFFFFFFFFFFFFFFFFFFFFFFFFFFFFFFFFFFFFFFFFFFFF	NH:i:1	HI:i:1	AS:i:74	nM:i:0	NM:i:0	MD:Z:81	jM:B:c,0	jI:B:i,116,168	DG:Z:RN7SL,RN7SL,1	NG:i:1
A00208:119:HNYGGDRXX:2:2135:32949:25927	2048	RN7SL	87	255	27M41N42M	*	0	0	TATGCCGATCGGGTGTCCGCACTAAGTAGGTTGCCTAAGGAGGGGTGAACCGGCCCAGGTCGGAAACGG	FFFFFFFFFFF,FFFFFFFFFFF:FFFFFFFFFFF:FF:FFFFFFFFFFFFFFFFFFFFFFFFFFFFFF	NH:i:1	HI:i:1	AS:i:22	nM:i:0	NM:i:0	MD:Z:27	jM:B:c,-1	jI:B:i,-1	DG:Z:RN7SL,RN7SL,1	NG:i:1
A00208:119:HNYGGDRXX:2:2259:20971:24095	0	RN7SL	71	255	53M44N27M	*	0	0	CTGGGCTGTAGTGCGCTATGCCGATCGGGTGTCCGCACTAAGTTCGGCATCAAAGGGGTGAACCGGCCCAGGTCGGAAAC	FFFFFFFFFFFFFFFFFFFFFFFFFFFFFFFFFFFFFFFFFFFFFFFFFFFFFFFFFFFFFFFFFFFFFFFFFFFFFFFF	NH:i:1	HI:i:1	AS:i:47	nM:i:0	NM:i:0	MD:Z:53	jM:B:c,-1	jI:B:i,-1	DG:Z:RN7SL,RN7SL,1	NG:i:1
A00208:119:HNYGGDRXX:2:2129:5801:6872	2048	RN7SL	86	255	40M42N41M	*	0	0	CTATGCCGATCGGGTGTCCGCACTAAGTTCGGCATCAATAAGGGGTGAACCGGCCCAGGTCGGAAACGGAGCAGGTCAAAA	FFFFFFFFFFFFFFFFFFFFFFFF:FFFFFFFFFFFFFFFFFFFFFFFFFFFFFFFFFFFFFFFFFFFFFFFFFFFFFFFF	NH:i:1	HI:i:1	AS:i:35	nM:i:0	NM:i:0	MD:Z:40	jM:B:c,-1	jI:B:i,-1	DG:Z:RN7SL,RN7SL,1	NG:i:1
A00208:119:HNYGGDRXX:2:2129:10637:8860	2048	RN7SL	86	255	40M42N41M	*	0	0	CTATGCCGATCGGGTGTCCGCACTAAGTTCGGCATCAATAAGGGGTGAACCGGCCCAGGTCGGAAACGGAGCAGGTCAAAA	FFF:FFFFFFFFFFFFFFFFFFFFFFFFFFFFFFFFFFFFFFFFFFFFFFFFFFFFFFFFFFFFFFFFFFFFFFFFFFFFF	NH:i:1	HI:i:1	AS:i:35	nM:i:0	NM:i:0	MD:Z:40	jM:B:c,-1	jI:B:i,-1	DG:Z:RN7SL,RN7SL,1	NG:i:1
A00208:119:HNYGGDRXX:2:2263:29496:6198	0	RN7SL	87	255	1S38M27N44M	*	0	0	TTATGTCGATCGGGTGTCCGCACTAAGTTCGGCATCAATACCAGGTTGCCTAAGGAGGGGTGAACCGGCCCAGGTCGGAAACG	F:F:FFFFFFFFFFFFFFFFFFFFFFFFFFFFF,:FFFFFFFFFFF:FFFFFFFF:FFFFFFFFFFFFFFFFFFFFFFFFFFF	NH:i:1	HI:i:1	AS:i:73	nM:i:1	NM:i:1	MD:Z:4C77	jM:B:c,0	jI:B:i,125,151	DG:Z:RN7SL,RN7SL,1	NG:i:1
A00208:119:HNYGGDRXX:2:2277:10809:15577	0	RN7SL	89	255	3S25M44N47M8S	*	0	0	TTTTGCCGATCGGGTGTCCGCACTAAGTTTGCCTAAGGAGGGGTGAACCGGCCCAGGTCGGAAACGGAGCAGATCGGAAGAGC	F:FFFFF:FFFFFFFFFFFFFFFFFFFFFFFFFFFFFFFF:FFFFFFFFFFFFFFFFFFFFFFFFFFFFFFFFFFFFFFFFFF	NH:i:1	HI:i:1	AS:i:63	nM:i:1	NM:i:1	MD:Z:69G2	jM:B:c,0	jI:B:i,114,157	DG:Z:RN7SL,RN7SL,1	NG:i:1
A00208:119:HNYGGDRXX:2:2139:30581:14779	0	RN7SL	87	255	2S41M28N40M	*	0	0	TTTATGCCGATCGGGTGTCCGCACTAAGTTCGGCATCAATATGGGTTGCCTAAGGAGGGGTGAACCGGCCCAGGTCGGAAACG	FFFFFFFFFFFFFFFFFFFFFFFFFFFFFFFFFFFFFFF:FFFFFF:FFFFFFFFFFFFFFFFFFFFFFFFFFFFFFFFFFFF	NH:i:1	HI:i:1	AS:i:74	nM:i:0	NM:i:0	MD:Z:81	jM:B:c,0	jI:B:i,128,155	DG:Z:RN7SL,RN7SL,1	NG:i:1
A00208:119:HNYGGDRXX:2:2124:19913:20541	0	RN7SL	87	255	2S29M40N52M	*	0	0	TTTATGCCGATCGGGTGTCCGCACTAAGTTCGGTTGCCTAAGGAGGGGTGAACCGGCCCAGGTCGGAAACGGAGCAGGTCAAA	FFFFFFFFFFFFFFFFFFFFFFFFFFF:FFF::FFFFFFFFFFF:FFFFFFFFFFF:FFFFFFFFFFFFFFFFFFFFFFFFFF	NH:i:1	HI:i:1	AS:i:74	nM:i:0	NM:i:0	MD:Z:81	jM:B:c,0	jI:B:i,116,155	DG:Z:RN7SL,RN7SL,1	NG:i:1
A00208:119:HNYGGDRXX:2:2177:3450:9846	0	RN7SL	88	255	3S30M37N50M	*	0	0	TTCATGCCGATCGGGTGTCCGCACTAAGTTCGGAGGTTGCCTAAGGAGGGGTGAACCGGCCCAGGTCGGAAACGGAGCAGGTC	FFFFFFFFFF,FFFFFFFFFFFFFFFFFFFFFFFFFFFFFFFFFFFFFFFFFFFFF::FFFFFFFFFFFFFFFFFFFFFFF:F	NH:i:1	HI:i:1	AS:i:73	nM:i:0	NM:i:0	MD:Z:80	jM:B:c,0	jI:B:i,118,154	DG:Z:RN7SL,RN7SL,1	NG:i:1
A00208:119:HNYGGDRXX:2:2144:23484:9345	0	RN7SL	87	255	2S41M28N40M	*	0	0	TTTATGCCGATCGGGTGTCCGCACTAAGTTCGGCATCAATATGGGTTGCCTAAGGAGGGGTGAACCGGCCCAGGTCGGAAACG	FFFFFFFFFFFFFFFFFFFFFFFFFFFFFFFFFFFFFFFFFFFFFFFFFFFFFFFFFFFFFFFFFFFFFFF:FFFFFFFFFFF	NH:i:1	HI:i:1	AS:i:74	nM:i:0	NM:i:0	MD:Z:81	jM:B:c,0	jI:B:i,128,155	DG:Z:RN7SL,RN7SL,1	NG:i:1
A00208:119:HNYGGDRXX:2:2161:30020:28463	2048	RN7SL	86	255	32M46N49M	*	0	0	CTATGCCGATCGGGTGTCCGCACTAAGTTCGGAAGGAGGGGTGAACCGGCCCAGGTCGGAAACGGAGCAGGTCAAAACTCC	,FFF,FF,FFFFF,FFFFFFFFFFFF,,:FFFFF:,FF,::FFFFF:F,FFFFF,FFFFFFF:F:FFFF,,FF:FFFFFFF	NH:i:1	HI:i:1	AS:i:27	nM:i:0	NM:i:0	MD:Z:32	jM:B:c,-1	jI:B:i,-1	DG:Z:RN7SL,RN7SL,1	NG:i:1
A00208:119:HNYGGDRXX:2:2221:16315:24486	2048	RN7SL	87	255	28M40N52M	*	0	0	TATGCCGATCGGGTGTCCGCACTAAGTTAGGTTGCCTAAGGAGGGGTGAACCGGCCCAGGTCGGAAACGGAGCAGGTCAA	FFFFFFFFFFFFFFFFFFFFFFFFFFFFFFFFFFFF,FFFFFFFFFFFFFFFFFFFFFFFFFFFFFFFFFFFFFFFFFFF	NH:i:1	HI:i:1	AS:i:23	nM:i:0	NM:i:0	MD:Z:28	jM:B:c,-1	jI:B:i,-1	DG:Z:RN7SL,RN7SL,1	NG:i:1
A00208:119:HNYGGDRXX:2:2265:17580:27148	0	RN7SL	79	255	2S39M38N42M	*	0	0	ATTAGTGCGCTATGCCGATCGGGTGTCCGCACTAAGTTCGGGGTTGCCTAAGGAGGGGTGAACCGGCCCAGGTCGGAAACGGA	FFFFFFFFFFFFFFFFFFFFFFFFFFFFFFFFFFFFFFFFFFFFFFFFFFFFFFFFFFFFFFFFFFFFFFFFFFFFFFFFFFF	NH:i:1	HI:i:1	AS:i:74	nM:i:0	NM:i:0	MD:Z:81	jM:B:c,0	jI:B:i,118,155	DG:Z:RN7SL,RN7SL,1	NG:i:1
A00208:119:HNYGGDRXX:2:2258:15709:12038	2048	RN7SL	90	255	38M28N42M	*	0	0	GCCGATCGGGTGTCCGCACTAAGTTCGGCATCAATATGGGTTGCCTAAGGAGGGGTGAACCGGCCCAGGTCGGAAACGGA	FFFFFFFFFFFFFFFFFFFFFFFFFFFFFFFFFFFFFFFFFFFFFFFFFFFFFFFFFFFFFFFFFFFFFFFFFFFFFFFF	NH:i:1	HI:i:1	AS:i:33	nM:i:0	NM:i:0	MD:Z:38	jM:B:c,-1	jI:B:i,-1	DG:Z:RN7SL,RN7SL,1	NG:i:1
A00208:119:HNYGGDRXX:2:2125:32949:21605	0	RN7SL	88	255	3S30M37N50M	*	0	0	TTCATGCCGATCGGGTGTCCGCACTAAGTTCGGAGGTTGCCTAAGGAGGGGTGAACCGGCCCAGGTCGGAAACGGAGCAGGTC	F:FF:FFFF::F:,FFFFFFFF:FFFFFFFFFF:FF::FFFF:FFFF:FF:F:F,FF:,FFFFFFFFFFF,F,F,FFFF:::F	NH:i:1	HI:i:1	AS:i:73	nM:i:0	NM:i:0	MD:Z:80	jM:B:c,0	jI:B:i,118,154	DG:Z:RN7SL,RN7SL,1	NG:i:1
A00208:119:HNYGGDRXX:2:2111:30915:9220	0	RN7SL	84	255	4S34M37N45M	*	0	0	TTTTCGCTATGCCGATCGGGTGTCCGCACTAAGTTCGGAGGTTGCCTAAGGAGGGGTGAACCGGCCCAGGTCGGAAACGGAGC	FFFFFFFFFFFF:FFFF:FFFFFFFFFFFFFFFFFFFFFFFFFFFF:FFFFFFFFFFFFF:FFFFFFFFFFFFFFFFFFFFFF	NH:i:1	HI:i:1	AS:i:72	nM:i:0	NM:i:0	MD:Z:79	jM:B:c,0	jI:B:i,118,154	DG:Z:RN7SL,RN7SL,1	NG:i:1
A00208:119:HNYGGDRXX:2:2155:5339:14653	0	RN7SL	87	255	2S42M34N39M	*	0	0	GTTATGCCGATCGGGTGTCCGCACTAAGTTCGGCATCAATATGGTAAGGAGGGGTGAACCGGCCCAGGTCGGAAACGGAGCAG	FFFFFFFFFFFFFFFFFFFFFFFFFFFFFFFFFFFFFFFFFFFFF:FFFFFFFFFFFFFFFFFFFFFFFFFFFFFFFFFFFFF	NH:i:1	HI:i:1	AS:i:74	nM:i:0	NM:i:0	MD:Z:81	jM:B:c,0	jI:B:i,129,162	DG:Z:RN7SL,RN7SL,1	NG:i:1
A00208:119:HNYGGDRXX:2:2254:25916:13088	0	RN7SL	79	255	44M40N37M	*	0	0	TAGTGCGCTATGCCGATCGGGTGTCCGCACTAAGTTCGGCATCATAAGGAGGGGTGAACCGGCCCAGGTCGGAAACGGAGC	FFFFFFFFFFFFFFFFFFFFFFFFFFFFFFFFFFFFFFFFFFFFFFFFFFFFFFFFFFFF,FFFFFFFFFFFFFFFFFFFF	NH:i:1	HI:i:1	AS:i:39	nM:i:0	NM:i:0	MD:Z:44	jM:B:c,-1	jI:B:i,-1	DG:Z:RN7SL,RN7SL,1	NG:i:1
A00208:119:HNYGGDRXX:2:2129:8648:8891	2048	RN7SL	86	255	40M42N41M	*	0	0	CTATGCCGATCGGGTGTCCGCACTAAGTTCGGCATCAATAAGGGGTGAACCGGCCCAGGTCGGAAACGGAGCAGGTCAAAA	FFFFFFFFFFF:FFFFFFFFFFFF,FFFFFFFFFFFFFFFFFFFFFFFFFFFFFFFFFFFFFFFFFFFFFFFF:FFFFFFF	NH:i:1	HI:i:1	AS:i:35	nM:i:0	NM:i:0	MD:Z:40	jM:B:c,-1	jI:B:i,-1	DG:Z:RN7SL,RN7SL,1	NG:i:1
A00208:119:HNYGGDRXX:2:2153:26142:36933	0	RN7SL	79	255	1S39M45N43M	*	0	0	TTAGTGCGCTATGCCGATCGGGTGTCCGCACTAAGTTCGGTAAGGAGGGGTGAACCGGCCCAGGTCGGAAACGGAGCAGGTCA	FFFFFFFFFFFFFFFFFFFFFFFFFFFFFFFFFFFFFFFFFFFFFFFFFF:FFFFFFFFFFFFFFFFFFFFFFFFFFFF:FFF	NH:i:1	HI:i:1	AS:i:75	nM:i:0	NM:i:0	MD:Z:82	jM:B:c,0	jI:B:i,118,162	DG:Z:RN7SL,RN7SL,1	NG:i:1
A00208:119:HNYGGDRXX:2:2136:6515:3912	0	RN7SL	80	255	48M40N35M	*	0	0	AGTGCGCTATGCCGATCGGGTGTCCGCACTAAGTTCGGCATCAATATGAGGGGTGAACCGGCCCAGGTCGGAAACGGAGCAGG	FFFFFFFFFFFFFFFFFFFFFFFFFFFFFFFFFFFFFFFFFFFFFFFFFFFFFFFFFFFFFFFFFFFFFFFFFFFFFFFFFFF	NH:i:1	HI:i:1	AS:i:42	nM:i:0	NM:i:0	MD:Z:48	jM:B:c,-1	jI:B:i,-1	DG:Z:RN7SL,RN7SL,1	NG:i:1
A00208:119:HNYGGDRXX:2:2158:12671:13917	0	RN7SL	87	255	2S42M34N39M	*	0	0	GTTATGCCGATCGGGTGTCCGCACTAAGTTCGGCATCAATATGGTAAGGAGGGGTGAACCGGCCCAGGTCGGAAACGGAGCAG	:FFF:FFF:FFF:FFFF,FFFFFF:FFF,,F:FFF,FFF:F,FFFFFF,FF,FFFFFFF:FFFFFF:FFFFFFFFFFFFFFFF	NH:i:1	HI:i:1	AS:i:74	nM:i:0	NM:i:0	MD:Z:81	jM:B:c,0	jI:B:i,129,162	DG:Z:RN7SL,RN7SL,1	NG:i:1
A00208:119:HNYGGDRXX:2:2210:7157:16705	0	RN7SL	87	255	2S41M28N40M	*	0	0	TTTATGCCGATCGGGTGTCCCCACTAAGTTCGGCATCAATATGGGTTGCCTAAGGAGGGGTGAACCGGCCCAGGTCGGAAACG	FFFFFFFFFFFFFFFFFFFFFFFFFFFFFFFFFFFFFFFFFFFFFFFFFFFFFFFFFFFFFFF:FFFFFFFFFFFFFFFFFFF	NH:i:1	HI:i:1	AS:i:72	nM:i:1	NM:i:1	MD:Z:18G62	jM:B:c,0	jI:B:i,128,155	DG:Z:RN7SL,RN7SL,1	NG:i:1
A00208:119:HNYGGDRXX:2:2223:26503:30295	0	RN7SL	93	255	4S23M50N56M	*	0	0	TTTTGATCGGGTGTCCGCACTAAGTTCGGAGGGGTGAACCGGCCCAGGTCGGAAACGGAGCAGGTCAAAACTCCCGTGCTGAT	FFFFFFFFFFFFFFFFFFFFFFFFFFFFFFFFFFFFFFFFFFFFFFFFFFFFFFFFFFFFFFFFFFFFFFFFFFFFFFFFFFF	NH:i:1	HI:i:1	AS:i:72	nM:i:0	NM:i:0	MD:Z:79	jM:B:c,0	jI:B:i,116,165	DG:Z:RN7SL,RN7SL,1	NG:i:1
A00208:119:HNYGGDRXX:2:2213:10972:14951	0	RN7SL	93	255	3S36M27N40M4S	*	0	0	CTTGATCGGGTGTCCGCACTAAGTTCGGCATCAATATGGGGTTGCCTAAGGAGGGGTGAACCGGCCCAGGTCGGAAACGAGAT	FFFFFFFFFFFFFFFFFFFFFFFFFFFFFFFFFFFFFFFFFFFFFFFFFFFFFFFFFFFFFFFFFFFFFFFFFFFFFFFFFFF	NH:i:1	HI:i:1	AS:i:69	nM:i:0	NM:i:0	MD:Z:76	jM:B:c,0	jI:B:i,129,155	DG:Z:RN7SL,RN7SL,1	NG:i:1
A00208:119:HNYGGDRXX:2:2221:6922:3709	2048	RN7SL	95	255	21M39N59M	*	0	0	TCGGGTGTCCGCACTAAGTTCAGGTTGCCTAAGGAGGGGTGAACCGGCCCAGGTCGGAAACGGAGCAGGTCAAAACTCCC	FFFFFFFFFFFFFFFFFFFFFFFFFFFFFFFFFFFFFFFFFFFFFFFFFFFFFFFFFFFFFFFFFFFFFFFFFFFFFFFF	NH:i:1	HI:i:1	AS:i:17	nM:i:0	NM:i:0	MD:Z:21	jM:B:c,-1	jI:B:i,-1	DG:Z:RN7SL,RN7SL,1	NG:i:1
A00208:119:HNYGGDRXX:2:2104:30861:14606	0	RN7SL	93	255	4S33M34N46M	*	0	0	TTTTGATCGGGTGTCCGCACTAAGTTCGGCATCAATAGCCTAAGGAGGGGTGAACCGGCCCAGGTCGGAAACGGAGCAGGTCA	FFFFFFFFFFF:FFFFFFFFFFFFFFFFFFFFFFFFFFFFFFFFFFFFFFFFFFFFFFFFFFFFFFFFFFFFFFFFFFFFFFF	NH:i:1	HI:i:1	AS:i:72	nM:i:0	NM:i:0	MD:Z:79	jM:B:c,0	jI:B:i,126,159	DG:Z:RN7SL,RN7SL,1	NG:i:1
A00208:119:HNYGGDRXX:2:2228:2555:3317	2048	RN7SL	96	255	27M31N55M	*	0	0	CGGGTGTCCGCACTAAGTTCGGCATCACAGGTTGCCTGAGGAGGGGTGAACCGGCCCAGGTCGGAAACGGAGCAGGTCAAAA	FFFFFFFFFFFFFFFFFFFFFFFFFFFFFFFFFFFFFFFFFFFFFFFFFFFFFFFFF:FFFFFFFFFFFFFFFFFFFFFFFF	NH:i:1	HI:i:1	AS:i:22	nM:i:0	NM:i:0	MD:Z:27	jM:B:c,-1	jI:B:i,-1	DG:Z:RN7SL,RN7SL,1	NG:i:1
A00208:119:HNYGGDRXX:2:2154:26304:9408	0	RN7SL	93	255	5S36M27N42M	*	0	0	ATTTAGATCGGGTGTCCGCACTAAGTTCGGCATCAATATGGGGTTGCCTAAGGAGGGGTGAACCGGCCCAGGTCGGAAACGGA	FFFFFFFFFFFFFFFFFFFFFFFFFFFFFFFFFFFFFFFFFFFFFFFFFFFFFFFFFFFFFFFFFFFFFFFFFFFFFFFFFFF	NH:i:1	HI:i:1	AS:i:71	nM:i:0	NM:i:0	MD:Z:78	jM:B:c,0	jI:B:i,129,155	DG:Z:RN7SL,RN7SL,1	NG:i:1
A00208:119:HNYGGDRXX:2:2137:4860:23782	2048	RN7SL	96	255	23M39N41M	*	0	0	CGGGTGTCCGCACTAAGTTCGGCTTGCCTAAGGAGGGGTGAACCGGCCCAGGTCGGAAACGGAG	FFFFFF,FFFFFFFFFFFFF:FFFFFFFFFFFFFFFFFFFF:FFFFFFFFFFFFFFF:FFFFFF	NH:i:1	HI:i:1	AS:i:18	nM:i:0	NM:i:0	MD:Z:23	jM:B:c,-1	jI:B:i,-1	DG:Z:RN7SL,RN7SL,1	NG:i:1
A00208:119:HNYGGDRXX:2:2137:5186:22905	2048	RN7SL	96	255	23M39N41M	*	0	0	CGGGTGTCCGCACTAAGTTCGGCTTGCCTAAGGAGGGGTGAACCGGCCCAGGTCGGAAACGGAG	:FFFFFFFFFFFFFFFFFFFFFFFFFFFFFFF:FFFFFFFFFFFFFFFFFFFFFFFFFFF:FFF	NH:i:1	HI:i:1	AS:i:18	nM:i:0	NM:i:0	MD:Z:23	jM:B:c,-1	jI:B:i,-1	DG:Z:RN7SL,RN7SL,1	NG:i:1
A00208:119:HNYGGDRXX:2:2128:11134:14982	0	RN7SL	100	255	2S16M40N65M	*	0	0	TTTGTCCGCACTAAGTTCGGTTGCCTAAGGAGGGGTGAACCGGCCCAGGTCGGAAACGGAGCAGGTCAAAACTCCCGTGCTGA	FFFFFFFFFFFFFFFFFFFFFFFFFFFFFFFFFFFFFFFFF:FFFFFFFFFFFFFFFFFFFFFFFFFFFFFFFFFFFFFFFFF	NH:i:1	HI:i:1	AS:i:74	nM:i:0	NM:i:0	MD:Z:81	jM:B:c,0	jI:B:i,116,155	DG:Z:RN7SL,RN7SL,1	NG:i:1
A00208:119:HNYGGDRXX:2:2232:17291:36918	2048	RN7SL	97	255	28M40N32M	*	0	0	GGGTGTCCGCACTAAGTTCGGCATCAATAGGAGGGGTGAACCGGCCCAGGTCGGAAACGG	FFFFFFFFFFFFFFFFFFFFFFFFFFFFFFFFFFFFFFFFFFFFFFFFFFFFFFFFFFFF	NH:i:1	HI:i:1	AS:i:23	nM:i:0	NM:i:0	MD:Z:28	jM:B:c,-1	jI:B:i,-1	DG:Z:RN7SL,RN7SL,1	NG:i:1
A00208:119:HNYGGDRXX:2:2212:3459:33411	0	RN7SL	99	255	3S45M20N35M	*	0	0	TTAGTGTCCGCACTAAGTTCGGCATCAATATGGTGACCTCCCGGGAGCAAGGAGGGGTGAACCGGCCCAGGTCGGAAACGGAG	F,FFFFFFFFFFFFFFFFFFFFFFFFFFFFFFFFFFFFFFFFFFFFFFFFFFFFFFFF:FFFFFFFFFFFFFFFFFFFFFFFF	NH:i:1	HI:i:1	AS:i:73	nM:i:0	NM:i:0	MD:Z:80	jM:B:c,0	jI:B:i,144,163	DG:Z:RN7SL,RN7SL,1	NG:i:1
A00208:119:HNYGGDRXX:2:2158:20907:4852	0	RN7SL	79	255	1S37M53N45M	*	0	0	TTAGTGCGCTATGCCGATCGGGTGTCCGCACTAAGTTCGGGGTGAACCGGCCCAGGTCGGAAACGGAGCAGATCAAAACTCCC	FFFFFFFFFFFFFFFFFFFFFFFFFFFFFFFFFFFFFFFFFFFFFFFFFFFFFFFFFFFFFFFFFFFFFFF:FFFFFFFFFFF	NH:i:1	HI:i:1	AS:i:73	nM:i:1	NM:i:1	MD:Z:70G11	jM:B:c,0	jI:B:i,116,168	DG:Z:RN7SL,RN7SL,1	NG:i:1
A00208:119:HNYGGDRXX:2:2158:21215:6825	0	RN7SL	79	255	1S37M53N45M	*	0	0	TTAGTGCGCTATGCCGATCGGGTGTCCGCACTAAGTTCGGGGTGAACCGGCCCAGGTCGGAAACGGAGCAGATCAAAACTCCC	FFFFFFFFFFFFFFFFFFFFFFFFFFFFFFFFFFFFFFFFFFFFFFFFFFFFFFFFFFFFFFFFFFFFFFFFFFFFFFFFFFF	NH:i:1	HI:i:1	AS:i:73	nM:i:1	NM:i:1	MD:Z:70G11	jM:B:c,0	jI:B:i,116,168	DG:Z:RN7SL,RN7SL,1	NG:i:1
A00208:119:HNYGGDRXX:2:2210:12274:25504	0	RN7SL	91	255	47M32N36M	*	0	0	CCGATCGGGTGTCCGCACTAAGTTCGGCATCAATATGGTGACCTCCCGGGTGAACCGGCCCAGGTCGGAAACGGAGCAGGTCA	FFFFFFFFFFFFFFFFFFFFFFFFFFFFFFFFFFFFFFFFFFFFFFFFFFFFFFFFFFFFFFFFFFFFFFFFFFFFFFFFFFF	NH:i:1	HI:i:1	AS:i:76	nM:i:0	NM:i:0	MD:Z:83	jM:B:c,0	jI:B:i,138,169	DG:Z:RN7SL,RN7SL,1	NG:i:1
A00208:119:HNYGGDRXX:2:2250:9995:21997	2048	RN7SL	93	255	20M55N61M	*	0	0	GATCGGGTGTCCGCACTAAGAGGGGTGAACCGGCCCAGGTCGGAAACGGAGCAGGTCAAAACTCCCGTGCTGATCAGTAGT	FFFFFFFFFFFFFFFFFFFFFFFFFFFFFFFFFFFFFFFFFFFFFFFFFFFFFFFFFFFFFFFFFFFFFFFFFFFFFFFFF	NH:i:1	HI:i:1	AS:i:16	nM:i:0	NM:i:0	MD:Z:20	jM:B:c,-1	jI:B:i,-1	DG:Z:RN7SL,RN7SL,1	NG:i:1
A00208:119:HNYGGDRXX:2:2160:21034:13933	2048	RN7SL	91	255	39M41N41M	*	0	0	CCGATCGGGTGTCCGCACTAAGTTCGGCATCAATATGGTGGTGAACCGGCCCAGGTCGGAAACGGAGCAGGTCAAAACTC	FFFFFFFFF:FFFFFFFFFFFFFFFFFFFFFFFFFFFFFFFFFFFFFFFFFF:FFFFFFFFFFFFFFF:FFFFFFFFFFF	NH:i:1	HI:i:1	AS:i:34	nM:i:0	NM:i:0	MD:Z:39	jM:B:c,-1	jI:B:i,-1	DG:Z:RN7SL,RN7SL,1	NG:i:1
A00208:119:HNYGGDRXX:2:2160:22254:17268	2048	RN7SL	91	255	39M41N41M	*	0	0	CCGATCGGGTGTCCGCACTAAGTTCGGCATCAATATGGTGGTGAACCGGCCCAGGTCGGAAACGGAGCAGGTCAAAACTC	FFFFFFFFFFFFFFFFFFFFFFFFFFFFFFFFFFFFFFFFFFFFFFFFFFFFFFFFFFFFFFFFFFFFFFFFFFFFFFFF	NH:i:1	HI:i:1	AS:i:34	nM:i:0	NM:i:0	MD:Z:39	jM:B:c,-1	jI:B:i,-1	DG:Z:RN7SL,RN7SL,1	NG:i:1
A00208:119:HNYGGDRXX:2:2142:16595:32863	0	RN7SL	100	255	3S38M33N42M	*	0	0	TGTTGTCCGCACTAAGTTCGGCATCAATATGGTGACCTCCCGGTGAACCGGCCCAGGTCGGAAACGGAGCAGGTCAAAACTCC	FFFFFFFFFFFFFFFFFFFFFFFFFFF:FFFFFFFFFFFFFFFFFFFFFFFFFFFFFFFFFFFFFFFFFFFFFFFFFFFFFFF	NH:i:1	HI:i:1	AS:i:73	nM:i:0	NM:i:0	MD:Z:80	jM:B:c,0	jI:B:i,138,170	DG:Z:RN7SL,RN7SL,1	NG:i:1
A00208:119:HNYGGDRXX:2:2257:20437:32095	0	RN7SL	77	255	2S39M55N42M	*	0	0	TTTGTAGTGCGCTATGCCGATCGGGTGTCCGCACTAAGTTCGGTGAACCGGCCCAGGTCGGAAACGGAGCAGGTCAAAACTCC	FFFFFFFFFFFFFFFFFFFFFFFFFFFFFFFFFFFFFFFFFFFFFFFF:FFFFFFFFFFFFFFFFFF:FFFFFFFFFFFFFFF	NH:i:1	HI:i:1	AS:i:74	nM:i:0	NM:i:0	MD:Z:81	jM:B:c,0	jI:B:i,116,170	DG:Z:RN7SL,RN7SL,1	NG:i:1
A00208:119:HNYGGDRXX:2:2142:15393:33505	0	RN7SL	100	255	3S38M33N42M	*	0	0	TGTTGTCCGCACTAAGTTCGGCATCAATATGGTGACCTCCCGGTGAACCGGCCCAGGTCGGAAACGGAGCAGGTCAAAACTCC	FFFFFFFFFFFFFFFFFFFFFFFFFFFFFFFFFFFFFFFFFFFFFFFFFFFFFFFFFFFFFFFFFFFFFFFFFFFFFFFFFFF	NH:i:1	HI:i:1	AS:i:73	nM:i:0	NM:i:0	MD:Z:80	jM:B:c,0	jI:B:i,138,170	DG:Z:RN7SL,RN7SL,1	NG:i:1
A00208:119:HNYGGDRXX:2:2142:16640:33129	0	RN7SL	100	255	3S38M33N42M	*	0	0	TGTTGTCCGCACTAAGTTCGGCATCAATATGGTGACCTCCCGGTGAACCGGCCCAGGTCGGAAACGGAGCAGGTCAAAACTCC	FFFFFFFFFFFFFFFFFFFFFFF:FF::FFFFFFFFFFFFFFFFFFFFFFFFFFFFF:FFFFFFFFFFFFFFFFFFFFFFFFF	NH:i:1	HI:i:1	AS:i:73	nM:i:0	NM:i:0	MD:Z:80	jM:B:c,0	jI:B:i,138,170	DG:Z:RN7SL,RN7SL,1	NG:i:1
A00208:119:HNYGGDRXX:2:2123:12680:14559	0	RN7SL	93	255	4S51M22N28M	*	0	0	TTTTGATCGGGTGTCCGCACTAAGTTCGGCATCAATATGGTGACCTCCCGGGAGCGGAGGGGTGAACCGGCCCAGGTCGGAAA	FF:FFFFFFFFFFFFFFFFFFFFFFFFFFFFFFFFFFFFFFFFFFFFFFFFFFFFFFFFFFFFFFFFFFFFFFFFFFFFFFFF	NH:i:1	HI:i:1	AS:i:72	nM:i:0	NM:i:0	MD:Z:79	jM:B:c,0	jI:B:i,144,165	DG:Z:RN7SL,RN7SL,1	NG:i:1
A00208:119:HNYGGDRXX:2:2148:26594:26757	0	RN7SL	91	255	5S38M26N40M	*	0	0	TTTTTCCGATCGGGTGTCCGCACTGAGTTCGGCATCAATATGGAGGTTGCCTAAGGAGGGGTGAACCGGCCCAGGTCGGAAAC	FFFFFFFFFFF:FF:FF::FFF:FFFFFFF,F:FFFFFFFFFFF:FFFFFFFFFFFFFF,:F:FFFFF,F:FFFFFFFFFFFF	NH:i:1	HI:i:1	AS:i:69	nM:i:1	NM:i:1	MD:Z:19A58	jM:B:c,0	jI:B:i,129,154	DG:Z:RN7SL,RN7SL,1	NG:i:1
A00208:119:HNYGGDRXX:2:2257:31358:32064	0	RN7SL	87	255	2S42M27N39M	*	0	0	TTTATGCCGATCGGGTGTCCGCACTAAGTTCGGCATCAATATGGGGTTGCCTAAGGAGGGGTGAACCGGCCCAGGTCGGAAAC	FFFFFFFFFFFFFFFFFFFFFFFFFFFFFFFFFFFFFFFFFFFFFFFFFFFFFFFFFFFFFFFFFFFFFFFFFFFFFFFFFFF	NH:i:1	HI:i:1	AS:i:74	nM:i:0	NM:i:0	MD:Z:81	jM:B:c,0	jI:B:i,129,155	DG:Z:RN7SL,RN7SL,1	NG:i:1
A00208:119:HNYGGDRXX:2:2148:27254:14403	0	RN7SL	91	255	5S38M26N40M	*	0	0	TTTTTCCGATCGGGTGTCCGCACTGAGTTCGGCATCAATATGGAGGTTGCCTAAGGAGGGGTGAACCGGCCCAGGTCGGAAAC	FFFFFFFFFFFFFFFFFFFFFFF,FFFFFFFFF:FFFFFFFFFFFFFFFFFFFFFFFFFFF:FFFFFF:FFFFFFFF:FFFFF	NH:i:1	HI:i:1	AS:i:69	nM:i:1	NM:i:1	MD:Z:19A58	jM:B:c,0	jI:B:i,129,154	DG:Z:RN7SL,RN7SL,1	NG:i:1
A00208:119:HNYGGDRXX:2:2246:22309:35274	0	RN7SL	77	255	3S41M37N39M	*	0	0	TTTTGTAGTGCGCTATGCCGATCGGGTGTCCGCACTAAGTTCGGAGGTTGCCTAAGGAGGGGTGAACCGGCCCAGGTCGGAAA	FFFFFFFFFFFFFFFFFFFFFFFFFFFFFFFFFFFFFFFFFFFFFFFFFFFFFFFFFFFFFFFFFFFFFFFFFFFFFFFFFF:	NH:i:1	HI:i:1	AS:i:73	nM:i:0	NM:i:0	MD:Z:80	jM:B:c,0	jI:B:i,118,154	DG:Z:RN7SL,RN7SL,1	NG:i:1
A00208:119:HNYGGDRXX:2:2241:5584:11663	0	RN7SL	77	255	1S37M42N45M	*	0	0	TTGTAGTGCGCTATGCCGATCGGGTGTCCGCACTAAGTGGTTGCCTAAGGAGGGGTGAACCGGCCCAGGTCGGAAACGGAGCA	FFFFFFFFFFFFFFFFFFFFFFFFFFFFFFFFFFFFFFFFFFFFFFFFFFFFFFFFFFFFFFFFFFFFFFFFFFFFFFFFFFF	NH:i:1	HI:i:1	AS:i:75	nM:i:0	NM:i:0	MD:Z:82	jM:B:c,0	jI:B:i,114,155	DG:Z:RN7SL,RN7SL,1	NG:i:1
A00208:119:HNYGGDRXX:2:2155:28908:1485	0	RN7SL	87	255	3S31M37N37M12S	*	0	0	TTTTATGCCGATCGGGTGTCCGCACTAAGTTCGGAGGTTGCCTAAGGAGGGGTGAACCGGCCCAGGTCAGATCGGAAGAGCGG	FFFFFFFFFFFF:FFFFFFFFFFFFFFFFFFF,FFFFFFF:FFFFFFFFFFFFFFFFFFFFFFFFFFFFFFFFFFF:FFFFFF	NH:i:1	HI:i:1	AS:i:59	nM:i:1	NM:i:1	MD:Z:65G2	jM:B:c,0	jI:B:i,118,154	DG:Z:RN7SL,RN7SL,1	NG:i:1
A00208:119:HNYGGDRXX:2:2155:28772:3380	0	RN7SL	87	255	3S31M37N37M12S	*	0	0	TTTTATGCCGATCGGGTGTCCGCACTAAGTTCGGAGGTTGCCTAAGGAGGGGTGAACCGGCCCAGGTCAGATCGGAAGAGCGG	FFFFFFFFFFFFFFFFFFFFFFFFFFFFFF:FFFFFFFFFFFFFFFFFFFFFFFFFFF:FFFFFFFFFFFFFFFFFFFFFFFF	NH:i:1	HI:i:1	AS:i:59	nM:i:1	NM:i:1	MD:Z:65G2	jM:B:c,0	jI:B:i,118,154	DG:Z:RN7SL,RN7SL,1	NG:i:1
A00208:119:HNYGGDRXX:2:2155:29188:1658	0	RN7SL	87	255	3S31M37N37M12S	*	0	0	TTTTATGCCGATCGGGTGTCCGCACTAAGTTCGGAGGTTGCCTAAGGAGGGGTGAACCGGCCCAGGTCAGATCGGAAGAGCGG	F:FFFFFFFFFFFFFFFFFFFFFFFFFFFFFFFFFFFFFFFFFFFFFFFFFFFFFFF:FFFFFFFFFFFFFFFFF:FFFF::F	NH:i:1	HI:i:1	AS:i:59	nM:i:1	NM:i:1	MD:Z:65G2	jM:B:c,0	jI:B:i,118,154	DG:Z:RN7SL,RN7SL,1	NG:i:1
A00208:119:HNYGGDRXX:2:2258:26268:35086	0	RN7SL	77	255	2S57M34N24M	*	0	0	TTTGTAGTGCGCTATGCCGATCGGGTGTCCGCACTAAGTTCGGCATCAATATGGTGACCAGGGGTGAACCGGCCCAGGTCGGA	FFFFFFFFFFFFF:FFFFFFFFFFFFFFFFFFFFFFFFFFFFFFFFFFFFFFFFFFFFFFFFFFFFFFFFFFFFFFFFFFFFF	NH:i:1	HI:i:1	AS:i:74	nM:i:0	NM:i:0	MD:Z:81	jM:B:c,0	jI:B:i,134,167	DG:Z:RN7SL,RN7SL,1	NG:i:1
A00208:119:HNYGGDRXX:2:2260:27868:16094	0	RN7SL	92	255	2S26M37N36M	*	0	0	TTCGATCGGGTGTCCGCACTAAGTTCGGAGGTTGCCTAAGGAGGGGTGAACCGGCCCAGGTCGG	FF:FFFFFFFFFFFFFFFFFFFFFFFFFFFFFFFFFFFFFFFFFFFFFFFFFF,FFFFFFFFFF	NH:i:1	HI:i:1	AS:i:55	nM:i:0	NM:i:0	MD:Z:62	jM:B:c,0	jI:B:i,118,154	DG:Z:RN7SL,RN7SL,1	NG:i:1
A00208:119:HNYGGDRXX:2:2156:18936:14591	0	RN7SL	93	255	45M17N36M	*	0	0	GATCGGGTGTCCGCACTAAGTTCGGCATCAATATGGTGACCTCCCAGGTTGCCTAAGGAGGGGTGAACCGGCCCAGGTCGG	FFFFFFFFFFFFFFFFFFFFFFFFFFFFF:FFFFFFFFFFFFFFFFFFFFFFFFFFFFFFFFFFFFFFFFFFFFFFFFFFF	NH:i:1	HI:i:1	AS:i:40	nM:i:0	NM:i:0	MD:Z:45	jM:B:c,-1	jI:B:i,-1	DG:Z:RN7SL,RN7SL,1	NG:i:1
A00208:119:HNYGGDRXX:2:2147:17400:12399	0	RN7SL	70	255	48M37N35M	*	0	0	TCTGGGCTGTAGTGCGCTATGCCGATCGGGTGTCCGCACTAAGTTCGGAGGTTGCCTAAGGAGGGGTGAACCGGCCCAGGTCG	FFFFFFFFFFFFFFFFFFF:FFFFFFFFFFFFFFFFFFFFFFFFFFFFFFFFFFFFFFFFFFFFFFFFFFFFFFFFFFFFFFF	NH:i:1	HI:i:1	AS:i:76	nM:i:0	NM:i:0	MD:Z:83	jM:B:c,0	jI:B:i,118,154	DG:Z:RN7SL,RN7SL,1	NG:i:1
A00208:119:HNYGGDRXX:2:2202:16938:2268	0	RN7SL	79	255	2S37M29N44M	*	0	0	TTTAGTGCGCTATGCCGATCGGGTGTCCGCACTAAGTTCGGGGACCACCAGGTTGCCTAAGGAGGGGTGAACCGGCCCAGGTC	FFFFFFFFFFFFFFFFFFFFFFFFFFFFFFFFFFFFFFFFFFFFFFFFFFFFFFFFFFFFFFFFFFFFFFFFFFFFFFFFFFF	NH:i:1	HI:i:1	AS:i:74	nM:i:0	NM:i:0	MD:Z:81	jM:B:c,0	jI:B:i,116,144	DG:Z:RN7SL,RN7SL,1	NG:i:1
A00208:119:HNYGGDRXX:2:2137:29930:12493	0	RN7SL	93	255	4S62M14N17M	*	0	0	TTTTGATCGGGTGTCCGCACTAAGTTCGGCATCAATATGGTGACCTCCCGGGAGCGGGGGACCACCGGGGTGAACCGGCCCAG	FFFFFFFFFFFFFFFFFFFFFFFFFFFFFFFFFFFFFFFFFFFFFFFFFFFFFFFFFFFFFFFFFFFFFFFFFFFFFFFFFFF	NH:i:1	HI:i:1	AS:i:72	nM:i:0	NM:i:0	MD:Z:79	jM:B:c,0	jI:B:i,155,168	DG:Z:RN7SL,RN7SL,1	NG:i:1
A00208:119:HNYGGDRXX:2:2125:24740:35321	0	RN7SL	87	255	2S28M22N53M	*	0	0	ATTATGCCGATCGGGTGTCCGCACTAAGTTCGGGAGCGGGGGACCACCAGGTTGCCTAAGGAGGGGTGAACCGGCCCAGGTCG	FFF:FFFFFFFFFFFFF:FFFFFFFFFFFFFFFFFFFFFFFFFFFFFFFFFFFFFFFFF:FFFFFFFFFFFFFFFFFFFFFFF	NH:i:1	HI:i:1	AS:i:74	nM:i:0	NM:i:0	MD:Z:81	jM:B:c,0	jI:B:i,115,136	DG:Z:RN7SL,RN7SL,1	NG:i:1
A00208:119:HNYGGDRXX:2:2111:30761:31438	0	RN7SL	83	255	46M27N31M	*	0	0	GCGCTATGCCGATCGGGTGTCCGCACTAAGTTCGGCATCAATATGGGGTTGCCTAAGGAGGGGTGAACCGGCCCAGG	FFFFF:FFFFFFFFF:FFFFFFFFFF:FFFFFFFFFFFFFFFFF:FFFFFFFFFFFF:FFFFFFFFFFFFFFFFFFF	NH:i:1	HI:i:1	AS:i:40	nM:i:0	NM:i:0	MD:Z:46	jM:B:c,-1	jI:B:i,-1	DG:Z:RN7SL,RN7SL,1	NG:i:1
A00208:119:HNYGGDRXX:2:2160:8793:19132	0	RN7SL	89	255	4S29M37N32M18S	*	0	0	TTGTTGCCGATCGGGTGTCCGCACTAAGTTCGGAGGTTGCCTAAGGAGGGGTGAACCGGCCCAGGATTTTAGATCGGAAGAGC	FFFFFFF,FFFFFFFFFFFFFFFFFFFFFFFFFFFFFFFFFFFFFFFFFFFFFFFFFFFFFFFFFFFFFFFFFFFFFFFFFFF	NH:i:1	HI:i:1	AS:i:54	nM:i:0	NM:i:0	MD:Z:61	jM:B:c,0	jI:B:i,118,154	DG:Z:RN7SL,RN7SL,1	NG:i:1
A00208:119:HNYGGDRXX:2:2111:6479:31782	2048	RN7SL	96	255	19M14N62M	*	0	0	CGGGTGTCCGCACTAAGTTTGACCTCCCGGGAGCGGGGGACCACCAGGTTGCCTAAGGAGGGGTGAACCGGCCCAGGTCGG	FFFFFFFFFFFFFFFFFFFFFFFFFFFFFFFFFFFFFFFFFFFFFFFFFFFFFFFFFFFFFFFFFFFFFF:FFFFFFFFFF	NH:i:1	HI:i:1	AS:i:15	nM:i:0	NM:i:0	MD:Z:19	jM:B:c,-1	jI:B:i,-1	DG:Z:RN7SL,RN7SL,1	NG:i:1
A00208:119:HNYGGDRXX:2:2156:7735:2832	0	RN7SL	79	255	50M27N33M	*	0	0	TAGTGCGCTATGCCGATCGGGTGTCCGCACTAAGTTCGGCATCAATATGGGGTTGCCTAAGGAGGGGTGAACCGGCCCAGGTC	FFFFFFFFFFFFFFFFFFFFFFFFFFFFFFFFFFFFFFFFFFFFFFFFFFFFFFFFFFFFFFFFFFFFFFFFFFFFFFFFFFF	NH:i:1	HI:i:1	AS:i:76	nM:i:0	NM:i:0	MD:Z:83	jM:B:c,0	jI:B:i,129,155	DG:Z:RN7SL,RN7SL,1	NG:i:1
A00208:119:HNYGGDRXX:2:2109:7229:20369	0	RN7SL	100	255	2S48M8N33M	*	0	0	TTTGTCCGCACTAAGTTCGGCATCAATATGGTGAACTCCCGGGAGCGGGGGGTTGCCTAAGGAGGGGTGAACCGGCCCAGGTC	FFFFFFFFFFFF:FFFFFFFFFFFFFFFFFFFFFFFFFFF:FFFFFFFFFFFFFFFFFFFFFFFFFFFFFFFFF:FFFFFFFF	NH:i:1	HI:i:1	AS:i:73	nM:i:1	NM:i:1	MD:Z:32C48	jM:B:c,0	jI:B:i,148,155	DG:Z:RN7SL,RN7SL,1	NG:i:1
A00208:119:HNYGGDRXX:2:2116:7952:22060	0	RN7SL	95	255	2S40M11N41M	*	0	0	TTTCGGGTGTCCGCACTAAGTTCGGCATCAATATGGTGACCTGGGACCACCAGGTTGCCTAAGGAGGGGTGAACCGGCCCAGG	FFFFFFFFFFFFFFFFFFFFFFFFFFFFFFFFFFFFFFFFFFFFFFFFFFFFFFFFFFFFFFFFFFFF:FFFFFFFFFFFFFF	NH:i:1	HI:i:1	AS:i:74	nM:i:0	NM:i:0	MD:Z:81	jM:B:c,0	jI:B:i,135,145	DG:Z:RN7SL,RN7SL,1	NG:i:1
A00208:119:HNYGGDRXX:2:2265:1624:16391	0	RN7SL	90	255	6S45M28N22M10S	*	0	0	GTGGGGGCCGATCGGGTGTCCGCACTAAGTTCGGCATCAATATGGTGACCTTAAGGAGGGGTGAACCGGCCCAAGATCGGAAG	FFFFFFFFFFFFFFFFFFFFFFFFFFFFFFFFFFFFFFFF:FFFFFFFFFFFFFFFFFFFFFFFFFFFFFFFFFFFFFFFF:F	NH:i:1	HI:i:1	AS:i:60	nM:i:0	NM:i:0	MD:Z:67	jM:B:c,0	jI:B:i,135,162	DG:Z:RN7SL,RN7SL,1	NG:i:1
A00208:119:HNYGGDRXX:2:2201:27661:1986	2048	RN7SL	95	255	22M12N58M	*	0	0	TCGGGTGTCCGCACTAAGTTCGTGACCTCCCGGGAGCGGGGGACCACCAGGTTGCCTAAGGAGGGGTGAACCGGCCCAGG	FFFFFFFFFF:FFFFFFFFFFFFFFFFF:FFFFFFFFFFFFFFFFFFFFFFFFFFFFFFFFFFFFFFFFFFFFFFFFFFF	NH:i:1	HI:i:1	AS:i:18	nM:i:0	NM:i:0	MD:Z:22	jM:B:c,-1	jI:B:i,-1	DG:Z:RN7SL,RN7SL,1	NG:i:1
A00208:119:HNYGGDRXX:2:2202:31177:12774	0	RN7SL	100	255	2S40M4N41M	*	0	0	TTTGTCCGCACTAAGTTCGGCATCAATATGGTGACCTCCCGGGGGGGACCACCAGGTTGCCTAAGGAGGGGTGAACCGGCCCA	FFFFFFFFFFFFFFFFFFFFFFFFFFFFFFFFFFFFFFFFFFFFFFFFFFFFFFFFFFFFFFFFFFFFFFFFFFFFFFFFFFF	NH:i:1	HI:i:1	AS:i:75	nM:i:0	NM:i:0	MD:Z:81	jM:B:c,0	jI:B:i,140,143	DG:Z:RN7SL,RN7SL,1	NG:i:1
A00208:119:HNYGGDRXX:2:2244:17228:35556	0	RN7SL	97	255	5S61M8N17M	*	0	0	ACGGGGGGTGTCCGCACTAAGTTCGGCATCAATATGGTGACCTCCCGGGAGCGGGGGACCACCAGGGGAGGGGTGAACCGGCC	FFFFFFFFFFFFFFFFFFFFFFFFFFFFFFFFFFFFFFFFFFFFFFFFFFFFFFFFFF:FFFFFFFFFF:FFFFFFFFFFFFF	NH:i:1	HI:i:1	AS:i:72	nM:i:0	NM:i:0	MD:Z:78	jM:B:c,0	jI:B:i,158,165	DG:Z:RN7SL,RN7SL,1	NG:i:1
A00208:119:HNYGGDRXX:2:2175:10131:27931	0	RN7SL	99	255	4S39M7N40M	*	0	0	TTTTGTGTCCGCACTAAGTTCGGCATCAATATGGTGACCTCCCGGGGACCACCAGGTTGCCTAAGGAGGGGTGAACCGGCCCA	FFFFFFFFFFFFFFFFFFFFFFFFF:FFFFFFFFFFFFFFFFFFFFFFFFFFFFFFFFFFFFFFFFFFFFFFFFFFFFFFFFF	NH:i:1	HI:i:1	AS:i:73	nM:i:0	NM:i:0	MD:Z:79	jM:B:c,0	jI:B:i,138,144	DG:Z:RN7SL,RN7SL,1	NG:i:1
A00208:119:HNYGGDRXX:2:2242:9335:7451	0	RN7SL	93	255	3S36M27N28M16S	*	0	0	TTTGATCGGGTGTCCGCACTAAGTTCGGCATCAATATGGGGTTGCCTAAGGAGGGGTGAACCGGCCCCATGTCGGAAACGGAG	FFFFFFFFFFFFFFFFFFFFFFFFFFFFFFFFFFFFFFFFFFFFFFFFFFFFFFFFFFFFFFFFFFFFFFFFFFFFFFFFFFF	NH:i:1	HI:i:1	AS:i:57	nM:i:0	NM:i:0	MD:Z:64	jM:B:c,0	jI:B:i,129,155	DG:Z:RN7SL,RN7SL,1	NG:i:1
A00208:119:HNYGGDRXX:2:2270:1371:35712	0	RN7SL	93	255	3S36M27N28M16S	*	0	0	TTTGATCGGGTGTCCGCACTAAGTTCGGCATCAATATGGGGTTGCCTAAGGAGGGGTGAACCGGCCCCATGTCGGAAACGGAG	FFFFF:FFFFFF:FFFFFF,:FFFFFFFFFFFFF:F:FFFF:FFFFF:FFFFFFF::FF,FFF:FFFFFFFFFFFFF,FFFFF	NH:i:1	HI:i:1	AS:i:57	nM:i:0	NM:i:0	MD:Z:64	jM:B:c,0	jI:B:i,129,155	DG:Z:RN7SL,RN7SL,1	NG:i:1
A00208:119:HNYGGDRXX:2:2201:20076:18192	0	RN7SL	97	255	5S61M8N17M	*	0	0	ACGGGGGGTGTCCGCACTAAGTTCGGCATCAATATGGTGACCTCCCGGGAGCGGGGGACCACCAGGGGAGGGGTGAACCGGCC	FFFFFFFFFFFFFFFFFFFFFFFFFFFFFFFFFFFFFFFFFFFFFFFFFFFFFFFFFFFFFFFFFFFFFFFFFFFFFFFFFFF	NH:i:1	HI:i:1	AS:i:72	nM:i:0	NM:i:0	MD:Z:78	jM:B:c,0	jI:B:i,158,165	DG:Z:RN7SL,RN7SL,1	NG:i:1
A00208:119:HNYGGDRXX:2:2176:31693:23156	0	RN7SL	92	255	2S33M30N28M	*	0	0	TTCGATCGGGTGTCCGCACTAAGTTCGGCATCAATAGGTTGCCTAAGGAGGGGTGAACCGGCC	FFFFFFFFFFFFFFFFFFFFFFFFFFFFFFFFFFFFFFFF:FFFFFFFFFF:FFFFFFFFFFF	NH:i:1	HI:i:1	AS:i:54	nM:i:0	NM:i:0	MD:Z:61	jM:B:c,0	jI:B:i,125,154	DG:Z:RN7SL,RN7SL,1	NG:i:1
A00208:119:HNYGGDRXX:2:2201:12744:29293	0	RN7SL	87	255	3S54M15N26M	*	0	0	TTTTATGCCGATCGGGTGTCCGCACTAAGTTCGGCATCAATATGGTGACCTCCCGGGGGTTGCCTAAGGAGGGGTGAACCGGC	FFFFFFFFFFFFFFFFFFFFFFFFFFFFFFFFFFFFFFFFFFFFFFFFFFFFFFFFFFFFFFF:FFFFFFFFFFFFFFFFFFF	NH:i:1	HI:i:1	AS:i:73	nM:i:0	NM:i:0	MD:Z:80	jM:B:c,0	jI:B:i,141,155	DG:Z:RN7SL,RN7SL,1	NG:i:1
A00208:119:HNYGGDRXX:2:2106:24957:22013	0	RN7SL	86	255	1S69M13N13M	*	0	0	ACTATGCCGATCGGGTGTCCGCACTAAGTTCGGCATCAATATGGTGACCTCCCGGGAGCGGGGGACCACCAGGGGTGAACCGG	FFF,FFFFFFFFFFFFFFFFFFFFFFFFFFFFFFFFFFFFFFFFFFFFFFFFF:FFFFFFFFFFFFFFFFFFFFFFFFFFFFF	NH:i:1	HI:i:1	AS:i:75	nM:i:0	NM:i:0	MD:Z:82	jM:B:c,0	jI:B:i,155,167	DG:Z:RN7SL,RN7SL,1	NG:i:1
A00208:119:HNYGGDRXX:2:2275:14687:9580	0	RN7SL	87	255	2S48M15N33M	*	0	0	TTTATGCCGATCGGGTGTCCGCACTAAGTTCGGCATCAATATGGTGACCTCCACCAGGTTGCCTAAGGAGGGGTGAACCGGCC	FFFFFFFFFFFF:FFFFFFFFFFFFFFFFFFFFFFFFFFFFFFFFFFFFFFFFFFFFFFFFFFFFFFFFFFFFFFFFFFFFFF	NH:i:1	HI:i:1	AS:i:74	nM:i:0	NM:i:0	MD:Z:81	jM:B:c,0	jI:B:i,135,149	DG:Z:RN7SL,RN7SL,1	NG:i:1
A00208:119:HNYGGDRXX:2:2116:5041:11005	2048	RN7SL	98	255	25M6N56M	*	0	0	GGTGTCCGCACTAAGTTCGGCATCATGACCTCCCGGGAGCGGGGGACCACCAGGTTGCCTAAGGAGGGGTGAACCGGCCCA	FFFFFFFFFFFFFFFFFFFFFFFFFFFFFFFFFFFFFFFFFFFFFFFFFFFFFFFFFFFFFFFFFFFFFFFFFFFFFFFFF	NH:i:1	HI:i:1	AS:i:20	nM:i:0	NM:i:0	MD:Z:25	jM:B:c,-1	jI:B:i,-1	DG:Z:RN7SL,RN7SL,1	NG:i:1
A00208:119:HNYGGDRXX:2:2232:9878:32565	0	RN7SL	97	255	4S41M7N38M	*	0	0	TAGGGGGTGTCCGCACTAAGTTCGGCATTAATATGGTGACCTCCCGGGGACCACCAGGTTGCCTAAGGAGGGGTGAACCGGCC	F:FFFFFFFFFFFFFFFFFFFFFFFFFFFFFFFFFFFFFF:FFFFFFFFFFFFFFFFFF:FFFFFFFFFFFFFFFF:FFFFFF	NH:i:1	HI:i:1	AS:i:71	nM:i:1	NM:i:1	MD:Z:24C54	jM:B:c,0	jI:B:i,138,144	DG:Z:RN7SL,RN7SL,1	NG:i:1
A00208:119:HNYGGDRXX:2:2235:10104:36432	0	RN7SL	97	255	4S41M7N38M	*	0	0	TAGGGGGTGTCCGCACTAAGTTCGGCATTAATATGGTGACCTCCCGGGGACCACCAGGTTGCCTAAGGAGGGGTGAACCGGCC	FFFFFFFFFFFFFFFFFFFFFFFFFFFFFFFFFFFFFFFFFFFFFFFFFFF:FFFFFFFFFFFFFFFFFFFFFFFFFFFFFFF	NH:i:1	HI:i:1	AS:i:71	nM:i:1	NM:i:1	MD:Z:24C54	jM:B:c,0	jI:B:i,138,144	DG:Z:RN7SL,RN7SL,1	NG:i:1
A00208:119:HNYGGDRXX:2:2113:12255:15421	0	RN7SL	86	255	41M17N39M	*	0	0	CTATGCCGATCGGGTGTCCGCACTAAGTTCGGCATCAATATGGGGGACCACCAGGTTGCCTAAGGAGGGGTGAACCGGCC	FFFFFFFFFFFFFFFFFFFFFFFFFFFFFFFFFFFFFFFFFFFFFFFFFFFFFFFFFFFFFFFFFFFFFFFFFFFFFFFF	NH:i:1	HI:i:1	AS:i:36	nM:i:0	NM:i:0	MD:Z:41	jM:B:c,-1	jI:B:i,-1	DG:Z:RN7SL,RN7SL,1	NG:i:1
A00208:119:HNYGGDRXX:2:2107:3631:8813	0	RN7SL	97	255	3S42M5N38M	*	0	0	TTTGGGTGTCCGCACTAAGTTCGGCATCAATATGGTGACCTCCCGGGGGGACCACCAGGTTGCCTAAGGAGGGGTGAACCGGC	FFFFFFFFFFFFFFFFFFFFFFFFFFFFFFFFFFFFFFFFFFFFFFFFFFFFFFFFFFFFFFFFFFFFFFFFFFFFFFFFFFF	NH:i:1	HI:i:1	AS:i:74	nM:i:0	NM:i:0	MD:Z:80	jM:B:c,0	jI:B:i,139,143	DG:Z:RN7SL,RN7SL,1	NG:i:1
A00208:119:HNYGGDRXX:2:2133:22073:31735	0	RN7SL	93	255	4S36M26N25M	*	0	0	TTTTGATCGGGTGTCCGCACTAAGTTCGGCATCAATATGGAGGTTGCCTAAGGAGGGGTGAACCG	FFFFFFFFFFFFFFFFFFFFFFFFFFFFFFFFFFF:FFFFFFFFFFFFFFFFFFFFFFFFFFFFF	NH:i:1	HI:i:1	AS:i:55	nM:i:0	NM:i:0	MD:Z:61	jM:B:c,0	jI:B:i,129,154	DG:Z:RN7SL,RN7SL,1	NG:i:1
A00208:119:HNYGGDRXX:2:2125:28962:35055	0	RN7SL	87	255	2S54M12N27M	*	0	0	ATTATGCCGATCGGGTGTCCGCACTAAGTTCGGCATCAATATGGTGACCTCCCGGGCCAGGTTGCCTAAGGAGGGGTGAACCG	FFFFFFFFFFFFFF:FFFF::FFFFFFFFFFFFFFFFFFFF:FFFFFFFFFFFFFFFFFFFFFFFFFFFFFFFFFFFFFFFFF	NH:i:1	HI:i:1	AS:i:74	nM:i:0	NM:i:0	MD:Z:81	jM:B:c,0	jI:B:i,141,152	DG:Z:RN7SL,RN7SL,1	NG:i:1
A00208:119:HNYGGDRXX:2:2125:28528:34491	0	RN7SL	87	255	2S54M12N27M	*	0	0	ATTATGCCGATCGGGTGTCCGCACTAAGTTCGGCATCAATATGGTGACCTCCCGGGCCAGGTTGCCTAAGGAGGGGTGAACCG	FFF:FFFFFFFFFFFFFFFFFFFFFFFFFFFFFFFFFFFF:FFFFFFFFFFFFFFFFFFFF:FFFFFFFFFFFFFFFFFFFFF	NH:i:1	HI:i:1	AS:i:74	nM:i:0	NM:i:0	MD:Z:81	jM:B:c,0	jI:B:i,141,152	DG:Z:RN7SL,RN7SL,1	NG:i:1
A00208:119:HNYGGDRXX:2:2224:2908:13886	0	RN7SL	93	255	3S71M5N9M	*	0	0	TCTGATCGGGTGTCCGCACTAAGTTCGGCATCAATATGGTGACCTCCCGGGAGCGGGGGACCACCAGGTTGCCTGGGGTGAAC	F:FFFFFFFFFFFFFFFFFFFFFFFFFFFFFFFFFFFFFF:FFFFFFFFFFFFFFFFFFFFFFFFFFFFFFFFFFFFFFFFFF	NH:i:1	HI:i:1	AS:i:74	nM:i:0	NM:i:0	MD:Z:80	jM:B:c,0	jI:B:i,164,168	DG:Z:RN7SL,RN7SL,1	NG:i:1
A00208:119:HNYGGDRXX:2:2224:2917:13902	0	RN7SL	93	255	3S71M5N9M	*	0	0	TCTGATCGGGTGTCCGCACTAAGTTCGGCATCAATATGGTGACCTCCCGGGAGCGGGGGACCACCAGGTTGCCTGGGGTGAAC	FFFFFFFFFFFFFFFFFFFFFFFFFFFFFFFFFFFFFFFFFFFFFFFFFFFFFFFFFFFFFFFFFFFFFFFFFFFFFFFFFFF	NH:i:1	HI:i:1	AS:i:74	nM:i:0	NM:i:0	MD:Z:80	jM:B:c,0	jI:B:i,164,168	DG:Z:RN7SL,RN7SL,1	NG:i:1
A00208:119:HNYGGDRXX:2:2172:16288:30514	0	RN7SL	91	255	3S25M11N55M	*	0	0	CCCCCGATCGGGTGTCCGCACTAAGTTCGGTGACCTCCCGGGAGCGGGGGACCACCAGGTTGCCTAAGGAGGGGTGAACCGGC	FFFFFFFFFFFFFFFFFFFFFFFFFFFFFFFFFFFFFFFFFFFFFFFFFFFFFFFFFF:FFFFFFFFFFFFFFFFFFFFFFFF	NH:i:1	HI:i:1	AS:i:73	nM:i:0	NM:i:0	MD:Z:80	jM:B:c,0	jI:B:i,116,126	DG:Z:RN7SL,RN7SL,1	NG:i:1
A00208:119:HNYGGDRXX:2:2257:31232:14685	0	RN7SL	71	255	57M28N23M	*	0	0	CTGGGCTGTAGTGCGCTATGCCGATCGGGTGTCCGCACTAAGTTCGGCATCAATATGGGTTGCCTAAGGAGGGGTGAACC	FFFFFFFFFFFF:FFFFFFFFFFFFFF:FFFFFFFFFFFFF:FFF:FFFFFFFFFFFFFFFFFFFFFFFFFFFFFFFFFF	NH:i:1	HI:i:1	AS:i:51	nM:i:0	NM:i:0	MD:Z:57	jM:B:c,-1	jI:B:i,-1	DG:Z:RN7SL,RN7SL,1	NG:i:1
A00208:119:HNYGGDRXX:2:2257:31195:17597	0	RN7SL	71	255	57M28N23M	*	0	0	CTGGGCTGTAGTGCGCTATGCCGATCGGGTGTCCGCACTAAGTTCGGCATCAATATGGGTTGCCTAAGGAGGGGTGAACC	FF:FF:FFFFFFFF:FFFFF:FFFFF,F:FFFFF,:FF::F,,FFFFFFFFFFFFF:FFFFFFFFFFFFF:FFFFFFFFF	NH:i:1	HI:i:1	AS:i:51	nM:i:0	NM:i:0	MD:Z:57	jM:B:c,-1	jI:B:i,-1	DG:Z:RN7SL,RN7SL,1	NG:i:1
A00208:119:HNYGGDRXX:2:2268:16125:14920	0	RN7SL	82	255	2S28M36N53M	*	0	0	CTTGCGCTATGCCGATCGGGTGTCCGCACTGGGACCACCAGGTTGCCTAAGGAGGGGTGAACCGGCCCAGGTCGGAAACGGAG	FFFFFFFFFFFFFFFFFFFFFFFFFFFFFFFFFFFFFFFFFFFFFFFFFFFFFFFFFFFFFFFFFFFFFFFFFFFFFFFFFFF	NH:i:1	HI:i:1	AS:i:74	nM:i:0	NM:i:0	MD:Z:81	jM:B:c,0	jI:B:i,110,145	DG:Z:RN7SL,RN7SL,1	NG:i:1
A00208:119:HNYGGDRXX:2:2236:11858:36025	2048	RN7SL	86	255	24M46N56M	*	0	0	CTATGCCGATCGGGTGTCCGCACTGGTTGCCTAAGGAGGGGTGAACCGGCCCAGGTCGGAAACGGAGCAGGTCAAAACTC	FF:FFFFFFFFFFFFFFFFFFFFFFFFFFFFFFFFFFFFFFFFFFFFFFFFFFFFFFFFFFFFFFFFFFFFFFFFFFFFF	NH:i:1	HI:i:1	AS:i:19	nM:i:0	NM:i:0	MD:Z:24	jM:B:c,-1	jI:B:i,-1	DG:Z:RN7SL,RN7SL,1	NG:i:1
A00208:119:HNYGGDRXX:2:2107:20419:14967	2048	RN7SL	87	255	22M59N58M	*	0	0	TATGCCGATCGGGTGTCCGCACAGCGGTGAACCGGCCCAGGTCGGAAACGGAGCAGGTCAAAACTCCCGTGCTGATCAGT	FFFFFFFFFFFFFFFFFFFFFFFFFFFFFFFFFFFFFFFFFFFFFFFFFFFFFFFFFFFFFFFFFFFFFFFFFFFFFFFF	NH:i:1	HI:i:1	AS:i:18	nM:i:0	NM:i:0	MD:Z:22	jM:B:c,-1	jI:B:i,-1	DG:Z:RN7SL,RN7SL,1	NG:i:1
A00208:119:HNYGGDRXX:2:2107:17824:15013	2048	RN7SL	87	255	22M59N58M	*	0	0	TATGCCGATCGGGTGTCCGCACAGCGGTGAACCGGCCCAGGTCGGAAACGGAGCAGGTCAAAACTCCCGTGCTGATCAGT	FFFFFFFFFFFFFFFFFFFFFFFFFFFFFFFFFFFFFFFFFFFFFFFFFFFFFFFFFFFFFFFFFFFFFFFFFFFFFFFF	NH:i:1	HI:i:1	AS:i:18	nM:i:0	NM:i:0	MD:Z:22	jM:B:c,-1	jI:B:i,-1	DG:Z:RN7SL,RN7SL,1	NG:i:1
A00208:119:HNYGGDRXX:2:2120:28158:21981	2048	RN7SL	86	255	23M14N60M	*	0	0	CTATGCCGATCGGGTGTCCGCACATATGGTGACCTCCCGGGAGCGGGGGACCACCAGGTTGCCTAAGGAGGGGTGAACCGGCC	FFF:FFFFFFFFFFFFFFFFFFFFFFFFFFFFFFFFFFFFFFFFFFFFFFFFFFFFFFFFFFFFFFFFFFFFFFFFFFFFFFF	NH:i:1	HI:i:1	AS:i:18	nM:i:0	NM:i:0	MD:Z:23	jM:B:c,-1	jI:B:i,-1	DG:Z:RN7SL,RN7SL,1	NG:i:1
A00208:119:HNYGGDRXX:2:2106:10456:21042	2048	RN7SL	75	255	35M45N45M	*	0	0	GCTGTAGTGCGCTATGCCGATCGGGTGTCCGCACTAGGTTGCCTAAGGAGGGGTGAACCGGCCCAGGTCGGAAACGGAGC	FFFFFFFFFFFFFFFFFFF:FFFFFFFFFFFFFFFFFFFFFFFFFFFFFFFFFFFFFFFFFFFFFFFFFFFFFFFFFFFF	NH:i:1	HI:i:1	AS:i:30	nM:i:0	NM:i:0	MD:Z:35	jM:B:c,-1	jI:B:i,-1	DG:Z:RN7SL,RN7SL,1	NG:i:1
A00208:119:HNYGGDRXX:2:2109:31295:25786	2048	RN7SL	93	255	15M45N34M	*	0	0	GATCGGGTGTCCGCACCAGGTTGCCTAAGGAGGGGTGAACCGGCCCAGG	F:FFFFFFFFFFFFFFFFFFFFFFFFFFFFFFFFFFFFFFFFFFFFFFF	NH:i:1	HI:i:1	AS:i:11	nM:i:0	NM:i:0	MD:Z:15	jM:B:c,-1	jI:B:i,-1	DG:Z:RN7SL,RN7SL,1	NG:i:1
A00208:119:HNYGGDRXX:2:2106:12997:24439	2048	RN7SL	75	255	35M45N45M	*	0	0	GCTGTAGTGCGCTATGCCGATCGGGTGTCCGCACTAGGTTGCCTAAGGAGGGGTGAACCGGCCCAGGTCGGAAACGGAGC	FFF:FFFFFFFFFFFFFFFFFFFFFFFFFFFFFFFFFFFFFF:FFFFFFFFFFFFFFFFFFFFFFFFFFFFFFFFFFFFF	NH:i:1	HI:i:1	AS:i:30	nM:i:0	NM:i:0	MD:Z:35	jM:B:c,-1	jI:B:i,-1	DG:Z:RN7SL,RN7SL,1	NG:i:1
A00208:119:HNYGGDRXX:2:2120:26259:18599	2048	RN7SL	86	255	23M14N60M	*	0	0	CTATGCCGATCGGGTGTCCGCACATATGGTGACCTCCCGGGAGCGGGGGACCACCAGGTTGCCTAAGGAGGGGTGAACCGGCC	FFFFFFFFFFFFFFFFFFFFFFFFFFFFFFFFFFFFFFFFFFFFFFFFFFFFFFFFFFFFFFFF,F:FFFFFFFFFFF:FFFF	NH:i:1	HI:i:1	AS:i:18	nM:i:0	NM:i:0	MD:Z:23	jM:B:c,-1	jI:B:i,-1	DG:Z:RN7SL,RN7SL,1	NG:i:1
A00208:119:HNYGGDRXX:2:2119:25997:1078	0	RN7SL	70	255	1S40M55N23M	*	0	0	CTCTGGGCCGTAGTGCGCTATGCCGATCGGGTGTCCGCACTAGGAGGGGTGAACCGGCCCAGGT	FFFFFFFF,FFFFFFFFFFFFFFFFFFFFFFFFFFFFFFFFFFFFFFFFFFFFFFFFFFFFFFF	NH:i:1	HI:i:1	AS:i:54	nM:i:1	NM:i:1	MD:Z:7T55	jM:B:c,0	jI:B:i,110,164	DG:Z:RN7SL,RN7SL,1	NG:i:1
A00208:119:HNYGGDRXX:2:2207:10086:3427	2048	RN7SL	80	255	28M42N45M	*	0	0	AGTGCGCTATGCCGATCGGGTGTCCGCACCTCCCGTTTGCCTAAGGAGGGGTGAACCGGCCCAGGTCGAAAAC	FFFFFFFFFFFFFFFFFFFFFFFFFFFFFFFFFFFFFFFFFFFFFFFFFFFFFFFFFFFFFFFFFFFFFFFFF	NH:i:1	HI:i:1	AS:i:23	nM:i:0	NM:i:0	MD:Z:28	jM:B:c,-1	jI:B:i,-1	DG:Z:RN7SL,RN7SL,1	NG:i:1
A00208:119:HNYGGDRXX:2:2270:12274:7780	0	RN7SL	89	255	3S19M54N61M	*	0	0	TTTTGCCGATCGGGTGTCCGCACTAAGGAGGGGTGAACCGGCCCAGGTCGGAAACGGAGCAGGTCAAAACTCCCGTGCTGATC	FFFFFFFFFFFFFFFFFFFFFFFFFFFFFFFFFFFFFFFFFFFFFFFFFFFFFFFFFFFFFFFFFFFFFFFFFFFFFFFFFFF	NH:i:1	HI:i:1	AS:i:73	nM:i:0	NM:i:0	MD:Z:80	jM:B:c,4	jI:B:i,108,161	DG:Z:RN7SL,RN7SL,1	NG:i:1
A00208:119:HNYGGDRXX:2:2119:26042:1313	0	RN7SL	70	255	1S40M55N23M	*	0	0	CTCTGGGCTGTAGTGCGCTATGCCGATCGGGTGTCCGCACTAGGAGGGGTGAACCGGCCCAGGT	FFFFFFFFFFFFFFFFFFFFFFFFFFFFFF:FFFFFFFFFFFFFFFFFFFFFFFFFFFFFFFFF	NH:i:1	HI:i:1	AS:i:56	nM:i:0	NM:i:0	MD:Z:63	jM:B:c,0	jI:B:i,110,164	DG:Z:RN7SL,RN7SL,1	NG:i:1
A00208:119:HNYGGDRXX:2:2207:10140:3458	2048	RN7SL	80	255	28M42N45M	*	0	0	AGTGCGCTATGCCGATCGGGTGTCCGCACCTCCCGTTTGCCTAAGGAGGGGTGAACCGGCCCAGGTCGAAAAC	FFFFFFFFFFFFFFFFFFFFFFFFFFFFFFFFFFFFFFFFFFFFFFFFFFFFFFFFFFFFFFFFFFFFFFFFF	NH:i:1	HI:i:1	AS:i:23	nM:i:0	NM:i:0	MD:Z:28	jM:B:c,-1	jI:B:i,-1	DG:Z:RN7SL,RN7SL,1	NG:i:1
A00208:119:HNYGGDRXX:2:2111:28908:33802	2048	RN7SL	86	255	22M55N59M	*	0	0	CTATGCCGATCGGGTGTCCGCATAAGGAGGGGTGAACCGGCCCAGGTCGGAAACGGAGCAGGTCAAAACTCCCGTGCTGAT	FF,F:FFFFFFFFFFFFFFFFFFFFFFFFFFFFFFFFFFFFFFFFFFFFFFFFFFFFFFFFFFFFFFFFFFFFFFFFFFFF	NH:i:1	HI:i:1	AS:i:18	nM:i:0	NM:i:0	MD:Z:22	jM:B:c,-1	jI:B:i,-1	DG:Z:RN7SL,RN7SL,1	NG:i:1
A00208:119:HNYGGDRXX:2:2132:11442:29356	0	RN7SL	79	255	1S29M54N53M	*	0	0	TTAGTGCGCTATGCCGATCGGGTGTCCGCACTAAGGAGGGGTGAACCGGCCCAGGTCGGAAACGGAGCAGGTCAAAACTCCCG	FFFFFFFFFFFFFFFFFFFFFFFFFFFFFFFFFFFFFFFFFFFFFFFFFFFFFFFFFFFFFFFFFFFFF:FFFFFFFFFFFFF	NH:i:1	HI:i:1	AS:i:75	nM:i:0	NM:i:0	MD:Z:82	jM:B:c,4	jI:B:i,108,161	DG:Z:RN7SL,RN7SL,1	NG:i:1
A00208:119:HNYGGDRXX:2:2249:4336:36057	0	RN7SL	79	255	1S29M54N53M	*	0	0	TTAGTGCGCTATGCCGATCGGGTGTCCGCACTAAGGAGGGGTGAACCGGCCCAGGTCGGAAACGGAGCAGGTCAAAACTCCCG	FFFFFFFFFFFFFFFFFFFFFFFFFFFFFFFFFFFFFFFFFFFFFFFFFFFF:FFFFFFFFFFFFFFFFFFFFFFFFFFFFFF	NH:i:1	HI:i:1	AS:i:75	nM:i:0	NM:i:0	MD:Z:82	jM:B:c,4	jI:B:i,108,161	DG:Z:RN7SL,RN7SL,1	NG:i:1
A00208:119:HNYGGDRXX:2:2240:9453:26600	0	RN7SL	77	255	1S30M51N52M	*	0	0	TTGTAGTGCGCTATGCCGATCGGGTGTCCGCTTGCCTAAGGAGGGGTGAACCGGCCCAGGTCGGAAACGGAGCAGGTCAAAAC	FFFFFFFFFFFFFFFFFFFFFFFFFFFFFFFFFFFFFFFFFFFFFFFFFFFFFFFFFFFFFFFFF:FFFFF:FFFFFFFFFFF	NH:i:1	HI:i:1	AS:i:75	nM:i:0	NM:i:0	MD:Z:82	jM:B:c,0	jI:B:i,107,157	DG:Z:RN7SL,RN7SL,1	NG:i:1
A00208:119:HNYGGDRXX:2:2243:15239:5995	0	RN7SL	77	255	1S30M51N52M	*	0	0	TTGTAGTGCGCTATGCCGATCGGGTGTCCGCTTGCCTAAGGAGGGGTGAACCGGCCCAGGTCGGAAACGGAGCAGGTCAAAAC	FFFFFFFFFFFFFFFFFFFFFFFFFFFFFFFFFFFFFFFFFFFFFFFFFF:FFFFFFFFFFFFFFFFFFFFFFFFFFFFFFFF	NH:i:1	HI:i:1	AS:i:75	nM:i:0	NM:i:0	MD:Z:82	jM:B:c,0	jI:B:i,107,157	DG:Z:RN7SL,RN7SL,1	NG:i:1
A00208:119:HNYGGDRXX:2:2234:10285:23719	2048	RN7SL	70	255	38M65N42M	*	0	0	TCTGGGCTGTAGTGCGCTATGCCGATCGGGTGTCCGCATGAACCTGCCCAGGTCGGAAACGGAGCAGGTCAAAACTCCCG	FFFFFFFFFFFFFFFFF:FFFFFF:FFFFFFFFFFFFFFFFFFFFFFFFFFFFFFFFFFFFFFFFFFFFFFFFFFFFFFF	NH:i:1	HI:i:1	AS:i:33	nM:i:0	NM:i:0	MD:Z:38	jM:B:c,-1	jI:B:i,-1	DG:Z:RN7SL,RN7SL,1	NG:i:1
A00208:119:HNYGGDRXX:2:2235:28004:13604	0	RN7SL	85	255	26S32M57N25M	*	0	0	TAGTAGTGGGATCGCGCCTGTGAATAGCTATGCCGATCGGGTGTCCGCACTAAGTTCGGAACCGGCCCAGGTCGGAAACGGAG	FFFFFFFF:F:F:FFFFFFFFFFFFFFFFFFFFFFFFFFFFFFFFFFFFFFFFFFFFFFFFFFFFFFF:FFFFFFFFFFFFFF	NH:i:1	HI:i:1	AS:i:50	nM:i:0	NM:i:0	MD:Z:57	jM:B:c,0	jI:B:i,117,173	DG:Z:RN7SL,RN7SL,1	NG:i:1
A00208:119:HNYGGDRXX:2:2136:15103:16031	0	RN7SL	77	255	34M63N29M	*	0	0	TGTAGTGCGCTATGCCGATCGGGTGTCCGCACTAGAACCGGCCCAGGTCGGAAACGGAGCAGG	FFFFFFFFFFF:FFFFFFFFFFFFFFFFFFFFFFFFFFFFFFFFFFFFFFFFFFFFFFFFFFF	NH:i:1	HI:i:1	AS:i:29	nM:i:0	NM:i:0	MD:Z:34	jM:B:c,-1	jI:B:i,-1	DG:Z:RN7SL,RN7SL,1	NG:i:1
A00208:119:HNYGGDRXX:2:2132:12111:25222	2048	RN7SL	84	255	40M49N41M	*	0	0	CGCTATGCCGATCGGGTGTCCGCACTAAGTTCGGCATCAATGAACCGGCCCAGGTCGGAAACGGAGCAGGTCAAAACTCCC	FFFFF:FFFFFFFFFFFFFFFFFFFFFFFFFFFFFFFFFFFFFFFFFFFFFFFFFFFFFFFFFFFFFFFFFFFFFFFFFFF	NH:i:1	HI:i:1	AS:i:35	nM:i:0	NM:i:0	MD:Z:40	jM:B:c,-1	jI:B:i,-1	DG:Z:RN7SL,RN7SL,1	NG:i:1
A00208:119:HNYGGDRXX:2:2256:28094:34178	0	RN7SL	48	255	62M65N19M	*	0	0	AGGATCGCTTGAGTCCAGGAGTTCTGGGCTGTAGTGCGCTATGCCGATCGGGTGTCCGCACTAACCGGCCCAGGTCGGAAA	FFFFFFFFFFFFFFFFFFFFFFFFFFFFFFF:FF:F,FFF,,FFFFFFFFFFFFFFFFFFFFFFFFFFFFFFFFFFFFFFF	NH:i:1	HI:i:1	AS:i:56	nM:i:0	NM:i:0	MD:Z:62	jM:B:c,-1	jI:B:i,-1	DG:Z:RN7SL,RN7SL,1	NG:i:1
A00208:119:HNYGGDRXX:2:2256:24650:35415	0	RN7SL	48	255	62M65N19M	*	0	0	AGGATCGCTTGAGTCCAGGAGTTCTGGGCTGTAGTGCGCTATGCCGATCGGGTGTCCGCACTAACCGGCCCAGGTCGGAAA	FFFFFFFFFFFFFFFFFFFFFFFFFFFFFFF:FFF::FFFFFFFFFFF:FF:FFFFFFFFFFFFFFFFFFFFFFFFFFFFF	NH:i:1	HI:i:1	AS:i:56	nM:i:0	NM:i:0	MD:Z:62	jM:B:c,-1	jI:B:i,-1	DG:Z:RN7SL,RN7SL,1	NG:i:1
A00208:119:HNYGGDRXX:2:2123:27073:14904	0	RN7SL	56	255	55M64N28M	*	0	0	TTGAGCCCAGGAGTTCTGGGCTGTAGTGCGCTATGCCGATCGGGTGTCCGCACTAAACCGGCCCAGGTCGGAAACGGAGCAGG	FFFFFFFFFFFFFFFFFFFFFFFFFFFFF:FFFF,FFFFFFFFFFFFFFFFFFFFFFFFFFF:FFFFFFFFFFFFFFFFFFFF	NH:i:1	HI:i:1	AS:i:74	nM:i:1	NM:i:1	MD:Z:5T77	jM:B:c,0	jI:B:i,111,174	DG:Z:RN7SL,RN7SL,1	NG:i:1
A00208:119:HNYGGDRXX:2:2261:13593:2268	2048	RN7SL	86	255	32M55N49M	*	0	0	CTATGCCGATCGGGTGTCCGCACTAAGTTCGGTGAACCGGCCCAGGTCGGAAACGGAGCAGGTCAAAACTCCCGTGCTGAT	FFFFFFFFFFFFFFFFFFFFFFFFFFFFFFFFFFFFFFFFFFFFFFFFFFFFFFFFFFFFFFFFFFFFFFFFFFFFFFFFF	NH:i:1	HI:i:1	AS:i:27	nM:i:0	NM:i:0	MD:Z:32	jM:B:c,-1	jI:B:i,-1	DG:Z:RN7SL,RN7SL,1	NG:i:1
A00208:119:HNYGGDRXX:2:2129:6686:31360	0	RN7SL	59	255	28M143N55M	*	0	0	AGTCCAGGAGTTCTGGGCTGTAGTGCGCGGATCGCGCCTGTGAATAGCCACTGCACTCCAGCCTGGGCAACATAGCGAGACCC	FFFFFFFFFF:FFFFFFFFFFFFFFFFFFFFFFFFFFFFFFFFFFFFFFFFFFFFFFFFFFFFFFFFFFFFFFFFFFFFFFFF	NH:i:1	HI:i:1	AS:i:75	nM:i:0	NM:i:0	MD:Z:83	jM:B:c,0	jI:B:i,87,229	DG:Z:RN7SL,RN7SL,2	NG:i:2
A00208:119:HNYGGDRXX:2:2175:20220:19664	0	RN7SL	34	255	4S42M190N23M14S	*	0	0	TTTTGAGGCTGAGGCTGGAGGATCGCTTGAGTCCAGGAGTTCTGGGGGGCAACATAGCGAGACCCCGTCTTAGATCGGAAGAG	FFFFFFFFFFFFFFFFFFFFFFFFFF:FFFFFFFFFFFFFFFFFFFFFFFFFFFFFFFFFFFFFFFFFFFFFFFFFFFF:FFF	NH:i:1	HI:i:1	AS:i:57	nM:i:0	NM:i:0	MD:Z:65	jM:B:c,0	jI:B:i,76,265	DG:Z:RN7SL,RN7SL,2	NG:i:2
A00208:119:HNYGGDRXX:2:2150:6415:3082	0	RN7SL	51	255	1S35M164N39M8S	*	0	0	AATCGCTTGAGTCCAGGAGTTCTGGGCTGTAGTGCGCACTGCACTCCAGCCTGGGCAACATAGCGAGACCCCGTCTCTTAGAT	FFFFFF:FFFFFFFFFFFFFFFFFFFF:FF:FFFFFFFFFFFFFFFFFFFFFFFFFFFFFFFFFFFFFFFFFFFFFFFFFFFF	NH:i:1	HI:i:1	AS:i:66	nM:i:0	NM:i:0	MD:Z:74	jM:B:c,4	jI:B:i,86,249	DG:Z:RN7SL,RN7SL,2	NG:i:2
A00208:119:HNYGGDRXX:2:2137:25825:36479	0	RN7SL	27	255	1S48M173N34M	*	0	0	TTACTCGGGAGGCTGAGGCTGGAGGATCGCTTGAGTCCAGGAGTTCTGGGCCACTGCACTCCAGCCTGGGCAACATAGCGAGA	FFFFFFFFFFFFFFFFFFFFFFFFFFFFFFFFFFFFFFFFFFFFFFFFFFFFF:FFFFFFFFFFFFFFFFFFFFFFFFFFFFF	NH:i:1	HI:i:1	AS:i:74	nM:i:0	NM:i:0	MD:Z:82	jM:B:c,0	jI:B:i,75,247	DG:Z:RN7SL,RN7SL,2	NG:i:2
A00208:119:HNYGGDRXX:2:2170:22797:30389	0	RN7SL	36	255	4S44M171N35M	*	0	0	TTTTGGCTGAGGCTGGAGGATCGCTTGAGTCCAGGAGTTCTGGGCTGTACTGCACTCCAGCCTGGGCAACATAGCGAGACCCC	FFFF:FFFFFFFFFFFFFFFFFFFFFFFFFFFFFFFFFFFFFFFFFFFFFFFFFFFFFFFFFFFFFFFFFFFFFFFFFFFFFF	NH:i:1	HI:i:1	AS:i:71	nM:i:0	NM:i:0	MD:Z:79	jM:B:c,0	jI:B:i,80,250	DG:Z:RN7SL,RN7SL,2	NG:i:2
A00208:119:HNYGGDRXX:2:2117:4906:9768	0	RN7SL	43	255	1S34M153N48M	*	0	0	AGCTGGAGGATCGCTTGAGTCCAGGAGTTCTGGGCGGATCGCGCCTGTGAATAGCCACTGCACTCCAGCCTGGGCAACATAGC	FFFFFFFFFFFFFFFFFFFFFFFFFFFFFFFFFFFFFFFFFFFF:FF,FFFFFFFFFFFFFFFFFFFFFFFFFFFF:FFFFFF	NH:i:1	HI:i:1	AS:i:74	nM:i:0	NM:i:0	MD:Z:82	jM:B:c,0	jI:B:i,77,229	DG:Z:RN7SL,RN7SL,2	NG:i:2
A00208:119:HNYGGDRXX:2:2144:10465:19366	0	RN7SL	34	255	2S52M164N29M	*	0	0	GCGAGGCTGAGGCTGGAGGATCGCTTGAGTCCAGGAGTTCTGGGCTGTAGTGCGCACTGCACTCCAGCCTGGGCAACATAGCG	FFFFFFFFFFFFFFFFFFFFFFFFFFFFFFFFFFFFFFFFFF:FFFFF:FFFFFFFFFFFFFFFFFFFFFFFFFF:FFFFFFF	NH:i:1	HI:i:1	AS:i:73	nM:i:0	NM:i:0	MD:Z:81	jM:B:c,4	jI:B:i,86,249	DG:Z:RN7SL,RN7SL,2	NG:i:2
A00208:119:HNYGGDRXX:2:2112:4978:5478	0	RN7SL	43	255	4S42M163N37M	*	0	0	TTTTGCTGGAGGATCGCTTGAGTCCAGGAGTTCTGGGCTGTAGTGCGCCACTGCACTCCAGCCTGGGCAACATAGCGAGACCC	:F::FFFFFFFFFFFFFFFFFFFFFFFFFF:FFFFFFFFFFFFFFFFFFFFFFFFFFFFFFFF:FFFF,,FFFFFFFFF:FFF	NH:i:1	HI:i:1	AS:i:71	nM:i:0	NM:i:0	MD:Z:79	jM:B:c,0	jI:B:i,85,247	DG:Z:RN7SL,RN7SL,2	NG:i:2
A00208:119:HNYGGDRXX:2:2233:8377:36198	0	RN7SL	59	255	3S26M163N41M13S	*	0	0	GTTAGCCCACGAGTTCTGGGCTGTAGTGCGCCACTGCACTCCAGCCTGGGCAACATAGCGAGACCCCGTCTCTAAGATCGGAA	FFFFFFFFFFFFFFFFFFFFFFFFFFFFFFFFFFFFFFFFFFFFFFFFF,FFF:FFFFFFFFFFFFFFFFFFFFF:FFF:FF:	NH:i:1	HI:i:1	AS:i:55	nM:i:2	NM:i:2	MD:Z:2T3G60	jM:B:c,0	jI:B:i,85,247	DG:Z:RN7SL,RN7SL,2	NG:i:2
A00208:119:HNYGGDRXX:2:2262:1199:29434	0	RN7SL	20	255	59M172N24M	*	0	0	TCCCAGCTACTCGGGAGGCTGAGGCTGGAGGATCGCTTGAGTCCAGGAGTTCTGGGCTGACTGCACTCCAGCCTGGGCAACAT	FFFFFFFFFFFFFFFFFFFFFFFFFFFFFFFFFFFFFFFFFFFFFFFFFFFFFFFFFFFFFFFFFFFFFFFFFFFFFFFFFFF	NH:i:1	HI:i:1	AS:i:75	nM:i:0	NM:i:0	MD:Z:83	jM:B:c,0	jI:B:i,79,250	DG:Z:RN7SL,RN7SL,2	NG:i:2
A00208:119:HNYGGDRXX:2:2113:16405:35039	0	RN7SL	34	255	4S51M163N28M	*	0	0	TTTAGAGGCTGAGGCTGGAGGATCGCTTGAGTCCAGGAGTTCTGGGCTGTAGTGCGCCACTGCACTCCAGCCTGGGCAACATA	FFFFFFFFFFFFFFFFFFFFFFFFF::FFFFFFF:FFFFFFFFFFFFFFFFFFFFFFFFFFFFFFFFFFFFFFFFFFFFFFFF	NH:i:1	HI:i:1	AS:i:71	nM:i:0	NM:i:0	MD:Z:79	jM:B:c,0	jI:B:i,85,247	DG:Z:RN7SL,RN7SL,2	NG:i:2
A00208:119:HNYGGDRXX:2:2102:31078:34115	0	RN7SL	25	255	3S50M173N30M	*	0	0	TTCGCTACTCGGGAGGCTGAGGCTGGAGGATCGCTTGAGTCCAGGAGTTCTGGGCCACTGCACTCCAGCCTGGGCAACATAGC	FFFFFFFFFFFFFFFFFFFFFFFFFFFFFFFFFFFFFFFFFFFFFFFFFFFFFFFFFFFFFFFFFFFFFFFFFFFF:FFFFFF	NH:i:1	HI:i:1	AS:i:72	nM:i:0	NM:i:0	MD:Z:80	jM:B:c,0	jI:B:i,75,247	DG:Z:RN7SL,RN7SL,2	NG:i:2
A00208:119:HNYGGDRXX:2:2265:18864:5165	0	RN7SL	52	255	2S31M167N39M11S	*	0	0	TTTCGCTTGAGTCCAGGAGTTCTGGGCTGTAGTCACTGCACTCCAGCCTGGGCAACATAGCGAGACCCCGTCTCTTAGATCGG	FFFFFFFFFFFFFFFFFFF,FFFFFFFFFFFFFFFFFFFFFFFFFFFFFFFFFFFFFFFFF:FFFFFFFFFFFFFFFFFFFF:	NH:i:1	HI:i:1	AS:i:62	nM:i:0	NM:i:0	MD:Z:70	jM:B:c,0	jI:B:i,83,249	DG:Z:RN7SL,RN7SL,2	NG:i:2
A00208:119:HNYGGDRXX:2:2117:20094:11177	0	RN7SL	37	255	4S50M170N29M	*	0	0	TTTTGCTGAGGCTGGAGGATCGCTTGAGTCCAGGAGTTCTGGGCTGTAGTGCGCCTCCAGCCTGGGCAACATAGCGAGACCCC	FFFFFFFFF:FFFFFFFFFFFFFFFFFFFFFFFFFFFFFF:FFFFF:FFFFFFFFFFFFFFFFFFFFFFFFFFFFFFFFFFFF	NH:i:1	HI:i:1	AS:i:71	nM:i:0	NM:i:0	MD:Z:79	jM:B:c,0	jI:B:i,87,256	DG:Z:RN7SL,RN7SL,2	NG:i:2
A00208:119:HNYGGDRXX:2:2234:18683:34381	0	RN7SL	35	255	3S51M164N29M	*	0	0	TTTAGGCTGAGGCTGGAGGATCGCTTGAGTCCAGGAGTTCTGGGCTGTAGTGCGCACTGCACTCCAGCCTGGGCAACATAGCG	FFFFFFFFFFFFFFFFFFFFFF:FFFFFFFFFFFF:FFFFFFFFFFFFFFFFFFFFFF,FFFFFF:FFFFFFFFFFFFFFFFF	NH:i:1	HI:i:1	AS:i:72	nM:i:0	NM:i:0	MD:Z:80	jM:B:c,4	jI:B:i,86,249	DG:Z:RN7SL,RN7SL,2	NG:i:2
A00208:119:HNYGGDRXX:2:2137:22064:24267	0	RN7SL	25	255	2S60M169N21M	*	0	0	TCGCTACTCGGGAGGCTGAGGCTGGAGGATCGCTTGAGTCCAGGAGTTCTGGGCTGTAGTGCGCACTCCAGCCTGGGCAACAT	FFFFFFFFFFFFFFFFFFFFFFFFFFFFFFFFFFFFFFFFFFFFFFFFFFFFFFFFFFFFFFFFFFFFF:FFFFFFFFF:FFF	NH:i:1	HI:i:1	AS:i:73	nM:i:0	NM:i:0	MD:Z:81	jM:B:c,0	jI:B:i,85,253	DG:Z:RN7SL,RN7SL,2	NG:i:2
A00208:119:HNYGGDRXX:2:2154:1072:7326	0	RN7SL	48	255	3S37M169N35M8S	*	0	0	TTCAGGATCGCTTGAGTCCAGGAGTTCTGGGCTGTAGTGCGCACTCCAGCCTGGGCAACATAGCGAGACCCCGTCTAGATCGG	FFFFFFFFFFFFFFFFFF::FFFFFFFFFFFFFFFFFF:FFFFFFFFFFFFFFFFFFFFF:F:FFFFFFFFFFFFFFFFFFFF	NH:i:1	HI:i:1	AS:i:64	nM:i:0	NM:i:0	MD:Z:72	jM:B:c,0	jI:B:i,85,253	DG:Z:RN7SL,RN7SL,2	NG:i:2
A00208:119:HNYGGDRXX:2:2243:18276:22404	0	RN7SL	58	255	3S27M163N41M12S	*	0	0	TTGGAGTCCAGGAGTTCTGGGCTGTAGTGCGCCACTGCACTCCAGCCTGGGCAACATAGCGAGACCCCGTCTCTTAGATCGGA	FFFFFFFFFFFFFFFFFFFFFFFFFFFFFFFFFFFFFFFFFFFFFFFFFFFFFFFFFFFFFFFFFFFFFFFFFFFFFFFFFFF	NH:i:1	HI:i:1	AS:i:60	nM:i:0	NM:i:0	MD:Z:68	jM:B:c,0	jI:B:i,85,247	DG:Z:RN7SL,RN7SL,2	NG:i:2
A00208:119:HNYGGDRXX:2:2267:1262:19805	0	RN7SL	53	255	3S33M164N39M8S	*	0	0	TCGCGCTTAAGTCCAGGAGTTCTGGGCTGTAGTGCGCACTGCACTCCAGCCTGGGCAACATAGCGAGACCCCGTCTCTTAAGA	FFFFFFFFFFFFFFFFFFFFFFF:FFFFFFFF:FFFFFFFFFFFFFFFFFFFF:FFFFFFFFFFFFFFFFFFFFF:FFFFFFF	NH:i:1	HI:i:1	AS:i:62	nM:i:1	NM:i:1	MD:Z:5G66	jM:B:c,4	jI:B:i,86,249	DG:Z:RN7SL,RN7SL,2	NG:i:2
A00208:119:HNYGGDRXX:2:2222:9643:20228	0	RN7SL	60	255	3S25M163N41M14S	*	0	0	TTTGTCCAGGAGTTCTGGGCTGTAGTGCGCCACTGCACTCCAGCCTGGGCAACATAGCGAGACCCCGTCTCTTAAGATCGGAA	FFFFFFFFFFFFFFFFFFFFFFFFFFFFFFFFFFFFFFFFFFFFFFFFFFFFFFFFFFFFFFFFFFFFFFFFFFFFFFFFFFF	NH:i:1	HI:i:1	AS:i:58	nM:i:0	NM:i:0	MD:Z:66	jM:B:c,0	jI:B:i,85,247	DG:Z:RN7SL,RN7SL,2	NG:i:2
A00208:119:HNYGGDRXX:2:2267:9281:34068	0	RN7SL	29	255	2S46M173N35M	*	0	0	CTCTCGGGAGGCTGAGGCTGGAGGATCGCTTGAGTCCAGGAGTTCTGGGCCACTGCACTCCAGCCTGGGCAACATAGCGAGAC	FFFFFFFFFFFFFFFFFFFFFFFFFFFFFFFFFFFFFFFFFFFFFFFFFFFFFFFFFFFFFFFFFFFFFFFFFFFFFFFFFFF	NH:i:1	HI:i:1	AS:i:73	nM:i:0	NM:i:0	MD:Z:81	jM:B:c,0	jI:B:i,75,247	DG:Z:RN7SL,RN7SL,2	NG:i:2
A00208:119:HNYGGDRXX:2:2221:24560:17910	0	RN7SL	32	255	6S44M174N33M	*	0	0	TTAGGGGGCAGGCTGAGGCTGGAGGATCGCTTGAGTCCAGGAGTTCTGGGCACTGCACTCCAGCCTGGGCAACATAGCGAGAC	FFFFFFFFFFFFFFFFFFFFFFFFFFFFFFFFFFFFFFFFFFFFFFFFFFFFFFFFFFFFFFFFFFFFFFF:FFFFFFFFFFF	NH:i:1	HI:i:1	AS:i:67	nM:i:1	NM:i:1	MD:Z:2G74	jM:B:c,4	jI:B:i,76,249	DG:Z:RN7SL,RN7SL,2	NG:i:2
A00208:119:HNYGGDRXX:2:2257:20925:12305	0	RN7SL	25	255	4S51M174N28M	*	0	0	TTTTGCTACTCGGGAGGCTGAGGCTGGAGGATCGCTTGAGTCCAGGAGTTCTGGGCACTGCACTCCAGCCTGGGCAACATAGC	FFFFFFFFFFFFFFFFFFFFFFFFFFFFFFFFFFFFFFFFFFFFFFFFFFFFFFFFFFFFF:FFFFFFFFF:FFFFFFFFFFF	NH:i:1	HI:i:1	AS:i:71	nM:i:0	NM:i:0	MD:Z:79	jM:B:c,4	jI:B:i,76,249	DG:Z:RN7SL,RN7SL,2	NG:i:2
A00208:119:HNYGGDRXX:2:2262:2781:16611	0	RN7SL	36	255	4S50M174N29M	*	0	0	TTTTGGCTGAGGCTGGAGGATCGCTTGAGTCCAGGAGTTCTGGGCTGTAGTGCGCAGCCTGGGCAACATAGCGAGACCCCGTC	FFF:FFFFFFFFFFFFFFFFFFFFFFFFFFFFFFFFFFFFFF:FFFFFFFFFFFFFFFFFFFFFFFFFFFFFFFFFFFFF:FF	NH:i:1	HI:i:1	AS:i:71	nM:i:0	NM:i:0	MD:Z:79	jM:B:c,0	jI:B:i,86,259	DG:Z:RN7SL,RN7SL,2	NG:i:2
A00208:119:HNYGGDRXX:2:2168:21432:25801	0	RN7SL	51	255	35M164N39M9S	*	0	0	ATCGCTTGAGTCCAGGAGTTCTGGGCTGTAGTGCGCACTGCACTCCAGCCTGGGCAACATAGCGAGACCCCGTCTCTTAAGAT	FFFFFFFFFFFFFFFFFFFFFFFFFFFFFFFFFFFFFFFFFFFFFFFFFFFFFFFFFFFFF,FFFFFFFFFFFFFFFFFF:FF	NH:i:1	HI:i:1	AS:i:66	nM:i:0	NM:i:0	MD:Z:74	jM:B:c,4	jI:B:i,86,249	DG:Z:RN7SL,RN7SL,2	NG:i:2
A00208:119:HNYGGDRXX:2:2242:4978:5447	0	RN7SL	56	255	2S29M163N41M11S	*	0	0	TTTTGAGTCCAGGAGTTCTGGGCTGTAGTGCGCCACTGCACTCCAGCCTGGGCAACATAGCGAGACCCCGTCTCTTAAGATCG	FFFFFFFFFFFFFFF,FFFFFFFFFFFFFFFFFFFF:FFFFFFFFFFFFFFFFFFFFFFFFFFFFFFFFFFFFFFFFFFFFFF	NH:i:1	HI:i:1	AS:i:62	nM:i:0	NM:i:0	MD:Z:70	jM:B:c,0	jI:B:i,85,247	DG:Z:RN7SL,RN7SL,2	NG:i:2
A00208:119:HNYGGDRXX:2:2173:28049:16783	0	RN7SL	52	255	3S34M164N39M7S	*	0	0	TTCTCGCTTGAGTCCAGGAGTTCTGGGCTGTAGTGCGCACTGCACTCCAGCCTGGGCAACATAGCGAGACCCCGTCAGATCGG	FFFFFFFFFFFFFFFFFFFFFFFFFFFFFFF:FFFFFFFFFFFFFFFFFFFFFFFFFFFFFFF:FFFFFFFFFFFFFFFFFFF	NH:i:1	HI:i:1	AS:i:65	nM:i:0	NM:i:0	MD:Z:73	jM:B:c,4	jI:B:i,86,249	DG:Z:RN7SL,RN7SL,2	NG:i:2
A00208:119:HNYGGDRXX:2:2138:29161:2769	0	RN7SL	27	255	1S48M173N34M	*	0	0	TTACTCGGGAGGCTGAGGCTGGAGGATCGCTTGAGTCCAGGAGTTCTGGGCCACTGCACTCCAGCCTGGGCAACATAGCGAGA	FFFFFFFFFFFFFFFFFFFFFFFFFFFFFFF:FFF:FFFFFF:FFFFFFFFFFFFFFFFFFFFFFFFFFFFFFFFFF:F,FFF	NH:i:1	HI:i:1	AS:i:74	nM:i:0	NM:i:0	MD:Z:82	jM:B:c,0	jI:B:i,75,247	DG:Z:RN7SL,RN7SL,2	NG:i:2
A00208:119:HNYGGDRXX:2:2233:4725:9267	0	RN7SL	25	255	4S61M178N18M	*	0	0	TTTTGCTACTCGGGAGGCTGAGGCTGGAGGATCGCTTGAGTCCAGGAGTTCTGGGCTGTAGTGCGCTGGGCAACATAGCGAGA	,FFFFFFFFFFFFFFFFFFFFFFFFFFFFFFFFFFFFFFFFFFFFFFFFFFFFFFFFFFFFFFFFFFFFFFF:FFFFFFFFFF	NH:i:1	HI:i:1	AS:i:71	nM:i:0	NM:i:0	MD:Z:79	jM:B:c,4	jI:B:i,86,263	DG:Z:RN7SL,RN7SL,2	NG:i:2
A00208:119:HNYGGDRXX:2:2256:28122:14779	0	RN7SL	38	255	47M163N36M	*	0	0	CTGAGGCTGGAGGATCGCTTGAGTCCAGGAGTTCTGGGCTGTAGTGCGCCACTGCACTCCAGCCTGGGCAACATAGCGAGACC	FFFFFFFFFFFFFFFFFFFFFFFFFF:FFFFFFFFFFFFFFFFFFFFF:FFFFFFFFFF:FFFFFFFFFFFFFFFFFFFFFFF	NH:i:1	HI:i:1	AS:i:75	nM:i:0	NM:i:0	MD:Z:83	jM:B:c,0	jI:B:i,85,247	DG:Z:RN7SL,RN7SL,2	NG:i:2
A00208:119:HNYGGDRXX:2:2269:27064:12790	0	RN7SL	39	255	2S53M157N28M	*	0	0	CTTGAGGCTGGAGGATCGCTTGAGTCCAGGAGTTCTGGGCTGTAGTGCGCTATGCCCACTGCACTCCAGCCTGGGCAACATAG	FFFFFFFFFFFFFFFFFFFFFFFFFFFFFFFFFFFFFFFFFFFFFFFFFFFFFFFFFFFFFFFFFFF,FFFFFFFFFFFFFFF	NH:i:1	HI:i:1	AS:i:73	nM:i:0	NM:i:0	MD:Z:81	jM:B:c,0	jI:B:i,92,248	DG:Z:RN7SL,RN7SL,2	NG:i:2
A00208:119:HNYGGDRXX:2:2233:8522:36292	0	RN7SL	59	255	3S26M163N41M13S	*	0	0	GTTAGTCCACGAGTTCTGGGCTGTAGTGCGCCACTGCACTCCAGCCTGGGCAACATAGCGAGACCCCGTCTCTAAGATCGGAA	FFFFF:FFFFFFFFFFFFFFFFFFF:FFFFFFFFFFFFFFFFF:FFFFFFFFFFFFFFFFFFFFFFFFFFFFFFFFFFFFFFF	NH:i:1	HI:i:1	AS:i:57	nM:i:1	NM:i:1	MD:Z:6G60	jM:B:c,0	jI:B:i,85,247	DG:Z:RN7SL,RN7SL,2	NG:i:2
A00208:119:HNYGGDRXX:2:2142:7753:9596	0	RN7SL	47	255	3S39M164N38M3S	*	0	0	TTTGAGGATCGCTTGAGTCCAGGAGTTCTGGGCTGTAGTGCGCACTGCACTCCAGCCTGGGCAACATAGCGAGACCCCGTAGA	FFFFFFFF:FFFFFFFFFFFFFFFFFFFFFFFFFFFFFFFFFFFFFFFFFFFFFFFFF:FFF,:FFFFFFFFFFFFFFFF,FF	NH:i:1	HI:i:1	AS:i:69	nM:i:0	NM:i:0	MD:Z:77	jM:B:c,4	jI:B:i,86,249	DG:Z:RN7SL,RN7SL,2	NG:i:2
A00208:119:HNYGGDRXX:2:2121:23222:27148	0	RN7SL	34	255	3S51M163N29M	*	0	0	TTTGAGGCTGAGGCTGGAGGATCGCTTGAGTCCAGGAGTTCTGGGCTGTAGTGCGCCACTGCACTCCAGCCTGGGCAACATAG	FFFFFFFFFFFFFFFFFFFFFFFFFFFFFFFFFFFFFFFFFFFFFFFFFFFFFFFFFFFFFFFFFFFFFFFFFFFFFFFFFFF	NH:i:1	HI:i:1	AS:i:72	nM:i:0	NM:i:0	MD:Z:80	jM:B:c,0	jI:B:i,85,247	DG:Z:RN7SL,RN7SL,2	NG:i:2
A00208:119:HNYGGDRXX:2:2278:16929:23735	0	RN7SL	39	255	1S30M182N29M	*	0	0	TTGTGGCTGGAGGATCGCTTGAGTCCAGGAGACTGCACTCCAGCCTGGGCAACATAGCGA	FFFFFFFFFFFFFFFFFFFFFFFFFFFFFFFFFFFFFFFFFFFFFFFFFFFFFFFFFFFF	NH:i:1	HI:i:1	AS:i:49	nM:i:1	NM:i:1	MD:Z:2A56	jM:B:c,0	jI:B:i,69,250	DG:Z:RN7SL,RN7SL,2	NG:i:2
A00208:119:HNYGGDRXX:2:2158:10330:13589	0	RN7SL	43	255	1S42M163N40M	*	0	0	TGCTGGAGGATCGCTTGAGTCCAGGAGTTCTGGGCTGTAGTGCGCCACTGCACTCCAGCCTGGGCAACATAGCGAGACCCCGT	FFFFFFFFFFFFFFFFFFFFFFFFFFFFFFFFF:FFFFFFFFFFFFFFFFFFFFFFFFFFFFFFFF:FFFFFFFFFFFFFFFF	NH:i:1	HI:i:1	AS:i:74	nM:i:0	NM:i:0	MD:Z:82	jM:B:c,0	jI:B:i,85,247	DG:Z:RN7SL,RN7SL,2	NG:i:2
A00208:119:HNYGGDRXX:2:2206:28962:3490	0	RN7SL	35	255	3S50M169N30M	*	0	0	TTCAGGCTGAGGCTGGAGGATCGCTTGAGTCCAGGAGTTCTGGGCTGTAGTGCGCACTCCAGCCTGGGCAACATAGCGAGACC	FFFFFFFFFFFFFFFF:FFFFFFF:FFFFFFFFFFFFFFFFF:FFFFFFFFFFFFFFFFFFFFFFFFFFFFFFFF:::F:F:F	NH:i:1	HI:i:1	AS:i:72	nM:i:0	NM:i:0	MD:Z:80	jM:B:c,0	jI:B:i,85,253	DG:Z:RN7SL,RN7SL,2	NG:i:2
A00208:119:HNYGGDRXX:2:2262:3866:11663	0	RN7SL	36	255	4S50M174N29M	*	0	0	TTTTGGCTGAGGCTGGAGGATCGCTTGAGTCCAGGAGTTCTGGGCTGTAGTGCGCAGCCTGGGCAACATAGCGAGACCCCGTC	FFFFFFFFFFFFFFFFFFFFFFFFFFFFFFFFFFFFFFFFFFFFFFFFFFFFFFFFFFFFFFFFF,FFFFFFFFFFFFFFFFF	NH:i:1	HI:i:1	AS:i:71	nM:i:0	NM:i:0	MD:Z:79	jM:B:c,0	jI:B:i,86,259	DG:Z:RN7SL,RN7SL,2	NG:i:2
A00208:119:HNYGGDRXX:2:2261:17002:23077	0	RN7SL	33	255	1S53M174N29M	*	0	0	TGGAGGCTGAGGCTGGAGGATCGCTTGAGTCCAGGAGTTCTGGGCTGTAGTGCGCAGCCTGGGCAACATAGCGAGACCCCGTC	FFFFFFFFFFFFFFFFFFFFFFFFFFFFFFFFFFF:F:FFFFFF:,FFFFFFFFFFFFFFFFFFFFFFFFFFFFFFFFFFFFF	NH:i:1	HI:i:1	AS:i:74	nM:i:0	NM:i:0	MD:Z:82	jM:B:c,0	jI:B:i,86,259	DG:Z:RN7SL,RN7SL,2	NG:i:2
A00208:119:HNYGGDRXX:2:2178:14000:24111	0	RN7SL	35	255	3S40M173N40M	*	0	0	TTTAGGCTGAGGCTGGAGGATCGCTTGAGTCCAGGAGTTCTGGGCCACTGCACTCCAGCCTGGGCAACATAGCGAGACCCCGT	FFFFFFFFFFFFFFFFFFFFFFFFFFFFFFFFFFFFFF:FFFFFFFFFFFFF:FFFFFFFFFFFFFFFFFFFFFFFFFFFFFF	NH:i:1	HI:i:1	AS:i:72	nM:i:0	NM:i:0	MD:Z:80	jM:B:c,0	jI:B:i,75,247	DG:Z:RN7SL,RN7SL,2	NG:i:2
A00208:119:HNYGGDRXX:2:2250:4842:36996	0	RN7SL	34	255	3S46M171N34M	*	0	0	TTTGAGGCTGAGGCTGGAGGATCGCTTGAGTCCAGGAGTTCTGGGCTGTACTGCACTCCAGCCTGGGCAACATAGCGAGACCC	FFFFFFFFFFFFFFFFFFFFFFFFFFFFFFFFFFFFFFFFFFF:FF:FFFFFFFFFFFFFFFFFFFFFFFFFFFFFFF:FFFF	NH:i:1	HI:i:1	AS:i:72	nM:i:0	NM:i:0	MD:Z:80	jM:B:c,0	jI:B:i,80,250	DG:Z:RN7SL,RN7SL,2	NG:i:2
A00208:119:HNYGGDRXX:2:2137:22092:23970	0	RN7SL	25	255	2S60M169N21M	*	0	0	TCGCTACTCGGGAGGCTGAGGCTGGAGGATCGCTTGAGTCCAGGAGTTCTGGGCTGTAGTGCGCACTCCAGCCTGGGCAACAT	FFFFFFFFFFFFFFFFFFFFFFFFFFFFFFFFFFFFFFFFFFFFFFFFFFFFFFFFFFFFFFFFFFFFFFFFFFFFFFFFFFF	NH:i:1	HI:i:1	AS:i:73	nM:i:0	NM:i:0	MD:Z:81	jM:B:c,0	jI:B:i,85,253	DG:Z:RN7SL,RN7SL,2	NG:i:2
A00208:119:HNYGGDRXX:2:2202:15772:35947	0	RN7SL	56	255	2S29M163N41M11S	*	0	0	TTTTGAGTCCAGGAGTTCTGGGCTGTAGTGCGCCACTGCACTCCAGCCTGGGCAACATAGCGAGACCCCGTCTCTAAGATCGG	FFFFFFFFFFFFFFFFFFFFFFFFFFFFFFFFFFFFFFFFFFFFFFFFFFFFFFFFFFFFFFFFFFFFFFFFFFFFFFFFF:F	NH:i:1	HI:i:1	AS:i:62	nM:i:0	NM:i:0	MD:Z:70	jM:B:c,0	jI:B:i,85,247	DG:Z:RN7SL,RN7SL,2	NG:i:2
A00208:119:HNYGGDRXX:2:2176:22896:24048	0	RN7SL	34	255	3S41M173N39M	*	0	0	TTTGAGGCTGAGGCTGGAGGATCGCTTGAGTCCAGGAGTTCTGGGCCACTGCACTCCAGCCTGGGCAACATAGCGAGACCCCG	FFFFFFFFFFFFFFFFFFFFFFFFFFFFFFFFFFFFFFFFFFFFFFFFFFFFFFFFFFFFFFFFFFF:FFFFFFFFFFFFFFF	NH:i:1	HI:i:1	AS:i:72	nM:i:0	NM:i:0	MD:Z:80	jM:B:c,0	jI:B:i,75,247	DG:Z:RN7SL,RN7SL,2	NG:i:2
A00208:119:HNYGGDRXX:2:2262:31277:36276	0	RN7SL	27	255	1S48M173N34M	*	0	0	ATACTCGGGAGGCTGAGGCTGGAGGATCGCTTGAGTCCAGGAGTTCTGGGCCACTGCACTCCAGCCTGGGCAACATAGCGAGA	FFFFFFFFFFFFFFFFFFFFFFFFFFFFFFFFFFFFFFFFFF:FFFFFFFFFFFFFFFFFFFFFFFFFFFFFFFFFFF:FFFF	NH:i:1	HI:i:1	AS:i:74	nM:i:0	NM:i:0	MD:Z:82	jM:B:c,0	jI:B:i,75,247	DG:Z:RN7SL,RN7SL,2	NG:i:2
A00208:119:HNYGGDRXX:2:2159:27073:22326	0	RN7SL	32	255	2S53M163N28M	*	0	0	GGGGGAGGCTGAGGCTGGAGGATCGCTTGAGTCCAGGAGTTCTGGGCTGTAGTGCGCCACTGCACTCCAGCCTGGGCAACATA	FFFF,FFFFFFF,FFFFFFFFFFFFFF:FFFFFFFFFFFFFFF:FFFFFFFFFFFFFFFFFFFFFFFF:FFFFFFFFFFFFFF	NH:i:1	HI:i:1	AS:i:73	nM:i:0	NM:i:0	MD:Z:81	jM:B:c,0	jI:B:i,85,247	DG:Z:RN7SL,RN7SL,2	NG:i:2
A00208:119:HNYGGDRXX:2:2102:2112:19648	0	RN7SL	41	255	3S44M163N36M	*	0	0	TTCAGGCTGGAGGATCGCTTGAGTCCAGGAGTTCTGGGCTGTAGTGCGCCACTGCACTCCAGCCTGGGCAACATAGCGAGACC	FFFFFFFFFFFFFFFFFFFFFFFFFF:FFFF,FFFFFFF:FFFFFFFFFF:FFFFFFFFF:FFF:FFFFF,FFFFF:FFFFFF	NH:i:1	HI:i:1	AS:i:72	nM:i:0	NM:i:0	MD:Z:80	jM:B:c,0	jI:B:i,85,247	DG:Z:RN7SL,RN7SL,2	NG:i:2
A00208:119:HNYGGDRXX:2:2272:24578:8641	0	RN7SL	45	255	3S32M165N47M1S	*	0	0	TTTTGGAGGATCGCTTGAGTCCAGGAGTTCTGGGCTGAATAGCCACTGCACTCCAGCCTGGGCAACATAGCGAGACCCCGTCT	FFFFFFFFFFFFFFFFFFFFFFFFFFFFFFFFFFFFF:FFFFFFFFFFFFFFFFFFFFFFFFFFFFFFFFF:FFFFFF:FFFF	NH:i:1	HI:i:1	AS:i:71	nM:i:0	NM:i:0	MD:Z:79	jM:B:c,0	jI:B:i,77,241	DG:Z:RN7SL,RN7SL,2	NG:i:2
A00208:119:HNYGGDRXX:2:2112:27887:29027	0	RN7SL	27	255	2S48M173N33M	*	0	0	TTTACTCGGGAGGCTGAGGCTGGAGGATCGCTTGAGTCCAGGAGTTCTGGGCCACTGCACTCCAGCCTGGGCAACATAGCGAG	FFFFFFFFFFFFFFFFFFFFFFFFFFFFFFFFF:FFFFFFFFFFFFFFFFFFFFFFFFFFFFFFFFFFFFFFFFFFFFFFFFF	NH:i:1	HI:i:1	AS:i:73	nM:i:0	NM:i:0	MD:Z:81	jM:B:c,0	jI:B:i,75,247	DG:Z:RN7SL,RN7SL,2	NG:i:2
A00208:119:HNYGGDRXX:2:2130:24424:6464	0	RN7SL	42	255	3S43M163N37M	*	0	0	GTGGGCTGGAGGATCGCTTGAGTCCAGGAGTTCTGGGCTGTAGTGCGCCACTGCACTCCAGCCTGGGCAACATAGCGAGACCC	FFFFFFFFFFFFFFFFFFFFFFFFFFFFFFFFFFFFFFFFFFFFFFFFFF:FFFFFFFFFFFFFFFFFFFFFFFFFFFFFFFF	NH:i:1	HI:i:1	AS:i:72	nM:i:0	NM:i:0	MD:Z:80	jM:B:c,0	jI:B:i,85,247	DG:Z:RN7SL,RN7SL,2	NG:i:2
A00208:119:HNYGGDRXX:2:2117:2835:12540	0	RN7SL	43	255	1S34M153N48M	*	0	0	AGCTGGAGGATCGCTTGAGTCCAGGAGTTCTGGGCGGATCGCGCCTGTGAATAGCCACTGCACTCCAGCCTGGGCAACATAGC	FFFFFFFFFFFFFFFFFFFFFFFFFFFFFFFFFFFFFFFFFFFFFFFFFFFFFFFFFFFFFFFFFFFFFFFFFFFFFFFFFFF	NH:i:1	HI:i:1	AS:i:74	nM:i:0	NM:i:0	MD:Z:82	jM:B:c,0	jI:B:i,77,229	DG:Z:RN7SL,RN7SL,2	NG:i:2
A00208:119:HNYGGDRXX:2:2178:24930:32518	0	RN7SL	34	255	4S51M163N28M	*	0	0	TTTTGAGGCTGAGGCTGGAGGATCGCTTGAGTCCAGGAGTTCTGGGCTGTAGTGCGCCACTGCACTCCAGCCTGGGCAACATA	FFFFFFFFFFFFFFFFFFFFFFFFFFFFFFFFFFFF:FFFFFFF:FFF:FFFFFFFFFFFFFFFFFFFFFFFFFFFF:FFFFF	NH:i:1	HI:i:1	AS:i:71	nM:i:0	NM:i:0	MD:Z:79	jM:B:c,0	jI:B:i,85,247	DG:Z:RN7SL,RN7SL,2	NG:i:2
A00208:119:HNYGGDRXX:2:2238:12563:24721	0	RN7SL	35	255	3S51M164N29M	*	0	0	TTCAGGCTGAGGCTGGAGGATCGCTTGAGTCCAGGAGTTCTGGGCTGTAGTGCGCACTGCACTCCAGCCTGGGCAACATAGCG	FFFFFFFFFFFFFFFFFFFFFFFFFFFFFFFFFFFFFFFFFFFFFFFFFFFFFFFFFFFFFFFFFFFFFFFFFFFFFFFF:FF	NH:i:1	HI:i:1	AS:i:72	nM:i:0	NM:i:0	MD:Z:80	jM:B:c,4	jI:B:i,86,249	DG:Z:RN7SL,RN7SL,2	NG:i:2
A00208:119:HNYGGDRXX:2:2261:21269:1689	0	RN7SL	52	255	2S31M167N39M11S	*	0	0	TTTCGCTTGAGTCCAGGAGTTCTGGGCTGTAGTCACTGCACTCCAGCCTGGGCAACATAGCGAGACCCCGTCTCTTAGATCGG	FFFFFFFFFFFFFFFFFFFFFFFFFFFFFFFFFFFFFFFFFFFFFFFFFFFFFFFFFFFFFFFFFFFFFFFFFFFFFFFFFFF	NH:i:1	HI:i:1	AS:i:62	nM:i:0	NM:i:0	MD:Z:70	jM:B:c,0	jI:B:i,83,249	DG:Z:RN7SL,RN7SL,2	NG:i:2
A00208:119:HNYGGDRXX:2:2143:13395:24408	0	RN7SL	54	255	4S25M187N21M	*	0	0	TTTTGCTTGAGTCCAGGAGTTCTGGGCTGGGGCAACATAGCGAGACCCCG	FFFFFFFFFFFFFFF:FFF:FFFFFFFFFFFFFFFFFFFFFFFFFFFFFF	NH:i:1	HI:i:1	AS:i:38	nM:i:0	NM:i:0	MD:Z:46	jM:B:c,0	jI:B:i,79,265	DG:Z:RN7SL,RN7SL,2	NG:i:2
A00208:119:HNYGGDRXX:2:2222:8612:19006	0	RN7SL	60	255	3S25M163N41M14S	*	0	0	TTTGTCCAGGAGTTCTGGGCTGTAGTGCGCCACTGCACTCCAGCCTGGGCAACATAGCGAGACCCCGTCTCTTAAGATCGGAA	FFFFFFFFFFFFFFFFFFFFFFFFFFFFFFFFFFFFFFFFFFFFFFFFFFFFFFFFF,FFFFFFFFFFFFFFFFFFFFFFFFF	NH:i:1	HI:i:1	AS:i:58	nM:i:0	NM:i:0	MD:Z:66	jM:B:c,0	jI:B:i,85,247	DG:Z:RN7SL,RN7SL,2	NG:i:2
A00208:119:HNYGGDRXX:2:2254:20835:7263	0	RN7SL	44	255	3S41M163N39M	*	0	0	TTTCTGGAGGATCGCTTGAGTCCAGGAGTTCTGGGCTGTAGTGCGCCACTGCACTCCAGCCTGGGCAACATAGCGAGACCCCG	FFFFFFFFFFFFFFFFFFFFFFFFFFFFFFFFFFFFFFFFFFFFFFFFFFFFFFFFFFFFFFFFFFF:FFFF:FFFFFFFFFF	NH:i:1	HI:i:1	AS:i:72	nM:i:0	NM:i:0	MD:Z:80	jM:B:c,0	jI:B:i,85,247	DG:Z:RN7SL,RN7SL,2	NG:i:2
A00208:119:HNYGGDRXX:2:2119:3477:4601	0	RN7SL	45	255	3S40M163N40M	*	0	0	TTTTGGAGGATCGCTTGAGTCCAGGAGTTCTGGGCTGTAGTGCGCCACTGCACTCCAGCCTGGGCAACATAGCGAGACCCCGT	FFFFFFFFFFFFFFFF:FFFFFFF:FFFFFFFFFFFFFFFFF:FFFFFFFFFFFFFFFFFFFFFFF,FFFF:FFFFFFFFFFF	NH:i:1	HI:i:1	AS:i:72	nM:i:0	NM:i:0	MD:Z:80	jM:B:c,0	jI:B:i,85,247	DG:Z:RN7SL,RN7SL,2	NG:i:2
A00208:119:HNYGGDRXX:2:2208:3830:35055	0	RN7SL	51	255	3S29M170N39M12S	*	0	0	AATATCGCTTGAGTCCAGGAGTTCTGGGCTGTCACTGCACTCCAGCCTGGGCAACATAGCGAGACCCCGTCTCTTAAGATCGG	FFFFFFFFFFFFFFFFFFFFFFFFFFFFFFFFFFFFFFFFFFFF:FFFFFFFFFFFFFFFFFFFFFFFFFFFFFFFFFFFFFF	NH:i:1	HI:i:1	AS:i:60	nM:i:0	NM:i:0	MD:Z:68	jM:B:c,0	jI:B:i,80,249	DG:Z:RN7SL,RN7SL,2	NG:i:2
A00208:119:HNYGGDRXX:2:2160:15257:32863	0	RN7SL	24	255	4S52M183N27M	*	0	0	TTTTAGCTACTCGGGAGGCTGAGGCTGGAGGATCGCTTGAGTCCAGGAGTTCTGGGCCAGCCTGGGCAACATAGCGAGACCCC	FFF:FFFF:,:FFFFFFFFFFFFF,FF::FFFFFFFF:FFFFFFFFF,FF:FFFFFFFFFFFFFFFF:FFFFFFFFF:FFFFF	NH:i:1	HI:i:1	AS:i:71	nM:i:0	NM:i:0	MD:Z:79	jM:B:c,0	jI:B:i,76,258	DG:Z:RN7SL,RN7SL,2	NG:i:2
A00208:119:HNYGGDRXX:2:2136:32181:23782	0	RN7SL	20	255	59M172N24M	*	0	0	TCCCAGCTACTCGGGAGGCTGAGGCTGGAGGATCGCTTGAGTCCAGGAGTTCTGGGCTGACTGCACTCCAGCCTGGGCAACAT	FFFFFFFFFFFFFFFFFFFFFFFFFFFFFFFFFFFFFFFFFFFFFFFFFFFFFFFFFFFFFFFFF:FFFFFFFFFFFFFFFFF	NH:i:1	HI:i:1	AS:i:75	nM:i:0	NM:i:0	MD:Z:83	jM:B:c,0	jI:B:i,79,250	DG:Z:RN7SL,RN7SL,2	NG:i:2
A00208:119:HNYGGDRXX:2:2257:19723:15890	0	RN7SL	42	255	2S43M163N38M	*	0	0	GCGGCTGGAGGATCGCTTGAGTCCAGGAGTTCTGGGCTGTAGTGCGCCACTGCACTCCAGCCTGGGCAACATAGCGAGACCCC	FFFFFFFFFFFFFFFFFFFFFFFFFFFFFFFFFFFFFFFFFFFFFFFFFFFFFFFFFFFFFFFFFFFFFFFFF,FFFFFFFFF	NH:i:1	HI:i:1	AS:i:73	nM:i:0	NM:i:0	MD:Z:81	jM:B:c,0	jI:B:i,85,247	DG:Z:RN7SL,RN7SL,2	NG:i:2
A00208:119:HNYGGDRXX:2:2148:14922:15092	0	RN7SL	54	255	4S25M187N21M	*	0	0	TTTTGCTTGAGTCCAGGAGTTCTGGGCTGGGGCAACATAGCGAGACCCCG	FFFFFFFFFFFFFFFFFFFFFFFFFFFFFFFFFFFFFFFFFFFFFFFFF:	NH:i:1	HI:i:1	AS:i:38	nM:i:0	NM:i:0	MD:Z:46	jM:B:c,0	jI:B:i,79,265	DG:Z:RN7SL,RN7SL,2	NG:i:2
A00208:119:HNYGGDRXX:2:2155:1768:24064	0	RN7SL	45	255	3S41M164N39M	*	0	0	TTTTGGAGGATCGCTTGAGTCCAGGAGTTCTGGGCTGTAGTGCGCACTGCACTCCAGCCTGGGCAACATAGCGAGACCCCGTC	FFFFFFFFFFFFFFFFF:FFFFFFFFFFFFFFFFFFFFFFFFFFFFFFFFFFFFFFFFFFFFFFFFF:FF,FFFFFFFFFFFF	NH:i:1	HI:i:1	AS:i:72	nM:i:0	NM:i:0	MD:Z:80	jM:B:c,4	jI:B:i,86,249	DG:Z:RN7SL,RN7SL,2	NG:i:2
A00208:119:HNYGGDRXX:2:2246:21558:36824	0	RN7SL	30	255	3S46M174N34M	*	0	0	TTTTCGGGAGGCTGAGGCTGGAGGATCGCTTGAGTCCAGGAGTTCTGGGCACTGCACTCCAGCCTGGGCAACATAGCGAGACC	FFFFFFFFFFFFFFFFF::FFFFFFFFFFFFFFFFFFFFFFFFFF:FFFFFFFFFFFFFFFFF:FFFFFFFFFFFFFFFFFFF	NH:i:1	HI:i:1	AS:i:72	nM:i:0	NM:i:0	MD:Z:80	jM:B:c,4	jI:B:i,76,249	DG:Z:RN7SL,RN7SL,2	NG:i:2
A00208:119:HNYGGDRXX:2:2178:23484:35336	0	RN7SL	34	255	4S51M163N28M	*	0	0	TTTTGAGGCTGAGGCTGGAGGATCGCTTGAGTCCAGGAGTTCTGGGCTGTAGTGCGCCACTGCACTCCAGCCTGGGCAACATA	FFFFFFFFFFFFFFFFFFFFFFFFFFFFFFFFFFFFFFFFFFFFFFFFFFFFFFFFFFFFFFFFFFFFFFFFFFFFFFFFFFF	NH:i:1	HI:i:1	AS:i:71	nM:i:0	NM:i:0	MD:Z:79	jM:B:c,0	jI:B:i,85,247	DG:Z:RN7SL,RN7SL,2	NG:i:2
A00208:119:HNYGGDRXX:2:2222:21052:21104	0	RN7SL	36	255	4S49M163N30M	*	0	0	TTTCGGCTGAGGCTGGAGGATCGCTTGAGTCCAGGAGTTCTGGGCTGTAGTGCGCCACTGCACTCCAGCCTGGGCAACATAGC	FFFFFFFFFFFFFFFFFFFFFFFFFFFFFFFFFFFFFFFFFFFFFFFFFFFFFFFFFFFFFFFFFFFFFFFFFFFFFFFFFFF	NH:i:1	HI:i:1	AS:i:71	nM:i:0	NM:i:0	MD:Z:79	jM:B:c,0	jI:B:i,85,247	DG:Z:RN7SL,RN7SL,2	NG:i:2
A00208:119:HNYGGDRXX:2:2269:26024:28745	0	RN7SL	27	255	2S52M171N29M	*	0	0	TTTACTCGGGAGGCTGAGGCTGGAGGATCGCTTGAGTCCAGGAGTTCTGGGCTGCACTGCACTCCAGCCTGGGCAACATAGCG	FFFFFFFFFFFFFFFFFFFFFFFFFFFFFFFFFFFFFFFFFFFFFFFFFFFFFFFFFFFFFFFFFFFFFFFFFFF:FFFF:FF	NH:i:1	HI:i:1	AS:i:73	nM:i:0	NM:i:0	MD:Z:81	jM:B:c,0	jI:B:i,79,249	DG:Z:RN7SL,RN7SL,2	NG:i:2
A00208:119:HNYGGDRXX:2:2112:27742:28682	0	RN7SL	27	255	2S48M173N33M	*	0	0	TTTACTCGGGAGGCTGAGGCTGGAGGATCGCTTGAGTCCAGGAGTTCTGGGCCACTGCACTCCAGCCTGGGCAACATAGCGAG	FFFFFFFFFFFFFFFFFFFFFFFFF,FFFFFFFFFFFF:FFFFFFFFFFFFFFFFFFFFFFFFFF:FFFFFFFFFF:FFFFFF	NH:i:1	HI:i:1	AS:i:73	nM:i:0	NM:i:0	MD:Z:81	jM:B:c,0	jI:B:i,75,247	DG:Z:RN7SL,RN7SL,2	NG:i:2
A00208:119:HNYGGDRXX:2:2161:23430:21496	0	RN7SL	45	255	3S40M163N40M	*	0	0	TTTTGGAGGATCGCTTGAGTCCAGGAGTTCTGGGCTGTAGTGCGCCACTGCACTCCAGCCTGGGCAACATAGCGAGACCCCGT	FFFFFFFFFFFFFFFFFFFFFFFFFFFFFFFFFFFFFFFFFFFFFFFFFFFFFFFFFFFFFFFFFF:FFFFFFFFFFFFFFFF	NH:i:1	HI:i:1	AS:i:72	nM:i:0	NM:i:0	MD:Z:80	jM:B:c,0	jI:B:i,85,247	DG:Z:RN7SL,RN7SL,2	NG:i:2
A00208:119:HNYGGDRXX:2:2263:3079:31908	0	RN7SL	40	255	3S45M163N35M	*	0	0	GTGGAGGCTGGAGGATCGCTTGAGTCCAGGAGTTCTGGGCTGTAGTGCGCCACTGCACTCCAGCCTGGGCAACATAGCGAGAC	FFFFFFFFFFFFFFFFFFFFFFFFFFFFFFFFFFFFFFFFFFFFFFFFFFFFF:FFFFFFFFFFFFFFFFFFFFFF:FFFFFF	NH:i:1	HI:i:1	AS:i:72	nM:i:0	NM:i:0	MD:Z:80	jM:B:c,0	jI:B:i,85,247	DG:Z:RN7SL,RN7SL,2	NG:i:2
A00208:119:HNYGGDRXX:2:2254:31792:31532	0	RN7SL	48	255	38M174N27M	*	0	0	AGGATCGCTTGAGTCCAGGAGTTCTGGGCTGTAGTGCGCAGCCTGGGCAACATAGCGAGACCCCG	FFFFFFFFFFFFFFFFFFFFFFFFFFFFFFFFFFFFFFFFFFFFFFFFFFFFFFFFFFFFFFFFF	NH:i:1	HI:i:1	AS:i:57	nM:i:0	NM:i:0	MD:Z:65	jM:B:c,0	jI:B:i,86,259	DG:Z:RN7SL,RN7SL,2	NG:i:2
A00208:119:HNYGGDRXX:2:2265:6153:23140	0	RN7SL	20	255	59M172N24M	*	0	0	TCCCAGCTACTCGGGAGGCTGAGGCTGGAGGATCGCTTGAGTCCAGGAGTTCTGGGCTGACTGCACTCCAGCCTGGGCAACAT	FFFFFFFFFFFFFFFFFFFFFFFFFFFFFFFFFFFFFFFFFFFFFFFFFFFFFFFFFFFFFFFFFFFFFFFFFFFFFFFFFFF	NH:i:1	HI:i:1	AS:i:75	nM:i:0	NM:i:0	MD:Z:83	jM:B:c,0	jI:B:i,79,250	DG:Z:RN7SL,RN7SL,2	NG:i:2
A00208:119:HNYGGDRXX:2:2153:4987:23907	0	RN7SL	58	255	3S20M152N59M1S	*	0	0	TTGGAGTCCAGGAGTTCTGGGCTGGATCGCGCCTGTGAATAGCCACTGCACTCCAGCCTGGGCAACATAGCGAGACCCCGTCT	FFFFFFFF:FFFFFFFFFFFFFFFFFFFFFFFFFFFFFFFFFFFFFFFFFFFFFFFFFFFFFFF,FFFFFFFFFFFFFFFFFF	NH:i:1	HI:i:1	AS:i:71	nM:i:0	NM:i:0	MD:Z:79	jM:B:c,0	jI:B:i,78,229	DG:Z:RN7SL,RN7SL,2	NG:i:2
A00208:119:HNYGGDRXX:2:2212:12816:18427	0	RN7SL	47	255	2S38M153N43M	*	0	0	TCGAGGATCGCTTGAGTCCAGGAGTTCTGGGCTGTAGTGCCCTGTGAATAGCCACTGCACTCCAGCCTGGGCAACATAGCGAG	FFFFFFFFFFFFFFFFFFFFFFFFFFFFFFFFFFFFFFFFFFFFFFFFFFFFFFFFFFFFFFFFFFFFFFFFFFFFFF::FFF	NH:i:1	HI:i:1	AS:i:73	nM:i:0	NM:i:0	MD:Z:81	jM:B:c,0	jI:B:i,85,237	DG:Z:RN7SL,RN7SL,2	NG:i:2
A00208:119:HNYGGDRXX:2:2150:15402:16423	0	RN7SL	36	255	4S50M164N29M	*	0	0	TTTGGGCTGAGGCTGGAGGATCGCTTGAGTCCAGGAGTTCTGGGCTGTAGTGCGCACTGCACTCCAGCCTGGGCAACATAGCG	FFFFFFFFFFFFFFFFFFFFFFFFFFFFFFFFFFFFFFFFFFFFFFFFFFFF,FFFFFFFFFFFFFFFFFFFFFFFFFFF,FF	NH:i:1	HI:i:1	AS:i:71	nM:i:0	NM:i:0	MD:Z:79	jM:B:c,4	jI:B:i,86,249	DG:Z:RN7SL,RN7SL,2	NG:i:2
A00208:119:HNYGGDRXX:2:2224:25075:9189	0	RN7SL	19	255	2S60M186N21M	*	0	0	CTGTCCCAGCTACTCGGGAGGCTGAGGCTGGAGGATCGCTTGAGTCCAGGAGTTCTGGGCTGTGGGCAACATAGCGAGACCCC	FFFFFFFFFFFFFFFFFFFFFFFFFFFFFFFFFFFFFFFFFFFFFFFFFFFFFFFFFFFFFFFFFFFFFFFFFFFFFFFFFFF	NH:i:1	HI:i:1	AS:i:73	nM:i:0	NM:i:0	MD:Z:81	jM:B:c,0	jI:B:i,79,264	DG:Z:RN7SL,RN7SL,2	NG:i:2
A00208:119:HNYGGDRXX:2:2218:20654:22013	0	RN7SL	30	255	1S55M169N27M	*	0	0	TTCGGGAGGCTGAGGCTGTAGGATCGCTTGAGTCCAGGAGTTCTGGGCTGTAGTGCGCACTCCAGCCTGGGCAACATAGCGAG	FFFFFFFFFFFFFFFFFFFFFFFFFFFFFFFFFFFFFFFFFFFFFFFFFFFFFFFFFFFFFFF:FFF:FFFFFFFFFFFFFFF	NH:i:1	HI:i:1	AS:i:72	nM:i:1	NM:i:1	MD:Z:17G64	jM:B:c,0	jI:B:i,85,253	DG:Z:RN7SL,RN7SL,2	NG:i:2
A00208:119:HNYGGDRXX:2:2104:20482:4648	0	RN7SL	56	255	1S29M163N41M12S	*	0	0	TTTTAGTCCAGGAGTTCTGGGCTGTAGTGCGCCACTGCACTCCAGCCTGGGCAACATAGCGAGACCCCGTCTCTAAGATCGGA	FFFFFFFF:FFFFFFFFFFFFFFFFFFFFFFFFFFFFFFFFFFFFFFFFFFFFFFFFF:FFFFFFFFFFFFFFFFFFFFFFFF	NH:i:1	HI:i:1	AS:i:60	nM:i:1	NM:i:1	MD:Z:2G67	jM:B:c,0	jI:B:i,85,247	DG:Z:RN7SL,RN7SL,2	NG:i:2
A00208:119:HNYGGDRXX:2:2151:5294:34366	0	RN7SL	44	255	4S36M176N23M	*	0	0	TCTTCTGGAGGATCGCTTGAGTCCAGGAGTTCTGGGCTGTACTCCAGCCTGGGCAACATAGCG	FFFFFFFFFFFFFFFFFFFFFFFFFFFFFFFFFFFFFFFFFFFFFFFFFFFFFFFFFFFF:FF	NH:i:1	HI:i:1	AS:i:51	nM:i:0	NM:i:0	MD:Z:59	jM:B:c,0	jI:B:i,80,255	DG:Z:RN7SL,RN7SL,2	NG:i:2
A00208:119:HNYGGDRXX:2:2137:25482:36699	0	RN7SL	27	255	1S48M173N34M	*	0	0	TTACTCGGGAGGCTGAGGCTGGAGGATCGCTTGAGTCCAGGAGTTCTGGGCCACTGCACTCCAGCCTGGGCAACATAGCGAGA	FFFFFFFFFFFFFFFFFFFFFFFFFFFFFFFFFFFFFFFFFFFFFFFFFFFFFFFFFFFFFFFFFFFFFFFFFFFFFFFFFFF	NH:i:1	HI:i:1	AS:i:74	nM:i:0	NM:i:0	MD:Z:82	jM:B:c,0	jI:B:i,75,247	DG:Z:RN7SL,RN7SL,2	NG:i:2
A00208:119:HNYGGDRXX:2:2233:8287:35759	0	RN7SL	59	255	3S26M163N41M13S	*	0	0	GTTAGTCCACGAGTTCTGGGCTGTAGTGCGCCACTGCACTCCAGCCTGGGCAACATAGCGAGACCCCGTCTCTAAGATCGGAA	FFFFFFFFFFFFFFFFFFFFFFFFFFFFFFFFFFFFFFFFFFFFFFFFFFFFFFFFFFFFFFFFFFFFFFFFFFF:FFFFFFF	NH:i:1	HI:i:1	AS:i:57	nM:i:1	NM:i:1	MD:Z:6G60	jM:B:c,0	jI:B:i,85,247	DG:Z:RN7SL,RN7SL,2	NG:i:2
A00208:119:HNYGGDRXX:2:2150:14308:33661	0	RN7SL	56	255	1S29M163N41M12S	*	0	0	TTTGAGTCCAGGAGTTCTGGGCTGTAGTGCGCCACTGCACTCCAGCCTGGGCAACATAGCGAGACCCCGTCTCTTAAGATCGG	FFFFFFFFFFFFFFFFFFFFFFFFFFFFFFF:FFFFFFFFFFFFFF:FFFFFFFFFFFFFFFFFFFFFFFFFFFFFFFFFFF:	NH:i:1	HI:i:1	AS:i:62	nM:i:0	NM:i:0	MD:Z:70	jM:B:c,0	jI:B:i,85,247	DG:Z:RN7SL,RN7SL,2	NG:i:2
A00208:119:HNYGGDRXX:2:2117:3631:10379	0	RN7SL	43	255	1S34M153N48M	*	0	0	AGCTGGAGGATCGCTTGAGTCCAGGAGTTCTGGGCGGATCGCGCCTGTGAATAGCCACTGCACTCCAGCCTGGGCAACATAGC	FFFFFFFFFFFFFFFFFFFFFFFFFFFFFF:FFFFFFFFFFFFFFFF:FFFFFFFFFF:FFFFFFF:FFFFFFFFF:FFFFFF	NH:i:1	HI:i:1	AS:i:74	nM:i:0	NM:i:0	MD:Z:82	jM:B:c,0	jI:B:i,77,229	DG:Z:RN7SL,RN7SL,2	NG:i:2
A00208:119:HNYGGDRXX:2:2247:27398:20228	0	RN7SL	59	255	2S36M161N33M12S	*	0	0	GTAGTCCAGGAGTTCTGGGCTGTAGTGCGCTATGCCGAACTCCAGCCTGGGCAACATAGCGAGACCCCGTCTCTTAAGATCGG	FFFFFFFFFFFFFFFFFFFFFFFFFFFFFFFFFFFFFFFFFFFFFFFFFFFFFFFFFFFFFFFFFFFFFFFFFFFFFFFFFFF	NH:i:1	HI:i:1	AS:i:61	nM:i:0	NM:i:0	MD:Z:69	jM:B:c,0	jI:B:i,95,255	DG:Z:RN7SL,RN7SL,2	NG:i:2
A00208:119:HNYGGDRXX:2:2158:6768:22044	0	RN7SL	39	255	2S46M163N35M	*	0	0	TTTGAGGCTGGAGGATCGCTTGAGTCCAGGAGTTCTGGGCTGTAGTGCGCCACTGCACTCCAGCCTGGGCAACATAGCGAGAC	FFFFFFFFFFFFFFFFFFFFFFFFFFFFFFFFFFFFFFFFFFFFFFFFFFFFFFFFFFFFFFFFFFFFFFFFFFFFFFFFFFF	NH:i:1	HI:i:1	AS:i:73	nM:i:0	NM:i:0	MD:Z:81	jM:B:c,0	jI:B:i,85,247	DG:Z:RN7SL,RN7SL,2	NG:i:2
A00208:119:HNYGGDRXX:2:2159:5186:24846	0	RN7SL	41	255	4S44M163N35M	*	0	0	ATTCAGGCTGGAGGATCGCTTGAGTCCAGGAGTTCTGGGCTGTAGTGCGCCACTGCACTCCAGCCTGGGCAACATAGCGAGAC	FFFFFFFFFFFFFFFFFFFFFFFFFFFFFFFFFFFFFFFFFFFFFFFFFFFFFFFFFFFFFFFFFFFFFF:FFFFFFFFFFFF	NH:i:1	HI:i:1	AS:i:71	nM:i:0	NM:i:0	MD:Z:79	jM:B:c,0	jI:B:i,85,247	DG:Z:RN7SL,RN7SL,2	NG:i:2
A00208:119:HNYGGDRXX:2:2247:1768:2957	0	RN7SL	56	255	29M163N41M13S	*	0	0	TTGAGTCCAGGAGTTCTGGGCTGTAGTGCGCCACTGCACTCCAGCCTGGGCAACATAGCGAGACCCCGTCTCTAAGATCGGAA	FFFFFFFFFFFFFFF:FFFFFFFFF:FFFFFFFFFFFFFFFFFFF,FF:FFFFFFFF,FFFFFFFFFFF::FFFFFFFFFFFF	NH:i:1	HI:i:1	AS:i:62	nM:i:0	NM:i:0	MD:Z:70	jM:B:c,0	jI:B:i,85,247	DG:Z:RN7SL,RN7SL,2	NG:i:2
A00208:119:HNYGGDRXX:2:2225:26395:14732	0	RN7SL	36	255	4S50M166N28M1S	*	0	0	TTTTGGCTGAGGCTGGAGGATCGCTTGAGTCCAGGAGTTCTGGGCTGTAGTGCGCTGCACTCCAGCCTGGGCAACATAGCGAT	FFFFFFFFFFFF:FFFFFFFFFFFFFFFFFFFFFFFFFFFFFFFFFFFFFFFFFFFFFFFFFFF:FFFFFFFFFFFFFFFFFF	NH:i:1	HI:i:1	AS:i:70	nM:i:0	NM:i:0	MD:Z:78	jM:B:c,0	jI:B:i,86,251	DG:Z:RN7SL,RN7SL,2	NG:i:2
A00208:119:HNYGGDRXX:2:2117:19804:11710	0	RN7SL	37	255	4S50M170N29M	*	0	0	TTTTGCTGAGGCTGGAGGATCGCTTGAGTCCAGGAGTTCTGGGCTGTAGTGCGCCTCCAGCCTGGGCAACATAGCGAGACCCC	FFFFFFFFFFFFFFFFFFFFFFFFFFFFFFFFFFFFFFFFFFFFFFFFFFFFFFFFFFFFFFFFFFFFFFFFFFFFFFFFFFF	NH:i:1	HI:i:1	AS:i:71	nM:i:0	NM:i:0	MD:Z:79	jM:B:c,0	jI:B:i,87,256	DG:Z:RN7SL,RN7SL,2	NG:i:2
A00208:119:HNYGGDRXX:2:2207:2392:30123	0	RN7SL	39	255	2S48M157N33M	*	0	0	TTTGAGGCTGGAGGATCGCTTGAGTCCAGGAGTTCTGGGCTGTAGTGCGCAATAGCCACTGCACTCCAGCCTGGGCAACATAG	FFFFFFFFFFFFFFFFFFFFFFFFFFFFFFFFFFFFFFFFFFFFFFFFFFFFFFFFFFFFFFFFFFFFFFFFFFFFFFFFFFF	NH:i:1	HI:i:1	AS:i:73	nM:i:0	NM:i:0	MD:Z:81	jM:B:c,0	jI:B:i,87,243	DG:Z:RN7SL,RN7SL,2	NG:i:2
A00208:119:HNYGGDRXX:2:2112:27724:28714	0	RN7SL	27	255	2S48M173N33M	*	0	0	TTTACTCGGGAGGCTGAGGCTGGAGGATCGCTTGAGTCCAGGAGTTCTGGGCCACTGCACTCCAGCCTGGGCAACATAGCGAG	:FFFFFFFFFFFFFFFFFFFFFFFFFFFFFFFFFFFFFF:FFFFFFFFFFFFFFFFF:FFFFFFFFFFFFFFF:FFFFFFFF:	NH:i:1	HI:i:1	AS:i:73	nM:i:0	NM:i:0	MD:Z:81	jM:B:c,0	jI:B:i,75,247	DG:Z:RN7SL,RN7SL,2	NG:i:2
A00208:119:HNYGGDRXX:2:2138:30174:25848	0	RN7SL	27	255	2S58M169N23M	*	0	0	TTTACTCGGGAGGCTGAGGCTGGAGGATCGCTTGAGTCCAGGAGTTCTGGGCTGTAGTGCGCACTCCAGCCTGGGCAACATAG	FFFFFFFFFFFFFFFFFFFF:FFFFFFFFFFFFFFFFFFFFFFFF,FFFFFFFFFFFFFFFFF:FFFFFFFFFFFFFF,FFF:	NH:i:1	HI:i:1	AS:i:73	nM:i:0	NM:i:0	MD:Z:81	jM:B:c,0	jI:B:i,85,253	DG:Z:RN7SL,RN7SL,2	NG:i:2
A00208:119:HNYGGDRXX:2:2172:8901:24799	0	RN7SL	37	255	4S46M167N33M	*	0	0	TTGTGCTGAGGCTGGAGGATCGCTTGAGTCCAGGAGTTCTGGGCTGTAGTCACTGCACTCCAGCCTGGGCAACATAGCGAGAC	FFFFFFFFFFFFFFFFFFFFFFFFFFFFFFFFFFFFFFFFFFFFFFFFFFFFFFFFFFFFFFFFFFFFFFFFFFFFFFFFFFF	NH:i:1	HI:i:1	AS:i:71	nM:i:0	NM:i:0	MD:Z:79	jM:B:c,0	jI:B:i,83,249	DG:Z:RN7SL,RN7SL,2	NG:i:2
A00208:119:HNYGGDRXX:2:2132:6822:36479	0	RN7SL	28	255	2S52M171N29M	*	0	0	ACACTCGGGAGGCTGAGGCTGGAGGATCGCTTGAGTCCAGGAGTTCTGGGCTGTACTGCACTCCAGCCTGGGCAACATAGCGA	F:FFFFFFFFFFFFFFFFFFFFFFFFFFFFFFFFFFFFFFFFFFFFFFFFFFFFFFFFFFFFFFFFFFFFFFFFFFFFFF::F	NH:i:1	HI:i:1	AS:i:73	nM:i:0	NM:i:0	MD:Z:81	jM:B:c,0	jI:B:i,80,250	DG:Z:RN7SL,RN7SL,2	NG:i:2
A00208:119:HNYGGDRXX:2:2131:28763:7247	0	RN7SL	26	255	2S53M171N28M	*	0	0	TACTACTCGGGAGGCTGAGGCTGGAGGATCGCTTGAGTCCAGGAGTTCTGGGCTGCACTGCACTCCAGCCTGGGCAACATAGC	FFFFFFFFFFFFFFFFFFFFFFFFFFFFFFFFFFFFFFFFFFFFFFFFFFFFFFFFFFFFFFFFFFFFFFFFFFFFFFFFFFF	NH:i:1	HI:i:1	AS:i:73	nM:i:0	NM:i:0	MD:Z:81	jM:B:c,0	jI:B:i,79,249	DG:Z:RN7SL,RN7SL,2	NG:i:2
A00208:119:HNYGGDRXX:2:2246:21242:36589	0	RN7SL	30	255	3S46M174N34M	*	0	0	TTTTCGGGAGGCTGAGGCTGGAGGATCGCTTGAGTCCAGGAGTTCTGGGCACTGCACTCCAGCCTGGGCAACATAGCGAGACC	FFFFFFFFFFFFFFFFFFFFF:FFFFFFFFFFFFFFFFFFFFFFFFFFFFFFFFFFFFFFFFFFFFFFFFFFFFFFFFFFFFF	NH:i:1	HI:i:1	AS:i:72	nM:i:0	NM:i:0	MD:Z:80	jM:B:c,4	jI:B:i,76,249	DG:Z:RN7SL,RN7SL,2	NG:i:2
A00208:119:HNYGGDRXX:2:2248:15221:16235	0	RN7SL	17	255	52M182N31M	*	0	0	TAGTCCCAGCTACTCGGGAGGCTGAGGCTGGAGGATCGCTTGAGTCCAGGAGACTGCACTCCAGCCTGGGCAACATAGCGAGA	FFFFFFFFFFFFFFFFFFFFFFFFFFFFFFFFFFFFFFFFFFFFFFFFFFFFFFFFFFFFFFFFFFFFFFFFFFFFFFFFFFF	NH:i:1	HI:i:1	AS:i:75	nM:i:0	NM:i:0	MD:Z:83	jM:B:c,0	jI:B:i,69,250	DG:Z:RN7SL,RN7SL,2	NG:i:2
A00208:119:HNYGGDRXX:2:2121:10484:14763	0	RN7SL	45	255	1S22M183N39M21S	*	0	0	TTGGAGGATCGCTTGAGTCCAGGCACTGCACTCCAGCCTGGGCAACATAGCGAGACCCCGTCTCTTAAGATCGGAAGAGCGGT	FFFFFFFFFFFFFFFFFFFFFFFFFFFFFFFFFFFFFFFFFFFFFFFFFFFFFFFFFFFFFFFFFFFFFFFFFFF:FFFFFFF	NH:i:1	HI:i:1	AS:i:53	nM:i:0	NM:i:0	MD:Z:61	jM:B:c,0	jI:B:i,67,249	DG:Z:RN7SL,RN7SL,2	NG:i:2
A00208:119:HNYGGDRXX:2:2175:29080:11334	0	RN7SL	27	255	2S38M164N43M	*	0	0	TTTACTCGGGAGGCTGAGGCTGGAGGATCGCTTGAGTCCAGGGATCGCGCCTGTGAATAGCCACTGCACTCCAGCCTGGGCAA	FFFFFFFFFFFFFFFFFFFFFFFFFFFFFFFF:FFFFFFFFFFFFFFFFFFFFFFFFFFFFFFFFFFFFFFF,FFFF:FFFF:	NH:i:1	HI:i:1	AS:i:73	nM:i:0	NM:i:0	MD:Z:81	jM:B:c,0	jI:B:i,65,228	DG:Z:RN7SL,RN7SL,2	NG:i:2
A00208:119:HNYGGDRXX:2:2129:6922:24471	0	RN7SL	36	255	4S32M162N47M	*	0	0	ATGCGGCTGAGGCTGGAGGATCGCTTGAGTCCAGGAGGATCGCGCCTGTGAATAGCCACTGCACTCCAGCCTGGGCAACATAG	FFFFFFFFFFFFFFFFFFFFFFFFFFFFFFFFFFFFFFFFFFFFFFFFFFFFFFFFFFFFFFFFFFFFFFFFFFFFFFFFFFF	NH:i:1	HI:i:1	AS:i:71	nM:i:0	NM:i:0	MD:Z:79	jM:B:c,0	jI:B:i,68,229	DG:Z:RN7SL,RN7SL,2	NG:i:2
A00208:119:HNYGGDRXX:2:2245:13042:13933	0	RN7SL	17	255	52M182N31M	*	0	0	TAGTCCCAGCTACTCGGGAGGCTGAGGCTGGAGGATCGCTTGAGTCCAGGAGACTGCACTCCAGCCTGGGCAACATAGCGAGA	FFFFFFFFFFFFFFFFFFFFFFFFFFFFFFFFFFFFFFFFFFFFFFFFFFFFFFFFFFFFFFFFFFFFFFFFFFFFFFFFFFF	NH:i:1	HI:i:1	AS:i:75	nM:i:0	NM:i:0	MD:Z:83	jM:B:c,0	jI:B:i,69,250	DG:Z:RN7SL,RN7SL,2	NG:i:2
A00208:119:HNYGGDRXX:2:2121:10601:9267	0	RN7SL	45	255	1S22M183N39M21S	*	0	0	TTGGAGGATCGCTTGAGTCCAGGCACTGCACTCCAGCCTGGGCAACATAGCGAGACCCCGTCTCTTAAGATCGGAAGAGCGGT	FFFFFFFFFFFFFFFFFFFFFFFFFFFFFFFFFFFFFFFFFFFFFFFFFFFFFFFFFFFFFFFFFFFFFFFFFFFFFFFFFFF	NH:i:1	HI:i:1	AS:i:53	nM:i:0	NM:i:0	MD:Z:61	jM:B:c,0	jI:B:i,67,249	DG:Z:RN7SL,RN7SL,2	NG:i:2
A00208:119:HNYGGDRXX:2:2270:15573:2159	0	RN7SL	19	255	3S48M183N32M	*	0	0	TTTGTCCCAGCTACTCGGGAGGCTGAGGCTGGAGGATCGCTTGAGTCCAGGCACTGCACTCCAGCCTGGGCAACATAGCGAGA	FFFFFFFFFFFFFFFFFFFFFFFFFFFFFFFFFFFFFFFFFFFFFFFFFFFFFFFFFFFFFFFFFFFFFFFF:FFFF:FFF:F	NH:i:1	HI:i:1	AS:i:72	nM:i:0	NM:i:0	MD:Z:80	jM:B:c,0	jI:B:i,67,249	DG:Z:RN7SL,RN7SL,2	NG:i:2
A00208:119:HNYGGDRXX:2:2278:8865:17534	0	RN7SL	20	255	47M184N36M	*	0	0	TCCCAGCTACTCGGGAGGCTGAGGCTGGAGGATCGCTTGAGTCCAGGACTGCACTCCAGCCTGGGCAACATAGCGAGACCCCG	:FFFFFFFFFFFFFFFFFFFFFFFFFFFFFFFFFFFFFFFFFF:FFFFFFFFFFFFFFFFFFFFFFFFFFFF:FFFF:FFFFF	NH:i:1	HI:i:1	AS:i:75	nM:i:0	NM:i:0	MD:Z:83	jM:B:c,0	jI:B:i,67,250	DG:Z:RN7SL,RN7SL,2	NG:i:2
A00208:119:HNYGGDRXX:2:2230:32931:9706	0	RN7SL	15	255	3S52M184N28M	*	0	0	TTTTGTAGTCCCAGCTACTCGGGAGGCTGAGGCTGGAGGATCGCTTGAGTCCAGGACTGCACTCCAGCCTGGGCAACATAGCG	FFFFFFF:FFFFF:FF,FFFFF:FFFFFFFFFFFFFFFFFFFFFFFFFFFFFF:FFFF,,FFFFF:FFF::FFFFFFFFFFF:	NH:i:1	HI:i:1	AS:i:72	nM:i:0	NM:i:0	MD:Z:80	jM:B:c,0	jI:B:i,67,250	DG:Z:RN7SL,RN7SL,2	NG:i:2
A00208:119:HNYGGDRXX:2:2271:23059:19789	0	RN7SL	23	255	3S44M186N36M	*	0	0	TTTCAGCTACTCGGGAGGCTGAGGCTGGAGGATCGCTTGAGTCCAGGTGCACTCCAGCCTGGGCAACATAGCGAGACCCCGTC	FFFFFFFFFFFFFFFFFFFFFFFFFFFFFFFFFFFFFFFFFFFFFFFFFFFFFFFFFFFFFFFFF,FFFFFFFFFFFFFFFFF	NH:i:1	HI:i:1	AS:i:72	nM:i:0	NM:i:0	MD:Z:80	jM:B:c,0	jI:B:i,67,252	DG:Z:RN7SL,RN7SL,2	NG:i:2
A00208:119:HNYGGDRXX:2:2266:5801:9408	0	RN7SL	171	255	4S43M15N28M7S	*	0	0	TTTTGGTGAACCGGCCCAGGTCGGAAACGGAGCAGGTCAAAACTCCCGGGATCGCGCCTGTGAATAGCCACTGCAGATCGGA	FFFFFFFFFFFFFFFFFFFFFFFFF:FFFFFFFFFFFFFFFFFFFFFFFFFFFFFFFFFFFFFFF:FFFFFFFFFFFFFFFF	NH:i:1	HI:i:1	AS:i:65	nM:i:0	NM:i:0	MD:Z:71	jM:B:c,0	jI:B:i,214,228	DG:Z:RN7SL,RN7SL,3	NG:i:3
A00208:119:HNYGGDRXX:2:2253:2184:34084	0	RN7SL	171	255	4S44M6N33M2S	*	0	0	TTTTGGTGAACCGGCCCAGGTCGGAAACGGAGCAGGTCAAAACTCCCGTCAGTAGTGGGATCGCGCCTGTGAATAGCCACTAG	F:FFFFFFFFFFFFFFFFFFFFFFF,FFFFFFFFFF:FFFFFFFFFFF,FFFFFFFFFFF:FFFFFF,FFFFFFFFFFFFFFF	NH:i:1	HI:i:1	AS:i:71	nM:i:0	NM:i:0	MD:Z:77	jM:B:c,0	jI:B:i,215,220	DG:Z:RN7SL,RN7SL,3	NG:i:3
A00208:119:HNYGGDRXX:2:2146:26422:31031	0	RN7SL	165	255	4S58M5N21M	*	0	0	TTTTAGGAGGGGTGAACCGGCCCAGGTCGGAAACGGAGCAGGTCAAAACTCCCGTGCTGATCTGGGATCGCGCCTGTGAATAG	F:FFFFFFF:FFFFFF:F:FFFFFFF::FFFFF,F,F:FF,:FFFFFFFFFF,F,FFFFFF:FFFFFFFF:FFFFFFFFFFF:	NH:i:1	HI:i:1	AS:i:73	nM:i:0	NM:i:0	MD:Z:79	jM:B:c,0	jI:B:i,223,227	DG:Z:RN7SL,RN7SL,3	NG:i:3
A00208:119:HNYGGDRXX:2:2153:3830:7279	0	RN7SL	173	255	2S43M7N38M	*	0	0	TTTGAACCGGCCCAGGTCGGAAACGGAGCAGGTCAAAACTCCCGTAGTAGTGGGATCGCGCCTGTGAATAGCCACTGCACTCC	FFFFFFFFFFFFFFFFFFFFFFFFFFFFFFFFFFFFFFFFFFFFFFFFFFFFFFFFFFFFFFFFFFF:FFFFFFFFFFFFFFF	NH:i:1	HI:i:1	AS:i:75	nM:i:0	NM:i:0	MD:Z:81	jM:B:c,0	jI:B:i,216,222	DG:Z:RN7SL,RN7SL,3	NG:i:3
A00208:119:HNYGGDRXX:2:2128:19434:2801	0	RN7SL	174	255	3S39M9N39M2S	*	0	0	CTGGAACCGGCCCAGGTCGGAAACGGAGCAGGTCAAAACTCCCAGTAGTGGGATCGCGCCTGTGAATAGCCACTGCACTCCTG	FFFFFFFFFFFFFFFFFFFFFFFFFFFFFFFFFFFFFFFFFFFFFFFFFFFFFFFFFFFFFFFFFFFFFFFFFFFFFFFFFFF	NH:i:1	HI:i:1	AS:i:72	nM:i:0	NM:i:0	MD:Z:78	jM:B:c,0	jI:B:i,213,221	DG:Z:RN7SL,RN7SL,3	NG:i:3
A00208:119:HNYGGDRXX:2:2250:24469:17253	0	RN7SL	164	255	3S52M5N28M	*	0	0	TTAAAGGAGGGGTGAACCGGCCCAGGTCGGAAACGGAGCAGGTCAAAACTCCCGTTCAGTAGTGGGATCGCGCCTGTGAATAG	FFFFFFFFFFFFFFFFFFFFFFFFFFFFFFF:FFFFFFFFFFFFFFFFFFF:FFFFFFF,FFFFFFFFFFFFFFFFFFFFFFF	NH:i:1	HI:i:1	AS:i:74	nM:i:0	NM:i:0	MD:Z:80	jM:B:c,0	jI:B:i,216,220	DG:Z:RN7SL,RN7SL,3	NG:i:3
A00208:119:HNYGGDRXX:2:2105:7319:12132	0	RN7SL	170	255	19S53M5N11M	*	0	0	TCCCTCCTCCTCGGCGCGCGGGTGAACCGGCCCAGGTCGGAAACGGAGCAGGTCAAAACTCCCGTGCTGATCTGGGATCGCGC	FFFFFFFFFFFFFFFFFFFFFFFFFFFFFFFFFFFFFFFFFFFFFFFFFFFFFFFFFFFFFFFFFFFFFFFFFFFFFFFFFFF	NH:i:1	HI:i:1	AS:i:58	nM:i:0	NM:i:0	MD:Z:64	jM:B:c,0	jI:B:i,223,227	DG:Z:RN7SL,RN7SL,3	NG:i:3
A00208:119:HNYGGDRXX:2:2224:7256:12994	0	RN7SL	154	255	3S69M3N11M	*	0	0	TTTCAGGTTGCCTAAGGAGGGGTGAACCGGCCCAGGTCGGAAACGGAGCAGGTCAAAACTCCCGTGCTGATCAGTGGGATCGC	FFFFFFFFFFFFFFFFFFFFFFFFFFFFFFFFFFFFFFFFFFFFFFFFFFFFFFFFFFFFFFFFFFFFFFFFFFFFFFFFFFF	NH:i:1	HI:i:1	AS:i:74	nM:i:0	NM:i:0	MD:Z:80	jM:B:c,0	jI:B:i,223,225	DG:Z:RN7SL,RN7SL,3	NG:i:3
A00208:119:HNYGGDRXX:2:2142:25418:17550	0	RN7SL	156	255	8S64M7N11M	*	0	0	TTTTGGGCGGTTGCCTAAGGAGGGGTGAACCGGCCCAGGTCGGAAACGGAGCAGGTCAAAACTCCCGTGCTGGTGGGATCGCG	FFFFFFFFFFFFFFFFFFFFFFFFFFFFFF:FFFFFFFFFFFFF:FFFFFFFFFFFFFFFFFFFFFFFFFFFFFFFFFFF,F:	NH:i:1	HI:i:1	AS:i:69	nM:i:0	NM:i:0	MD:Z:75	jM:B:c,0	jI:B:i,220,226	DG:Z:RN7SL,RN7SL,3	NG:i:3
A00208:119:HNYGGDRXX:2:2210:9986:28087	0	RN7SL	169	255	40M8N33M	*	0	0	GGGGTGAACCGGCCCAGGTCGGAAACGGAGCAGGTCAAAACTGATCAGTAGTGGGATCGCGCCTGTGAATAGC	FFFFFFFFFFFFFFFFFFFFFFFFFFFFFFFFFFFFFFFFFFFFFFFFFFFFFFFFFFFFFFFFFFFFFFFFF	NH:i:1	HI:i:1	AS:i:35	nM:i:0	NM:i:0	MD:Z:40	jM:B:c,-1	jI:B:i,-1	DG:Z:RN7SL,RN7SL,3	NG:i:3
A00208:119:HNYGGDRXX:2:2134:18991:26960	2048	RN7SL	168	255	37M3N44M	*	0	0	AGGGGTGAACCGGCCCAGGTCGGAAACGGAGCAGGTCACTGCCGTGCTGATCAGTAGTGGGATCGCGCCTGTGAATAGCCA	FFFFFFFFFFFFFFFFFFFFFFFFFFFFFFFFFFFFFFFFFFFFFFFFFFFFFFF:FFFFFFFFFFFFFFFFFFFFFFFFF	NH:i:1	HI:i:1	AS:i:32	nM:i:0	NM:i:0	MD:Z:37	jM:B:c,-1	jI:B:i,-1	DG:Z:RN7SL,RN7SL,3	NG:i:3
A00208:119:HNYGGDRXX:2:2140:23592:6402	0	RN7SL	173	255	2S41M17N26M14S	*	0	0	TTTGAACCGGCCCAGGTCGGAAACGGAGCAGGTCAAAACTCCCGATCGCGCCTGTGAATAGCCACTGCAGATCGGAAGAGCGG	FFFFFFFFFFF:FFFFFFFFFFFFFFFFFFFFFFFF:FFFFFFFFFFFFFFFFFFFFFFFFFFFFFFFFFFFFFFFFFFFFFF	NH:i:1	HI:i:1	AS:i:61	nM:i:0	NM:i:0	MD:Z:67	jM:B:c,0	jI:B:i,214,230	DG:Z:RN7SL,RN7SL,3	NG:i:3
A00208:119:HNYGGDRXX:2:2173:6596:30264	0	RN7SL	162	255	2S50M19N21M10S	*	0	0	CTCTAAGGAGGGGTGAACCGGCCCAGGTCGGAAACGGAGCAGGTCAAAACTCGATCGCGCCTGTGAATAGCCAGATCGGAAGA	FFFFFFFFFFFFFFFF:FFFFFFFFFFFFFFFFFFFFFFFFFFFFFFFFFFF:FFFFFFFF:FFFFFFF:FFFFFFFFFF,FF	NH:i:1	HI:i:1	AS:i:65	nM:i:0	NM:i:0	MD:Z:71	jM:B:c,0	jI:B:i,212,230	DG:Z:RN7SL,RN7SL,3	NG:i:3
A00208:119:HNYGGDRXX:2:2101:8585:23782	0	RN7SL	153	255	2S54M24N27M	*	0	0	TCCCAGGTTGCCTAAGGAGGGGTGAACCGGCCCAGGTCGGAAACGGAGCAGGTCAAGATCGCGCCTGTGAATAGCCACTGCAC	FFFFFFFFFFFFFFFFFFFFFFFFFFFFFFFFFFFFFFFFFFFFFFFFFFFFFFFFFFFFFFFFFFFFFFFFF:FFFFFFFFF	NH:i:1	HI:i:1	AS:i:74	nM:i:0	NM:i:0	MD:Z:81	jM:B:c,0	jI:B:i,207,230	DG:Z:RN7SL,RN7SL,3	NG:i:3
A00208:119:HNYGGDRXX:2:2142:20121:21966	0	RN7SL	175	255	2S32M25N24M	*	0	0	AAAACCGGCCCAGGTCGGAAACGGAGCAGGTCAAATCGCGCCTGTGAATAGCCACTGC	FFFFFFFFFFFFFFFFFFFFFFFFFFFFFFFFFFFFFFFFFFFFFFFFFFFFFFFFFF	NH:i:1	HI:i:1	AS:i:50	nM:i:0	NM:i:0	MD:Z:56	jM:B:c,0	jI:B:i,207,231	DG:Z:RN7SL,RN7SL,3	NG:i:3
A00208:119:HNYGGDRXX:2:2174:10809:24439	0	RN7SL	176	255	2S38M7N41M2S	*	0	0	ATACCGGCCCAGGTCGGAAACGGAGCAGGTCAAAACTCCCTCAGTAGTGGGATCGCGCCTGTGAATAGCCACTGCACTCCATA	FFFFFFFFFFFFFFFFFFFFFFFFFFFFFFFFFFFFFFFFFFFFFFFFFFFFFFFFFFFFFFFFFFFFFFFFFFFFFFFFFFF	NH:i:1	HI:i:1	AS:i:73	nM:i:0	NM:i:0	MD:Z:79	jM:B:c,0	jI:B:i,214,220	DG:Z:RN7SL,RN7SL,3	NG:i:3
A00208:119:HNYGGDRXX:2:2153:2446:22200	0	RN7SL	164	255	40M6N40M	*	0	0	AAGGAGGGGTGAACCGGCCCAGGTCGGAAACGGAGCAGGTTCCCGTGCTGATCAGTAGTGGGATCGCGCCTGTGAATAGC	FFFFFFFFFFFFFFFFFFFF:FFFFFFFFFFFFFFFFFFFFFFFFFFFFF:FFFFFFFFFFFFFFFFFF:,FFFFFFFFF	NH:i:1	HI:i:1	AS:i:35	nM:i:0	NM:i:0	MD:Z:40	jM:B:c,-1	jI:B:i,-1	DG:Z:RN7SL,RN7SL,3	NG:i:3
A00208:119:HNYGGDRXX:2:2104:11659:12727	0	RN7SL	155	255	48M6N33M	*	0	0	AGGTTGCCTAAGGAGGGGTGAACCGGCCCAGGTCGGAAACGGAGCAGGCTCCCGTGCTGATCAGTAGTGGGATCGCGCCTG	FFFFFFFFF,FFFFFFFFFFFFFFFFFFFFFFFFFFF:FFFFFFFFFFFFFFFFFFFFFFFF:FFFFFFFFFFFFFFFFFF	NH:i:1	HI:i:1	AS:i:42	nM:i:0	NM:i:0	MD:Z:48	jM:B:c,-1	jI:B:i,-1	DG:Z:RN7SL,RN7SL,3	NG:i:3
A00208:119:HNYGGDRXX:2:2243:16170:15499	2048	RN7SL	171	255	29M8N42M	*	0	0	GGTGAACCGGCCCAGGTCGGAAACGGGGCACTCCCGTGCTGATCAGTAGTGGGATCGCGCCTGTGAATAGC	FFFFFFFFFFFFFFFFFFFFF:FFFFFFFFFFFFFFFFFFFFFFFFFFFFFFFFFFFFFFFFFFFFFFFFF	NH:i:1	HI:i:1	AS:i:22	nM:i:1	NM:i:1	MD:Z:26A2	jM:B:c,-1	jI:B:i,-1	DG:Z:RN7SL,RN7SL,3	NG:i:3
A00208:119:HNYGGDRXX:2:2145:4779:29403	2048	RN7SL	178	255	20M3N48M	*	0	0	CGGCCCAGGTCGGAAACGGAGGTCAAAACTCCCGTGCTGATCAGTAGTGGGATCGCGCCTGTGAATAG	FFFFF,,FFFFFFF:FFFFFFF,FFFFFF:FFFF,::FFFFFFFFFFFFFFFFFFFFFF:FFFFF:FF	NH:i:1	HI:i:1	AS:i:16	nM:i:0	NM:i:0	MD:Z:20	jM:B:c,-1	jI:B:i,-1	DG:Z:RN7SL,RN7SL,3	NG:i:3
A00208:119:HNYGGDRXX:2:2144:9625:14591	2048	RN7SL	178	255	20M3N48M	*	0	0	CGGCCCAGGTCGGAAACGGAGGTCAAAACTCCCGTGCTGATCAGTAGTGGGATCGCGCCTGTGAATAG	FFFFFFFFFFFFFFFFFFFFFFFFFFFFFFFFFFFFFFFFFFFFFFFFFFFFFFFFFFFFFFFFFFFF	NH:i:1	HI:i:1	AS:i:16	nM:i:0	NM:i:0	MD:Z:20	jM:B:c,-1	jI:B:i,-1	DG:Z:RN7SL,RN7SL,3	NG:i:3
A00208:119:HNYGGDRXX:2:2176:4354:14763	0	RN7SL	158	255	3S42M28N38M	*	0	0	TTTTTGCCTAAGGAGGGGTGAACCGGCCCAGGTCGGAAACGGAGCTGGGATCGCGCCTGTGAATAGCCACTGCACTCCAGCCT	:F:FFFFFFFFFFFFFFFFFFFFFFFFFFFFFFFFFFFFFFFFFFFFFFFFFFFFFFFFFFF:FFFFFFFFFFFFFFFFFFFF	NH:i:1	HI:i:1	AS:i:73	nM:i:0	NM:i:0	MD:Z:80	jM:B:c,0	jI:B:i,200,227	DG:Z:RN7SL,RN7SL,3	NG:i:3
A00208:119:HNYGGDRXX:2:2268:13774:5682	0	RN7SL	171	255	27S26M17N30M	*	0	0	CGGCGGCGCGGATCCCTGGGCGTCCGTGGTGAACCGGCCCAGGTCGGAAACGGGTGCTGATCAGTAGTGGGATCGCGCCTGTG	FFFFFFFFFFFFFFFFFFFFFFFFFF:FFFFFFFFFFFFFFFFFFFFFFFFFFFFFFFFFFFFFFFFFFFFFFFFFFFFFFFF	NH:i:1	HI:i:1	AS:i:50	nM:i:0	NM:i:0	MD:Z:56	jM:B:c,0	jI:B:i,197,213	DG:Z:RN7SL,RN7SL,3	NG:i:3
A00208:119:HNYGGDRXX:2:2115:18376:15781	0	RN7SL	152	255	3S48M29N32M	*	0	0	TCTACCAGGTTGCCTAAGGAGGGGTGAACCGGCCCAGGTCGGAAACGGAGCGGGATCGCGCCTGTGAATAGCCACTGCACTCC	FFFFFFFFFFFFF:FFFFFFFFFFFFFFFFFFFFFFFF:FFFFFFFFFFFFFFFFFFFFFFFFFFFFFFFFFFFFFFFFFFFF	NH:i:1	HI:i:1	AS:i:73	nM:i:0	NM:i:0	MD:Z:80	jM:B:c,0	jI:B:i,200,228	DG:Z:RN7SL,RN7SL,3	NG:i:3
A00208:119:HNYGGDRXX:2:2201:6289:20838	0	RN7SL	153	255	2S44M3N37M	*	0	0	TCCCAGGTTGCCTAAGGAGGGGTGAACCGGCCCAGGTCGGAAACGGAGGTCAAAACTCCCGTGCTGATCAGTAGTGGGATCGC	F:F:FFFFFFFFFFFFFFFFFFFFFFFF,FFFF:FFFFFFFFFFFFFFFFFFFFFFFFFFFFFFF:FF:FF,FFF:FFFFFFF	NH:i:1	HI:i:1	AS:i:75	nM:i:0	NM:i:0	MD:Z:81	jM:B:c,0	jI:B:i,197,199	DG:Z:RN7SL,RN7SL,3	NG:i:3
A00208:119:HNYGGDRXX:2:2255:27100:32612	0	RN7SL	152	255	3S45M7N35M	*	0	0	TTTACCAGGTTGCCTAAGGAGGGGTGAACCGGCCCAGGTCGGAAACGGCAAAACTCCCGTGCTGATCAGTAGTGGGATCGCGC	FFFFFFFFFFFFFFFFFFFFFFFFFFFFFFFFFFFFFFFF,FFFFFFFFFFFFFFFFFFFF,FFFFFFFF:FFFFFF,F:FFF	NH:i:1	HI:i:1	AS:i:74	nM:i:0	NM:i:0	MD:Z:80	jM:B:c,0	jI:B:i,197,203	DG:Z:RN7SL,RN7SL,3	NG:i:3
A00208:119:HNYGGDRXX:2:2265:13783:33818	2048	RN7SL	155	255	39M9N41M	*	0	0	AGGTTGCCTAAGGAGGGGTGAACCGGCCCAGGTCGGAAATCAAAACTCCCGTGCTGATCAGTAGTGGGATCGCGCCTGTG	FFFFFFFF:FFFFFFFFFFFF,FFFFFFFFFFF:FFFFFFFFFFFFFFFFFFFFFF:FFFFFFFFFFFFFFFFFFFFFFF	NH:i:1	HI:i:1	AS:i:34	nM:i:0	NM:i:0	MD:Z:39	jM:B:c,-1	jI:B:i,-1	DG:Z:RN7SL,RN7SL,3	NG:i:3
A00208:119:HNYGGDRXX:2:2144:4707:24205	0	RN7SL	156	255	3S39M12N41M	*	0	0	TCTGGTTGCCTAAGGAGGGGTGAACCGGCCCAGGTCGGAAACAACTCCCGTGCTGATCAGTAGTGGGATCGCGCCTGTGAATA	FFFFFFF:FFFFF:FFFFFFFFFFFFFFFFFFFFFFFFFFFFFFFFFFFFFFFFFFFFFFFFFFFFFFFFFFFFFFFFFFFFF	NH:i:1	HI:i:1	AS:i:73	nM:i:0	NM:i:0	MD:Z:80	jM:B:c,0	jI:B:i,195,206	DG:Z:RN7SL,RN7SL,3	NG:i:3
A00208:119:HNYGGDRXX:2:2273:18575:30248	2048	RN7SL	154	255	39M14N42M	*	0	0	CAGGTTGCCTAAGGAGGGGTGAACCGGCCCAGGTCGGAAAACTCCCGTGCTGATCAGTAGTGGGATCGCGCCTGTGAATAG	FFFFFF:FFFFFFFFFFFFFFFFFFFFFFFFFFFFFFFFFFFFFFFFFFFFFFFFFFFFFFFFFFFFFFFFFFFFFFFFFF	NH:i:1	HI:i:1	AS:i:34	nM:i:0	NM:i:0	MD:Z:39	jM:B:c,-1	jI:B:i,-1	DG:Z:RN7SL,RN7SL,3	NG:i:3
A00208:119:HNYGGDRXX:2:2144:9462:1564	2048	RN7SL	170	255	23M19N44M	*	0	0	GGGTGAACCGGCCCAGGTCGAAACCGTGCTGATCAGTAGTGGGATCGCGCCTGTGAATAGCCACTGC	FFFFFFFFFFFFFFFFFFFFFFFFFFFFFFFFFFFFFFFFFFFFFFFFFFFFFFFFFFFFFFFFFFF	NH:i:1	HI:i:1	AS:i:16	nM:i:1	NM:i:1	MD:Z:20G2	jM:B:c,-1	jI:B:i,-1	DG:Z:RN7SL,RN7SL,3	NG:i:3
A00208:119:HNYGGDRXX:2:2225:18322:5165	0	RN7SL	161	255	30M16N53M	*	0	0	CCTAAGGAGGGGTGAACCGGCCCAGGTCGGAACTCCCGTGCTGATCAGTAGTGGGATCGCGCCTGTGAATAGCCACTGCACTC	FFFFFFFFFFFFFFFFFFFF:FFFFFFFFFFFFFFFFFFFFFFFFFFFFFFFFFFF:FFFFFFFFFFFFFFFFFFFFFFFFFF	NH:i:1	HI:i:1	AS:i:76	nM:i:0	NM:i:0	MD:Z:83	jM:B:c,0	jI:B:i,191,206	DG:Z:RN7SL,RN7SL,3	NG:i:3
A00208:119:HNYGGDRXX:2:2225:19587:5353	0	RN7SL	161	255	30M16N53M	*	0	0	CCTAAGGAGGGGTGAACCGGCCCAGGTCGGAACTCCCGTGCTGATCAGTAGTGGGATCGCGCCTGTGAATAGCCACTGCACTC	FFFF:FFFFFFFFFFFFFFFFFFFFFFFFFFFFFFFFFFFFFFFFFFFFFFFFFFFFFFFFFF:FFFFFFFFFFFFFFFF:FF	NH:i:1	HI:i:1	AS:i:76	nM:i:0	NM:i:0	MD:Z:83	jM:B:c,0	jI:B:i,191,206	DG:Z:RN7SL,RN7SL,3	NG:i:3
A00208:119:HNYGGDRXX:2:2216:21802:13730	0	RN7SL	169	255	3S20M12N60M	*	0	0	TTTGGGGTGAACCGGCCCAGGTCGGTCAAAACTCCCGTGCTGATCAGTAGTGGGATCGCGCCTGTGAATAGCCACTGCACTCC	FFFFFFFFFFFFFFFFFFFFFFFFFFFFFFFFFFFFFFFFFFFFFFFFFFFFFFFFFFFFFFFFFFFFFFFFFFFFFFFFFFF	NH:i:1	HI:i:1	AS:i:73	nM:i:0	NM:i:0	MD:Z:80	jM:B:c,0	jI:B:i,189,200	DG:Z:RN7SL,RN7SL,3	NG:i:3
A00208:119:HNYGGDRXX:2:2147:12418:27414	0	RN7SL	179	255	4S48M3N20M11S	*	0	0	TCTGGGCCCAGGTCGGAAACGGAGCAGGTCAAAACTCCCGTGCTGATCAGTAGGATCGCGCCTGTGAATAGCAGATCGGAAGA	FFFFFFFFFFFFFFFFFFFFFFFFFFFFFFFFFFFFFFFF:FFFFFFFFFFFFFFFFFFFFFFFFFFFFFFFFFFFFFFF:FF	NH:i:1	HI:i:1	AS:i:62	nM:i:0	NM:i:0	MD:Z:68	jM:B:c,0	jI:B:i,227,229	DG:Z:RN7SL,RN7SL,3	NG:i:3
A00208:119:HNYGGDRXX:2:2108:7184:19883	0	RN7SL	181	255	29S33M5N21M	*	0	0	TAATTATCCAGAATCCAGTAGAGACACCCCCCAGGTCGGAAACGGAGCAGGTCAAAACTCCCGATCAGTAGTGGGATCGCGCC	FFFFFFFFFFFFFFFFFFFFFFFFFFFFFFFFFFFFFFFF,FFFFFFFFFFFFFFFFFFFFFFFFFFFFFFFFFFFFFFFFFF	NH:i:1	HI:i:1	AS:i:48	nM:i:0	NM:i:0	MD:Z:54	jM:B:c,0	jI:B:i,214,218	DG:Z:RN7SL,RN7SL,3	NG:i:3
A00208:119:HNYGGDRXX:2:2147:12662:25833	0	RN7SL	179	255	4S48M3N20M11S	*	0	0	TCTGGGCCCAGGTCGGAAACGGAGCAGGTCAAAACTCCCGTGCTGATCAGTAGGATCGCGCCTGTGAATAGCAGATCGGAAGA	FFFFFFFFFFFFFFFFFFFFFFFFFFFFFFFFFFFFFFFFFFFFFFFFFFFFFFFFFFFFFFFFFFFFFFFFFFFFFF:FFFF	NH:i:1	HI:i:1	AS:i:62	nM:i:0	NM:i:0	MD:Z:68	jM:B:c,0	jI:B:i,227,229	DG:Z:RN7SL,RN7SL,3	NG:i:3
A00208:119:HNYGGDRXX:2:2145:11794:6010	0	RN7SL	179	255	4S48M3N20M11S	*	0	0	TCTGGGCCCAGGTCGGAAACGGAGCAGGTCAAAACTCCCGTGCTGATCAGTAGGATCGCGCCTGTGAATAGCAGATCGGAAGA	FFFFFFFFFFFFFFFFF:FFFFFFFFFFFFFFFFFFFFFFFFFFFFFFFFFFFFFFFFFFFFFFFFFFFFFFFFFFFFFFFFF	NH:i:1	HI:i:1	AS:i:62	nM:i:0	NM:i:0	MD:Z:68	jM:B:c,0	jI:B:i,227,229	DG:Z:RN7SL,RN7SL,3	NG:i:3
A00208:119:HNYGGDRXX:2:2256:9778:31829	0	RN7SL	180	255	33M12N26M	*	0	0	GCCCAGGTCGGAAACGGAGCAGGTCAAAACTCCTAGTGGGATCGCGCCTGTGAATAGCC	FFFFFF:FFF:FFFFF:F,FFFFFFFFFFF,FFFFFFFFFFFFFFFFFFFFFFFFFFFF	NH:i:1	HI:i:1	AS:i:28	nM:i:0	NM:i:0	MD:Z:33	jM:B:c,-1	jI:B:i,-1	DG:Z:RN7SL,RN7SL,3	NG:i:3
A00208:119:HNYGGDRXX:2:2237:1090:25175	0	RN7SL	181	255	5S29M21N27M	*	0	0	CTCCCCCCAGGTCGGAAACGGAGCAGGTCAAAACGATCGCGCCTGTGAATAGCCACTGCAC	FFFFFFFF,FFFFFFFFFFFFFFF:FFFFFFF,FFFFFFF:FFFFFFFFFFFFFF:FFFFF	NH:i:1	HI:i:1	AS:i:50	nM:i:0	NM:i:0	MD:Z:56	jM:B:c,0	jI:B:i,210,230	DG:Z:RN7SL,RN7SL,3	NG:i:3
A00208:119:HNYGGDRXX:2:2222:10583:18129	2048	RN7SL	182	255	31M10N36M	*	0	0	CCAGGTCGGAAACGGAGCAGGTCAAAACTCCAGTAGTGGGATCGCGCCTGTGAATAGCCACTGCACT	FFFFFFFFFFFFFFFFFFFFFFFFFFFFFFFFFFFFFFFFFFFFFFFFFFFFFFFFFFFFFFFFFFF	NH:i:1	HI:i:1	AS:i:26	nM:i:0	NM:i:0	MD:Z:31	jM:B:c,-1	jI:B:i,-1	DG:Z:RN7SL,RN7SL,3	NG:i:3
A00208:119:HNYGGDRXX:2:2148:31512:23124	0	RN7SL	184	255	3S39M8N20M	*	0	0	TTTAGGTCGGAAACGGAGCAGGTCAAAACTCCCGTGCTGATCGATCGCGCCTGTGAATAGCC	FFFFFFFFFFFFFFF:FFFFFFFFFFFFFFFFFFFFFFFFFFFFFFFFFFFFFFFFFFFFFF	NH:i:1	HI:i:1	AS:i:53	nM:i:0	NM:i:0	MD:Z:59	jM:B:c,0	jI:B:i,223,230	DG:Z:RN7SL,RN7SL,3	NG:i:3
A00208:119:HNYGGDRXX:2:2242:32452:18677	0	RN7SL	184	255	3S30M17N30M	*	0	0	TTTAGGTCGGAAACGGAGCAGGTCAAAACTCCCGATCGCGCCTGTGAATAGCCACTGCACTCC	FFFFFF:FFFF,FFFFFFFFFFFF:FFFFFFFFFFFFFFFFFFFFF:FFFFFF:FFFFFFFFF	NH:i:1	HI:i:1	AS:i:54	nM:i:0	NM:i:0	MD:Z:60	jM:B:c,0	jI:B:i,214,230	DG:Z:RN7SL,RN7SL,3	NG:i:3
A00208:119:HNYGGDRXX:2:2123:16577:16485	0	RN7SL	183	255	17S24M24N20M	*	0	0	TTAACTCCCGTGCTGATCAGTTCGGAAACGGAGCAGGTCAAGATCGCGCCTGTGAATAGCC	FFFFFFFFFFFFFFFFFFFFFFFFFFFFFFFFFFF:FFFFFFFFFFF:FFFFFFFFFFFFF	NH:i:1	HI:i:1	AS:i:36	nM:i:1	NM:i:1	MD:Z:3G40	jM:B:c,0	jI:B:i,207,230	DG:Z:RN7SL,RN7SL,3	NG:i:3
A00208:119:HNYGGDRXX:2:2208:19162:6746	0	RN7SL	181	255	3S42M5N35M3S	*	0	0	CTTCCCAGGTCGGAAACGGAGCAGGTCAAAACTCCCGTGCTGATCTGGGATCGCGCCTGTGAATAGCCACTGCACTCCAGATC	FFFFFFFFFFFFFFFFFFFFFFFFFFFFFFFFFFFFFFFFFFFFFFFFFFFFFFFFFFFFFFFFFFFFFFFFFFFFFFFFFFF	NH:i:1	HI:i:1	AS:i:71	nM:i:0	NM:i:0	MD:Z:77	jM:B:c,0	jI:B:i,223,227	DG:Z:RN7SL,RN7SL,3	NG:i:3
A00208:119:HNYGGDRXX:2:2219:17725:16783	0	RN7SL	184	255	3S19M10N38M	*	0	0	TTTAGGTCGGAAACGGAGCAGGCGTGCTGATCAGTAGTGGGATCGCGCCTGTGAATAGCC	FFFFFFFFFFFFFFFFFFFFFFFFFFFFFFFFFFFFFFFFFFFFFFFFFFFFFFFFFFFF	NH:i:1	HI:i:1	AS:i:51	nM:i:0	NM:i:0	MD:Z:57	jM:B:c,0	jI:B:i,203,212	DG:Z:RN7SL,RN7SL,3	NG:i:3
A00208:119:HNYGGDRXX:2:2116:19208:11960	2048	RN7SL	126	255	24M13N57M	*	0	0	TGGTGACCTCCCGGGAGCGGGGGATAAGGAGGGGTGAACCGGCCCAGGTCGGAAACGGAGCAGGTCAAAACTCCCGTGCTG	FFFFFFFFFFFFFFF:FFFFFFFFFFFFFFFFFFFFFFFFFFFFFFFFFFFFFFFFFFFFFFFFFFFFFFFFFFFFFFFFF	NH:i:1	HI:i:1	AS:i:19	nM:i:0	NM:i:0	MD:Z:24	jM:B:c,-1	jI:B:i,-1	DG:Z:RN7SL,RN7SL,4	NG:i:4
A00208:119:HNYGGDRXX:2:2116:19316:12179	2048	RN7SL	126	255	24M13N57M	*	0	0	TGGTGACCTCCCGGGAGCGGGGGATAAGGAGGGGTGAACCGGCCCAGGTCGGAAACGGAGCAGGTCAAAACTCCCGTGCTG	FFFFFFFFFFFFFFFFFFFFFFFFFFFFFFFFFFFFFFFFFFFFFFFFFFFFFFFFFFFFFFFFFFFFFFFFFFFFFFFFF	NH:i:1	HI:i:1	AS:i:19	nM:i:0	NM:i:0	MD:Z:24	jM:B:c,-1	jI:B:i,-1	DG:Z:RN7SL,RN7SL,4	NG:i:4
A00208:119:HNYGGDRXX:2:2150:12038:12132	0	RN7SL	122	255	2S22M14N59M	*	0	0	AAAATATGGTGACCTCCCGGGAGCTTGCCTAAGGAGGGGTGAACCGGCCCAGGTCGGAAACGGAGCAGGTCAAAACTCCCGTG	FFFFFFFFFFFFFFFFFFFFFFFFFFFFFFFFFFFFFFFFFFFFFFFFFFFFFFFFFFFFFFFFFFFFFFFFFFFFFFFFFF:	NH:i:1	HI:i:1	AS:i:74	nM:i:0	NM:i:0	MD:Z:81	jM:B:c,0	jI:B:i,144,157	DG:Z:RN7SL,RN7SL,4	NG:i:4
A00208:119:HNYGGDRXX:2:2102:5385:35055	0	RN7SL	135	255	20S31M29N32M	*	0	0	TTTTGCGGCGGCTGAGGAAGCCCGGGAGCGGGGGACCACCAGGTTGCCTAAGGAGCAGGTCAAAACTCCCGTGCTGATCAGTA	FFFFFFFFFFFFFFFFFF:,FFFFFFFFFFFFFFFFFFFFFFF:FFFFFFFFFFFFFFFFFFFFFFFFFFFF:FFFFFFFF:F	NH:i:1	HI:i:1	AS:i:56	nM:i:0	NM:i:0	MD:Z:63	jM:B:c,0	jI:B:i,166,194	DG:Z:RN7SL,RN7SL,4	NG:i:4
A00208:119:HNYGGDRXX:2:2148:26883:3646	0	RN7SL	122	255	4S22M27N57M	*	0	0	CAAAAATATGGTGACCTCCCGGGAGCGGTGAACCGGCCCAGGTCGGAAACGGAGCAGGTCAAAACTCCCGTGCTGATCAGTAG	:FFFFFFFFFFFFFFFFFFFFFFFFFFFF:FFFFFFFFFFFFFFFFFFFFFFFFFFFFFFFFFFFFFFFFFFFFFFFFFFFF:	NH:i:1	HI:i:1	AS:i:72	nM:i:0	NM:i:0	MD:Z:79	jM:B:c,0	jI:B:i,144,170	DG:Z:RN7SL,RN7SL,4	NG:i:4
A00208:119:HNYGGDRXX:2:2176:20717:8563	0	RN7SL	113	255	2S31M27N50M	*	0	0	CTTTCGGCATCAATATGGTGACCTCCCGGGAGCGGTGAACCGGCCCAGGTCGGAAACGGAGCAGGTCAAAACTCCCGTGCTGA	FFFFFFFFFFFFFFFFFFFFFFFFFFFFFFFFFFFFFFFFFFFFFF:FFFFFFFFFFFFFFFFFFFFFFFFFFFFFFFFFFF:	NH:i:1	HI:i:1	AS:i:74	nM:i:0	NM:i:0	MD:Z:81	jM:B:c,0	jI:B:i,144,170	DG:Z:RN7SL,RN7SL,4	NG:i:4
A00208:119:HNYGGDRXX:2:2102:10447:36746	2048	RN7SL	112	255	30M33N51M	*	0	0	GTTCGGCATCAATATGGTGACCTCCCGGGAAACCGGCCCAGGTCGAAAACGGAGCAGGTCAAAACTCCCGTGCTGATCAGT	FFFFFFFFFFFF:FFFFFFFF,FFFFFFFFFFFFFFFFFFFFFFFFFFFFFFFFFFFFFFFFFFFFFFFFFFFFFFFFFFF	NH:i:1	HI:i:1	AS:i:25	nM:i:0	NM:i:0	MD:Z:30	jM:B:c,-1	jI:B:i,-1	DG:Z:RN7SL,RN7SL,4	NG:i:4
A00208:119:HNYGGDRXX:2:2102:10990:33708	2048	RN7SL	112	255	30M33N51M	*	0	0	GTTCGGCATCAATATGGTGACCTCCCGGGAAACCGGCCCAGGTCGAAAACGGAGCAGGTCAAAACTCCCGTGCTGATCAGT	FFFFFFFFFFFFFFFFFFFFFFFFFFFFFFFFFFFFFFFFFFFFFFFFFFFFFFFFFFFFFFFFFFFFFFFFFFFFFFFFF	NH:i:1	HI:i:1	AS:i:25	nM:i:0	NM:i:0	MD:Z:30	jM:B:c,-1	jI:B:i,-1	DG:Z:RN7SL,RN7SL,4	NG:i:4
A00208:119:HNYGGDRXX:2:2125:3197:17957	2048	RN7SL	108	255	34M42N46M	*	0	0	CTAAGTTCGGCATCAATATGGTGACCTCCCGGGAAGGTCGGAAACGGAGCAGGTCAAAACTCCCGTGCTGATCAGTAGTG	:FFFF,F:FFFFFFFFFFF:FFFFFFFFFFFFFFFFFFFFFFFFFFFFFFFFFFFFFFFFFFFFFFFFFFFFFF::FFFF	NH:i:1	HI:i:1	AS:i:29	nM:i:0	NM:i:0	MD:Z:34	jM:B:c,-1	jI:B:i,-1	DG:Z:RN7SL,RN7SL,4	NG:i:4
A00208:119:HNYGGDRXX:2:2233:13838:23516	0	RN7SL	113	255	2S31M27N50M	*	0	0	CTTTCGGCATCAATATGGTGACCTCCCGGGAGCGGTGAACCGGCCCAGGTCGGAAACGGAGCAGGTCAAAACTCCCGTGCTGA	FFF:FFFFFFFFFFFFFFFFFFFFFFFFFFFFFFFFFFFFFFFFFFFFFFFF:FFFFFFFFFFFFFFFFFFFFFFFFFFFFFF	NH:i:1	HI:i:1	AS:i:74	nM:i:0	NM:i:0	MD:Z:81	jM:B:c,0	jI:B:i,144,170	DG:Z:RN7SL,RN7SL,4	NG:i:4
A00208:119:HNYGGDRXX:2:2133:10628:24784	0	RN7SL	95	255	3S52M38N28M	*	0	0	TTTTCGGGTGTCCGCACTAAGTTCGGCATCAATATGGTGACCTCCCGGGAGCGGGGGTCGGAAACGGAGCAGGTCAAAACTCC	FFFFFFFFFFFFFFFFFFFFFFFFFFFFFFFFFFFFFFFFFFFFFFFFFFFFFFFFFFFFFFFFFFFF:FFFFFFFFFFFFFF	NH:i:1	HI:i:1	AS:i:73	nM:i:0	NM:i:0	MD:Z:80	jM:B:c,0	jI:B:i,147,184	DG:Z:RN7SL,RN7SL,4	NG:i:4
A00208:119:HNYGGDRXX:2:2143:31792:19695	0	RN7SL	113	255	40M26N40M	*	0	0	TTCGGCATCAATATGGTGACCTCCCGGGAGCGGGGGACCAGGCCCAGGTCGGAAACGGAGCAGGTCAAAACTCCCCTGCT	FFFFFFFFFFFFFFFFFFFFFFFFFFFFFFFFFFFFFFFFFFFFFFFFFFFFFFFFFFFFFFFFFFFFFFFFFFFFFFFF	NH:i:1	HI:i:1	AS:i:35	nM:i:0	NM:i:0	MD:Z:40	jM:B:c,-1	jI:B:i,-1	DG:Z:RN7SL,RN7SL,4	NG:i:4
A00208:119:HNYGGDRXX:2:2144:27425:5243	2048	RN7SL	136	255	28M20N52M	*	0	0	CCGGGAGCGGGGGACCACCAGGTTGCCTAGGTCGGAAACGGAGCAGGTCAAAACTCCCGTGCTGATCAGTAGTGGGATCG	FFFFFFFFFFFFFFFFFFFFFF:FFFFFFFFFFFFFFFFFFFFF:FFFFFFFFFFFFFFFFFFFFFFFFFFFFFFFFFFF	NH:i:1	HI:i:1	AS:i:23	nM:i:0	NM:i:0	MD:Z:28	jM:B:c,-1	jI:B:i,-1	DG:Z:RN7SL,RN7SL,4	NG:i:4
A00208:119:HNYGGDRXX:2:2240:11243:23657	0	RN7SL	95	255	4S52M38N27M	*	0	0	TTTTTCGGGTGTCCGCACTAAGTTCGGCATCAATATGGTGACCTCCCGGGAGCGGGGGTCGGAAACGGAGCAGGTCAAAACTC	FFFFFFFFFFFFFFFFFFFFFFFFFFFFFFFFFFFFFFFFFFFFFFFFFFFFFFFFFFFFFFFFFFFFFFFFFFFFFFFFFFF	NH:i:1	HI:i:1	AS:i:72	nM:i:0	NM:i:0	MD:Z:79	jM:B:c,0	jI:B:i,147,184	DG:Z:RN7SL,RN7SL,4	NG:i:4
A00208:119:HNYGGDRXX:2:2236:10764:37043	0	RN7SL	119	255	1S36M13N46M	*	0	0	AATCAATATGGTGACCTCCCGGGAGCGGGGGACCACCAGGGGTGAACCGGCCCAGGTCGGAAACGGAGCAGGTCAAAACTCCC	FFFFFFFFFFFFFFFFFFFFFFFFFFFFFFFFFFFFFFFFFFFFFFFFFFFFFFFFFFFFFFFFFFFFFFFFFFFFFFFFFFF	NH:i:1	HI:i:1	AS:i:75	nM:i:0	NM:i:0	MD:Z:82	jM:B:c,0	jI:B:i,155,167	DG:Z:RN7SL,RN7SL,4	NG:i:4
A00208:119:HNYGGDRXX:2:2224:27082:3803	0	RN7SL	119	255	3S65M13N15M	*	0	0	TTTATCAATATGGTGACCTCCCGGGAGCGGGGGACCACCAGGTTGCCTAAGGAGGGGTGAACCGGCCCAGCAGGTCAAAACTC	FFFFFFFFFFFFFFFFFFFFFFFF:FFFFFFFFFFFFFFFFFFFFFFFFFFFFFFFFFFFFFFFFFFFFFFFFFFFFFFFFFF	NH:i:1	HI:i:1	AS:i:73	nM:i:0	NM:i:0	MD:Z:80	jM:B:c,0	jI:B:i,184,196	DG:Z:RN7SL,RN7SL,4	NG:i:4
A00208:119:HNYGGDRXX:2:2244:1651:31407	0	RN7SL	108	255	1S70M21N12M	*	0	0	TCTAAGTTCGGCATCAATATGGTGACCTCCCGGGAGCGGGGGACCACCAGGTTGCCTAAGGAGGGGTGAACCAGGTCAAAACT	FFFFF:FFF:FFFFFFFFFF:FFFFFFFFFFFFFF,FFFFFFFFFF:FFFFFFFFFFFFFFF:FFFFFFFFFFFFFFFFFFFF	NH:i:1	HI:i:1	AS:i:75	nM:i:0	NM:i:0	MD:Z:82	jM:B:c,0	jI:B:i,178,198	DG:Z:RN7SL,RN7SL,4	NG:i:4
A00208:119:HNYGGDRXX:2:2118:25925:35869	0	RN7SL	93	255	3S61M45N19M	*	0	0	TTTGATCGGGTGTCCGCACTAAGTTCGGCATCAATATGGTGACCTCCCGGGAGCGGGGGACCACCAGGTCAAAACTCCCGTGC	FFF:FFF:FFFFFFF:FFFFFFFFF,FFFFFFFFFFF:FFFFFFF:FFFFFFF,FFFFFFFFFFFFFFFFFFFFFFFFFFFFF	NH:i:1	HI:i:1	AS:i:73	nM:i:0	NM:i:0	MD:Z:80	jM:B:c,0	jI:B:i,154,198	DG:Z:RN7SL,RN7SL,4	NG:i:4
A00208:119:HNYGGDRXX:2:2128:7744:25895	0	RN7SL	108	255	3S38M52N21M	*	0	0	TTTCTAAGTTCGGCATCAATATGGTGACCTCCCGGGAGCGGGCAGGTCAAAACTCCCGTGCT	FFFFFFFFFFFFFFFFFFFFFFFFFFFFFFFFFFFFFFFFFFF:FFFFFFFFFFFFFFFFFF	NH:i:1	HI:i:1	AS:i:52	nM:i:0	NM:i:0	MD:Z:59	jM:B:c,0	jI:B:i,146,197	DG:Z:RN7SL,RN7SL,4	NG:i:4
A00208:119:HNYGGDRXX:2:2246:7355:4460	0	RN7SL	112	255	46M38N34M	*	0	0	GTTCGGCATCAATATGGTGACCTCCCGGGAGCGGGGGACCACCAGGGAGCAGGTCAAAACTCCCGTGCTGATCAGTAGTG	FFFFFF,:FFFFFFFFFFFFFFFFFFFFFFFFFFFFF:FFFFFFFFFFFFFFF:FFFFFFFFFFFFFFFFFFFFF:FFFF	NH:i:1	HI:i:1	AS:i:40	nM:i:0	NM:i:0	MD:Z:46	jM:B:c,-1	jI:B:i,-1	DG:Z:RN7SL,RN7SL,4	NG:i:4
A00208:119:HNYGGDRXX:2:2120:31774:26365	0	RN7SL	118	255	26M53N18M	*	0	0	CATCAATATGGTGACCTCCCGGGAGCAGCAGGTCAAAACTCCCG	FFFFFFFFFFFFFFFFFFFFFFFFFFFFFFFFFFFFFFFFFFFF	NH:i:1	HI:i:1	AS:i:37	nM:i:0	NM:i:0	MD:Z:44	jM:B:c,0	jI:B:i,144,196	DG:Z:RN7SL,RN7SL,4	NG:i:4
A00208:119:HNYGGDRXX:2:2112:4200:9643	0	RN7SL	86	255	2S58M53N23M	*	0	0	TTCTATGCCGATCGGGTGTCCGCACTAAGTTCGGCATCAATATGGTGACCTCCCGGGAGCAGCAGGTCAAAACTCCCGTGCTG	FFFFFFFFFFFFFFFFFFFFFFFFFF:FFFFFFFFFFFFFFFFFFFFFFFF:F,F:FFF:FFFFFFFFFFFFF:FFFFFFFFF	NH:i:1	HI:i:1	AS:i:74	nM:i:0	NM:i:0	MD:Z:81	jM:B:c,0	jI:B:i,144,196	DG:Z:RN7SL,RN7SL,4	NG:i:4
A00208:119:HNYGGDRXX:2:2244:1551:32017	0	RN7SL	108	255	1S70M21N12M	*	0	0	TCTAAGTTCGGCATCAATATGGTGACCTCCCGGGAGCGGGGGACCACCAGGTTGCCTAAGGAGGGGTGAACCAGGTCAAAACT	FFF:FFFFFFFFFF:FFFFFFFF,FFF:FFFFFFFFFFFFFFFFFFFFFFFFFFFF:FFFFFFFFFFFFFFFFFFFFFFFFFF	NH:i:1	HI:i:1	AS:i:75	nM:i:0	NM:i:0	MD:Z:82	jM:B:c,0	jI:B:i,178,198	DG:Z:RN7SL,RN7SL,4	NG:i:4
A00208:119:HNYGGDRXX:2:2136:13250:29074	0	RN7SL	87	255	3S68M43N12M	*	0	0	TTTTATGCCGATCGGGTGTCCGCACTAAGTTCGGCATCAATATGGTGACCTCCCGGGAGCGGGGGACCACCGCAGGTCAAAAC	FFFFFFFFFFFFFFFFFFFFFFFFFFFFFFFFFFFFFFFFFFFFFFFFFFF:FFFFFFFFFFFFFFFFFFFFFFFFFFFFFFF	NH:i:1	HI:i:1	AS:i:73	nM:i:0	NM:i:0	MD:Z:80	jM:B:c,0	jI:B:i,155,197	DG:Z:RN7SL,RN7SL,4	NG:i:4
A00208:119:HNYGGDRXX:2:2156:22046:28526	0	RN7SL	122	255	2S31M46N50M	*	0	0	AAAATATGGTGACCTCCCGGGAGCGGGGGACCACAGGTCAAAACTCCCGTGCTGATCAGTAGTGGGATCGCGCCTGTGAATAG	FFFFFFFFFFFFFFFFFFFFFFFFFFFFFFFFFFFFFFFFFFFFFFFFFFFFFFFFFFFFFFFFFFFFFFFFFFFFFFF:FFF	NH:i:1	HI:i:1	AS:i:74	nM:i:0	NM:i:0	MD:Z:81	jM:B:c,0	jI:B:i,153,198	DG:Z:RN7SL,RN7SL,4	NG:i:4
A00208:119:HNYGGDRXX:2:2138:12481:15937	0	RN7SL	123	255	2S31M45N50M	*	0	0	ATATATGGTGACCTCCCGGGAGCGGGGGACCACCAGGTCAAAACTCCCGTGCTGATCAGTAGTGGGATCGCGCCTGTGAATAG	FFFFFFFFFFFFFFFFFFFFFFFFFFFFFFFFFFFFFFFFFFFFFFFFFFFFFFFFFFFFFFFFFFFFFFFFFFFFFFFFFFF	NH:i:1	HI:i:1	AS:i:74	nM:i:0	NM:i:0	MD:Z:81	jM:B:c,0	jI:B:i,154,198	DG:Z:RN7SL,RN7SL,4	NG:i:4
A00208:119:HNYGGDRXX:2:2138:14199:12493	0	RN7SL	123	255	2S31M45N50M	*	0	0	ATATATGGTGACCTCCCGGGAGCGGGGGACCACCAGGTCAAAACTCCCGTGCTGATCAGTCGTGGGATCGCGCCTGTGAATAG	,FFFFFFFFFFFFFFFFFFFFFFFFFFFFFFFFF:FFFFF:FFFFF:FFFFFFFFFFFFF,FFFFFFFFFFFF:FFFFFFF,F	NH:i:1	HI:i:1	AS:i:72	nM:i:1	NM:i:1	MD:Z:58A22	jM:B:c,0	jI:B:i,154,198	DG:Z:RN7SL,RN7SL,4	NG:i:4
A00208:119:HNYGGDRXX:2:2257:17173:2143	0	RN7SL	93	255	57M55N23M	*	0	0	GATCGGGTGTCCGCACTAAGTTCGGCATCAATATGGTGACCTCCCGGGAGCGGGGGAAAAACTCCCGTGCTGATCAGTAG	FFFFFFFF:FFFFFFFFFFFFFFFFFFFFFFFFFFFFFFFFFFFFFFFFFFFFF:FFFFFFFFFFFFFFFFFFFFFFFFF	NH:i:1	HI:i:1	AS:i:51	nM:i:0	NM:i:0	MD:Z:57	jM:B:c,-1	jI:B:i,-1	DG:Z:RN7SL,RN7SL,4	NG:i:4
A00208:119:HNYGGDRXX:2:2164:28339:12305	2048	RN7SL	108	255	34M63N45M	*	0	0	CTAAGTTCGGCATCAATATGGTGACCTCCCGGGAAAAACTCCCGTGCTGATCATTAGTGGGATCGCGCCTGTGAATAGC	FFFFFFFFF,FFFFFFFFFFFFFFFFFFF::FFFFFFFFFFFFFFFFFF:FFFFFF:F:FFFFF:FFFFFF::FFFFFF	NH:i:1	HI:i:1	AS:i:29	nM:i:0	NM:i:0	MD:Z:34	jM:B:c,-1	jI:B:i,-1	DG:Z:RN7SL,RN7SL,4	NG:i:4
A00208:119:HNYGGDRXX:2:2164:27642:11036	2048	RN7SL	108	255	34M63N45M	*	0	0	CTAAGTTCGGCATCAATATGGTGACCTCCCGGGAAAAACTCCCGTGCTGATCATTAGTGGGATCGCGCCTGTGAATAGC	FFFFFFFFF::FFFFFFFFF:FFFFFFFFFF:FFFFFFFFFFFFFFFFFFFFFFFFFFFFFFFFFF:FFFFFFFFFFFF	NH:i:1	HI:i:1	AS:i:29	nM:i:0	NM:i:0	MD:Z:34	jM:B:c,-1	jI:B:i,-1	DG:Z:RN7SL,RN7SL,4	NG:i:4
A00208:119:HNYGGDRXX:2:2166:6641:21104	2048	RN7SL	108	255	34M63N45M	*	0	0	CTAAGTTCGGCATCAATATGGTGACCTCCCGGGAAAAACTCCCGTGCTGATCAGTAGTGGGATCGCGCCTGTGAATAGC	FFFFFFFFFFFFFFFFFFFFFFFFFFFFFFFFFFFFFFFFFFFFFFFFFFFFFFFFFFFFF:FFFFFFF:FFFFFFFFF	NH:i:1	HI:i:1	AS:i:29	nM:i:0	NM:i:0	MD:Z:34	jM:B:c,-1	jI:B:i,-1	DG:Z:RN7SL,RN7SL,4	NG:i:4
A00208:119:HNYGGDRXX:2:2277:29125:17707	0	RN7SL	104	255	53M49N28M	*	0	0	CGCACTGAGTTCGGCATCAATATGGTGACCTCCCGGGAGCGGGGGACCACCAGAACCCCCCGTGCTGATCAGTAGTGGGAT	FFFF:FFFFFFF:FFFFFF:FFFFFFFFFFFFFFFFFFFFFFFFFFFFFFFFFFFFFFFFFFFFFFFFFFF:FFFFFFFFF	NH:i:1	HI:i:1	AS:i:45	nM:i:1	NM:i:1	MD:Z:6A46	jM:B:c,-1	jI:B:i,-1	DG:Z:RN7SL,RN7SL,4	NG:i:4
A00208:119:HNYGGDRXX:2:2155:8314:24283	0	RN7SL	93	255	4S62M51N17M	*	0	0	TTTTGATCGGGTGTCCGCACTAAGTTCGGCATCAATATGGTGACCTCCCGGGAGCGGGGGACCACCAAACTCCCGTGCTGATC	FFFFFFFFFFFFFFFFFFFFFFFFFFFFFFFFFFFFFFFFFFFFFFFFFFFFFFFFFFFFFFFFFFFFFFFFFFFFFFFFFFF	NH:i:1	HI:i:1	AS:i:72	nM:i:0	NM:i:0	MD:Z:79	jM:B:c,0	jI:B:i,155,205	DG:Z:RN7SL,RN7SL,4	NG:i:4
A00208:119:HNYGGDRXX:2:2164:27760:11490	2048	RN7SL	108	255	34M63N45M	*	0	0	CTAAGTTCGGCATCAATATGGTGACCTCCCGGGAAAAACTCCCGTGCTGATCATTAGTGGGATCGCGCCTGTGAATAGC	FFFF,FFFFFFFFFFFFFFFFFFFFFFFFFFFFFFFFFFFFFFFFFFFFFFFFFFFFFFFF,FFFFFFFFFFFFFFFFF	NH:i:1	HI:i:1	AS:i:29	nM:i:0	NM:i:0	MD:Z:34	jM:B:c,-1	jI:B:i,-1	DG:Z:RN7SL,RN7SL,4	NG:i:4
A00208:119:HNYGGDRXX:2:2231:26693:6731	0	RN7SL	120	255	3S32M54N30M	*	0	0	TTTTCAATATGGTGACCTCCCGGGAGCGGGGGACCAAACTCCCGTGCTGATCAGTAGTGGGATCG	FFFFFFFFFFFFFFFFFFFFFFFFFFFFFFFFFFFFFFFFFFF:FFF:FFFFFFFFFFFFFFFFF	NH:i:1	HI:i:1	AS:i:55	nM:i:0	NM:i:0	MD:Z:62	jM:B:c,0	jI:B:i,152,205	DG:Z:RN7SL,RN7SL,4	NG:i:4
A00208:119:HNYGGDRXX:2:2163:7166:29340	2048	RN7SL	108	255	34M63N45M	*	0	0	CTAAGTTCGGCATCAATATGGTGACCTCCCGGGAAAAACTCCCGTGCTGATCAGTAGTGGGATCGCGCCTGTGAATAGC	FFFFFFFFF:FFFFFFFFFFFFFFFFFFFFFFFFFFFFFFFFFFFFFFFFFFFFFFFFFFFFFFFFFFFFFFFFFFF,F	NH:i:1	HI:i:1	AS:i:29	nM:i:0	NM:i:0	MD:Z:34	jM:B:c,-1	jI:B:i,-1	DG:Z:RN7SL,RN7SL,4	NG:i:4
A00208:119:HNYGGDRXX:2:2142:17779:7889	2048	RN7SL	108	255	34M63N45M	*	0	0	CTAAGTTCGGCATCAATATGGTGACCTCCCGGGAAAAACTCCCGTGCTGATCAGTAGTGGGATCGCGCCTGTGAATAGC	FFFFFFFFFFFFFFF:FFFFFFFFFFFFFFFFFFFFFFFFFFFFFFFFFFFFFFFFFFFFFFFFFFFFFFFFFFFFFFF	NH:i:1	HI:i:1	AS:i:29	nM:i:0	NM:i:0	MD:Z:34	jM:B:c,-1	jI:B:i,-1	DG:Z:RN7SL,RN7SL,4	NG:i:4
A00208:119:HNYGGDRXX:2:2102:10981:30968	0	RN7SL	97	255	56M53N24M	*	0	0	GGGTGTCCGCACTAAGTTCGGCATCAATATGGTGACCTCCCGGGAGCGGGGGACCAAAACTCCCGTGCTGATCAGTAGTG	FFFFFFFFFFFFFFFFFFFFFFFFFFFFFFFFFFFFFFFFFFFFFFFFFFFFFFFFFFFFFFFFFFFFFFFFFFFFFFFF	NH:i:1	HI:i:1	AS:i:50	nM:i:0	NM:i:0	MD:Z:56	jM:B:c,-1	jI:B:i,-1	DG:Z:RN7SL,RN7SL,4	NG:i:4
A00208:119:HNYGGDRXX:2:2173:26078:34037	0	RN7SL	107	255	4S48M51N31M	*	0	0	TTTTACTAAGTTCGGCATCAATATGGTGACCTCCCGGGAGCGGGGGACCACCAAACTCCCGTGCTGATCAGTAGTGGGATCGC	FFFFFFFFFFFFFFFFFFFFFFFFFFFFFFFFFFFFFFFFFFFFFFFFFFFFFFFFFFFFFFFFFFFFFFFFFFFFFFFFFFF	NH:i:1	HI:i:1	AS:i:72	nM:i:0	NM:i:0	MD:Z:79	jM:B:c,0	jI:B:i,155,205	DG:Z:RN7SL,RN7SL,4	NG:i:4
A00208:119:HNYGGDRXX:2:2158:29017:28792	0	RN7SL	61	255	2S32M25N23M	*	0	0	ATTCCAGGAGTTCTGGGCTGTAGTGCGCTATGCCCATCAATATGGTGACCTCCCGGG	FFFFFFFFFFFFFFFFFFFFFFFFFFFFFFFFFFFFFFFFFFFFFFFFFFFFFF,FF	NH:i:1	HI:i:1	AS:i:49	nM:i:0	NM:i:0	MD:Z:55	jM:B:c,0	jI:B:i,93,117	DG:Z:RN7SL,RN7SL,5	NG:i:5
A00208:119:HNYGGDRXX:2:2270:13530:4319	0	RN7SL	60	255	2S37M17N27M	*	0	0	TTGTCCAGGAGTTCTGGGCTGTAGTGCGCTATGCCGATCTCGGCATCAATATGGTGACCTCCCGGG	FFFFFFFFFFFFFF:FFFFFFFFFFFFFFFFFFFFFFFFFFFFFFFFFFFFFFFFFFFFFFFFFFF	NH:i:1	HI:i:1	AS:i:58	nM:i:0	NM:i:0	MD:Z:64	jM:B:c,0	jI:B:i,97,113	DG:Z:RN7SL,RN7SL,5	NG:i:5
A00208:119:HNYGGDRXX:2:2219:8214:6230	0	RN7SL	54	255	4S43M3N36M	*	0	0	TTTTGCTTGAGCCCAGGAGTTCTGGGCTGTAGTGCGCTATGCCGATCTGTCCGCACTAAGTTCGGCATCAATATGGTGACCTC	FFFFFFFFFFFFFFFFFFFFFFFFFFFFFFFFFFFFFFFFFFFFFFFFFFFFFFFFFFFFFFFFFFFFFFFFFFFFFFFFFFF	NH:i:1	HI:i:1	AS:i:71	nM:i:1	NM:i:1	MD:Z:7T71	jM:B:c,0	jI:B:i,97,99	DG:Z:RN7SL,RN7SL,5	NG:i:5
A00208:119:HNYGGDRXX:2:2258:18032:16344	0	RN7SL	69	255	1S34M3N40M8S	*	0	0	TTTCTGGGCTGTAGTGCGCTATGCCGATCGGGTGTCACTAAGTTCGGCATCAATATGGTGACCTCCCGAGATCGGAAGAGCGG	FFFFFFFFFFFFFFFFF:FFFFFFFFFFF,:FFFFFFFFFFFFFFFFFF:FFFFFFFFFFFF:FFFFFFFFFFFFFFFFF:FF	NH:i:1	HI:i:1	AS:i:64	nM:i:2	NM:i:2	MD:Z:67G2G3	jM:B:c,0	jI:B:i,103,105	DG:Z:RN7SL,RN7SL,5	NG:i:5
A00208:119:HNYGGDRXX:2:2269:3088:16767	0	RN7SL	44	255	4S56M14N23M	*	0	0	TTTTCTGGAGGATCGCTTGAGTCCAGGAGTTCTGGGCTGTAGTGCGCTATGCCGATCGGGTCGGCATCAATATGGTGACCTCC	FFFFFFFFFFFFFFFFFFFFFFFFFFFFFFFFFFFFFFFFFFFFFFFFFFFFFFFFFFFFFFFFFFFFFFFFFFFFFFFFFFF	NH:i:1	HI:i:1	AS:i:72	nM:i:0	NM:i:0	MD:Z:79	jM:B:c,0	jI:B:i,100,113	DG:Z:RN7SL,RN7SL,5	NG:i:5
A00208:119:HNYGGDRXX:2:2225:16685:29450	2048	RN7SL	66	255	27M8N56M	*	0	0	GAGTTCTGGGCTGTAGTGCGCTATGCCGTCCGCACTAAGTTCGGCATCAATATGGTGACCTCCCGGGAGCGGGGGACCACCAG	FFFFFFFFFFFFFFFFFFFFF:FFFFFFFFFFFFFFFFFFFFFFFFFFFFFFFFFFFFFFFFFFFFFFFFFFFFFFFFFFFFF	NH:i:1	HI:i:1	AS:i:22	nM:i:0	NM:i:0	MD:Z:27	jM:B:c,-1	jI:B:i,-1	DG:Z:RN7SL,RN7SL,5	NG:i:5
A00208:119:HNYGGDRXX:2:2230:15429:35571	0	RN7SL	70	255	23M25N37M	*	0	0	TCTGGGCTGTAGTGCGCTATGCCCATCAATATGGTGACCTCCCGGGAGCGGGGGACCACC	FFFFFFFFFFFFFFFFFFFFFFFFFFFFFFFFFFFFFFFFFFFFFFFFFFFFFFFFFFFF	NH:i:1	HI:i:1	AS:i:54	nM:i:0	NM:i:0	MD:Z:60	jM:B:c,0	jI:B:i,93,117	DG:Z:RN7SL,RN7SL,5	NG:i:5
A00208:119:HNYGGDRXX:2:2152:10149:19507	0	RN7SL	65	255	3S32M9N42M6S	*	0	0	TTCGGAGTTCTGGGCTGTAGTGCGCTATGCCGATCCACTAAGTTCGGCATCAATATGGTGACCTCCCGGGAGCGGGGAGATCG	FFFFFFFFFFFFFFFFFFFFFFFFFFFFFFFFFFFFFFFFFFFFFFFFFFFFFFFFFFFFFFFFFFFFFFFFFFFFFFFFFFF	NH:i:1	HI:i:1	AS:i:68	nM:i:0	NM:i:0	MD:Z:74	jM:B:c,0	jI:B:i,97,105	DG:Z:RN7SL,RN7SL,5	NG:i:5
A00208:119:HNYGGDRXX:2:2175:14868:18630	0	RN7SL	69	255	2S40M20N41M	*	0	0	TTTTCTGGGCTGTAGTGCGCTATGCCGATCGGGTGTCCGCACTGACCTCCCGGGAGCGGGGGACCACCAGGTTGCCTAAGGAG	FFFFFFFFFFFFFFFFFFFFFFFFFFFFFFFFFFFFFFFFFFFFFFFFFFFFFFFFFFFFFFFFFFFFFFFFFFFFFFFFFFF	NH:i:1	HI:i:1	AS:i:74	nM:i:0	NM:i:0	MD:Z:81	jM:B:c,0	jI:B:i,109,128	DG:Z:RN7SL,RN7SL,5	NG:i:5
A00208:119:HNYGGDRXX:2:2145:12933:31720	0	RN7SL	47	255	2S28M17N53M	*	0	0	TTGAGGATCGCTTGAGTCCAGGAGTTCTGGCGATCGGGTGTCCGCACTAAGTTCGGCATCAATATGGTGACCTCCCGGGAGCG	FF:FFFFFFFFFFFFFFFFFFFF:FFFFFFFFFFFFFFFFFFFFFFFFFFFFFFFFFFFFFFFFFFFFFFFFFFFFFFFFFFF	NH:i:1	HI:i:1	AS:i:74	nM:i:0	NM:i:0	MD:Z:81	jM:B:c,0	jI:B:i,75,91	DG:Z:RN7SL,RN7SL,5	NG:i:5
A00208:119:HNYGGDRXX:2:2111:14425:23375	2048	RN7SL	48	255	35M9N45M	*	0	0	AGGATCGCTTGAGTCCAGGAGTTCTGGGCTGTAGTCGATCGGGTGTCCGCACTAAGTTCGGCATCAATATGGTGACCTCC	FFFFFFFFFFFFFFFFFFFFFFFFFFFFFFFFFFFFFFFFFFFFFFFFFFFFFFFFFFFFFFFFFFFFF:FFFFFFFFFF	NH:i:1	HI:i:1	AS:i:30	nM:i:0	NM:i:0	MD:Z:35	jM:B:c,-1	jI:B:i,-1	DG:Z:RN7SL,RN7SL,5	NG:i:5
A00208:119:HNYGGDRXX:2:2121:6605:12085	0	RN7SL	17	255	1S44M3N38M	*	0	0	TTAGTCCCAGCTACTCGGGAGGCTGAGGCTGGAGGATCGCTTGAGAGGAGTTCTGGGCTGTAGTGCGCTATGCCGATCGGGTG	FFFF:FFFFFFFFFFFFFFFFFFFFFFFFFFFFFFFFFFFFFFFFF:FFFFFFFF::FFFFFFF:FFFFFFFF,FF,FFFFFF	NH:i:1	HI:i:1	AS:i:76	nM:i:0	NM:i:0	MD:Z:82	jM:B:c,0	jI:B:i,61,63	DG:Z:RN7SL,RN7SL,6	NG:i:3
A00208:119:HNYGGDRXX:2:2163:8820:21339	0	RN7SL	1	255	9S29M6N36M9S	*	0	0	TTCCGGGCGCGGTGGCGCGTGCCTGTAGTCCCAGCTACGGCTGAGGCTGGAGGATCGCTTGAGTCCAGGAGTTCAGATCGGAA	FFFFFFFFFFFFFFFFFFFFFFFFFFFFFFFFFFFFFFFFFFFFFFFFFFFFFFFFFFFFFFFFFFFFFFFFFFFFFFFFFFF	NH:i:1	HI:i:1	AS:i:59	nM:i:0	NM:i:0	MD:Z:65	jM:B:c,0	jI:B:i,30,35	DG:Z:RN7SL,RN7SL,6	NG:i:3
A00208:119:HNYGGDRXX:2:2202:31801:1986	0	RN7SL	1	255	12S43M16N28M	*	0	0	TTTTGCCGGGCGCGGTGGCGCGTGCCTGTAGTCCCAGCTACTCGGGAGGCTGAGGGTCCAGGAGTTCTGGGCTGTAGTGCGCT	FFFFFFFFFFFFFFFFFFFFFFFFFFFFFFFFFFFFFFFFFFFFFFFFFFFFFFFFFFFFFFFFFFFFFFFFFFFFFFFFFFF	NH:i:1	HI:i:1	AS:i:65	nM:i:0	NM:i:0	MD:Z:71	jM:B:c,0	jI:B:i,44,59	DG:Z:RN7SL,RN7SL,6	NG:i:3
A00208:119:HNYGGDRXX:2:2102:12346:7247	0	RN7SL	1	255	11S28M34N44M	*	0	0	TTCGCCGGGCGCGGTGGCGCGTGCCTGTAGTCCCAGCTACAGGAGTTCTGGGCTGTAGTGCGCTATGCCGATCGGGTGTCCGC	FFFFFFFFFFFFFFFFFFFFFFFFFFFFFFFFFFFFFFFFFFFFFFFFFFFFFFFFFFFFFFFFFFFFFFFFFFFFFFFFFFF	NH:i:1	HI:i:1	AS:i:65	nM:i:0	NM:i:0	MD:Z:72	jM:B:c,0	jI:B:i,29,62	DG:Z:RN7SL,RN7SL,6	NG:i:3
A00208:119:HNYGGDRXX:2:2173:12463:24831	0	RN7SL	1	255	10S23M24N40M10S	*	0	0	CTGCCGGGCGCGGTGGCGCGTGCCTGTAGTCCCAGGATCGCTTGAGTCCAGGAGTTCTGGGCTGTAGTGCGCTTAGATCGGAA	FFFFFFFFFFFFFFFFFFFFFFFF:FFFFFFFFFFFFFFFFFFFFFFFFFFFFFFFFFFFFFFFFFFFFFFFFFFFFFFFFFF	NH:i:1	HI:i:1	AS:i:57	nM:i:0	NM:i:0	MD:Z:63	jM:B:c,0	jI:B:i,24,47	DG:Z:RN7SL,RN7SL,6	NG:i:3
A00208:119:HNYGGDRXX:2:2202:32325:1579	0	RN7SL	1	255	12S43M16N28M	*	0	0	TTTTGCCGGGCGCGGTGGCGCGTGCCTGTAGTCCCAGCTACTCGGGAGGCTGAGGGTCCAGGAGTTCTGGGCTGTAGTGCGCT	FFFFFFFFFFFFFF:FFFFFFFFFF:FFFFFFFFFFFFFFFFFFFFFFFFFFFFFF:FFFFFFFFFFFFFFFFFFFFFFFFFF	NH:i:1	HI:i:1	AS:i:65	nM:i:0	NM:i:0	MD:Z:71	jM:B:c,0	jI:B:i,44,59	DG:Z:RN7SL,RN7SL,6	NG:i:3
A00208:119:HNYGGDRXX:2:2217:18475:10441	0	RN7SL	1	255	10S31M3N42M	*	0	0	TCGCCGGGCGCGGTGGCGCGTGCCTGTAGTCCCAGCTACTCAGGCTGAGGCTGGAGGATCGCTTGAGTCCAGGAGTTCTGGGC	FFFFFFFFFFFFFFFFFFFFFFFFFFFFFFFFFFFFFFFFFFFFFFFFFFFFFFFFFFFFFFFFF:FFFF,FFFFFFFFFFFF	NH:i:1	HI:i:1	AS:i:67	nM:i:0	NM:i:0	MD:Z:73	jM:B:c,0	jI:B:i,32,34	DG:Z:RN7SL,RN7SL,6	NG:i:3
A00208:119:HNYGGDRXX:2:2171:31042:25285	0	RN7SL	17	255	2S40M4N16M	*	0	0	TTTAGTCCCAGCTACTCGGGAGGCTGAGGCTGGAGGATCGCTTCCAGGAGTTCTGGGC	FFFFFFFFFFFFFFFFFFFFFFFFFFFFFFFFFFFFFFFFFFFFFFFFFFFFFFFFFF	NH:i:1	HI:i:1	AS:i:50	nM:i:0	NM:i:0	MD:Z:56	jM:B:c,0	jI:B:i,57,60	DG:Z:RN7SL,RN7SL,6	NG:i:3
A00208:119:HNYGGDRXX:2:2156:24569:22529	0	RN7SL	1	255	9S24M23N31M	*	0	0	AGCCGGGCGCGGTGGCGCGTGCCTGTAGTCCCAAGGATCGCTTGAGTCCAGGAGTTCTGGGCTG	FFFFFFFFF:FFFFFFFFFFFFFFFFF:FFFFFFFFFFFFFFFFFFFFFFFFFFFFFFF:FFFF	NH:i:1	HI:i:1	AS:i:49	nM:i:0	NM:i:0	MD:Z:55	jM:B:c,0	jI:B:i,25,47	DG:Z:RN7SL,RN7SL,6	NG:i:3
A00208:119:HNYGGDRXX:2:2275:16134:29810	0	RN7SL	46	255	13S40M126N30M	*	0	0	ACTCAACAGGGGGGGAGGATCGCTTGAGCCCAGGAGTTCTGGGCTGTAGTGCGCCGTGCTGATCAGTAGTGGGATCGCGCCTG	FFFFFFFFFFFFFFFFFFFFFFFFFFFFFFFFFFFFFFFFFFFFFFFFFFFFFFFFF:FFFFFFFFFFFFFFFFFFFFFFFFF	NH:i:1	HI:i:1	AS:i:60	nM:i:1	NM:i:1	MD:Z:15T54	jM:B:c,0	jI:B:i,86,211	DG:Z:RN7SL,RN7SL,7	NG:i:6
A00208:119:HNYGGDRXX:2:2123:29821:4570	0	RN7SL	1	255	10S54M156N19M	*	0	0	TCGCCGGGCGCGGTGGCGCGTGCCTGTAGTCCCAGCTACTCGGGAGGCTGAGGCTGGAGGATCGCCCGTGCTGATCAGTAGTG	FF,FFF:F::F,F:,:F,FFFFFF::F,FFF,FFFF::F,F,F,FF,FFFFF,F:FFFF:FFFFFFFFFFFFFFFFFFFFFFF	NH:i:1	HI:i:1	AS:i:65	nM:i:0	NM:i:0	MD:Z:73	jM:B:c,0	jI:B:i,55,210	DG:Z:RN7SL,RN7SL,7	NG:i:6
A00208:119:HNYGGDRXX:2:2157:19994:29763	0	RN7SL	46	255	4S39M113N40M	*	0	0	CTTCGGAGGATCGCTTGAGTCCAGGAGTTCTGGGCTGTAGTGCGCAGGTCAAAACTCCCGTGCTGATCAGTAGTGGGATCGCG	FFFFFFFFFFFFFFFFF:FFFFFFFFFFFFFFFFFFFFFFFFFFFFFFFFFFFFFFFFFFFFFFFFFFFFFFFFFFFFFFFFF	NH:i:1	HI:i:1	AS:i:71	nM:i:0	NM:i:0	MD:Z:79	jM:B:c,0	jI:B:i,85,197	DG:Z:RN7SL,RN7SL,7	NG:i:6
A00208:119:HNYGGDRXX:2:2157:19587:30217	0	RN7SL	46	255	4S39M113N40M	*	0	0	CTTCGGAGGATCGCTTGAGTCCAGGAGTTCTGGGCTGTAGTGCGCAGGTCAAAACTCCCGTGCTGATCAGTAGTGGGATCGCG	FFFFFFFFFFFFFFFFFFFFFFFFFFFFFFFFFFFFFFFFFFFFFFFFFFFFFFFFFFFFFFFFFFFFFFFFFFFFFFFFFFF	NH:i:1	HI:i:1	AS:i:71	nM:i:0	NM:i:0	MD:Z:79	jM:B:c,0	jI:B:i,85,197	DG:Z:RN7SL,RN7SL,7	NG:i:6
A00208:119:HNYGGDRXX:2:2274:18005:27633	0	RN7SL	43	255	4S43M118N36M	*	0	0	TTTTGCTGGAGGATCGCTTGAGTCCAGGAGTTCTGGGCTGTAGTGCGCAAAACTCCCGTGCTGATCAGTAGTGGGATCGCGCC	F::FFFFFFFF:FFFFFFFFF::,FFFFFFFFFFFFFFFF:FFF:FFFFFFFF:FFF:F,FF,F:FFF:FFFFFFFFF,F,FF	NH:i:1	HI:i:1	AS:i:71	nM:i:0	NM:i:0	MD:Z:79	jM:B:c,0	jI:B:i,86,203	DG:Z:RN7SL,RN7SL,7	NG:i:6
A00208:119:HNYGGDRXX:2:2157:19587:29747	0	RN7SL	46	255	4S39M113N40M	*	0	0	CTTCGGAGGATCGCTTGAGTCCAGGAGTTCTGGGCTGTAGTGCGCAGGTCAAAACTCCCGTGCTGATCAGTAGTGGGATCGCG	FFFFFFFFFFFFFFFFFFFFFF:FFFF:FFFFFFFFFFFFFFF:FFFFFFFFFFFFFFFFFFFFFFFFFFFFFFFFFFFFFFF	NH:i:1	HI:i:1	AS:i:71	nM:i:0	NM:i:0	MD:Z:79	jM:B:c,0	jI:B:i,85,197	DG:Z:RN7SL,RN7SL,7	NG:i:6
A00208:119:HNYGGDRXX:2:2245:11822:9345	0	RN7SL	25	255	4S62M119N17M	*	0	0	TACTGCTACTCGGGAGGCTGAGGTGGGAGGATCGCTTGAGCCCAGGAGTTCTGGGCTGTAGTGCGCAAACTCCCGTGCTGATC	FFFFFFFFFFFFFFFFFFFFFFFFFFFFFFFFFFFFFFFFFFFFFFFFFFFFFFFFFFFFFFFFFFFFFFFFFFFFFFFFFFF	NH:i:1	HI:i:1	AS:i:65	nM:i:3	NM:i:3	MD:Z:19C0T15T42	jM:B:c,0	jI:B:i,87,205	DG:Z:RN7SL,RN7SL,7	NG:i:6
A00208:119:HNYGGDRXX:2:2124:15302:31563	0	RN7SL	1	255	11S30M110N42M	*	0	0	TTTGCCGGGCGCGGTGGCGCGTGCCTGTAGTCCCAGCTACTAGCGGGGGACCACCAGGTTGCCTAAGGAGGGGTGAACCGGCC	FFFFFFFFFFFFFFFFFFFFFFFFFFFFFFFFFFFFFFFFFFFFFFFFFFFFFFFFFFFFFFFFFFFFFFFF:FFF,FFFFFF	NH:i:1	HI:i:1	AS:i:64	nM:i:0	NM:i:0	MD:Z:72	jM:B:c,0	jI:B:i,31,140	DG:Z:RN7SL,RN7SL,8	NG:i:7
A00208:119:HNYGGDRXX:2:2124:15691:31704	0	RN7SL	1	255	11S30M110N42M	*	0	0	TTTGCCGGGCGCGGTGGCGCGTGCCTGTAGTCCCAGCTACTAGCGGGGGACCACCAGGTTGCCTAAGGAGGGGTGAACCGGCC	FFFFFFFFFFFFFFFFFFFFFFFFFFFFFFFFFFFFFFFFFFFFFFFFFFFFFFFFFFFFFFFFFFFFFFFFFFFF:FFFFFF	NH:i:1	HI:i:1	AS:i:64	nM:i:0	NM:i:0	MD:Z:72	jM:B:c,0	jI:B:i,31,140	DG:Z:RN7SL,RN7SL,8	NG:i:7
A00208:119:HNYGGDRXX:2:2150:19551:24236	0	RN7SL	1	255	10S30M108N31M12S	*	0	0	ACGCCGGGCGCGGTGGCGCGTGCCTGTAGTCCCAGCTACTGGAGCGGGGGACCACCAGGTTGCCTAAGGAGATCGGAAGAGCG	FFFFFFFFFFFFFFFFFFFFFFFFFFFFFFFFFFFFF:FFFFFFFFFFFFFFFFFFFFFFFFFFFFFFFFFFFFFFF:FFFFF	NH:i:1	HI:i:1	AS:i:54	nM:i:0	NM:i:0	MD:Z:61	jM:B:c,0	jI:B:i,31,138	DG:Z:RN7SL,RN7SL,8	NG:i:7
A00208:119:HNYGGDRXX:2:2257:9408:3850	0	RN7SL	1	255	9S30M110N31M13S	*	0	0	TTTCGGGCGCGGTGGCGCGTGCCTGTAGTCCCAGCTACTAGCGGGGGACCACCAGGTTGCCTAAGGAGGGAGATCGGAAGAGC	FFFFFFFFFFFFFFFFFFFFFFFFFFFFFFFFFFFFFFFFFFFFFFFFFFFFFFF:FFFFFFFFFFFFFFFFFFFFFF:FFFF	NH:i:1	HI:i:1	AS:i:54	nM:i:0	NM:i:0	MD:Z:61	jM:B:c,0	jI:B:i,31,140	DG:Z:RN7SL,RN7SL,8	NG:i:7
A00208:119:HNYGGDRXX:2:2133:5810:17159	0	RN7SL	1	255	10S34M75N38M1S	*	0	0	ATGCCGGGCGCGGTGGCGCGTGCCTGTAGTCCCAGCTACTCGGGAAGTTCGGCATCAATATGGTGACCTCCCGGGAGCGGGGA	FFFFFFFFFFFFFFFFFFFFFFFFFF,FFFFFFFFFF:FFFFFF:FFFFFFFFFFFF::F,FFFFFFFFFFFFFFFFFFFFFF	NH:i:1	HI:i:1	AS:i:65	nM:i:0	NM:i:0	MD:Z:72	jM:B:c,0	jI:B:i,35,109	DG:Z:RN7SL,RN7SL,8	NG:i:7
A00208:119:HNYGGDRXX:2:2265:8766:3114	0	RN7SL	1	255	11S23M94N39M10S	*	0	0	TATGCCGGGCGCGGTGGCGCGTGCCTGTAGTCCCCATCAATATGGTGACCTCCCGGGAGCGGGGGACCACCAGATCGGAAGAG	FFFFFFFFFFFFFFFFFFFFFFFFFFFF:FFFFFFFFFFFFFFFFFFFFFFFFFFFFFFFFFFFF:FF:FFFFFFFFFFFFFF	NH:i:1	HI:i:1	AS:i:55	nM:i:0	NM:i:0	MD:Z:62	jM:B:c,0	jI:B:i,24,117	DG:Z:RN7SL,RN7SL,8	NG:i:7
A00208:119:HNYGGDRXX:2:2165:29469:10786	0	RN7SL	141	255	30M54N22M	*	0	0	AGCGGGGGACCACCAGGTTGCCTAAGGAGGTAGTGGGATCGCGCCTGTGAAT	:FFFFFFFFFFFFFFFFFFFFFFFFFFFFFFFFFFFFFFFFFFFFFFFFFFF	NH:i:1	HI:i:1	AS:i:25	nM:i:0	NM:i:0	MD:Z:30	jM:B:c,-1	jI:B:i,-1	DG:Z:RN7SL,RN7SL,9	NG:i:8
A00208:119:HNYGGDRXX:2:2165:28194:12555	0	RN7SL	141	255	30M54N22M	*	0	0	AGCGGGGGACCACCAGGTTGCCTAAGGAGGTAGTGGGATCGCGCCTGTGAAT	FFFFFFFFFFFFFFFFFFF:FFFFFFFFFFFFFF:FFFFFFFFFFFFFFFFF	NH:i:1	HI:i:1	AS:i:25	nM:i:0	NM:i:0	MD:Z:30	jM:B:c,-1	jI:B:i,-1	DG:Z:RN7SL,RN7SL,9	NG:i:8
A00208:119:HNYGGDRXX:2:2208:22245:27211	0	RN7SL	141	255	3S41M29N39M	*	0	0	TTTAGCGGGGGACCACCAGGTTGCCTAAGGAGGGGTGAACCGGCCCCGTGCTGATCAGTAGTGGGATCGCGCCTGTGAATAGC	FFFFFFFFFFFFFFFFFFFFFFFFFFFFFFFFFFFFF:FFFFFFFFFFFFFFFFFFFFFFFFFFFFFFFFFFFFFFFFFFFFF	NH:i:1	HI:i:1	AS:i:73	nM:i:0	NM:i:0	MD:Z:80	jM:B:c,0	jI:B:i,182,210	DG:Z:RN7SL,RN7SL,9	NG:i:8
A00208:119:HNYGGDRXX:2:2278:20591:7717	0	RN7SL	121	255	2S34M75N29M	*	0	0	TCCAATATGGTGACCTCCCGGGAGCGGGGGACCACCGGATCGCGCCTGTGAATAGCCACTGCACT	FFFFFFFFFFFFFFFFF:FFFFFFFFFFFFFFFFFFFFFFF:FFFFFFFFFFFFFFFFF,FFFFF	NH:i:1	HI:i:1	AS:i:56	nM:i:0	NM:i:0	MD:Z:63	jM:B:c,0	jI:B:i,155,229	DG:Z:RN7SL,RN7SL,9	NG:i:8
A00208:119:HNYGGDRXX:2:2117:31819:18834	2048	RN7SL	149	255	36M20N45M	*	0	0	ACCACCAGGTTGCCTAAGGAGGGGTGAACCGGCCCAAAAACTCCCGTGCTGATCAGTAGTGGGATCGCGCCTGTGAATAGC	FFFFFFFFFFFFFFFFF:FFFFF:FFFFFFFFFFFFFFFFFFFFFFFFFFFFFFFFFFFFF,FFFFFFFFFFFFFFFFFFF	NH:i:1	HI:i:1	AS:i:31	nM:i:0	NM:i:0	MD:Z:36	jM:B:c,-1	jI:B:i,-1	DG:Z:RN7SL,RN7SL,9	NG:i:8
A00208:119:HNYGGDRXX:2:2163:10646:7623	0	RN7SL	1	255	12S26M201N35M10S	*	0	0	TTTTGCCGGGCGCGGTGGCGCGTGCCTGTAGTCCCAGCTGGGATCGCGCCTGTGAATAGCCACTGCACTCCAGATCGGAAGAG	FFFFFFFFFFFFFFFFFFFFFFFFFFFFFFFFFFFFFFFFFFFFFFFFFFFFFFFFFFFFFFFFFFFFFFFFFFFFFFFFFFF	NH:i:1	HI:i:1	AS:i:53	nM:i:0	NM:i:0	MD:Z:61	jM:B:c,0	jI:B:i,27,227	DG:Z:RN7SL,RN7SL,10	NG:i:9
A00208:119:HNYGGDRXX:2:2231:16721:29575	0	RN7SL	9	255	3S47M175N33M	*	0	0	TTTCGTGCCTGTAGTCCCAGCTACTCGGGAGGCTGAGGCTGGAGGATCGCGATCGCGCCTGTGAATAGCCACTGCACTCCAGC	FFFFFFFFFFFFFFFFFFFFFFFFFFFFFFFFFFFFFFFFFFFFFFFFFFFFFFFFFFFFFFFFFFFFFFFFFFFFFFFFFFF	NH:i:1	HI:i:1	AS:i:72	nM:i:0	NM:i:0	MD:Z:80	jM:B:c,0	jI:B:i,56,230	DG:Z:RN7SL,RN7SL,10	NG:i:9
A00208:119:HNYGGDRXX:2:2276:13720:7592	0	RN7SL	1	255	12S23M168N48M	*	0	0	TTTTGCCGGGCGCGGTGGCGCGTGCCTGTAGTCCCAACGGAGCAGGTCAAAACTCCCGTGCTGATCAGTAGTGGGATCGCGCC	FFFFFFFFFFFFFFFFFFFFFFFFFFFFFFFFFFFFFFFFFFFFFFFFFFFFFFFFFFFFFFFFFFFFFFFFFFFFFFFF:FF	NH:i:1	HI:i:1	AS:i:63	nM:i:0	NM:i:0	MD:Z:71	jM:B:c,0	jI:B:i,24,191	DG:Z:RN7SL,RN7SL,10	NG:i:9
A00208:119:HNYGGDRXX:2:2262:14389:10974	0	RN7SL	1	255	11S63M166N9M	*	0	0	TCGGCCGGGCGCGGTGGCGCGTGCCTGTAGTCCCAGCTACTCGGGAGGCTGAGGCTGGAGGATCGCTTGAGTCCGGATCGCGC	FFFFFFFFFFFFFFFFFFFFFFFFFFFFFFFFFFFFFFFFFFFFFFFFFFFFFFFFFFFFFFFFFFFFFFFFFFFFFFFFFFF	NH:i:1	HI:i:1	AS:i:64	nM:i:0	NM:i:0	MD:Z:72	jM:B:c,0	jI:B:i,64,229	DG:Z:RN7SL,RN7SL,10	NG:i:9
