# Supplementary material for: Chemical reversible crosslinking enables measurement of RNA 3D distances and alternative conformations in cells
Source: Nat Commun. 2022 Feb 17;13:911. doi: 10.1038/s41467-022-28602-3 (PMC8854666; doi:10.1038/s41467-022-28602-3)
Supplement: Supplementary file 3 — Source Data [file 41467_2022_28602_MOESM3_ESM.zip › Source Data/Source Data SI/sfig8d/all_RN7SL_genome_crssant/all_RN7SL_SHARC_prigap1_filtered_mod.cliques.t_o0.1_dg.bedpe]

RN7SL	85	115	RN7SL	212	250	RN7SL,RN7SL,0,0.602	304	+	+
RN7SL	87	119	RN7SL	156	196	RN7SL,RN7SL,1,0.338	123	+	+
RN7SL	36	85	RN7SL	250	284	RN7SL,RN7SL,2,0.350	107	+	+
RN7SL	171	209	RN7SL	222	251	RN7SL,RN7SL,3,0.113	45	+	+
RN7SL	108	150	RN7SL	198	226	RN7SL,RN7SL,4,0.087	39	+	+
RN7SL	61	97	RN7SL	106	145	RN7SL,RN7SL,5,0.021	11	+	+
RN7SL	1	32	RN7SL	60	88	RN7SL,RN7SL,6,0.052	9	+	+
RN7SL	46	85	RN7SL	204	238	RN7SL,RN7SL,7,0.017	7	+	+
RN7SL	1	31	RN7SL	140	171	RN7SL,RN7SL,8,0.041	6	+	+
RN7SL	141	171	RN7SL	225	250	RN7SL,RN7SL,9,0.015	5	+	+
RN7SL	1	41	RN7SL	229	251	RN7SL,RN7SL,10,0.016	4	+	+
