# Supplementary material for: Chemical reversible crosslinking enables measurement of RNA 3D distances and alternative conformations in cells
Source: Nat Commun. 2022 Feb 17;13:911. doi: 10.1038/s41467-022-28602-3 (PMC8854666; doi:10.1038/s41467-022-28602-3)
Supplement: Supplementary file 3 — Source Data [file 41467_2022_28602_MOESM3_ESM.zip › Source Data/Source Data SI/sfig8d/all_RN7SL_genome_crssant/all_RN7SL_SHARC_prigap1_filtered_mod.cliques.t_o0.1_DG0.sam]

@HD	VN:1.4	SO:coordinate
@SQ	SN:chr1	LN:248956422
@SQ	SN:chr2	LN:242193529
@SQ	SN:chr3	LN:198295559
@SQ	SN:chr4	LN:190214555
@SQ	SN:chr5	LN:181538259
@SQ	SN:chr6	LN:170805979
@SQ	SN:chr7	LN:159345973
@SQ	SN:chr8	LN:145138636
@SQ	SN:chr9	LN:138394717
@SQ	SN:chr10	LN:133797422
@SQ	SN:chr11	LN:135086622
@SQ	SN:chr12	LN:133275309
@SQ	SN:chr13	LN:114364328
@SQ	SN:chr14	LN:107043718
@SQ	SN:chr15	LN:101991189
@SQ	SN:chr16	LN:90338345
@SQ	SN:chr17	LN:83257441
@SQ	SN:chr18	LN:80373285
@SQ	SN:chr19	LN:58617616
@SQ	SN:chr20	LN:64444167
@SQ	SN:chr21	LN:46709983
@SQ	SN:chr22	LN:50818468
@SQ	SN:chrX	LN:156040895
@SQ	SN:chrY	LN:57227415
@SQ	SN:chrM	LN:16569
@SQ	SN:hs12S	LN:954
@SQ	SN:hs16S	LN:1559
@SQ	SN:hs5S	LN:121
@SQ	SN:hs45S	LN:13357
@SQ	SN:RN7SK	LN:331
@SQ	SN:RN7SL	LN:288
@SQ	SN:hssnRNA	LN:2058
@SQ	SN:RNU7	LN:63
@SQ	SN:RNY	LN:694
@SQ	SN:U3	LN:217
@SQ	SN:U8	LN:136
@SQ	SN:U13	LN:120
@SQ	SN:U14AB	LN:283
@SQ	SN:U17	LN:207
@SQ	SN:229E	LN:27317
@PG	ID:STAR	PN:STAR	VN:2.7.1a	CL:/auto/rcf-proj2/zl2/minjiez/software/STAR-2.7.1a/bin/Linux_x86_64/STAR   --runMode alignReads   --runThreadN 8   --genomeDir /scratch/kongpanl/corona_star_indices/hg38mask14add_229E_staridx   --genomeLoad NoSharedMemory   --readFilesIn /scratch/kongpanl/20201218_corona_NovaSeq/all_min20/229E_gRNA_SHARC_exo.fastq      --outFileNamePrefix 229E_gRNA_SHARC_exo   --outReadsUnmapped Fastx   --outSAMtype BAM   Unsorted   SortedByCoordinate      --outSAMattributes All      --outFilterMultimapNmax 10   --outFilterScoreMinOverLread 0   --scoreGap 0   --scoreGapNoncan 0   --scoreGapGCAG 0   --scoreGapATAC 0   --scoreGenomicLengthLog2scale -1   --alignIntronMin 1   --chimSegmentMin 5   --chimScoreDropMax 80   --chimScoreJunctionNonGTAG 0   --chimJunctionOverhangMin 5   --chimOutType WithinBAM   HardClip      --chimNonchimScoreDropMin 20
@CO	user command line: /auto/rcf-proj2/zl2/minjiez/software/STAR-2.7.1a/bin/Linux_x86_64/STAR --runThreadN 8 --runMode alignReads --genomeDir /scratch/kongpanl/corona_star_indices/hg38mask14add_229E_staridx --readFilesIn /scratch/kongpanl/20201218_corona_NovaSeq/all_min20/229E_gRNA_SHARC_exo.fastq --outFileNamePrefix 229E_gRNA_SHARC_exo --genomeLoad NoSharedMemory --outReadsUnmapped Fastx --outFilterMultimapNmax 10 --outFilterScoreMinOverLread 0 --outSAMattributes All --outSAMtype BAM Unsorted SortedByCoordinate --alignIntronMin 1 --scoreGap 0 --scoreGapNoncan 0 --scoreGapGCAG 0 --scoreGapATAC 0 --scoreGenomicLengthLog2scale -1 --chimOutType WithinBAM HardClip --chimSegmentMin 5 --chimJunctionOverhangMin 5 --chimScoreJunctionNonGTAG 0 --chimScoreDropMax 80 --chimNonchimScoreDropMin 20
A00208:119:HNYGGDRXX:2:2145:29324:32675	0	RN7SL	77	255	1S31M122N51M	*	0	0	TTGTAGTGCGCTATGCCGATCGGGTGTCCGCAGGATCGCGCCTGTGAATAGCCACTGCACTCCAGCCTGGGCAACATAGCGAG	FFFFFFFFFFFFFFFFFFFFFFFFFFFFFFFFFFFFFFFFFFFFFFFFFFFFFFFFFFFFFFFFFFFFFFFFFFFFFFFFFFF	NH:i:1	HI:i:1	AS:i:74	nM:i:0	NM:i:0	MD:Z:82	jM:B:c,0	jI:B:i,108,229	DG:Z:RN7SL,RN7SL,0	NG:i:0
A00208:119:HNYGGDRXX:2:2259:9896:15843	0	RN7SL	77	255	1S30M123N52M	*	0	0	TTGTAGTGCGCTATGCCGATCGGGTGTCCGCGGATCGCGCCTGTGAATAGCCACTGCACTCCAGCCTGGGCAACATAGCGAGA	FFFFFFF:FFFFFFFFFFFFFFFFFFFFFFFFFFFFFFFFFFFFFFFFF:FFFFFFFFFFFFFFFFFFFFFFFFFFFFFFFFF	NH:i:1	HI:i:1	AS:i:74	nM:i:0	NM:i:0	MD:Z:82	jM:B:c,0	jI:B:i,107,229	DG:Z:RN7SL,RN7SL,0	NG:i:0
A00208:119:HNYGGDRXX:2:2173:13051:2394	0	RN7SL	77	255	3S31M122N29M	*	0	0	TTTTGTAGTGCGCTATGCCGATCGGGTGTCCGCAGGATCGCGCCTGTGAATAGCCACTGCACT	FFFFFFFFFFFFFFFFFFFFFFFFFFFFFFFFFFFFFFFFFFFFFFFFFFFFFFFFFFFFFFF	NH:i:1	HI:i:1	AS:i:52	nM:i:0	NM:i:0	MD:Z:60	jM:B:c,0	jI:B:i,108,229	DG:Z:RN7SL,RN7SL,0	NG:i:0
A00208:119:HNYGGDRXX:2:2236:28031:33317	0	RN7SL	77	255	2S31M122N28M	*	0	0	TTTGTAGTGCGCTATGCCGATCGGGTGTCCGCAGGATCGCGCCTGTGAATAGCCACTGCAC	FFFFFFFFFFFFFFFFFFFFFFFFFFFFFFFFFFFFFFFFFFFFFFFFFFFFFFFFFFFFF	NH:i:1	HI:i:1	AS:i:52	nM:i:0	NM:i:0	MD:Z:59	jM:B:c,0	jI:B:i,108,229	DG:Z:RN7SL,RN7SL,0	NG:i:0
A00208:119:HNYGGDRXX:2:2134:27877:35430	0	RN7SL	76	255	30M124N29M	*	0	0	CTGTAGTGCGCTATGCCGATCGGGTGTCCGGGATCGCGCCTGTGAATAGCCACTGCACT	FFFFFFFFFFFFFFFFFFFFFFFFFFFFFFFFFFFFFFFFFFFFFFFFFFFFFFFFFFF	NH:i:1	HI:i:1	AS:i:25	nM:i:0	NM:i:0	MD:Z:30	jM:B:c,-1	jI:B:i,-1	DG:Z:RN7SL,RN7SL,0	NG:i:0
A00208:119:HNYGGDRXX:2:2134:27932:35336	0	RN7SL	76	255	30M124N29M	*	0	0	CTGTAGTGCGCTATGCCGATCGGGTGTCCGGGATCGCGCCTGTGAATAGCCACTGCACT	FFFF:FFFFFFFFFFFFFFFFFFFFFFFFFFFFFFF:FFFFFFFFFFFFFFFFFFFFFF	NH:i:1	HI:i:1	AS:i:25	nM:i:0	NM:i:0	MD:Z:30	jM:B:c,-1	jI:B:i,-1	DG:Z:RN7SL,RN7SL,0	NG:i:0
A00208:119:HNYGGDRXX:2:2148:6831:9878	0	RN7SL	76	255	50M104N33M	*	0	0	CTGTAGTGCGCTATGCCGATCGGGTGTCCGCACTAAGTTCGGCATCAATAGGATCGCGCCTGTGAATAGCCACTGCACTCCAG	FFFFFFFFFFFFFFFFFFFFFFFFFFFFFFFFFFFFFFFF:FFFFFFFFF:FFFF:FFFFFFFFF:FFFFFFFFFFFFFFFFF	NH:i:1	HI:i:1	AS:i:75	nM:i:0	NM:i:0	MD:Z:83	jM:B:c,0	jI:B:i,126,229	DG:Z:RN7SL,RN7SL,0	NG:i:0
A00208:119:HNYGGDRXX:2:2210:24424:26663	0	RN7SL	70	255	2S40M120N27M14S	*	0	0	TCTCTGGGCTGTAGTGCGCTATGCCGATCGGGTGTCCGCACTGGATCGCGCCTGTGAATAGCCACTGCAGATCGGAAGAGCGG	FFFFFFFFFFFFFFFFFFFFFFFFFFFFFFFFFFFFFFFFFFFFFFFFFFFFFFFFFFFFFFFFFFFFFFFFFFFF:FFFFFF	NH:i:1	HI:i:1	AS:i:59	nM:i:0	NM:i:0	MD:Z:67	jM:B:c,0	jI:B:i,110,229	DG:Z:RN7SL,RN7SL,0	NG:i:0
A00208:119:HNYGGDRXX:2:2275:22073:35931	0	RN7SL	99	255	4S47M70N32M	*	0	0	TTTTGTGTCCGCACTAAGTTCGGCATCAATATGGTGACCTCCCGGGAGCGGGCTGATCAGTAGTGGGATCGCGCCTGTGAATA	FFFFFFFFFFFFFFFFFFFFFFFF:FFFFFFFFFFFFFFFFFFFFFFFFFFFFFFFFFFFFFFFFFFFFFFFFFFFFFFFFFF	NH:i:1	HI:i:1	AS:i:72	nM:i:0	NM:i:0	MD:Z:79	jM:B:c,0	jI:B:i,146,215	DG:Z:RN7SL,RN7SL,0	NG:i:0
A00208:119:HNYGGDRXX:2:2109:19840:18975	2048	RN7SL	79	255	28M118N33M	*	0	0	TAGTGCGCTATGCCGATCGGGTGTCCGCTAGTGGGATCGCGCCTGTGAATAGCCACTGCAC	FFFFFFFFFFFFFFFFFFFFFFFFFFFFFFFFFFFFFFFFFFFFFFFFFFFFFFFFFFFFF	NH:i:1	HI:i:1	AS:i:23	nM:i:0	NM:i:0	MD:Z:28	jM:B:c,-1	jI:B:i,-1	DG:Z:RN7SL,RN7SL,0	NG:i:0
A00208:119:HNYGGDRXX:2:2110:23800:22482	0	RN7SL	79	255	2S31M120N26M	*	0	0	TTTAGTGCGCTATGCCGATCGGGTGTCCGCACTGGATCGCGCCTGTGAATAGCCACTGC	FFFFFFFFFFFFFFFFFFFFFFFFFFFFFFFFFFFFFFFFFFFFFFFFFFFFFFFFF:F	NH:i:1	HI:i:1	AS:i:50	nM:i:0	NM:i:0	MD:Z:57	jM:B:c,0	jI:B:i,110,229	DG:Z:RN7SL,RN7SL,0	NG:i:0
A00208:119:HNYGGDRXX:2:2176:6352:6292	0	RN7SL	87	255	2S40M103N27M14S	*	0	0	TTTATGCCGATCGGGTGTCCGCACTAAGTTCGGCATCAATATGGATCGCGCCTGTGAATAGCCACTGCAGATCCGGAAGAGCG	FFFFFFFFFFFFFFFFFFFFFFFFFFFFFFFFFFFFFFFFFFFFFFFFFFFFFFFFFFFFFFFFFFFFF:FFFFFFFFFFFFF	NH:i:1	HI:i:1	AS:i:60	nM:i:0	NM:i:0	MD:Z:67	jM:B:c,0	jI:B:i,127,229	DG:Z:RN7SL,RN7SL,0	NG:i:0
A00208:119:HNYGGDRXX:2:2247:24062:22341	0	RN7SL	82	255	2S36M95N45M	*	0	0	TTTGCGCTATGCCGATCGGGTGTCCGCACTAAGTTCGGCGTGCTGATCAGTAGTGGGATCGCGCCTGTGAATAGCCACTGCAC	FFFFFFFFFFFFFFFFFFFFFFFFFFFFFFFFFFFFFFFFFFFFFFFFFFFFFFFFFFFFFFFFFFFFFFFFFFFFFFFFFFF	NH:i:1	HI:i:1	AS:i:74	nM:i:0	NM:i:0	MD:Z:81	jM:B:c,0	jI:B:i,118,212	DG:Z:RN7SL,RN7SL,0	NG:i:0
A00208:119:HNYGGDRXX:2:2166:29017:29512	2048	RN7SL	80	255	30M90N50M	*	0	0	AGTGCGCTATGCCGATCGGGTGTCCGCACTAGGTCAAAACTCCCGTGCTGATCAGTAGTGGGATCGCGCCTGTGAATAGC	FFFF:FFFFFFFFFFFFFFFFFFFFFFFFFFFFFFFFFFFFFFFFFFFFFFFFFFFFFFFFFFFFFF:FFFFFFFFFFFF	NH:i:1	HI:i:1	AS:i:25	nM:i:0	NM:i:0	MD:Z:30	jM:B:c,-1	jI:B:i,-1	DG:Z:RN7SL,RN7SL,0	NG:i:0
A00208:119:HNYGGDRXX:2:2147:12717:20979	2048	RN7SL	85	255	33M84N46M	*	0	0	GCTATGCCGATCGGGTGTCCGCACTAAGTTCGGGTCAAAACTCCCGTGCTGATCAGTAGTGGGATCGCGCCTGTGAATA	FF::FFFFFFFFFFF,FFFFFFFFFFFFFFFFFFFFFFFFFFFFFFFFFFFFFFFFFFFFFFFFFFFFFFFFFFFF:F:	NH:i:1	HI:i:1	AS:i:28	nM:i:0	NM:i:0	MD:Z:33	jM:B:c,-1	jI:B:i,-1	DG:Z:RN7SL,RN7SL,0	NG:i:0
A00208:119:HNYGGDRXX:2:2142:23411:33144	2048	RN7SL	92	255	38M77N42M	*	0	0	CGATCGGGTGTCCGCACTAAGTTCGGCATCAATATGGTAACTCCCGTGCTGATCAGTAGTGGGATCGCGCCTGTGAATAG	FFFFFFFFFFFFFFFFFFFFFFFFFFFFFFFFFFFFFFFFFFFFFFFFFFFFFFFFFFFFFFFFFFFFFFFFFFFF:FFF	NH:i:1	HI:i:1	AS:i:33	nM:i:0	NM:i:0	MD:Z:38	jM:B:c,-1	jI:B:i,-1	DG:Z:RN7SL,RN7SL,0	NG:i:0
A00208:119:HNYGGDRXX:2:2254:11577:29622	2048	RN7SL	79	255	28M98N53M	*	0	0	TAGTGCGCTATGCCGATCGGGTGTCCGCAAAACTCCCGTGCTGATCAGTAGTGGGATCGCGCCTGTGAATAGCCACTGCAC	F:FFFFFFF:FFFFFFFFFFFFFFFFFFFFFFFFFFFF:FFFFFFFFFFFFFFFFFFFFFFFFFFFFF:F:FFFFFFFFFF	NH:i:1	HI:i:1	AS:i:23	nM:i:0	NM:i:0	MD:Z:28	jM:B:c,-1	jI:B:i,-1	DG:Z:RN7SL,RN7SL,0	NG:i:0
A00208:119:HNYGGDRXX:2:2158:23511:10175	0	RN7SL	79	255	1S26M124N36M20S	*	0	0	TTAGTGCGCTATGCCGATCGGGTGTCCGGGATCGCGCCTGTGAATAGCCACTGCACTCCAGCCAACATCAATAGGGCCATGAC	FFFFFFFFFFFFFFFFFFFFFFFFFFFFFFFFFFFFFFFFFFFFFFFFFFFFFFFFFFFFFFFFFFFFFFFFFFFFFFFFFFF	NH:i:1	HI:i:1	AS:i:54	nM:i:0	NM:i:0	MD:Z:62	jM:B:c,0	jI:B:i,105,228	DG:Z:RN7SL,RN7SL,0	NG:i:0
A00208:119:HNYGGDRXX:2:2134:16495:16125	2048	RN7SL	85	255	36M83N44M	*	0	0	GCTATGCCGATCGGGTGTCCGCACTAAGTTCGGCATCAAAACTCCCGTGCTGATCAGTAGTGGGATCGCGCCTGTGAATA	FFF,FFFFFF:FFFFFFFFFFFFFFFFFFFFFFFFFFFFFFFFFFFF:FFFFFFFFFFFFFFFFFFFFFFFF:FFFFFFF	NH:i:1	HI:i:1	AS:i:31	nM:i:0	NM:i:0	MD:Z:36	jM:B:c,-1	jI:B:i,-1	DG:Z:RN7SL,RN7SL,0	NG:i:0
A00208:119:HNYGGDRXX:2:2102:13440:21699	2048	RN7SL	85	255	25M83N55M	*	0	0	GCTATGCCGATCGGGTGTCCGCACTACGGATCAGGTCAAAACTCCCGTGCTGATCAGTAGTGGGATCGCGCCTGTGAATA	FFF:FFFFFFFFFFFFFFFFFFFFFFFFFFFFFFFFFFFFFFFFFFFFFFFFFFFFFFFFFFFFFFFFFFFFFFFFFFFF	NH:i:1	HI:i:1	AS:i:20	nM:i:0	NM:i:0	MD:Z:25	jM:B:c,-1	jI:B:i,-1	DG:Z:RN7SL,RN7SL,0	NG:i:0
A00208:119:HNYGGDRXX:2:2161:12726:10473	0	RN7SL	77	255	1S33M120N26M	*	0	0	TTGTAGTGCGCTATGCCGATCGGGTGTCCGCACTGGATCGCGCCTGTGAATAGCCACTGC	FFFFFFFFFFFFFFFFFFFFFFFFFFFFFFFFFFFFFFFFFFFFFFFFFFFFFFFFF:FF	NH:i:1	HI:i:1	AS:i:52	nM:i:0	NM:i:0	MD:Z:59	jM:B:c,0	jI:B:i,110,229	DG:Z:RN7SL,RN7SL,0	NG:i:0
A00208:119:HNYGGDRXX:2:2276:25690:34773	0	RN7SL	64	255	47M96N35M	*	0	0	AGGAGTTCTGGGCTGTAGTGCGCTATGCCGATCGGGTGTCCGCACTAAACTCCCGTGCTGATCAGTAGTGGGATCGCGCCTG	FFFFFFFFFFFFFFFFFFFFFFFFFFFFFFFFFFFFFFFFFFFFFFFFFFFFFFFFFFFFFFFFFFFFFFFFFFFFFFFF,F	NH:i:1	HI:i:1	AS:i:41	nM:i:0	NM:i:0	MD:Z:47	jM:B:c,-1	jI:B:i,-1	DG:Z:RN7SL,RN7SL,0	NG:i:0
A00208:119:HNYGGDRXX:2:2132:8693:14481	0	RN7SL	85	255	40M83N40M	*	0	0	GCTATGCCGATCGGGTGTCCGCACTAAGTTCGGCATCAATACTCCCGTGCTGATCAGTAGTGGGATCGCGCCTGTGAATA	F:FFFFFFFFFFFFFFFFFFFFFFFFFFFFFF:FFFFFF:FFFFF:FFF:F:FFFFFFFFFFFFFFFFFFFF:F:FFFF:	NH:i:1	HI:i:1	AS:i:35	nM:i:0	NM:i:0	MD:Z:40	jM:B:c,-1	jI:B:i,-1	DG:Z:RN7SL,RN7SL,0	NG:i:0
A00208:119:HNYGGDRXX:2:2215:8052:22013	0	RN7SL	79	255	31M120N27M25S	*	0	0	TAGTGCGCTATGCCGATCGGGTGTCCGCACTGGATCGCGCCTGTGAATAGCCACTGCAGATCGGAAAGCGGTTCAGCAGGAAT	FFFFFFFFFFFFFFFFFFFFFFFFFF:FFFFFFFFFFFFFFFFFFFFFFFFFFFFFFF:FFFFFF:F:F:FFFFFFFFFFFFF	NH:i:1	HI:i:1	AS:i:51	nM:i:0	NM:i:0	MD:Z:58	jM:B:c,0	jI:B:i,110,229	DG:Z:RN7SL,RN7SL,0	NG:i:0
A00208:119:HNYGGDRXX:2:2136:22679:10676	0	RN7SL	87	255	2S31M82N39M11S	*	0	0	TTTATGCCGATCGGGTGTCCGCACTAAGTTCGGAGGTCAAAACTCCCGTGCTGATCAGTAGTGGGATCGCGCAGATCGGAAGA	FFFFFFFFFFFFFFFFFFFFFFFFFFFFFFFFFFFFFFFFFFFFFFFFFFFFFFFFFFFFF:FFFFFFFFFFFFFFFFFFFFF	NH:i:1	HI:i:1	AS:i:63	nM:i:0	NM:i:0	MD:Z:70	jM:B:c,0	jI:B:i,118,199	DG:Z:RN7SL,RN7SL,0	NG:i:0
A00208:119:HNYGGDRXX:2:2137:20826:10504	0	RN7SL	87	255	3S37M91N43M	*	0	0	TTATATGCCGATCGGGTGTCCGCACTAAGTTCGGCATCAATGCTGATCAGTAGTGGGATCGCGCCTTTGAATAGCCACTGCAC	FFFFFFFFFFFFFFFFFFFFFFFFFFFFFFFF:FFFFFFFFFFFFFF:FFFFFFFFFFFFFFFFFFFFFF:FFFFFFFFFFFF	NH:i:1	HI:i:1	AS:i:71	nM:i:1	NM:i:1	MD:Z:63G16	jM:B:c,0	jI:B:i,124,214	DG:Z:RN7SL,RN7SL,0	NG:i:0
A00208:119:HNYGGDRXX:2:2270:8169:10003	0	RN7SL	93	255	3S46M88N34M	*	0	0	TCTGATCGGGTGTCCGCACTAAGTTCGGCATCAATATGGTGACCTCCCGGTGGGATCGCGCCTGTGAATAGCCACTGCACTCC	FFFFFFFFFFFFFFFFFFFFFFFFFFFFFFFFFFFFFFFFFFFFFFFFFFFF:FFFFFFFFFFFFFF:FFFFFFFFFFFFFFF	NH:i:1	HI:i:1	AS:i:73	nM:i:0	NM:i:0	MD:Z:80	jM:B:c,0	jI:B:i,139,226	DG:Z:RN7SL,RN7SL,0	NG:i:0
A00208:119:HNYGGDRXX:2:2141:26241:25050	2048	RN7SL	85	255	32M85N46M	*	0	0	GCTATGCCGATCGGGTGTCCGCACTAAGTTCGGTCAAAACTCCCGTGCTGATCAGTAGTGGGATCGCGCCTGTGAATA	FFFFFFFFFFFFFFFFFFFFFFFFFFFFFFFFFFFFFFFFFFFF:FFFFFFFFF:FFFFFFFFFFFFFFFF:FFF:FF	NH:i:1	HI:i:1	AS:i:27	nM:i:0	NM:i:0	MD:Z:32	jM:B:c,-1	jI:B:i,-1	DG:Z:RN7SL,RN7SL,0	NG:i:0
A00208:119:HNYGGDRXX:2:2276:18774:34663	0	RN7SL	90	255	48M66N33M	*	0	0	GCCCTTCGGGTGTCCGCACTAAGTTCGGCATCAATATGGTGACCTCCCCAAAACTCCCGTGCTGATCAGTAGTGGGATCGC	FFFFFFFFFFFFFFFFFFFFFFFFFFFFFFFFFFFFFFFFFFFFFFFFFFFFFF:FFFFFFFFFFFFFFFFFFFFFFFFFF	NH:i:1	HI:i:1	AS:i:38	nM:i:2	NM:i:2	MD:Z:3G0A43	jM:B:c,-1	jI:B:i,-1	DG:Z:RN7SL,RN7SL,0	NG:i:0
A00208:119:HNYGGDRXX:2:2220:8495:2675	2048	RN7SL	75	255	40M92N41M	*	0	0	GCTGTAGTGCGCTATGCCGATCGGGTGTCCGCACTAAGTTAACTCCCGTGCTGATCAGTAGTGGGATCGCGCCTGTGAATA	FFFFFFFFFFFF:FFFFFFFFFFFFFFFFFFFFFFFFFFFFFFFFFFF,FFFFFFFFFFFFFFFF:FFFFFFFFFFFFFFF	NH:i:1	HI:i:1	AS:i:35	nM:i:0	NM:i:0	MD:Z:40	jM:B:c,-1	jI:B:i,-1	DG:Z:RN7SL,RN7SL,0	NG:i:0
A00208:119:HNYGGDRXX:2:2244:32895:33254	2048	RN7SL	85	255	32M83N48M	*	0	0	GCTATGCCGATCGGGTGTCCGCACTAAGTTCGAGGTCAAAACTCCCGTGCTGATCAGTAGTGGGATCGCGCCTGTGAATA	FFFFFFFFFFFFFFFFFFFFFFFFFFFFFFFFFFFFFFFFFFFFFFFFFFFFFFFFFFFFFFFFFFFFFFFFFFFFFFFF	NH:i:1	HI:i:1	AS:i:27	nM:i:0	NM:i:0	MD:Z:32	jM:B:c,-1	jI:B:i,-1	DG:Z:RN7SL,RN7SL,0	NG:i:0
A00208:119:HNYGGDRXX:2:2210:17273:25300	2048	RN7SL	92	255	40M78N39M	*	0	0	CGATCGGGTGTCCGCACTAAGTTCGGCATCAATATGGAGATCCCGTGCTGATCAGTAGTGGGATCGCGCCTGTGAATAG	FFFFFFFFFFFFFFFFFFFFFFFFFFFFFFFFFFFFFFFFFFFFFFFFFFFFFFFFFFFFFFFFFFFFFFFFFFFFFFF	NH:i:1	HI:i:1	AS:i:33	nM:i:1	NM:i:1	MD:Z:37T2	jM:B:c,-1	jI:B:i,-1	DG:Z:RN7SL,RN7SL,0	NG:i:0
A00208:119:HNYGGDRXX:2:2201:16821:26334	2048	RN7SL	85	255	26M94N43M	*	0	0	GCTATGCCGATCGGGTGTCCGCACTAAAAACTCCCGTGCTGATCAGTAGTGGGATCGCGCCTGTGAATA	FFFFFFFFFFFFFFFFFFFFFFFFFFFF:FFFFFFFFFFFFFFFFFFFFFFFFFFFFFFFFFFFFFFFF	NH:i:1	HI:i:1	AS:i:21	nM:i:0	NM:i:0	MD:Z:26	jM:B:c,-1	jI:B:i,-1	DG:Z:RN7SL,RN7SL,0	NG:i:0
A00208:119:HNYGGDRXX:2:2165:20844:36432	0	RN7SL	84	255	39M90N28M	*	0	0	CGCTATGCCGATCGGGTGTCCGCACTAAGTTCGGCATCACGTGCTGATCAGTAGTGGGATCGCGCCT	FFFF,FFFFFFFFFFFFFFFFFFFFFFFFFFFFFFFFFFFFFFFFFFFFFFFFFFFFFFFFFFFFFF	NH:i:1	HI:i:1	AS:i:34	nM:i:0	NM:i:0	MD:Z:39	jM:B:c,-1	jI:B:i,-1	DG:Z:RN7SL,RN7SL,0	NG:i:0
A00208:119:HNYGGDRXX:2:2233:2600:30890	0	RN7SL	87	255	2S37M106N29M15S	*	0	0	TTTATGCCGATCGGGTGTCCGCACTAAGTTCGGCATCAAGGATCGCGCCTGTGAATAGCCACTGCACTAGATCGGAAGAGCGG	FFFFFFFFFFFFFFFFFFFFFFFFFFFFFFFFFFFFFFFFF:FF:FFFFFFFFFFFFFFF:FFFFFFFFFFFFFFF:FFFFFF	NH:i:1	HI:i:1	AS:i:59	nM:i:0	NM:i:0	MD:Z:66	jM:B:c,0	jI:B:i,124,229	DG:Z:RN7SL,RN7SL,0	NG:i:0
A00208:119:HNYGGDRXX:2:2215:18539:36135	2048	RN7SL	80	255	29M96N52M	*	0	0	AGTGCGCTATGCCGATCGGGTGTCCGCACAAAACTCCCGTGCTGATCAGTAGTGGGATCGCGCCTGTGAATAGCCACTGCA	FFFFFF:FFF,FFFFFFFFFFFFFFFFFFFFFFFFFFFFFFFFFFFFFFFFFFFFFFFFFFFFFFFFFFFFFFFFFFF:FF	NH:i:1	HI:i:1	AS:i:24	nM:i:0	NM:i:0	MD:Z:29	jM:B:c,-1	jI:B:i,-1	DG:Z:RN7SL,RN7SL,0	NG:i:0
A00208:119:HNYGGDRXX:2:2118:11568:6872	2048	RN7SL	75	255	39M93N41M	*	0	0	GCTGTAGTGCGCTATGCCGATCGGGTGTCCGCACTAAGTAACTCCCGTGCTGATCAGTAGTGGGATCGCGCCTGTGAATA	FFFFFFFFFFFFFFFFFFFFFFFFFFFFFFFFFFFFFFFFFFFFFFFFFFFFFFFFFFFFFF,FFFF:FFFFFFFFFFFF	NH:i:1	HI:i:1	AS:i:34	nM:i:0	NM:i:0	MD:Z:39	jM:B:c,-1	jI:B:i,-1	DG:Z:RN7SL,RN7SL,0	NG:i:0
A00208:119:HNYGGDRXX:2:2161:16170:18317	2048	RN7SL	92	255	38M78N41M	*	0	0	CGATCGGGTGTCCGCACTAAGTTCGGCATCAATATGGTACTCCCGTGCTGATCAGTAGTGGGATCGCGCCTGTGAATAG	FFFFFFFFFFFFFFFFFFFFFFFFFFFFFFF:F,FFFFFFFFFFF:FF:FFFFFFF:FFFFFFFFFFFFFFFFFFFFFF	NH:i:1	HI:i:1	AS:i:33	nM:i:0	NM:i:0	MD:Z:38	jM:B:c,-1	jI:B:i,-1	DG:Z:RN7SL,RN7SL,0	NG:i:0
A00208:119:HNYGGDRXX:2:2162:1154:25379	2048	RN7SL	86	255	31M91N49M	*	0	0	CTATGCCGATCGGGTGTCCGCACTAAGTTCGACTCCCGTGCTGATCAGTAGTGGGATCGCGCCTGTGAATAGCCACTGCA	FF:FFFFFF:FFFFFFFFFFFFFFFFFFFFFFFFFFFF:FFFFFFFFFFFFFFFFFFFFFFFFFFFFF:FFFFFFFFFFF	NH:i:1	HI:i:1	AS:i:26	nM:i:0	NM:i:0	MD:Z:31	jM:B:c,-1	jI:B:i,-1	DG:Z:RN7SL,RN7SL,0	NG:i:0
A00208:119:HNYGGDRXX:2:2238:12029:5635	0	RN7SL	76	255	8S32M122N20M	*	0	0	TTTGCACTCTGTAGTGCGCTATGCCGATCGGGTGTCCGCAGGATCGCGCCTGTGAATAGC	FFFFFFFFFFFFFFFFFFFFFFFFFFFFFFFFFFFFFFFFFFFFFFFFFFFFFFFFFFFF	NH:i:1	HI:i:1	AS:i:45	nM:i:0	NM:i:0	MD:Z:52	jM:B:c,0	jI:B:i,108,229	DG:Z:RN7SL,RN7SL,0	NG:i:0
A00208:119:HNYGGDRXX:2:2276:11288:29559	2048	RN7SL	84	255	21M80N62M	*	0	0	CGCTATGCCGATCGGGTGTCCGGTCGAAAACGGAGCAGGTCAAAACTCCCGTGCTGATCAGTAGTGGGATCGCGCCTGTGAAT	FFF,FFFFFFFFFFFFFFFFFFFFFFFFFFFFFFFFFFFFFFFFFFFFFFFFFFFFFFFFFFFFFFFFFFFFFFFFFFFFFFF	NH:i:1	HI:i:1	AS:i:17	nM:i:0	NM:i:0	MD:Z:21	jM:B:c,-1	jI:B:i,-1	DG:Z:RN7SL,RN7SL,0	NG:i:0
A00208:119:HNYGGDRXX:2:2277:16550:29528	0	RN7SL	79	255	2S33M117N34M14S	*	0	0	TTTAGTGCGCTATGCCGATCGGGTGTCCGCACTAAGGGATCGCGCCTGTGAATAGCCACTGCACTCCAGATCGGAAGAGCGGT	FFFFFFFFFFFFFFFFFFFFFFFFFFFFFFFFFFFFFFFFFFFFFFFFFFFFFFFFFFFFFFFFFFFFFFFFFFFFFFFFFFF	NH:i:1	HI:i:1	AS:i:59	nM:i:0	NM:i:0	MD:Z:67	jM:B:c,0	jI:B:i,112,228	DG:Z:RN7SL,RN7SL,0	NG:i:0
A00208:119:HNYGGDRXX:2:2210:28031:19570	2048	RN7SL	83	255	35M85N45M	*	0	0	GCGCTATGCCGATCGGGTGTCCGCACTAAGTTCGGTCAAAACTCCCGTGCTGATCAGTAGTGGGATCGCGCCTGTGAATA	FFFFFFFFFF:FFFFFFFFFFFFFFFFFFFFFFFFFFFFFFFFFFFFFFFFFFFF:FFFFFFFFFFFFFFFFFFFFFFFF	NH:i:1	HI:i:1	AS:i:30	nM:i:0	NM:i:0	MD:Z:35	jM:B:c,-1	jI:B:i,-1	DG:Z:RN7SL,RN7SL,0	NG:i:0
A00208:119:HNYGGDRXX:2:2119:8829:9768	0	RN7SL	92	255	40M88N29M	*	0	0	CGATCGGGTGTCCGCACTAAGTTCGGCATCAATATGGAGAATCAGTAGTGGGATCGCGCCTGTGAATAG	FFF:FFFFFFFFFFFFFFFFFFFFFFFFFFFFFFFFFFFFFFFFFFFFFFFFFFFFFFFFFFFFFFFFF	NH:i:1	HI:i:1	AS:i:33	nM:i:1	NM:i:1	MD:Z:37T2	jM:B:c,-1	jI:B:i,-1	DG:Z:RN7SL,RN7SL,0	NG:i:0
A00208:119:HNYGGDRXX:2:2131:5068:3818	0	RN7SL	83	255	6S54M93N23M	*	0	0	TTTTTCGCGATATGCCGATCGGGTGTCCGCACTAAGTTCGGCATCAATATGGTGACCTCCGGATCGCGCCTGTGAATAGCCAC	FFFFFFFFFFFFFFFFFFFFFFFFFFFFFFFFFFFFFFFF:FFFFFFFFFFFFFFFFFFFFFFFFFFFFFFFFFFFFFFFFFF	NH:i:1	HI:i:1	AS:i:68	nM:i:1	NM:i:1	MD:Z:3C73	jM:B:c,0	jI:B:i,137,229	DG:Z:RN7SL,RN7SL,0	NG:i:0
A00208:119:HNYGGDRXX:2:2207:21251:24392	2048	RN7SL	85	255	32M83N48M	*	0	0	GCTCTGCCGATCGGGTGTCCGCACTAAGTTCGAGGTCAAAACTCCCGTGCTGATCAGTAGTGGGATCGCGCCTGTGAATA	FFF,FFFFFFFFFFFFFFFFFFFFF:FFFFFFFFFFFFFFFFFFFFFFFFFFFFFFF,FFFFFFFFFFFFFFFFF:FFFF	NH:i:1	HI:i:1	AS:i:25	nM:i:1	NM:i:1	MD:Z:3A28	jM:B:c,-1	jI:B:i,-1	DG:Z:RN7SL,RN7SL,0	NG:i:0
A00208:119:HNYGGDRXX:2:2231:32877:24862	0	RN7SL	87	255	3S20M119N30M	*	0	0	TTTTATGCCGATCGGGTGTCCGCAGTGGGATCGCGCCTGTGAATAGCCACTGC	FF:FFFFFF:FFFFFFFFFFFFFFFFFFFFFFFFFFF,F:FFFFFFFFFF:FF	NH:i:1	HI:i:1	AS:i:43	nM:i:0	NM:i:0	MD:Z:50	jM:B:c,0	jI:B:i,107,225	DG:Z:RN7SL,RN7SL,0	NG:i:0
A00208:119:HNYGGDRXX:2:2246:19849:28823	0	RN7SL	85	255	42M80N41M	*	0	0	GCTATGCCGATCGGGTGTCCGCACTAAGTTCGGCATCAATATAACTCCCGTACTGATCAGTAGTGGGATCGCGCCTGTGAATA	FFF,FFFFFF,FFFFFFFFFFFFFFFFFFFFFFFFFFFFFFFFFFFFFFFF,FFFFFFFFFFFFFFFFFFFFFFFFFFFF,FF	NH:i:1	HI:i:1	AS:i:37	nM:i:0	NM:i:0	MD:Z:42	jM:B:c,-1	jI:B:i,-1	DG:Z:RN7SL,RN7SL,0	NG:i:0
A00208:119:HNYGGDRXX:2:2211:9100:35822	0	RN7SL	79	255	2S28M123N26M	*	0	0	TTTAGTGCGCTATGCCGATCGGGTGTCCGCGGATCGCGCCTGTGAATAGCCACTGC	FFFFFFFF:FFFFFFF:FF,F:F:FFF:F::FFFFF:FFFF:F:FFFF,F:FFFFF	NH:i:1	HI:i:1	AS:i:47	nM:i:0	NM:i:0	MD:Z:54	jM:B:c,0	jI:B:i,107,229	DG:Z:RN7SL,RN7SL,0	NG:i:0
A00208:119:HNYGGDRXX:2:2249:16703:23469	2048	RN7SL	85	255	32M82N49M	*	0	0	GCTATGCCGATCGGGTGTCCGCACTAAGTTCGCAGGTCAAAACTCCCGTGCTGATCAGTAGTGGGATCGCGCCTGTGAATA	FFFFFFFFFF:FFFFFFFFFFFFFFFFFFFFFFFFFFFFFFFFFFFFFFFFFFFFFFFFFFFFFFFFFFFFFFFFFFFFFF	NH:i:1	HI:i:1	AS:i:27	nM:i:0	NM:i:0	MD:Z:32	jM:B:c,-1	jI:B:i,-1	DG:Z:RN7SL,RN7SL,0	NG:i:0
A00208:119:HNYGGDRXX:2:2234:23900:36088	2048	RN7SL	92	255	31M77N49M	*	0	0	CGATCGGGTGTCCGCACTAAGTTCGGCATCAAGGTCAAAACTCCCGTGCTGATCAGTAGTGGGATCGCGCCTGTGAATAG	FFFFFFFFFFFFFFFFFFFFFFFFFFFFFFFFFFFFFFFFFFFFFFFFFFFFFFFFFFFFFFFFFFFFFFFFFFFFFFFF	NH:i:1	HI:i:1	AS:i:26	nM:i:0	NM:i:0	MD:Z:31	jM:B:c,-1	jI:B:i,-1	DG:Z:RN7SL,RN7SL,0	NG:i:0
A00208:119:HNYGGDRXX:2:2161:5321:29904	0	RN7SL	92	255	40M78N39M	*	0	0	CGATCGGGTGTCCGCACTAAGTTCGGCATCAATATGGAGATCTCGTGCTGATCAGTAGTGGGATCGCGCCTGTGAATAG	FFFFFFFFFFFFFFFFFFFFFFFF:FFFFFFFFFFFFFFFFFFFF:FFFFFFFFFFFFFFFFFFFFFFFFFFFFFFFFF	NH:i:1	HI:i:1	AS:i:33	nM:i:1	NM:i:1	MD:Z:37T2	jM:B:c,-1	jI:B:i,-1	DG:Z:RN7SL,RN7SL,0	NG:i:0
A00208:119:HNYGGDRXX:2:2159:19488:29982	2048	RN7SL	92	255	38M78N41M	*	0	0	CGATCGGGTGTCCGCACTAAGTTCGGCATCAATATGGTACTCCCGTGCTGATCAGTAGTGGGATCGCGCCTGTGAATAG	FFFFFFFFFFFFFFFFFFFFFFFFFFFFFFFFFFFFFFFFFFFFFFFF,FFFFFFF:FFFFFFFFFFFFFFFFFF:FFF	NH:i:1	HI:i:1	AS:i:33	nM:i:0	NM:i:0	MD:Z:38	jM:B:c,-1	jI:B:i,-1	DG:Z:RN7SL,RN7SL,0	NG:i:0
A00208:119:HNYGGDRXX:2:2210:30364:1063	2048	RN7SL	83	255	36M84N45M	*	0	0	GCGCTATGCCGATCGGGTGTCCGCACTAAGTTCGGCTCAAAACTCCCGTGCTGATCAGTAGTGGGATCGCGCCTGTGAATA	F,FFFFFFFFFFFFFFFFFFFFFFFFFFFFFFFFFFFFFFFFFFFFFFFFFFFFFFFFF:FFFFFFFFFFFFFFFFFFFFF	NH:i:1	HI:i:1	AS:i:31	nM:i:0	NM:i:0	MD:Z:36	jM:B:c,-1	jI:B:i,-1	DG:Z:RN7SL,RN7SL,0	NG:i:0
A00208:119:HNYGGDRXX:2:2220:31331:33771	0	RN7SL	79	255	2S42M79N39M	*	0	0	TTTAGTGCGCTATGCCGATCGGGTGTCCGCACTAAGTTCGGCATAGGTCAAAACTCCCGTGCTGATCAGTAGTGGGATCGCGC	FFFFFFFFFFF:FFFFFFFFFFFFFFFFFFFFFFFFFFFFFFFFFFFFFFFFFFFFFFFFFFFFFFFFFFFFFFFFFFFFFFF	NH:i:1	HI:i:1	AS:i:74	nM:i:0	NM:i:0	MD:Z:81	jM:B:c,0	jI:B:i,121,199	DG:Z:RN7SL,RN7SL,0	NG:i:0
A00208:119:HNYGGDRXX:2:2269:13819:4476	0	RN7SL	85	255	4S23M122N29M	*	0	0	TTTTGCTATGCCGATCGGGTGTCCGCAGGATCGCGCCTGTGAATAGCCACTGCACT	FFFFFFFFFFFFFFFFFFFFFFFFFFFFFFFFFFFFFFFFFFFFFFFFFFFFFFFF	NH:i:1	HI:i:1	AS:i:45	nM:i:0	NM:i:0	MD:Z:52	jM:B:c,0	jI:B:i,108,229	DG:Z:RN7SL,RN7SL,0	NG:i:0
A00208:119:HNYGGDRXX:2:2177:3739:16266	2048	RN7SL	85	255	26M94N43M	*	0	0	GCTATGCCGATCGGGTGTCCGCACTAAAAACTCCCGTGCTGATCAGTAGTGGGATCGCGCCTGTGAATA	FFF:FFFFFFFFFFFFFFFFFFFFFFFFFFFFFFFFFFFFFFFFFFFFFFFFFFFFFFFFFFFFFFFFF	NH:i:1	HI:i:1	AS:i:21	nM:i:0	NM:i:0	MD:Z:26	jM:B:c,-1	jI:B:i,-1	DG:Z:RN7SL,RN7SL,0	NG:i:0
A00208:119:HNYGGDRXX:2:2139:25138:16125	2048	RN7SL	79	255	38M88N45M	*	0	0	TAGTGCGCTATGCCGATCGGGTGTCCGCACTAAGTTCGAAAACTCCCGTGCTGATCAGTAGTGGGATCGCGCCTGTGAATAGC	FFFFFFFFFFFFFFFFFF:FFFFF:FFFFFFFFFFFFFFFFFFFFFFFFFFFFFF:FFFFFFFFFFFFFFFFFFFFFFFFFFF	NH:i:1	HI:i:1	AS:i:33	nM:i:0	NM:i:0	MD:Z:38	jM:B:c,-1	jI:B:i,-1	DG:Z:RN7SL,RN7SL,0	NG:i:0
A00208:119:HNYGGDRXX:2:2219:7518:2331	2048	RN7SL	85	255	25M80N58M	*	0	0	GCTATGCCGATCGGGTGTCCGCACTGAAACGGAGCAGGTCAAAACTCCCGTGCTGATCAGTAGTGGGATCGCGCCTGTGAATA	FFF,FFFFFFFFFFFFFFFFFFFFFFFFFFFFFFFFFFFFFFFFFFFFFFFFFFFFFFFFFFFFFFFFFFFFFFFFFFFF,FF	NH:i:1	HI:i:1	AS:i:20	nM:i:0	NM:i:0	MD:Z:25	jM:B:c,-1	jI:B:i,-1	DG:Z:RN7SL,RN7SL,0	NG:i:0
A00208:119:HNYGGDRXX:2:2105:27624:1204	0	RN7SL	82	255	3S57M90N23M	*	0	0	TTTTGCGCTATGCCGATCGGGTGTCCGCACTAAGTTAGGCATCAATATGGTGACCTCCCGGGGATCGCGCCTGTGAATAGCCA	FFFFFF,FFFFFFFFFFFFFFFFFFFFFFFFFFF:F,FFFFFFFFFFF,F:FFF:FFFFFFF,F:FFFFFFFFFFFFFFFFF:	NH:i:1	HI:i:1	AS:i:71	nM:i:1	NM:i:1	MD:Z:33C46	jM:B:c,0	jI:B:i,139,228	DG:Z:RN7SL,RN7SL,0	NG:i:0
A00208:119:HNYGGDRXX:2:2202:3857:26835	0	RN7SL	99	255	1S39M92N21M	*	0	0	TGTGTCCGCACTAAGTTCGGCATCAATATGGTGACCTCCCGGATCGCGCCTGTGAATAGCC	FFFFFFFFFFFFFFFFFFFFFFFFFFFFFFFFFFFFFFFFFFFFFFFFFFFF,FFFFFFFF	NH:i:1	HI:i:1	AS:i:53	nM:i:0	NM:i:0	MD:Z:60	jM:B:c,0	jI:B:i,138,229	DG:Z:RN7SL,RN7SL,0	NG:i:0
A00208:119:HNYGGDRXX:2:2124:16631:16673	0	RN7SL	87	255	2S21M122N21M	*	0	0	TTTATGCCGATCGGGTGTCCGCAGGATCGCGCCTGTGAATAGCC	FFF:FFFFFFFFFFFFFFFFFFFFFFFFFFFFF,F:FFFFF,FF	NH:i:1	HI:i:1	AS:i:35	nM:i:0	NM:i:0	MD:Z:42	jM:B:c,0	jI:B:i,108,229	DG:Z:RN7SL,RN7SL,0	NG:i:0
A00208:119:HNYGGDRXX:2:2207:21106:23547	2048	RN7SL	85	255	32M83N48M	*	0	0	GCTATGCCGATCGGGTGTCCGCACTAAGTTCGAGGTCAAAACTCCCGTGCTGATCAGTAGTGGGATCGCGCCTGTGAATA	FFFFFFFFFFFFFFFFFFFFFFFFFFFFFFFFFFFFFFFFFFFFFFFFFFFFFFFFFFFFFFFFFFFFFFFFFFFFFFFF	NH:i:1	HI:i:1	AS:i:27	nM:i:0	NM:i:0	MD:Z:32	jM:B:c,-1	jI:B:i,-1	DG:Z:RN7SL,RN7SL,0	NG:i:0
A00208:119:HNYGGDRXX:2:2205:21911:5713	2048	RN7SL	85	255	31M81N51M	*	0	0	GCTATGCCGATCGGGTGTCCGCACTAAGTTCAGCAGGTCAAAACTCCCGTGCTGATCAGTAGTGGGATCGCGCCTGTGAATA	FFFFFFFFFFFFFFFFFFFFFFFFFFFFFFFFFFFFFFFFFFFFFFFFFFFFFFFFFFFFFFFFFFFFFFFFFFFFFFFFFF	NH:i:1	HI:i:1	AS:i:26	nM:i:0	NM:i:0	MD:Z:31	jM:B:c,-1	jI:B:i,-1	DG:Z:RN7SL,RN7SL,0	NG:i:0
A00208:119:HNYGGDRXX:2:2219:25500:32315	0	RN7SL	79	255	2S30M121N51M	*	0	0	TTTAGTGCGCTATGCCGATCGGGTGTCCGCACGGATCGCGCCTGTGAATAGCCACTGCACTCCAGCCTGAGCAACATAGCGAG	FFFFFFFFFFFFFFFFFFFFFFFFFFFFFFFFFFFFFFFFFFFFFFFFFFFFFFFFF:FFFFFFFFFFFFFFFFFFFFFFFFF	NH:i:1	HI:i:1	AS:i:71	nM:i:1	NM:i:1	MD:Z:67G13	jM:B:c,0	jI:B:i,109,229	DG:Z:RN7SL,RN7SL,0	NG:i:0
A00208:119:HNYGGDRXX:2:2178:3893:15530	2048	RN7SL	85	255	28M83N52M	*	0	0	GCTATGCCGATCGGGTGTCCGCACTAAGGAGCAGGTCAAAACTCCCGTGCTGATCAGTAGTGGGATCGCGCCTGTGAATA	FFFFFFFFFFFFFFFFFFFFFFFFFFFFFFFFFFFFFFFFFFFFFFFFFFFFFFFFFFFFFFFFFFFFFFFFFFFFFFFF	NH:i:1	HI:i:1	AS:i:23	nM:i:0	NM:i:0	MD:Z:28	jM:B:c,-1	jI:B:i,-1	DG:Z:RN7SL,RN7SL,0	NG:i:0
A00208:119:HNYGGDRXX:2:2242:22480:10426	2048	RN7SL	75	255	35M100N44M	*	0	0	GCTGTAGTGCGCTATGCCGATCGGGTGTCCGCACTTCCCGTGCTGATCATTAGTGGGATCGCGCCTGTGAATAGCCACT	FFFFFFFFFFFFFFFFFFFFFFFFFFFFFFFFFFFFFFFFFFFFFFFFFFFFFFFFFFFFFFFFFFF:FFFFF:FFFFF	NH:i:1	HI:i:1	AS:i:30	nM:i:0	NM:i:0	MD:Z:35	jM:B:c,-1	jI:B:i,-1	DG:Z:RN7SL,RN7SL,0	NG:i:0
A00208:119:HNYGGDRXX:2:2260:20573:25567	0	RN7SL	74	255	7S33M99N43M	*	0	0	TTTTTCTGGCTGTAGTGCGCTATGCCGATCGGGTGTCCGCAAACTCCCGTGCTGATCAGTAGTGGGATCGCGCCTGTGAATAG	FFFFFFFFFFFFFFFFFFFFFFFFFFFFFFFFFFFFFFFFFFFFFFFFFFFFFFFFFFFFFFFFFFFFFFFFFFFFFFFFFFF	NH:i:1	HI:i:1	AS:i:69	nM:i:0	NM:i:0	MD:Z:76	jM:B:c,0	jI:B:i,107,205	DG:Z:RN7SL,RN7SL,0	NG:i:0
A00208:119:HNYGGDRXX:2:2274:15926:4867	2048	RN7SL	79	255	29M89N53M	*	0	0	TAGTGCGCTATGCCGATCGGGTGTCCGCAAGCAGGTCAAAACTCCCGTGCTGATCAGTAGTGGGATCGCGCCTGTGAATAGC	FFFFFFFFFFF:FFFF:FFFFFFFFFFFFFFFFFFFFFFFFFFFFFFFFFFF:FFFFFFFFFFFFFFFFFFFFF:FFFFFFF	NH:i:1	HI:i:1	AS:i:24	nM:i:0	NM:i:0	MD:Z:29	jM:B:c,-1	jI:B:i,-1	DG:Z:RN7SL,RN7SL,0	NG:i:0
A00208:119:HNYGGDRXX:2:2234:22625:36636	2048	RN7SL	92	255	31M77N49M	*	0	0	CGATCGGGTGTCCGCACTAAGTTCGGCATCAAGGTCAAAACTCCCGTGCTGATCAGTAGTGGGATCGCGCCTGTGAATAG	FFFFFFFFFFFFFFFFFFFFFFFFFFFFFFFFFFFFFFFFFFFFFFFFF,FFFFFFFFFFFFFFFFFFFFFFFFFFFFFF	NH:i:1	HI:i:1	AS:i:26	nM:i:0	NM:i:0	MD:Z:31	jM:B:c,-1	jI:B:i,-1	DG:Z:RN7SL,RN7SL,0	NG:i:0
A00208:119:HNYGGDRXX:2:2251:4526:6793	2048	RN7SL	92	255	18M98N41M	*	0	0	CGATCGGGTGTCCGCACTACTCCCGTGCTGATCAGTAGTGGGATCGCGCCTGTGAATAG	FFFFFFF,FF:F,F,FFFFFFF,FF:,FFFFFFF,FF:F,F:FF::FFF,F,F:FFFF:	NH:i:1	HI:i:1	AS:i:14	nM:i:0	NM:i:0	MD:Z:18	jM:B:c,-1	jI:B:i,-1	DG:Z:RN7SL,RN7SL,0	NG:i:0
A00208:119:HNYGGDRXX:2:2129:31738:8390	2048	RN7SL	85	255	21M114N43M	*	0	0	GCTATGCCGATCGGGTGTCCGATCAGTAGTGGGATCGCGCCTGTGAATAGCCACTGCACTCCAG	FFFFFFFF:FFFFFFFFFFFFFFFFFFF:FFF:FFFFFFFFFFFFFFFF,FFFFFFFFFFFFFF	NH:i:1	HI:i:1	AS:i:17	nM:i:0	NM:i:0	MD:Z:21	jM:B:c,-1	jI:B:i,-1	DG:Z:RN7SL,RN7SL,0	NG:i:0
A00208:119:HNYGGDRXX:2:2117:11568:17331	0	RN7SL	79	255	2S30M121N51M	*	0	0	TTTAGTGCGCTATGCCGATCGGGTGTCCGCACGGATCGCGCCTGTGAATAGCCACTGCACTCCAGCCTGAGCAACATAGCGAG	FFFFFFFFFFFFFFFFFFFFFFFFFFFFFFFFFFFFFFFFFFFFFFFFFFFFFFF:FFFFFFFFFFFF:FFFFFFFFFFFFFF	NH:i:1	HI:i:1	AS:i:71	nM:i:1	NM:i:1	MD:Z:67G13	jM:B:c,0	jI:B:i,109,229	DG:Z:RN7SL,RN7SL,0	NG:i:0
A00208:119:HNYGGDRXX:2:2255:16559:17049	0	RN7SL	54	255	5S64M105N14M	*	0	0	TCCTTGCTTGAGTCCAGGAGTTCTGGGCTGTAGTGCGCTATGCCGATCGGGTGTCCGCACTAAGTTCGGAGTAGTGGGATCGC	FFFFFFFFFFFFFFFFFFFFFFFFFFFFFFFFFFFFFFFFFFFFFFFFFFFFFFFFFFFFFFFFFFFFFFFFFFFFFFFFFFF	NH:i:1	HI:i:1	AS:i:70	nM:i:0	NM:i:0	MD:Z:78	jM:B:c,0	jI:B:i,118,222	DG:Z:RN7SL,RN7SL,0	NG:i:0
A00208:119:HNYGGDRXX:2:2110:18331:2832	2048	RN7SL	90	255	32M78N48M	*	0	0	GCCGATCGGGTGTCCGCACTAAGTTCGGCATCAGGTCAAAACTCCCGTGCTGATCAGTAGTGGGATCGCGCCTGTGAATA	FFFFFFFFFFFFFFFFFFFFFFFFFFFFFFFFFFFFFFFFFFFFFFFFFFFFFFFFFFFFFFFFFFFFFFFF,FFFF,F:	NH:i:1	HI:i:1	AS:i:27	nM:i:0	NM:i:0	MD:Z:32	jM:B:c,-1	jI:B:i,-1	DG:Z:RN7SL,RN7SL,0	NG:i:0
A00208:119:HNYGGDRXX:2:2155:17987:15984	0	RN7SL	77	255	49M86N32M	*	0	0	TGTAGTGCGCTATGCCGATCGGGTGTCCGCACTGAGTTCGGCATCAATACCGTGCTGATCAGTAGTGGGATCGCGCCTGTG	FFF:FFFFFFFFFFFFFFFFFFFFFFFFFFFFFFFFFFFFFFFFFFF:FFFFFFFFFFFFFFFFFF:FFFFFFFFFFFF:F	NH:i:1	HI:i:1	AS:i:41	nM:i:1	NM:i:1	MD:Z:33A15	jM:B:c,-1	jI:B:i,-1	DG:Z:RN7SL,RN7SL,0	NG:i:0
A00208:119:HNYGGDRXX:2:2141:31647:21981	0	RN7SL	77	255	1S52M87N30M	*	0	0	TTGTAGTGCGCTATGCCGATCGGGTGTCCGCACTAAGTTCGGCATCAATATGGGCTGATCAGTAGTGGGATCGCGCCTGTGAA	FFFFFFFFFFFFFFFFFFFFFFFFFFFFFFFFFFFFFFFFFFFFFFFF:FFF,FFFFFFFFFFFFFFFFFF::FFFFFFFFFF	NH:i:1	HI:i:1	AS:i:75	nM:i:0	NM:i:0	MD:Z:82	jM:B:c,0	jI:B:i,129,215	DG:Z:RN7SL,RN7SL,0	NG:i:0
A00208:119:HNYGGDRXX:2:2157:5321:10582	0	RN7SL	79	255	1S28M123N31M	*	0	0	TTAGTGCGCTATGCCGATCGGGTGTCCGCGGATCGCGCCTGTGAATAGCCACTGCACTCC	FFFFFFF,FFFFFFF:FFF:FFFF,FF:F,FFFFFFFFF:F:FFF:F,FFFFFF,FFFF:	NH:i:1	HI:i:1	AS:i:51	nM:i:0	NM:i:0	MD:Z:59	jM:B:c,0	jI:B:i,107,229	DG:Z:RN7SL,RN7SL,0	NG:i:0
A00208:119:HNYGGDRXX:2:2275:19199:18082	2048	RN7SL	85	255	20M82N61M	*	0	0	GCTATGCCGATCGGGTGTCCTCGGAAACGGAGCAGGTCAAAACTCCCGTGCTGATCAGTAGTGGGATCGCGCCTGTGAATA	FFF:FFFFFFFFFFFFFFFFFFFFFFFFFFFFFFFFFFFFFFFFFFFFFFFFFFFFFFFFF:FFFFFF:FFFFFFFFFFFF	NH:i:1	HI:i:1	AS:i:16	nM:i:0	NM:i:0	MD:Z:20	jM:B:c,-1	jI:B:i,-1	DG:Z:RN7SL,RN7SL,0	NG:i:0
A00208:119:HNYGGDRXX:2:2162:15456:14199	0	RN7SL	87	255	3S21M122N35M	*	0	0	TTTTATGCCGATCGGGTGTCCGCAGGATCGCGCCTGTGAATAGCCACTGCACTCCAGCC	FFFFFFFFFFFFFFFFFFFFFFFFFFFFFFFFFFFFFFFFFFFFFFFFFFFFFFFFFFF	NH:i:1	HI:i:1	AS:i:49	nM:i:0	NM:i:0	MD:Z:56	jM:B:c,0	jI:B:i,108,229	DG:Z:RN7SL,RN7SL,0	NG:i:0
A00208:119:HNYGGDRXX:2:2114:1642:29199	2048	RN7SL	75	255	39M93N41M	*	0	0	GCTGTAGTGCGCTATGCCGATCGGGTGTCCGCACTAAGTAACTCCCGTGCTGATCAGTAGTGGGATCGCGCCTGTGAATA	FFFFFFFF:FFFFFFF:FFFFFFFFFFFFFFFFFFFFFFFFFFFFFFFFFFFFFF,FFFFF,:FF:,FFFFFFFFFFFFF	NH:i:1	HI:i:1	AS:i:34	nM:i:0	NM:i:0	MD:Z:39	jM:B:c,-1	jI:B:i,-1	DG:Z:RN7SL,RN7SL,0	NG:i:0
A00208:119:HNYGGDRXX:2:2144:3812:22498	0	RN7SL	99	255	3S39M91N28M13S	*	0	0	TTTGTGTCCGCACTAAGTTCGGCATCAATATGGTGACCTCCCGGGATCGCGCCTGTGAATAGCCACTGCAGATCGGAAGAGCG	FFFFFFFFFFFFFFFFFFFFFFFFFFFFFFFFFFFFFFFFFFFFFFFFFFFFFFFFFFFFFFFFFFFFFFFFFFFFF:FFFFF	NH:i:1	HI:i:1	AS:i:60	nM:i:0	NM:i:0	MD:Z:67	jM:B:c,0	jI:B:i,138,228	DG:Z:RN7SL,RN7SL,0	NG:i:0
A00208:119:HNYGGDRXX:2:2202:28700:16188	2048	RN7SL	80	255	34M89N47M	*	0	0	AGTGCGCTATGCCGATCGGGTGTCCGCACTAAGTTCAAAACTCCCGTGCTGATCAGTAGTGGGATCGCGCCTGTGAATAGC	FFFFFFFFFFF,FFFFFFFFF,FFFFFFFFFFFFFFFFFFFFFFFF:FFFFFFFFFFFFFFFFFFFFFFFFFFFFF,FFFF	NH:i:1	HI:i:1	AS:i:29	nM:i:0	NM:i:0	MD:Z:34	jM:B:c,-1	jI:B:i,-1	DG:Z:RN7SL,RN7SL,0	NG:i:0
A00208:119:HNYGGDRXX:2:2205:18864:8202	0	RN7SL	94	255	1S13M123N26M	*	0	0	CATCGGGTGTCCGCGGATCGCGCCTGTGAATAGCCACTGC	FFFFFFFFFFFFFFFFFFFFFFFFFFFFFFFFFFFFFFFF	NH:i:1	HI:i:1	AS:i:32	nM:i:0	NM:i:0	MD:Z:39	jM:B:c,0	jI:B:i,107,229	DG:Z:RN7SL,RN7SL,0	NG:i:0
A00208:119:HNYGGDRXX:2:2231:13548:13808	2048	RN7SL	85	255	29M83N51M	*	0	0	GCTATGCCGATCGGGTGTCCGCACTAAGTAGCAGGTCAAAACTCCCGTGCTGATCAGTAGTGGGATCGCGCCTGTGAATA	FF,:FFFFFF:FFFFFFFFFFFFFFFFFFFFFFFFFFFFFFFFFFFF,FFFFF:F,F:FFFFFFFFFFFFFF,FFFF,FF	NH:i:1	HI:i:1	AS:i:24	nM:i:0	NM:i:0	MD:Z:29	jM:B:c,-1	jI:B:i,-1	DG:Z:RN7SL,RN7SL,0	NG:i:0
A00208:119:HNYGGDRXX:2:2247:6117:8703	0	RN7SL	79	255	2S28M125N24M	*	0	0	TTTAGTGCGCTATGCCGATCGGGTGTCCGCATCGCGCCTGTGAATAGCCACTGC	FFFFFFFFFFFFFFFFFFFFFFFFFFFFFFFFFFFFFFFFFFFFFFFFFFFFFF	NH:i:1	HI:i:1	AS:i:45	nM:i:0	NM:i:0	MD:Z:52	jM:B:c,0	jI:B:i,107,231	DG:Z:RN7SL,RN7SL,0	NG:i:0
A00208:119:HNYGGDRXX:2:2140:29432:19899	0	RN7SL	93	255	5S24M97N30M	*	0	0	TTTTAGATCGGGTGTCCGCACTAAGTTCGGTGCTGATCAGTAGTGGGATCGCGCCTGTG	FFFFFFFFFFFFFFFF:FFFFFFFF:FFFFFFFFFFFFFFFFFFFFFFFFFFFFFFFFF	NH:i:1	HI:i:1	AS:i:47	nM:i:0	NM:i:0	MD:Z:54	jM:B:c,0	jI:B:i,117,213	DG:Z:RN7SL,RN7SL,0	NG:i:0
A00208:119:HNYGGDRXX:2:2220:32687:22091	0	RN7SL	87	255	2S31M95N39M11S	*	0	0	TTTATGCCGATCGGGTGTCCGCACTAAGTTCGGCGTGCTGATCAGTAGTGGGATCGCGCCTGTGAATAGCCAGATCGGAAGAG	:FFF:FF,FFFFF:FFFFF:FFFFFFFF:F:FFFFFFFFFFFFFF:FFFFFFFFFFFF,FFFFFFFFFFFFFFFFFFFFFFF:	NH:i:1	HI:i:1	AS:i:63	nM:i:0	NM:i:0	MD:Z:70	jM:B:c,0	jI:B:i,118,212	DG:Z:RN7SL,RN7SL,0	NG:i:0
A00208:119:HNYGGDRXX:2:2226:15438:2487	2048	RN7SL	92	255	16M77N64M	*	0	0	CGATCGGGTGTCCGCAGGTCGGAAACGGAGCAGGTCAAAACTCCCGTGCTGATCAGTAGTGGGATCGCGCCTGTGAATAG	FFFFFFFFFFFFFFFFFFFFFFFFFFFFFFFFFFFFFFFFFFFFFFFFFFFFFFFFFFFFFF:FFFFFFFFFFFFFFFFF	NH:i:1	HI:i:1	AS:i:12	nM:i:0	NM:i:0	MD:Z:16	jM:B:c,-1	jI:B:i,-1	DG:Z:RN7SL,RN7SL,0	NG:i:0
A00208:119:HNYGGDRXX:2:2168:27606:5306	0	RN7SL	97	255	5S24M100N35M	*	0	0	AAGGGGGGTGTCCGCACTAAGTTCGGCATTCAGTAGTGGGATCGCGCCTGTGAATAGCCACTGC	FFFFFFFFFFFFFFFFFFFFFFFFFFFFFFFFFFFFFFFFF:FFFFFFFFF:FFFFFFFFFFFF	NH:i:1	HI:i:1	AS:i:52	nM:i:0	NM:i:0	MD:Z:59	jM:B:c,0	jI:B:i,121,220	DG:Z:RN7SL,RN7SL,0	NG:i:0
A00208:119:HNYGGDRXX:2:2131:11677:24690	2048	RN7SL	85	255	30M82N51M	*	0	0	GCTATGCCGATCGGGTGTCCGCACTAAGTTAGCAGGTCAAAACTCCCGTGCTGATCAGTAGTGGGATCGCGCCTGTGAATA	FFF,FFFFFF:FFFFFFFFFFFFFFFFFFFFFF:FFFFFFFF:FFFFFFF::F:FFFFF:FFFFFFFF:FFFFFF:FFFF:	NH:i:1	HI:i:1	AS:i:25	nM:i:0	NM:i:0	MD:Z:30	jM:B:c,-1	jI:B:i,-1	DG:Z:RN7SL,RN7SL,0	NG:i:0
A00208:119:HNYGGDRXX:2:2206:30246:35994	2048	RN7SL	85	255	36M84N43M	*	0	0	GCTATGCCGATCGGGTGTCCGCACTAAGTTCGGCATAAAACTCCCGTGCTGATCAGTAGTGGGATCGCGCCTGTGAATA	FFFFFFFFFFFFFFFFFFFFFFFFFFFFFFFFFFFFFFFFFFF,FFFFFFFFFFFFFFFFFF:FF:FFFFFFFFFF:FF	NH:i:1	HI:i:1	AS:i:31	nM:i:0	NM:i:0	MD:Z:36	jM:B:c,-1	jI:B:i,-1	DG:Z:RN7SL,RN7SL,0	NG:i:0
A00208:119:HNYGGDRXX:2:2165:27651:28119	0	RN7SL	95	255	37M83N35M	*	0	0	TCGGGTGTCCGCACTAAGTTCGGCATCAATATGGAGATGCTGATCAGTAGTGGGATCGCGCCTGTGAATAGC	FFFFFFFFFFFFFFFFFFFFFFFFFFFFFFFFFFFFFFFFFFFFFFFFFFFFFFFFFFFFF:FFFFFFFFFF	NH:i:1	HI:i:1	AS:i:30	nM:i:1	NM:i:1	MD:Z:34T2	jM:B:c,-1	jI:B:i,-1	DG:Z:RN7SL,RN7SL,0	NG:i:0
A00208:119:HNYGGDRXX:2:2221:31530:29324	0	RN7SL	93	255	4S17M69N62M	*	0	0	TTTTGATCGGGTGTCCGCACTGGCCCAGGTCGGAAACGGAGCAGGTCAAAACTCCCGTGCTGATCAGTAGTGGGATCGCGCCT	FFFFFFFFFFFFFFFFFFFFFFFF:FFFFFFFFFFFFFFFFFFFF:FFFFFFFFF:FFF:FFFFFFFFF:FFFFFFFFFFFFF	NH:i:1	HI:i:1	AS:i:72	nM:i:0	NM:i:0	MD:Z:79	jM:B:c,0	jI:B:i,110,178	DG:Z:RN7SL,RN7SL,0	NG:i:0
A00208:119:HNYGGDRXX:2:2213:12418:32330	2048	RN7SL	85	255	32M84N47M	*	0	0	GCTATGCCGATCGGGTGTCCGCACTAAGTTCGGGTCAAAACTCCCGTGCTGATCAGTAGTGGGATCGCGCCTGTGAATA	FFFFFFFFFFFFFFFFFFFFFFFFFFFFFFFFFFFFF:FFFFFFFFFFFFFFFFFF:FFFFFFFFFFFFFF:FFFFFF:	NH:i:1	HI:i:1	AS:i:27	nM:i:0	NM:i:0	MD:Z:32	jM:B:c,-1	jI:B:i,-1	DG:Z:RN7SL,RN7SL,0	NG:i:0
A00208:119:HNYGGDRXX:2:2172:20085:29700	2048	RN7SL	85	255	37M83N43M	*	0	0	GCTATGCCGATCGGGTGTCCGCACTAAGTTCGGCATCAAAACTCCCGTGCTGATCAGTAGTGGGATCGCGCCTGTGAATA	FFF:FFFFFFFFFFFFFFFFFFFFFFFFFFFFFFFFFFFFFFFFFFFFFFFFFFFFFFFFFFFFFFFFFFFFFFFFF,FF	NH:i:1	HI:i:1	AS:i:32	nM:i:0	NM:i:0	MD:Z:37	jM:B:c,-1	jI:B:i,-1	DG:Z:RN7SL,RN7SL,0	NG:i:0
A00208:119:HNYGGDRXX:2:2249:31168:9502	0	RN7SL	79	255	2S31M120N26M	*	0	0	CTTAGTGCGCTATGCCGATCGGGTGTCCGCACTGGATCGCGCCTGTGAATAGCCACTGC	FFFFFFFFFFFFFF:FFFFFFFFFFFFFFFFFFFFFFFFFFF:FF:FFFFFFFFFFFFF	NH:i:1	HI:i:1	AS:i:50	nM:i:0	NM:i:0	MD:Z:57	jM:B:c,0	jI:B:i,110,229	DG:Z:RN7SL,RN7SL,0	NG:i:0
A00208:119:HNYGGDRXX:2:2212:10031:1517	0	RN7SL	79	255	2S28M123N26M	*	0	0	TTTAGTGCGCTATGCCGATCGGGTGTCCGCGGATCGCGCCTGTGAATAGCCACTGC	FFFFFFFFFFFFFFFFFFFFFFFFFFFFFFFFFFFFFFFFFFFFFFFFFFFFFFFF	NH:i:1	HI:i:1	AS:i:47	nM:i:0	NM:i:0	MD:Z:54	jM:B:c,0	jI:B:i,107,229	DG:Z:RN7SL,RN7SL,0	NG:i:0
A00208:119:HNYGGDRXX:2:2118:29360:31360	2048	RN7SL	95	255	27M83N46M	*	0	0	TCGGGTGTCCGCACTAAGTTCGGCATCAAAACTCCCGTGCTGATCAGTAGTGGGATCGCGCCTGTGAATAGCC	FFFFFFFFFFFFFFFFFFFFFFFFFFFFFFFFFFFFFFFFFFFFFFFFFFFFFFFFF,FFFFFFF:FFFFFFF	NH:i:1	HI:i:1	AS:i:22	nM:i:0	NM:i:0	MD:Z:27	jM:B:c,-1	jI:B:i,-1	DG:Z:RN7SL,RN7SL,0	NG:i:0
A00208:119:HNYGGDRXX:2:2149:24243:34773	0	RN7SL	87	255	2S21M91N53M7S	*	0	0	TTTATGCCGATCGGGTGTCCGCACAGGTCAAAACTCCCGTGCTGATCAGTAGTGGGATCGCGCCTGTGAATAGCCAGATCGGA	FFFFFFFFFFFFFFFFFFFFFFFFFFFFFFFFFFFFFFFFFFFFFFFFFFFFFFFFFFFFFFFFFFFFFFFFFFFFFFFFFFF	NH:i:1	HI:i:1	AS:i:67	nM:i:0	NM:i:0	MD:Z:74	jM:B:c,0	jI:B:i,108,198	DG:Z:RN7SL,RN7SL,0	NG:i:0
A00208:119:HNYGGDRXX:2:2139:31711:17926	2048	RN7SL	85	255	28M83N52M	*	0	0	GCTATGCCGATCGGGTGTCCGCACTAAGGAGCAGGTCAAAACTCCCGTGCTGATCAGTAGTGGGATCGCGCCTGTGAATA	FFFFFFFFFFFFFFFFFFFFFFFFFFFFFFFFFFFFFFFFFFFFFFFFFFFFFFFFF:FFFFFFFFFFFFFFFF:FFFFF	NH:i:1	HI:i:1	AS:i:23	nM:i:0	NM:i:0	MD:Z:28	jM:B:c,-1	jI:B:i,-1	DG:Z:RN7SL,RN7SL,0	NG:i:0
A00208:119:HNYGGDRXX:2:2105:32235:7122	2048	RN7SL	85	255	28M83N52M	*	0	0	GCTATGCCGATCGGGTGTCCGCACTAAGGAGCAGGTCAAAACTCCCGTGCTGATCAGTAGTGGGATCGCGCCTGTGAATA	FFFFFFFFFFFFFFFFFFFFFFFFFFFFFFFFFFFFFFF:FFFFFFFFFFFFFFFFFFFFFFFFFFFFFFFFFFFFFFFF	NH:i:1	HI:i:1	AS:i:23	nM:i:0	NM:i:0	MD:Z:28	jM:B:c,-1	jI:B:i,-1	DG:Z:RN7SL,RN7SL,0	NG:i:0
A00208:119:HNYGGDRXX:2:2252:13051:12164	0	RN7SL	89	255	1S28M112N22M	*	0	0	TTGCCGATCGGGTGTCCGCACTAAGTTCGGGGATCGCGCCTGTGAATAGCC	FFFFFFFFFFFFFFFFFFFFFFFFFFFFFFFFFFFFFFFFFFFFFFFFFFF	NH:i:1	HI:i:1	AS:i:43	nM:i:0	NM:i:0	MD:Z:50	jM:B:c,0	jI:B:i,117,228	DG:Z:RN7SL,RN7SL,0	NG:i:0
A00208:119:HNYGGDRXX:2:2107:27434:23015	2048	RN7SL	85	255	37M85N41M	*	0	0	GCTATGCCGATCGGGTGTCCGCACTAAGTTCGGCATCAACTCCCGTGCTGATCAGTAGTGGGATCGCGCCTGTGAATA	FFFFFFFFFFFFFFFFFFFFFFFFFFFFFFFFFFFFFFFFFFFFFFFFFFFFFFFFFFFFFFFFFFFFFFFFFFFFFF	NH:i:1	HI:i:1	AS:i:32	nM:i:0	NM:i:0	MD:Z:37	jM:B:c,-1	jI:B:i,-1	DG:Z:RN7SL,RN7SL,0	NG:i:0
A00208:119:HNYGGDRXX:2:2125:15564:10911	0	RN7SL	79	255	31M111N29M	*	0	0	TAGTGCGCTATGCCGATCGGGTGTCCGCACTTCAGTAGTGGGATCGCGCCTGTGAATAGC	F:FFFFFFF:FFFFFFFFFFFFFFFFFFFFFFFFF:FFFFFFFFFFFFFFFFFFFFFF:F	NH:i:1	HI:i:1	AS:i:26	nM:i:0	NM:i:0	MD:Z:31	jM:B:c,-1	jI:B:i,-1	DG:Z:RN7SL,RN7SL,0	NG:i:0
A00208:119:HNYGGDRXX:2:2216:18710:1141	2048	RN7SL	80	255	29M96N52M	*	0	0	AGTGCGCTATGCCGATCGGGTGTCCGCACAAAACTCCCGTGCTGATCAGTAGTGGGATCGCGCCTGTGAATAGCCACTGCA	FFF:FFFF,FFFFFFFFFFFFFFFFFFFFFFFFFFFFFFFFFFFFFFFFFFFFFFFFFFFFFFFFFFFFFFFFFFFFFF,F	NH:i:1	HI:i:1	AS:i:24	nM:i:0	NM:i:0	MD:Z:29	jM:B:c,-1	jI:B:i,-1	DG:Z:RN7SL,RN7SL,0	NG:i:0
A00208:119:HNYGGDRXX:2:2232:1732:11036	0	RN7SL	87	255	49M75N34M	*	0	0	TATGCCGATCGGGTGTCCGCACTAAGTTCGGCATCAATATGGTGACCTCCCCGTGCTGATCAGTAGTGGGATCGCGCCTGTGA	FFFFFFFFFFFFFFFFFFFFFFFFFFFFFFFFFFFFFFFFFFFFFFFFF:FFFFFFFFFFFF,FFFFFFFFFFFFFFFFFFFF	NH:i:1	HI:i:1	AS:i:76	nM:i:0	NM:i:0	MD:Z:83	jM:B:c,0	jI:B:i,136,210	DG:Z:RN7SL,RN7SL,0	NG:i:0
A00208:119:HNYGGDRXX:2:2106:5755:30279	2048	RN7SL	80	255	31M99N40M	*	0	0	AGTGCGCTATGCCGATCGGGTGTCCGCACTATCCCGTGCTGATCAGTAATGGGATCGCGCCTGTGACTAGC	FFFFFFFF:FFFFFFFFFFFFFFFFFFFFFFFFFFFFFFFFFFFFFFFFFFFFFFFFFFFFFF:FF,FFFF	NH:i:1	HI:i:1	AS:i:26	nM:i:0	NM:i:0	MD:Z:31	jM:B:c,-1	jI:B:i,-1	DG:Z:RN7SL,RN7SL,0	NG:i:0
A00208:119:HNYGGDRXX:2:2224:31042:6903	0	RN7SL	87	255	2S29M113N51M	*	0	0	TTTATGCCGATCGGGTGTCCGCACTAAGTTCGGGATCGCGCCTGTGAATAGCCACTGCACTCCAGCCTGAGCAACATAGCGA	FFFFFFFFFFFFFFFFFF:FFFFFFFFFFFFFFFFFFF:FFFFFFFFFFFFFFFFFFFFFFFFFFFFFFF:FFFFFFFFFFF	NH:i:1	HI:i:1	AS:i:70	nM:i:1	NM:i:1	MD:Z:67G12	jM:B:c,0	jI:B:i,116,228	DG:Z:RN7SL,RN7SL,0	NG:i:0
A00208:119:HNYGGDRXX:2:2223:13395:30953	0	RN7SL	79	255	1S31M120N31M	*	0	0	TTAGTGCGCTATGCCGATCGGGTGTCCGCACTGGATCGCGCCTGTGAATAGCCACTGCACTCC	FFFFFFFFFFFFFFFFFFFFFFFFFFFFFFFFFFFFFFFFFFFF:FFFFFFFFFFFFFFFFFF	NH:i:1	HI:i:1	AS:i:54	nM:i:0	NM:i:0	MD:Z:62	jM:B:c,0	jI:B:i,110,229	DG:Z:RN7SL,RN7SL,0	NG:i:0
A00208:119:HNYGGDRXX:2:2138:31412:11741	2048	RN7SL	80	255	28M117N32M	*	0	0	AGTGCGCTATGCCGATCGGGTGTCCGCATAGTGGGATCGCGCCTGTGAATAGCCACTGCA	FFFFFFFFFFFFFFFFFF:FFFF,FFFFFFFFFFFFFFFFFFFFFFFFFFFFFFFFFFFF	NH:i:1	HI:i:1	AS:i:23	nM:i:0	NM:i:0	MD:Z:28	jM:B:c,-1	jI:B:i,-1	DG:Z:RN7SL,RN7SL,0	NG:i:0
A00208:119:HNYGGDRXX:2:2261:30535:1047	2048	RN7SL	79	255	38M92N41M	*	0	0	TAGTGCGCTATGCCGATCGGGTGTCCGCACTAAGTTCGCTCCCGTGCTGATCAGTAGTGGGATCGCGCCTGTGAATAGC	F:FFFFFFFFFFFFFFFFFFFFFFFFFFFFFFFFFFFFFFF:FFFFFFFFFFFFFFFFFFFFFFFFFFFFFFFFFFFFF	NH:i:1	HI:i:1	AS:i:33	nM:i:0	NM:i:0	MD:Z:38	jM:B:c,-1	jI:B:i,-1	DG:Z:RN7SL,RN7SL,0	NG:i:0
A00208:119:HNYGGDRXX:2:2216:26250:35149	0	RN7SL	86	255	21M122N21M	*	0	0	CTATGCCGATCGGGTGTCCGCGGGATCGCGCCTGTGAATAGC	FFFFFFFFFFFFFFFFFFFFFFFFFFFFFFFFFFFFFFFFFF	NH:i:1	HI:i:1	AS:i:17	nM:i:0	NM:i:0	MD:Z:21	jM:B:c,-1	jI:B:i,-1	DG:Z:RN7SL,RN7SL,0	NG:i:0
A00208:119:HNYGGDRXX:2:2265:15076:24345	2048	RN7SL	80	255	28M99N43M	*	0	0	AGTGCGCTATTCCGATCGGGTGTCCGCAAACTCCCGTGCTGATCAGTAGTGGGATCGCGCCTGTGAATAGC	FFFFFFFFFFFFFFFFFFFFFFFFFFFFFFFFFFFFFFFFFFFFFFFFFFFFFFFFFFFFFFFFFFFFFFF	NH:i:1	HI:i:1	AS:i:21	nM:i:1	NM:i:1	MD:Z:10G17	jM:B:c,-1	jI:B:i,-1	DG:Z:RN7SL,RN7SL,0	NG:i:0
A00208:119:HNYGGDRXX:2:2208:29550:7294	2048	RN7SL	85	255	40M80N43M	*	0	0	GCTATGCCGATCGGGTGTCCGCACTAAGTTCGGCATCAATAAAACTCCCGTGCTGATCAGTAGTGGGATCGCGCCTGTGAATA	FFF:FFFFFFFFFFFFFFFFFFFFFFFFFFF:FFFFFFFFFFFFFFFFFFFFFFFFFFFFFFFFFFFFFFFFFFFFFFFFFFF	NH:i:1	HI:i:1	AS:i:35	nM:i:0	NM:i:0	MD:Z:40	jM:B:c,-1	jI:B:i,-1	DG:Z:RN7SL,RN7SL,0	NG:i:0
A00208:119:HNYGGDRXX:2:2243:16975:36495	2048	RN7SL	92	255	22M77N58M	*	0	0	CGATCGGGTGTCCGCACTAAGTAAACGGAGCAGGTCAAAACTCCCGTGCTGATCAGTAGTGGGATCGCGCCTGTGAATAG	FFFFFFFFFFFFFFFFFFFFFFFFFFFFFFFFFFFFFFFFFFFFFFFFFFFFFFFFFFFFFF:FFFFFFFFFFFFFFFFF	NH:i:1	HI:i:1	AS:i:18	nM:i:0	NM:i:0	MD:Z:22	jM:B:c,-1	jI:B:i,-1	DG:Z:RN7SL,RN7SL,0	NG:i:0
A00208:119:HNYGGDRXX:2:2155:13539:1830	2048	RN7SL	75	255	35M92N46M	*	0	0	GCTGTAGTGCGCTATGCCGATCGGGTGTCCGCACTGTCAAAACTCCCGTGCTGATCAGTAGTGGGATCGCGCCTGTGAATA	FFFFFFFFFFFFFFFFFFFFFFFFFFFFFFFFFFFFFFFFFFFFFFFFFFFFFFFFFFFFFFFFFFFFFFFFFFFFFFFFF	NH:i:1	HI:i:1	AS:i:30	nM:i:0	NM:i:0	MD:Z:35	jM:B:c,-1	jI:B:i,-1	DG:Z:RN7SL,RN7SL,0	NG:i:0
A00208:119:HNYGGDRXX:2:2267:26087:30452	0	RN7SL	89	255	4S18M108N35M2S	*	0	0	TTTTTGCCGATCGGGTGTCCGCTGCTGATCAGTAGTGGGATCGCGCCTGTGAATAGCTA	FF:FFFFFFFFFFFFFFFFFFFFFFFFFFFFFFFFFFFFFFFFFFFFFFFFFFFFFFFF	NH:i:1	HI:i:1	AS:i:46	nM:i:0	NM:i:0	MD:Z:53	jM:B:c,0	jI:B:i,107,214	DG:Z:RN7SL,RN7SL,0	NG:i:0
A00208:119:HNYGGDRXX:2:2103:17454:27806	0	RN7SL	78	255	46M106N33M4S	*	0	0	GTAGTGCGCTATGCCGATCGGGTTTCCGCACTAAGTTCGGCATCAAGGATCGCGCCTGTGAATAGCCACTGCACTCCAGATCG	FFFFFFFFFF:FFFFFFFFFFFFFFFFFFFFFFFFFFFFFFFFFFFFFFFFFFFFFFFFFF,FFFFF:FFFFFFFFFFFFFFF	NH:i:1	HI:i:1	AS:i:69	nM:i:1	NM:i:1	MD:Z:23G55	jM:B:c,0	jI:B:i,124,229	DG:Z:RN7SL,RN7SL,0	NG:i:0
A00208:119:HNYGGDRXX:2:2245:18132:29136	2048	RN7SL	96	255	32M87N34M	*	0	0	CGGGTGTCCGCACTAAGTTCGGCATCAATATGTGCTGATCAGTAGTGGGATCGCGCCTGTGAATAG	FFFFFFFFFFFFFFFFFFFFFFFFFFFFFFFFFFFFFFFFFFFFFFFF:FFFFFFFF:FFFFFFFF	NH:i:1	HI:i:1	AS:i:27	nM:i:0	NM:i:0	MD:Z:32	jM:B:c,-1	jI:B:i,-1	DG:Z:RN7SL,RN7SL,0	NG:i:0
A00208:119:HNYGGDRXX:2:2123:5177:27774	2048	RN7SL	83	255	25M86N54M	*	0	0	GCGCTATGCCGATCGGGTGTCCGCACGGAGCAGGTCAAAACTCCCGTGCTGATCAGTAGTGGGATCGCGCCTGTGAATA	:FFFFF:FFFFF:FFFFFFFFFFFFFFFFF:FFFFFFFFFFFFFFFFFFFFFFFFFFFFFFFFFFFFFFFFFFFFFF:F	NH:i:1	HI:i:1	AS:i:20	nM:i:0	NM:i:0	MD:Z:25	jM:B:c,-1	jI:B:i,-1	DG:Z:RN7SL,RN7SL,0	NG:i:0
A00208:119:HNYGGDRXX:2:2224:30987:6496	0	RN7SL	87	255	2S29M113N52M	*	0	0	TTTATGCCGATCGGGTGTCCGCACTAAGTTCGGGATCGCGCCTGTGAATAGCCACTGCACTCCAGCCTGAGCAACATAGCGAG	FFFFFFFFFFFFFFFFFFFFFFFFFFFFFFFFFFFFFFFFFFFFFFFFFFFFFFFFFFFFFFFFFFFFFFFFFFFFFFF:FFF	NH:i:1	HI:i:1	AS:i:71	nM:i:1	NM:i:1	MD:Z:67G13	jM:B:c,0	jI:B:i,116,228	DG:Z:RN7SL,RN7SL,0	NG:i:0
A00208:119:HNYGGDRXX:2:2134:6940:30264	0	RN7SL	89	255	1S16M121N24M	*	0	0	TTGCCGATCGGGTGTCCAGTGGGATCGCGCCTGTGAATAGC	FFFFFFFFFFFFFFFFFFFFFFFFFFFFFFFFFFFFFFFFF	NH:i:1	HI:i:1	AS:i:33	nM:i:0	NM:i:0	MD:Z:40	jM:B:c,0	jI:B:i,105,225	DG:Z:RN7SL,RN7SL,0	NG:i:0
A00208:119:HNYGGDRXX:2:2225:6632:18208	2048	RN7SL	85	255	22M101N40M	*	0	0	GCTATGCCGATCGGGTGTCCGCACTCCCGTGCTGATCAGTAGTGGGATCGCGCCTGTGAATA	FFF:FFF:FFFFFFFFFFFFFFFFFFFFFFFFFFFFFFFFFFFFFFFFFFFFFF,FFFFFFF	NH:i:1	HI:i:1	AS:i:18	nM:i:0	NM:i:0	MD:Z:22	jM:B:c,-1	jI:B:i,-1	DG:Z:RN7SL,RN7SL,0	NG:i:0
A00208:119:HNYGGDRXX:2:2277:23005:2597	0	RN7SL	64	255	47M96N35M	*	0	0	AGGAGTTCTGGGCTGTAGTGCGCTATGCCGATCGGGTGTCCGCACTAAACTCCCGTGCTGATCAGTAGTGGGATCGCGCCTG	FFFFFFFFFFFFFFFFFFFFFFFFFFFFFFFFFFFFFFFFFFFFFFFFFFFFFFFFFFFFFFFFFFFFFFFFFFFFFFFF:F	NH:i:1	HI:i:1	AS:i:41	nM:i:0	NM:i:0	MD:Z:47	jM:B:c,-1	jI:B:i,-1	DG:Z:RN7SL,RN7SL,0	NG:i:0
A00208:119:HNYGGDRXX:2:2159:15655:9940	2048	RN7SL	93	255	29M83N54M	*	0	0	GATCGGGTGTCCGCACTAAGTTCGGCATCAAAACTCCCGTGCTGATCAGTAGTGGGATCGCGCCTGTGAATAGCCACTGCACT	FFFFFFFFFFFFFFFFFFFFFFFFFFFFFFFFFFFFFFFFFFFFFFFFFFFFFFFFFFFFFFFFFFFFFFFFFFFFFFFFFFF	NH:i:1	HI:i:1	AS:i:24	nM:i:0	NM:i:0	MD:Z:29	jM:B:c,-1	jI:B:i,-1	DG:Z:RN7SL,RN7SL,0	NG:i:0
A00208:119:HNYGGDRXX:2:2124:13955:10942	0	RN7SL	87	255	2S21M122N21M	*	0	0	TTTATGCCGATCGGGTGTCCGCAGGATCGCGCCTGTGAATAGCC	FFFFFFFFFFFFFFF:FFFFFF:FFFFFFFFFFFFFFFF:FFFF	NH:i:1	HI:i:1	AS:i:35	nM:i:0	NM:i:0	MD:Z:42	jM:B:c,0	jI:B:i,108,229	DG:Z:RN7SL,RN7SL,0	NG:i:0
A00208:119:HNYGGDRXX:2:2121:26051:26256	2048	RN7SL	96	255	35M74N44M	*	0	0	CGGGTGTCCGCACTAAGTTCGGCATCAATATGGTGAAAACTCCCGTGCTGATCAGTAGTGGGATCGCGCCTGTGAATAG	FFFFFFFFFFFFFFFFFFFFFFFFFFFFFFFFFFFFFFFFFFFFFFFFFFFFFFFFFFFFFFFFFFFFFFFFFFFFFFF	NH:i:1	HI:i:1	AS:i:30	nM:i:0	NM:i:0	MD:Z:35	jM:B:c,-1	jI:B:i,-1	DG:Z:RN7SL,RN7SL,0	NG:i:0
A00208:119:HNYGGDRXX:2:2156:30924:19570	2048	RN7SL	79	255	28M91N52M	*	0	0	TAGTGCGCTATGCCGATCGGGTGTCCGCGCAGGTCAGAACTCCCGTGCTGATCAGTAGTGGGATCGCGCCTGTGAATAGC	FFFFFFFF:FFFFFFFFFFFFFFFFFFFFFFFFFFFFFFFFFFFFFFFFFFFFFFFFFFFFFFFF:FFFFFFFFFFFFFF	NH:i:1	HI:i:1	AS:i:23	nM:i:0	NM:i:0	MD:Z:28	jM:B:c,-1	jI:B:i,-1	DG:Z:RN7SL,RN7SL,0	NG:i:0
A00208:119:HNYGGDRXX:2:2262:21495:26130	2048	RN7SL	83	255	26M85N56M	*	0	0	GCGCTATGCCGATCGGGTGTCCGCACCGGAGCAGGTCAAAACTCCCGTGCTGATCAGTAGTGGGATCGCGCCTGTGAATAGC	FFFFFFFFFFF,FFFFF,FFFFFFFFFFFFFFFFFFFFFFFFF,FFF:FFFF:FF,FF,F:FFF:FFFFFF:,F,FFFFFFF	NH:i:1	HI:i:1	AS:i:21	nM:i:0	NM:i:0	MD:Z:26	jM:B:c,-1	jI:B:i,-1	DG:Z:RN7SL,RN7SL,0	NG:i:0
A00208:119:HNYGGDRXX:2:2132:5737:14184	0	RN7SL	85	255	40M83N40M	*	0	0	GCTATGCCGATCGGGTGTCCGCACTAAGTTCGGCATCAATACTCCCGTGCTGATCAGTAGTGGGATCGCGCCTGTGAATA	FFF:FFFF:FFFFFFFFFFFFFFFFFFFFFFFFFFFFFFFFFFFFFFFFFFFFFFFFFFFFFFFFFFFFFFFFFFFFFFF	NH:i:1	HI:i:1	AS:i:35	nM:i:0	NM:i:0	MD:Z:40	jM:B:c,-1	jI:B:i,-1	DG:Z:RN7SL,RN7SL,0	NG:i:0
A00208:119:HNYGGDRXX:2:2134:9616:4648	0	RN7SL	93	255	5S31M105N34M13S	*	0	0	TTTTAGATCGGGTGTCCGCACTAAGTTCGGCATCAAGGGATCGCGCCTGTGAATAGCCACTGCACTCCAGATCGGAAGAGCGG	FFFFFFFFFFFFFFFFFFFFFFFFFFFFFFFFFFFFFFFFFFFFFFFFFFFFFFFFFFFFFFFFFFFFFFFFFFFFFFFFFFF	NH:i:1	HI:i:1	AS:i:58	nM:i:0	NM:i:0	MD:Z:65	jM:B:c,0	jI:B:i,124,228	DG:Z:RN7SL,RN7SL,0	NG:i:0
A00208:119:HNYGGDRXX:2:2269:29017:27007	0	RN7SL	79	255	2S29M122N26M	*	0	0	TTTAGTGCGCTATGCCGATCGGGTGTCCGCAGGATCGCGCCTGTGAATAGCCACTGC	FFFFFFFFFFFFFFFFFFFFFFFFFFFFFFFFFFFFFFFFFFFFFFFFFFFFFFFFF	NH:i:1	HI:i:1	AS:i:48	nM:i:0	NM:i:0	MD:Z:55	jM:B:c,0	jI:B:i,108,229	DG:Z:RN7SL,RN7SL,0	NG:i:0
A00208:119:HNYGGDRXX:2:2116:14597:6010	0	RN7SL	85	255	36M97N30M	*	0	0	GCTATGCCGATCGGGTGTCCGCACTAAGTTCGGCATTGATCAGTAGTGGGATCGCGCCTGTGAATA	FFF:FFFFF:FFFFFFFFFFFFFFFFFFFFFFFFFFFFF:FFFFFFFFFFFFFFFFFFFFFFFFFF	NH:i:1	HI:i:1	AS:i:31	nM:i:0	NM:i:0	MD:Z:36	jM:B:c,-1	jI:B:i,-1	DG:Z:RN7SL,RN7SL,0	NG:i:0
A00208:119:HNYGGDRXX:2:2107:21757:34569	2048	RN7SL	85	255	26M94N43M	*	0	0	GCTATGCCGATCGGGTGTCCGCACTAAAAACTCCCGTGCTGATCAGTAGTGGGATCGCGCCTGTGAATA	FFF:FFFFFFFFFFFFFFFFFFFFFFFFFFFFFFFFFFFFFFFFFFFFFFFFFFFFFFFFFFFFFFFFF	NH:i:1	HI:i:1	AS:i:21	nM:i:0	NM:i:0	MD:Z:26	jM:B:c,-1	jI:B:i,-1	DG:Z:RN7SL,RN7SL,0	NG:i:0
A00208:119:HNYGGDRXX:2:2106:15510:13260	2048	RN7SL	79	255	32M104N35M	*	0	0	TAGTGCGCTATGCCGATCGGGTGTCCGCACTATGCTGATCAGTAGTGGGATCGCGCCTGTGAATAGC	FFFFFFFF:F:FFFFFFFFFFFFFFFFFFFFFFFFFFFFFFFFFFFFFFFFFFFFFFFFFFFFFFFF	NH:i:1	HI:i:1	AS:i:27	nM:i:0	NM:i:0	MD:Z:32	jM:B:c,-1	jI:B:i,-1	DG:Z:RN7SL,RN7SL,0	NG:i:0
A00208:119:HNYGGDRXX:2:2110:7021:19946	0	RN7SL	78	255	30M115N27M	*	0	0	GTAGTGCGCTATGCCGATCGGGTGTCCGCAAGTAGTGGGATCGCGCCTGTGAATAGC	FFFFFFFFFFFFFFFFFFFFFFFFFFFFFFFFFFFFFFFFFFFFF:FFFFFFFFFFF	NH:i:1	HI:i:1	AS:i:25	nM:i:0	NM:i:0	MD:Z:30	jM:B:c,-1	jI:B:i,-1	DG:Z:RN7SL,RN7SL,0	NG:i:0
A00208:119:HNYGGDRXX:2:2252:5611:16971	0	RN7SL	87	255	2S31M95N28M	*	0	0	TTTATGCCGATCGGGTGTCCGCACTAAGTTCGGCGTGCTGATCAGTAGTGGGATCGCGCCT	FFFFFFFFFFFFFFFFFFFFFFFFFFFFFFFFFFF:FFFFFFFFFF,FFFFFFFFF:FFFF	NH:i:1	HI:i:1	AS:i:52	nM:i:0	NM:i:0	MD:Z:59	jM:B:c,0	jI:B:i,118,212	DG:Z:RN7SL,RN7SL,0	NG:i:0
A00208:119:HNYGGDRXX:2:2245:10059:34914	0	RN7SL	85	255	26S32M110N25M	*	0	0	TTTAACTGGAAGTAAAACACCCCTCAGCTATGCCGATCGGGTGTCCGCACTAAGTTCGGTGGGATCGCGCCTGTGAATAGCCA	FFFFFFFFFFFFFFFFFFFFFFFFFFFFFFFFFFFFFFFFFFFFFFFFFFFFFFFFFFFFFFFFFFFFFFFFFFFFFFF:FFF	NH:i:1	HI:i:1	AS:i:50	nM:i:0	NM:i:0	MD:Z:57	jM:B:c,0	jI:B:i,117,226	DG:Z:RN7SL,RN7SL,0	NG:i:0
A00208:119:HNYGGDRXX:2:2120:19370:27712	0	RN7SL	85	255	5S33M108N20M	*	0	0	TTTTAGCTATGCCGATCGGGTGTCCGCACTAAGTTCGGAGTGGGATCGCGCCTGTGAA	FFFFFFFFFFFFFFFFFFFFFFFFFFFFFFFFFFFFFFFFFFFFFFFFFFFFFFFFFF	NH:i:1	HI:i:1	AS:i:46	nM:i:0	NM:i:0	MD:Z:53	jM:B:c,0	jI:B:i,118,225	DG:Z:RN7SL,RN7SL,0	NG:i:0
A00208:119:HNYGGDRXX:2:2237:18756:6887	0	RN7SL	79	255	2S30M119N26M	*	0	0	TTTAGTGCGCTATGCCGATCGGGTGTCCGCACTGGGATCGCGCCTGTGAATAGCCACT	F:FFFFFFFFFFFFFFFFFFFFFFFFFFFFFFFFFFFFFFFFFFFFFFFFFFFFFFFF	NH:i:1	HI:i:1	AS:i:49	nM:i:0	NM:i:0	MD:Z:56	jM:B:c,0	jI:B:i,109,227	DG:Z:RN7SL,RN7SL,0	NG:i:0
A00208:119:HNYGGDRXX:2:2130:13666:3897	0	RN7SL	87	255	2S37M106N26M	*	0	0	TTTATGCCGATCGGGTGTCCGCACTAAGTTCGGCATCAAGGATCGCGCCTGTGAATAGCCACTGC	FFFFFFFFFFFFFFFFFFFFFFFFFFFFFFFFFFFFFFFFFFFFFFFFFFFFFFFFFFFFFFFFF	NH:i:1	HI:i:1	AS:i:56	nM:i:0	NM:i:0	MD:Z:63	jM:B:c,0	jI:B:i,124,229	DG:Z:RN7SL,RN7SL,0	NG:i:0
A00208:119:HNYGGDRXX:2:2111:18412:3787	0	RN7SL	79	255	3S30M121N26M	*	0	0	TTTTAGTGCGCTATGCCGATCGGGTGTCCGCACGGATCGCGCCTGTGAATAGCCACTGC	FFFFFFFFFFFFFFFFFFFFF:FFFFFFFFFFFFFFFFFFFFFFFFFFFFF:FFFFFFF	NH:i:1	HI:i:1	AS:i:49	nM:i:0	NM:i:0	MD:Z:56	jM:B:c,0	jI:B:i,109,229	DG:Z:RN7SL,RN7SL,0	NG:i:0
A00208:119:HNYGGDRXX:2:2141:32877:19664	0	RN7SL	77	255	1S52M87N30M	*	0	0	TTGTAGTGCGCTATGCCGATCGGGTGTCCGCACTAAGTTCGGCATCAATATGGGCTGATCAGTAGTGGGATCGCGCCTGTGAA	FFF:FFFFFFFFFFFFFFFFFFFFFFF:F:FFFFFFFFFFFFFFFFFFFFF:FFFFFFFFFFFFFFFFFFFF:F:FFFFFFFF	NH:i:1	HI:i:1	AS:i:75	nM:i:0	NM:i:0	MD:Z:82	jM:B:c,0	jI:B:i,129,215	DG:Z:RN7SL,RN7SL,0	NG:i:0
A00208:119:HNYGGDRXX:2:2139:29595:9752	0	RN7SL	87	255	3S23M90N52M5S	*	0	0	TTGTATGCCGATCGGGTGTCCGCACTAGGTCAAAACTCCCGTGCTGATCAGTACTGGGATCGCGCCTGTGAATAGCCAGATCG	FFFFFFFFFFFFFFFFFFFFFFFFFFFFFFFFFFFFFFFFFFFFFFFFFFFFFFFFFFFFFFFFFFFFFFFFFFFFFFFFFFF	NH:i:1	HI:i:1	AS:i:66	nM:i:1	NM:i:1	MD:Z:50G24	jM:B:c,0	jI:B:i,110,199	DG:Z:RN7SL,RN7SL,0	NG:i:0
A00208:119:HNYGGDRXX:2:2212:23023:15843	2048	RN7SL	85	255	32M82N49M	*	0	0	GCTATGCCGATCGGGTGTCCGCACTAAGTTCGCAGGTCAAAACTCCCGTGCTGATCAGTAGTGGGATCGCGCCTGTGAATA	FFFFFFFFFFFFFFFFFFFFFFFFFFFFFFFFFFFFFFFFFFFFFFFFFFFFFFFFFFFFFFFFFFFFFFFFFFFFFFFFF	NH:i:1	HI:i:1	AS:i:27	nM:i:0	NM:i:0	MD:Z:32	jM:B:c,-1	jI:B:i,-1	DG:Z:RN7SL,RN7SL,0	NG:i:0
A00208:119:HNYGGDRXX:2:2211:21423:4679	0	RN7SL	92	255	40M88N29M	*	0	0	CGATCGGGTGTCCGCACTAAGTTCGGCATCAATATGGTGAATCAGTAGTGGGATCGCGCCTGTGAATAG	FFFFFFFFFFFFFFFFFFFFFFFFFFFFFFFFFFFFFFFFFFFFFFFFFFFFFFFFFFFF,FFFFFFFF	NH:i:1	HI:i:1	AS:i:35	nM:i:0	NM:i:0	MD:Z:40	jM:B:c,-1	jI:B:i,-1	DG:Z:RN7SL,RN7SL,0	NG:i:0
A00208:119:HNYGGDRXX:2:2178:4842:34898	2048	RN7SL	85	255	32M83N48M	*	0	0	GCTATGCCGATCGGGTGTCCGCACTAAGTTCGAGGTCAAAACTCCCGTGCTGATCAGTAGTGGGATCGCGCCTGTGAATA	FF:FFFFFFFFFFFFFFFFFFFFFFFFFFFFFFFFFFFFFFFFFFFFFFFFFFFFFFFFFFFFFFFFFFFFFFFFFFFFF	NH:i:1	HI:i:1	AS:i:27	nM:i:0	NM:i:0	MD:Z:32	jM:B:c,-1	jI:B:i,-1	DG:Z:RN7SL,RN7SL,0	NG:i:0
A00208:119:HNYGGDRXX:2:2274:31711:35211	2048	RN7SL	80	255	29M96N52M	*	0	0	AGTGCGCTATGCCGATCGGGTGTCCGCACAAAACTCCCGTGCTGATCAGTAGTGGGATCGCGCCTGTGAATAGCCACTGCA	FFFFFFFF,FFFFFFFFFFFFFFFFFFFFFFFFFFFFFFFFFFFFFFFFFFFFFFFFFFFFFFFFFFFFFFFFFFFFFFFF	NH:i:1	HI:i:1	AS:i:24	nM:i:0	NM:i:0	MD:Z:29	jM:B:c,-1	jI:B:i,-1	DG:Z:RN7SL,RN7SL,0	NG:i:0
A00208:119:HNYGGDRXX:2:2276:19786:14779	0	RN7SL	90	255	48M66N33M	*	0	0	GCCCTTCGGGTGTCCGCACTAAGTTCGGCATCAATATGGTGACCTCCCCAAAACTCCCGTGCTGATCAGTAGTGGGATCGC	FFFFFFF:F::FFFFFFFFFFFFFFFFFFFFFF:FFFFFFFFFFFFFFFFFFFFFFFF:FFFFFFFFFFFFFFFFFFFF:F	NH:i:1	HI:i:1	AS:i:38	nM:i:2	NM:i:2	MD:Z:3G0A43	jM:B:c,-1	jI:B:i,-1	DG:Z:RN7SL,RN7SL,0	NG:i:0
A00208:119:HNYGGDRXX:2:2221:32416:8625	2048	RN7SL	99	255	38M65N41M	*	0	0	GTGTCCGCACTAAGTTCGGCATCAATATGGTGACCTCCGTCAAAACTCCCGTGCTGATCAGTAGTGGGATCGCGCCTGT	FFFF,F,FF,FFF,FFFFFFFFFFFFF,FFF,FFFFFF:FFFFFFF:FFF:F,::FF:F:,FF:FFFFFF:FFFFF,FF	NH:i:1	HI:i:1	AS:i:33	nM:i:0	NM:i:0	MD:Z:38	jM:B:c,-1	jI:B:i,-1	DG:Z:RN7SL,RN7SL,0	NG:i:0
A00208:119:HNYGGDRXX:2:2256:25373:32064	0	RN7SL	79	255	2S48M100N30M3S	*	0	0	TTTAGTGCGCTATGCCGATCGGGTGTCCGCACTAAGTTCGGCATCAATATGTGGGATCGCGCCTGTGAATAGCCACTGCAAGA	FFFFFFFFFFF:FFFFFFFFFFFFFFFFFFFFFFFFFFFFFFFFFFFFFFFFFFFFFFFFFFFFFFFF:FFFFFFFFFFFFFF	NH:i:1	HI:i:1	AS:i:71	nM:i:0	NM:i:0	MD:Z:78	jM:B:c,0	jI:B:i,127,226	DG:Z:RN7SL,RN7SL,0	NG:i:0
A00208:119:HNYGGDRXX:2:2124:13141:26757	0	RN7SL	93	255	3S36M89N25M	*	0	0	TTTGATCGGGTGTCCGCACTAAGTTCGGCATCAATATGGTGATCAGTAGTGGGATCGCGCCTGT	FFFFFFFFFFFFFFFFFFFFFFFFFFFFFFFFFFFFFFFFFFFFFFFFFF:FFF:FFFFFFFFF	NH:i:1	HI:i:1	AS:i:54	nM:i:0	NM:i:0	MD:Z:61	jM:B:c,0	jI:B:i,129,217	DG:Z:RN7SL,RN7SL,0	NG:i:0
A00208:119:HNYGGDRXX:2:2236:26539:1204	2048	RN7SL	85	255	23M83N57M	*	0	0	GCTATGCCGATCGGGTGTCCGCAAAACGGAGCAGGTCAAAACTCCCGTGCTGATCAGTAGTGGGATCGCGCCTGTGAATA	FFFFFFFFFFFFFFFFFFFFFFFFFFFFFFFFFFFFFFFFFFFFFF:FFFF:FFFFFFFFFFFFFFFFFFFFFFFFFFFF	NH:i:1	HI:i:1	AS:i:18	nM:i:0	NM:i:0	MD:Z:23	jM:B:c,-1	jI:B:i,-1	DG:Z:RN7SL,RN7SL,0	NG:i:0
A00208:119:HNYGGDRXX:2:2161:5312:29825	0	RN7SL	92	255	40M78N39M	*	0	0	CGATCGGGTGTCCGCACTAAGTTCGGCATCAATATGGAGATCTCGTGCTGATCAGTAGTGGGATCGCGCCTGTGAATAG	FFFFF:FFFFFFFFFFFFFFFFFFFFFFFFFFFFFFFF:FFF:FFFFF:FF:FFFFFFFFFFFFFFFFFFFFFFFFFFF	NH:i:1	HI:i:1	AS:i:33	nM:i:1	NM:i:1	MD:Z:37T2	jM:B:c,-1	jI:B:i,-1	DG:Z:RN7SL,RN7SL,0	NG:i:0
A00208:119:HNYGGDRXX:2:2136:1551:14356	2048	RN7SL	85	255	25M81N57M	*	0	0	GCTATGCCGATCGGGTGTCCGCACTAAACGGAGCAGGTCAAAACTCCCGTGCTGATCAGTAGTGGGATCGCGCCTGTGAATA	FF:,:FFFFF:FFFF,FFFFFFFFFFF:FFFFFFFFFFFFFFFFFFFFF:FFFFF:FFF,FF:FFF:,FFFFFF,F,FF,FF	NH:i:1	HI:i:1	AS:i:20	nM:i:0	NM:i:0	MD:Z:25	jM:B:c,-1	jI:B:i,-1	DG:Z:RN7SL,RN7SL,0	NG:i:0
A00208:119:HNYGGDRXX:2:2156:5954:29340	2048	RN7SL	79	255	30M90N51M	*	0	0	TAGTGCGCTATGCCGATCGGGTGTCCGCACCAGGTCAAAACTCCCGTGCTGATCAGTAGTGGGATCGCGCCTGTGAATAGC	FFFFFFFFFFFFFFFFFFFFFFFFFFFFFFFFFFFFFFFFFFFFFFFFFFFFFFFFFFFFFFFFFFFFFFFFFFFFFFFFF	NH:i:1	HI:i:1	AS:i:25	nM:i:0	NM:i:0	MD:Z:30	jM:B:c,-1	jI:B:i,-1	DG:Z:RN7SL,RN7SL,0	NG:i:0
A00208:119:HNYGGDRXX:2:2214:12771:28432	0	RN7SL	79	255	2S45M106N35M1S	*	0	0	TTTAGTGCGCTATGCCGATCGGGTGTCCGCACTAAGTTCGGCATCAAGGATCGCGCCTGTGAATAGCCACTGCACTCCAGCCA	FFFFFFFFFFFFFFFFFFFFFFFFFFFFFFFFFFFFFFFFFFFFFFFFFFFFFFFFFFFFFFFFF:FFFFFFFFFFFFFFFFF	NH:i:1	HI:i:1	AS:i:72	nM:i:0	NM:i:0	MD:Z:80	jM:B:c,0	jI:B:i,124,229	DG:Z:RN7SL,RN7SL,0	NG:i:0
A00208:119:HNYGGDRXX:2:2124:26449:9596	0	RN7SL	79	255	1S30M121N26M	*	0	0	TTAGTGCGCTATGCCGATCGGGTGTCCGCACGGATCGCGCCTGTGAATAGCCACTGC	FFFFFFFFFFFFFFFFFFFFFFFFFFFFFFFFFFFFFFFFFFFFFFFFFFFFFFFFF	NH:i:1	HI:i:1	AS:i:49	nM:i:0	NM:i:0	MD:Z:56	jM:B:c,0	jI:B:i,109,229	DG:Z:RN7SL,RN7SL,0	NG:i:0
A00208:119:HNYGGDRXX:2:2137:14434:14434	2048	RN7SL	96	255	30M74N50M	*	0	0	CGGGTGTCCGCACTAAGTTCGGCATCAATAAGGTCAAAACTCCCGTGCTGATCAGTAGTGGGATCGCGCCTGTGAATAGC	FFFFFFFFFFFFFFFFFFFFFFFFFFFFFFFFFFFFFFFFFFFFFFFFFFFFFFFFFFFFFFFFFFFFFFFFFFFFF:FF	NH:i:1	HI:i:1	AS:i:25	nM:i:0	NM:i:0	MD:Z:30	jM:B:c,-1	jI:B:i,-1	DG:Z:RN7SL,RN7SL,0	NG:i:0
A00208:119:HNYGGDRXX:2:2169:28519:3568	0	RN7SL	80	255	3S44M95N36M	*	0	0	GTCAGTGCGCTATGCCGATCGGGTGTCCGCACTAAGTTCGGCATCAAGATCAGTAGTGGGATCGCGCCTGTGAATAGCCACTG	FFFFFFFFFFF,:FFFFFFFFFFFFFFFFFFFFFFFFFFFFFFFF:FFFFFFFFFFFFFFFFFFFFFFFFFFFFFFFFFFFFF	NH:i:1	HI:i:1	AS:i:73	nM:i:0	NM:i:0	MD:Z:80	jM:B:c,0	jI:B:i,124,218	DG:Z:RN7SL,RN7SL,0	NG:i:0
A00208:119:HNYGGDRXX:2:2165:20383:20854	2048	RN7SL	92	255	19M86N52M	*	0	0	CGATCGGGTGTCCGCACTAAGCAGGTCAAAACTCCCGTGCTGATCAGTAGTGGGATCGCGCCTGTGAATAG	FF:FFFFFFFFFFFFFFFFFFFFFFFFFFFFFFFFFFFFFFFFFFFFFFFFFFFFFFFFFF:FFFFFFFFF	NH:i:1	HI:i:1	AS:i:15	nM:i:0	NM:i:0	MD:Z:19	jM:B:c,-1	jI:B:i,-1	DG:Z:RN7SL,RN7SL,0	NG:i:0
A00208:119:HNYGGDRXX:2:2214:20826:29293	2048	RN7SL	85	255	23M120N35M	*	0	0	GCTATGCCGATCGGGTGTCCGCATGGGATCGCGCCTGTGAATAGCCACTGCACTCCAG	FFFFFFFFFFFFFFFFFFFFFFFFFFFFFFFFFFFFFFFFFFFFFFFFFFFFFFFFFF	NH:i:1	HI:i:1	AS:i:18	nM:i:0	NM:i:0	MD:Z:23	jM:B:c,-1	jI:B:i,-1	DG:Z:RN7SL,RN7SL,0	NG:i:0
A00208:119:HNYGGDRXX:2:2139:12264:8265	0	RN7SL	93	255	4S25M93N41M13S	*	0	0	TTTTGATCGGGTGTCCGCACTAAGTTCGGCCCGTGCTGATCAGTAGTGGGATCGCGCCTGTGAATAGCCAGATCGGAAGAGCG	FFFFFFFFFFFFFFFF:FFFFFFFFFFFFFFFFFFFFFFFFFFFFFFFFFFFFFFFFFFFFFFFFFFFFFFFFFFFF:FFFFF	NH:i:1	HI:i:1	AS:i:59	nM:i:0	NM:i:0	MD:Z:66	jM:B:c,0	jI:B:i,118,210	DG:Z:RN7SL,RN7SL,0	NG:i:0
A00208:119:HNYGGDRXX:2:2234:15619:28260	0	RN7SL	79	255	2S45M106N29M7S	*	0	0	TTTAGTGCGCTATGCCGATCGGGTGTCCGCACTAAGTTCGGCATCAAGGATCGCGCCTGTGAATAGCCACTGCACTAGATCGG	FFFFFFFFFFFFFFFFFFFFFFFFFFFFFFFFFFFFFFFFFFFFFFFFFF:FFFFFFFFFFFFFFFFFFFFFFFFFFFFFFFF	NH:i:1	HI:i:1	AS:i:67	nM:i:0	NM:i:0	MD:Z:74	jM:B:c,0	jI:B:i,124,229	DG:Z:RN7SL,RN7SL,0	NG:i:0
A00208:119:HNYGGDRXX:2:2211:18530:19930	0	RN7SL	79	255	29M114N28M	*	0	0	TAGTGCGCTATGCCGATCGGGTGTCCGCACAGTAGTGGGATCGCGCCTGTGAATAGC	FFFFFFFFFFFFFFFFFFFFFFFFFFFFF:FFFFFFFFFFFFFFFFFFFFFFFFFFF	NH:i:1	HI:i:1	AS:i:24	nM:i:0	NM:i:0	MD:Z:29	jM:B:c,-1	jI:B:i,-1	DG:Z:RN7SL,RN7SL,0	NG:i:0
A00208:119:HNYGGDRXX:2:2211:7247:2174	2048	RN7SL	92	255	37M78N42M	*	0	0	CGATCGGGTGTCCGCACTAAGTTCGGCATCAATATGGAACTCCCGTGCTGATCAGTAGTGGGATCGCGCCTGTGAATAG	FFF:FFFFFFFFFFFFFF:FFFFFFFFFFFFFFFFFFFFFFFFFF:FF:FFFFFFFFFFFFFFFFFFFFF:FFFF:FFF	NH:i:1	HI:i:1	AS:i:32	nM:i:0	NM:i:0	MD:Z:37	jM:B:c,-1	jI:B:i,-1	DG:Z:RN7SL,RN7SL,0	NG:i:0
A00208:119:HNYGGDRXX:2:2224:32307:6089	0	RN7SL	87	255	2S29M113N52M	*	0	0	TTTATGCCGATCGGGTGTCCGCACTAAGTTCGGGATCGCGCCTGTGAATAGCCACTGCACTCCAGCCTGAGCAACATAGCGAG	FFFFFFFFFFFFFFFFFF,FFFFFFFF:FFFFFFFFFFFFFFFFFFFFFFFFFFFFFFFFFFFFFFFF:FFFFFFFFFFFFFF	NH:i:1	HI:i:1	AS:i:71	nM:i:1	NM:i:1	MD:Z:67G13	jM:B:c,0	jI:B:i,116,228	DG:Z:RN7SL,RN7SL,0	NG:i:0
A00208:119:HNYGGDRXX:2:2228:28293:32487	0	RN7SL	79	255	2S31M118N28M	*	0	0	TTTAGTGCGCTATGCCGATCGGGTGTCCGCACTTGGGATCGCGCCTGTGAATAGCCACTGC	FFFFFFFFFFFFFFFFFFFFFFFFFFFFFFFFFFFFFFFFFFFFFFFFFFFFFFFFFFFFF	NH:i:1	HI:i:1	AS:i:52	nM:i:0	NM:i:0	MD:Z:59	jM:B:c,0	jI:B:i,110,227	DG:Z:RN7SL,RN7SL,0	NG:i:0
A00208:119:HNYGGDRXX:2:2213:15194:12367	0	RN7SL	76	255	3S34M120N21M	*	0	0	TTTCTGTAGTGCGCTATGCCGATCGGGTGTCCGCACTGGATCGCGCCTGTGAATAGCC	FFFFFFFFFFFFFFFFFFFFFFFFFFFFFFFFFFFFFFFFFFFFFFFFFFFFFFFFFF	NH:i:1	HI:i:1	AS:i:48	nM:i:0	NM:i:0	MD:Z:55	jM:B:c,0	jI:B:i,110,229	DG:Z:RN7SL,RN7SL,0	NG:i:0
A00208:119:HNYGGDRXX:2:2231:12147:30890	2048	RN7SL	93	255	17M90N63M	*	0	0	GATCGGGTGTCCGCACTAGGTCAAAACTCCCGTGCTGATCAGTAGTGGGATCGCGCCTGTGAATAGCCACTGCACTCCAG	FFFFFFFFFFFFFFFFFFFFFFFFFFFFFFFFFFFFFFFFFFFFFFFFFFFFFFFFFFFFFFFFFFFFFF:FFFFFFFFF	NH:i:1	HI:i:1	AS:i:13	nM:i:0	NM:i:0	MD:Z:17	jM:B:c,-1	jI:B:i,-1	DG:Z:RN7SL,RN7SL,0	NG:i:0
A00208:119:HNYGGDRXX:2:2165:9778:34929	0	RN7SL	87	255	1S51M91N31M	*	0	0	TTATGCCGATCGGGTGTCCGCACTAAGTTCGGCATCAATATGGTGACCTCCCGGGATCGCGCCTGTGAATAGCCACTGCACTC	FFFFFFFFFFFFFFFFFFFFFFFFFFFFFFFFFFFFFFFFFFFFFFFFFFFFFFFFFFFFFFFFFFFFFFFFFFFFFFFFFFF	NH:i:1	HI:i:1	AS:i:75	nM:i:0	NM:i:0	MD:Z:82	jM:B:c,0	jI:B:i,138,228	DG:Z:RN7SL,RN7SL,0	NG:i:0
A00208:119:HNYGGDRXX:2:2233:28836:17707	0	RN7SL	79	255	1S28M123N31M	*	0	0	TTAGTGCGCTATGCCGATCGGGTGTCCGCGGATCGCGCCTGTGAATAGCCACTGCACTCC	FFFFFFFFFFFFFFFFFFFFFFFFFFFFF:FFFFFFFFFFFFFFFFFFFFFFFFFFFFFF	NH:i:1	HI:i:1	AS:i:51	nM:i:0	NM:i:0	MD:Z:59	jM:B:c,0	jI:B:i,107,229	DG:Z:RN7SL,RN7SL,0	NG:i:0
A00208:119:HNYGGDRXX:2:2152:8874:5963	0	RN7SL	80	255	2S27M122N27M	*	0	0	TCAGTGCGCTATGCCGATCGGGTGTCCGCGGGATCGCGCCTGTGAATAGCCACTGC	FFFFFFFFFFFFFFFFFFFFFFFFFFFFFFFFFFFFFFFFFFFFFFFFFFFFFFFF	NH:i:1	HI:i:1	AS:i:47	nM:i:0	NM:i:0	MD:Z:54	jM:B:c,0	jI:B:i,107,228	DG:Z:RN7SL,RN7SL,0	NG:i:0
A00208:119:HNYGGDRXX:2:2161:4887:6042	2048	RN7SL	85	255	32M83N48M	*	0	0	GCTATGCCGATCGGGTGTCCGCACTAAGTTCGAGGTCAAAACTCCCGTGCTGATCAGTAGTGGGATCGCGCCTGTGAATA	FFFFFFFFFFFFFFFFFFFFFFFFFFFFFFFF:FFFFFFFFFFFFFFFFFFF:FFFFFFFFFFFFFFFFFFFFFFF:::F	NH:i:1	HI:i:1	AS:i:27	nM:i:0	NM:i:0	MD:Z:32	jM:B:c,-1	jI:B:i,-1	DG:Z:RN7SL,RN7SL,0	NG:i:0
A00208:119:HNYGGDRXX:2:2278:25545:2895	2048	RN7SL	79	255	30M91N50M	*	0	0	TAGTGCGCTATGCCGATCGGGTGTCCGCACAGGTCAAAACTCCCGTGCTGATCAGTAGTGGGATCGCGCCTGTGAATAGC	FFFFFFFFFFFFFFFFFFFFFFFFFFFFFFFFFFFFFFFFFFFFFFFFFFFFFFFFFFFFFFFFFFFFFFFFFFFFFFFF	NH:i:1	HI:i:1	AS:i:25	nM:i:0	NM:i:0	MD:Z:30	jM:B:c,-1	jI:B:i,-1	DG:Z:RN7SL,RN7SL,0	NG:i:0
A00208:119:HNYGGDRXX:2:2132:5674:14199	0	RN7SL	85	255	40M83N40M	*	0	0	GCTATGCCGATCGGGTGTCCGCACTAAGTTCGGCATCAATACTCCCGTGCTGATCAGTAGTGGGATCGCGCCTGTGAATA	FFFFFFFFFFFFFFFFFFFFFFFFFFFFFFFFFFFFFFFFFFFFFFFFFFFFFFFFFFFFFFFFFFFFFFFFFFFFF,FF	NH:i:1	HI:i:1	AS:i:35	nM:i:0	NM:i:0	MD:Z:40	jM:B:c,-1	jI:B:i,-1	DG:Z:RN7SL,RN7SL,0	NG:i:0
A00208:119:HNYGGDRXX:2:2164:25563:12320	0	RN7SL	93	255	4S25M95N39M15S	*	0	0	TTTTGATCGGGTGTCCGCACTAAGTTCGGCGTGCTGATCAGTAGTGGGATCGCGCCTGTGAATAGCCAGATCGGAAGAGCGGT	FFFFFFF:FFFFFFFFFFFFFFFFFFFFFFFFFFFFF:FFFFFFFFFFFFFFFFFFFFFFFFFFFFFFFFFFFFFFFFFFFFF	NH:i:1	HI:i:1	AS:i:57	nM:i:0	NM:i:0	MD:Z:64	jM:B:c,0	jI:B:i,118,212	DG:Z:RN7SL,RN7SL,0	NG:i:0
A00208:119:HNYGGDRXX:2:2202:28302:16094	2048	RN7SL	80	255	34M89N47M	*	0	0	AGTGCGCTATGCCGATCGGGTGTCCGCACTAAGTTCAAAACTCCCGTGCTGATCAGTAGTGGGATCGCGCCTGTGAATAGC	FFFFFFFF,,FFFFFFFFFFFFFFFFFFFFFFFFFFFFFFFFF:,FFFFFFFFFFFFFFFFFFFFFFFFFFFFFFFFFFFF	NH:i:1	HI:i:1	AS:i:29	nM:i:0	NM:i:0	MD:Z:34	jM:B:c,-1	jI:B:i,-1	DG:Z:RN7SL,RN7SL,0	NG:i:0
A00208:119:HNYGGDRXX:2:2113:32199:21371	2048	RN7SL	85	255	32M84N47M	*	0	0	GCTATGCCGATCGGGTGTCCGCACTAAGTTCGGGTCAAAACTCCCGTGCTGATCAGTAGTGGGATCGCGCCTGTGAATA	FFFFFFF,FFFFFFFFFFFFFFFFFFFFFFFFFFFFF:FFFFFFFFFFFFFFFFFFFF:FFFFFFFFFFFFF:FFFFFF	NH:i:1	HI:i:1	AS:i:27	nM:i:0	NM:i:0	MD:Z:32	jM:B:c,-1	jI:B:i,-1	DG:Z:RN7SL,RN7SL,0	NG:i:0
A00208:119:HNYGGDRXX:2:2204:32425:36855	2048	RN7SL	90	255	21M94N43M	*	0	0	GCCGATCGGGTGTCCGCACTAAAAACTCCCGTGCTGATCAGTAGTGGGATCGCGCCTGTGAATA	FFFFFFFFFFFFFFFFFFFFFFFFFFFFFFFFFFFFF:FFFFFFFFFFFFFFFFFF,F:FFFFF	NH:i:1	HI:i:1	AS:i:17	nM:i:0	NM:i:0	MD:Z:21	jM:B:c,-1	jI:B:i,-1	DG:Z:RN7SL,RN7SL,0	NG:i:0
A00208:119:HNYGGDRXX:2:2136:20455:24799	2048	RN7SL	86	255	21M114N29M	*	0	0	CTATGCCGATCGGGTGTCCGCTCAGTAGTGGGATCGCGCCTGTGAATAGC	FFFFFFFFFFFFFFFFFFFFFFFFFFFFFFFFFFFFFFFFFFFFFFFFFF	NH:i:1	HI:i:1	AS:i:17	nM:i:0	NM:i:0	MD:Z:21	jM:B:c,-1	jI:B:i,-1	DG:Z:RN7SL,RN7SL,0	NG:i:0
A00208:119:HNYGGDRXX:2:2271:24867:30091	0	RN7SL	89	255	1S16M121N24M	*	0	0	TTGCCGATCGGGTGTCCAGTGGGATCGCGCCTGTGAATAGC	FFFFFFFFFFFFFFF:FFFFFFFFFFFFFFFFFFFFFFFFF	NH:i:1	HI:i:1	AS:i:33	nM:i:0	NM:i:0	MD:Z:40	jM:B:c,0	jI:B:i,105,225	DG:Z:RN7SL,RN7SL,0	NG:i:0
A00208:119:HNYGGDRXX:2:2108:9878:10207	0	RN7SL	85	255	29M1I23M83N28M	*	0	0	GCTATGCCGATCGGGTGTCCGCACTAAGTTTCGGCATCAATATGGTGACCTCCATCAGTAGTGGGATCGCGCCTGTGAATA	FFFFFFFFFFFFFFFFFFFFFFFFFFFFFFFFFFFFFFFFFFFFFFFFFFFFFFFFFFFFFFFFFFFFFFFFFFFFFFFFF	NH:i:1	HI:i:1	AS:i:42	nM:i:0	NM:i:1	MD:Z:52	jM:B:c,-1	jI:B:i,-1	DG:Z:RN7SL,RN7SL,0	NG:i:0
A00208:119:HNYGGDRXX:2:2272:21034:8954	2048	RN7SL	92	255	31M78N48M	*	0	0	CGATCGGGTGTCCGCACTGAGTTCGGCATCAGGTCAAAACTCCCGTGCTGATCAGTAGTGGGATCGCGCCTGTGAATAG	FFF:FFFFFFFFFFFFFFFFFFFFFFFFFFFFFFFFFFFFFFFFFFFFFFFFFFFFFFFFFFFFFFFFFFFFFFFFFFF	NH:i:1	HI:i:1	AS:i:24	nM:i:1	NM:i:1	MD:Z:18A12	jM:B:c,-1	jI:B:i,-1	DG:Z:RN7SL,RN7SL,0	NG:i:0
A00208:119:HNYGGDRXX:2:2216:10809:31579	2048	RN7SL	85	255	32M83N48M	*	0	0	GCTATGCCGATCGGGTGTCCGCACTAAGTTCGAGGTCAAAACTCCCGTGCTGATCAGTAGTGGGATCGCGCCTGTGAATA	FFFFFFFFFFFFFFFFFFFFFFFFFFFFFFFF:FFFFFFFFFFFFFFFFFFFFFFFFFFFFFFFFFFFFFFFFFFFFFFF	NH:i:1	HI:i:1	AS:i:27	nM:i:0	NM:i:0	MD:Z:32	jM:B:c,-1	jI:B:i,-1	DG:Z:RN7SL,RN7SL,0	NG:i:0
A00208:119:HNYGGDRXX:2:2119:14850:17722	2048	RN7SL	75	255	36M92N45M	*	0	0	GCTGTAGTGCGCTATGCCGATCGGGTGTCCGCACTATCAAAACTCCCGTGCTGATCAGTAGTGGGATCGCGCCTGTGAATA	FFFFFFFFFFFFFFFFFFFFFFFFFFFFFFFFFFFFFFFFFFFFFFFFFFFFFFFFFFFFFFFFFFFFFFFFFFFFFFFFF	NH:i:1	HI:i:1	AS:i:31	nM:i:0	NM:i:0	MD:Z:36	jM:B:c,-1	jI:B:i,-1	DG:Z:RN7SL,RN7SL,0	NG:i:0
A00208:119:HNYGGDRXX:2:2128:17291:6793	0	RN7SL	93	255	3S46M87N31M3S	*	0	0	TTTGATCGGGTGTCCGCACTAAGTTCGGCATCAATATGGTGACCTCCCGAGTGGGATCGCGCCTGTGAATAGCCACTGCAGAT	FFFFFFFFFFFFFFFFFFFFFFFFFFFFFF,FFFFFFFFFFFFFFFFFFFFFFFFFFFFFFFFFF:FFFFFFFFFFFFFFFFF	NH:i:1	HI:i:1	AS:i:70	nM:i:0	NM:i:0	MD:Z:77	jM:B:c,0	jI:B:i,139,225	DG:Z:RN7SL,RN7SL,0	NG:i:0
A00208:119:HNYGGDRXX:2:2230:12653:9064	2048	RN7SL	94	255	33M78N46M	*	0	0	ATCGGGTGTCCGCACTAAGTTCGGCATCAATATAAAACTCCCGTGCTGATCAGTAGTGGGATCGCGCCTGTGAATAGCC	FFFF:FFFFFFFFFFFF:FFFFFFFFFFFFFFFFFFFFFFFFFFFFFFFFFFFFFFFFFFFFFFFFFFFFFFFFFFFFF	NH:i:1	HI:i:1	AS:i:28	nM:i:0	NM:i:0	MD:Z:33	jM:B:c,-1	jI:B:i,-1	DG:Z:RN7SL,RN7SL,0	NG:i:0
A00208:119:HNYGGDRXX:2:2103:17409:28635	0	RN7SL	78	255	46M106N33M4S	*	0	0	GTAGTGCGCTATGCCGATCGGGTTTCCGCACTAAGTTCGGCATCAAGGATCGCGCCTGTGAATAGCCACTGCACTCCAGATCG	FF:FFFFFFF:FFFFFFFFFFFFFFFFFFFFFFFFFFFFFFFFFFFFFFFFFFFF:FFFFFFFFFFF,FFFFFFFFFFFFFFF	NH:i:1	HI:i:1	AS:i:69	nM:i:1	NM:i:1	MD:Z:23G55	jM:B:c,0	jI:B:i,124,229	DG:Z:RN7SL,RN7SL,0	NG:i:0
A00208:119:HNYGGDRXX:2:2165:30418:35289	0	RN7SL	87	255	2S45M80N26M10S	*	0	0	TTTATGCCGATCGGGTGTCCGCACTAAGTCCGGCATCAATATGGTGACCGTGCTGATCAGTAGTGGGATCGCGAGATCGGAAG	FFFFFFFFFFFFFFFFFFFF:FFFFFFFFFFFFFFFFFFFFF,:FFF,FFFFFFFFFFFFFFFFFFFFFFFFFFFFFFFFFFF	NH:i:1	HI:i:1	AS:i:62	nM:i:1	NM:i:1	MD:Z:27T43	jM:B:c,0	jI:B:i,132,211	DG:Z:RN7SL,RN7SL,0	NG:i:0
A00208:119:HNYGGDRXX:2:2219:17219:1971	2048	RN7SL	79	255	29M120N31M	*	0	0	TAGTGCGCTATGCCGATCGGGTGTCCGCATGGGATCGCGCCTGTGAATAGCCACTGCACT	FFFFFFFFFFFFFFFFFFFFFFFFFFFFFFFFFFFFFFFFFF:FFFFFFFFFFFFFFFFF	NH:i:1	HI:i:1	AS:i:24	nM:i:0	NM:i:0	MD:Z:29	jM:B:c,-1	jI:B:i,-1	DG:Z:RN7SL,RN7SL,0	NG:i:0
A00208:119:HNYGGDRXX:2:2211:21820:36996	0	RN7SL	95	255	3S28M1I32M75N19M	*	0	0	TTTTCGGGTGTCCGCACTAAGTTCGGCATCAAATATGGTGACCTCCCGGGAGCGGGGGACCACCGGATCGCGCCTGTGAATAG	FFFFFFFFFFFFFFFFFFFFFFFFFFFFFFFFFFFFFFFFFFFFFFFFFFFFFFFFFFFFFFFFFFFFFFFFFFFFFFFFFFF	NH:i:1	HI:i:1	AS:i:68	nM:i:0	NM:i:1	MD:Z:79	jM:B:c,0	jI:B:i,155,229	DG:Z:RN7SL,RN7SL,0	NG:i:0
A00208:119:HNYGGDRXX:2:2236:16658:8985	2048	RN7SL	92	255	31M77N49M	*	0	0	CGATCGGGTGTCCGCACTAAGTTCGGCATCAAGGTCAAAACTCCCGTGCTGATCAGTAGTGGGATCGCGCCTGTGAATAG	FFFFFFFFFFFFFFF:FFFFFFFFFFFFFFFFFFFFFFFFFFFFFF:FFFFFFFFFFFFFFFFFFFFFFFFFFFFFF:FF	NH:i:1	HI:i:1	AS:i:26	nM:i:0	NM:i:0	MD:Z:31	jM:B:c,-1	jI:B:i,-1	DG:Z:RN7SL,RN7SL,0	NG:i:0
A00208:119:HNYGGDRXX:2:2147:8919:5478	0	RN7SL	52	255	2S66M105N15M	*	0	0	TTTCGCTTGAGCCCAGGAGTTCTGGGCTGTAGTGCGCTATGCCGATCGGGTGTCCGCACTAAGTTCGGAGTAGTGGGATCGCG	FFFFFFFFFFFFFFFF,F:FF,FFFF,FFFFFFFFFFFFFFFF,F:FFFFF:FFF::F:FFF,FFFF:F:FFFFFF:FFFFFF	NH:i:1	HI:i:1	AS:i:71	nM:i:1	NM:i:1	MD:Z:9T71	jM:B:c,0	jI:B:i,118,222	DG:Z:RN7SL,RN7SL,0	NG:i:0
A00208:119:HNYGGDRXX:2:2139:3794:9596	2048	RN7SL	79	255	32M112N35M	*	0	0	TAGTGCGCTATGCCGATCGGGTGTCCGCACTAAGTAGTGGGATCGCGCCTGTGAATAGCCACTGCAC	FFFFFFFFFFFFFFFFFFFFFFFFFFFFFFFFFFFFFFFFFFFFFFFFFFFFFFFFFFFFFFFFFFF	NH:i:1	HI:i:1	AS:i:27	nM:i:0	NM:i:0	MD:Z:32	jM:B:c,-1	jI:B:i,-1	DG:Z:RN7SL,RN7SL,0	NG:i:0
A00208:119:HNYGGDRXX:2:2173:11794:5854	0	RN7SL	79	255	2S38M112N28M15S	*	0	0	TTTAGTGCGCTATGCCGATCGGGTGTCCGCACTAAGTTCGGGGATCGCGCCTGTGAATAGCCACTGCAAGATCGGAAGAGCGG	FFFFFFFFFFFFFFFFFFFFFFFFFFFFFFFFFFFFFFFFFFFFFF:FFFFFFFFFFFFFFFFFFFFFFFFFFFFF:FFFFFF	NH:i:1	HI:i:1	AS:i:59	nM:i:0	NM:i:0	MD:Z:66	jM:B:c,0	jI:B:i,117,228	DG:Z:RN7SL,RN7SL,0	NG:i:0
A00208:119:HNYGGDRXX:2:2249:30761:22169	0	RN7SL	87	255	3S23M120N31M	*	0	0	TTTTATGCCGATCGGGTGTCCGCACTGGATCGCGCCTGTGAATAGCCACTGCACTCC	FF:FFFFFFFFFF:FFF:FFFFFFFFFFFFFFFFFFFFFFFFFFFFFFFFFFFFFFF	NH:i:1	HI:i:1	AS:i:47	nM:i:0	NM:i:0	MD:Z:54	jM:B:c,0	jI:B:i,110,229	DG:Z:RN7SL,RN7SL,0	NG:i:0
A00208:119:HNYGGDRXX:2:2147:24867:14058	2048	RN7SL	95	255	30M75N50M	*	0	0	TCGGGTGTCCGCACTAAGTTCGGCATCAATAGGTCAAAACTCCCGTGCTGATCAGTAGTGGGATCGCGCCTGTGAATAGC	FFFFFFFFFF:FFFFFF:FFFF:,FFFFFFFFFFFFFFFFFF:FF:FFFFFFFFFFFFFFFFFFFF:,FFFFFFFFFFF:	NH:i:1	HI:i:1	AS:i:25	nM:i:0	NM:i:0	MD:Z:30	jM:B:c,-1	jI:B:i,-1	DG:Z:RN7SL,RN7SL,0	NG:i:0
A00208:119:HNYGGDRXX:2:2102:13223:22169	2048	RN7SL	85	255	25M83N55M	*	0	0	GCTATGCCGATCGGGTGTCCGCACTACGGATCAGGTCAAAACTCCCGTGCTGATCAGTAGTGGGATCGCGCCTGTGAATA	FF:FFFFFFFFFFFFFFFFFFFFFFFFFFFFFFFFFFFFFFFFFFFFFFFFFFFFFFFFFFF:FF:FFFFFFFFFFFFFF	NH:i:1	HI:i:1	AS:i:20	nM:i:0	NM:i:0	MD:Z:25	jM:B:c,-1	jI:B:i,-1	DG:Z:RN7SL,RN7SL,0	NG:i:0
A00208:119:HNYGGDRXX:2:2150:24641:18239	0	RN7SL	87	255	2S31M92N42M8S	*	0	0	TTTATGCCGATCGGGTGTCCGCACTAAGTTCGGTCCCGTGCTGATCAGTAGTGGGATCGCGCCTGTGAATAGCCAGATCGGAA	FFFFFFFFFFFFFFFFFFFFFFFFFFFFFFFFFFFFFFFFFFFFFFFFFFFFFFFFFFFFFFFFFFFFFFFFFFFFFFFFFFF	NH:i:1	HI:i:1	AS:i:66	nM:i:0	NM:i:0	MD:Z:73	jM:B:c,0	jI:B:i,118,209	DG:Z:RN7SL,RN7SL,0	NG:i:0
A00208:119:HNYGGDRXX:2:2264:30626:23531	2048	RN7SL	100	255	27M78N53M	*	0	0	TGTCCGCACTAAGTTCGGCATCAATATAAAACTCCCGTGCTGATCAGTAGTGGGATCGCGCCTGTGAATAGCCACTGCAC	FFFFFFFFFFFF,FFFFFFFFFFFFFFFFFF:FFFFFFFFFFFFFFFFFFFFFFFFFFFFFFFFFFFFFFFFFFFFFFFF	NH:i:1	HI:i:1	AS:i:22	nM:i:0	NM:i:0	MD:Z:27	jM:B:c,-1	jI:B:i,-1	DG:Z:RN7SL,RN7SL,0	NG:i:0
A00208:119:HNYGGDRXX:2:2270:4191:19617	0	RN7SL	87	255	2S35M94N46M	*	0	0	TTTATGCCGATCGGGTGTCCGCACTAAGTTCGGCATCGCTGATCAGTAGTGGGATCGCGCCTGTGAATAGCCACTGCACTCCA	FFFFFFFFFFFFFFFFFFFFFFFFFFFFFFFFFFFFFFFFFFFFFFFFFFF:FFFFFFFFFFFFFF:F:FFFFFFFFFFFFFF	NH:i:1	HI:i:1	AS:i:74	nM:i:0	NM:i:0	MD:Z:81	jM:B:c,0	jI:B:i,122,215	DG:Z:RN7SL,RN7SL,0	NG:i:0
A00208:119:HNYGGDRXX:2:2207:2293:27853	0	RN7SL	52	255	2S65M112N16M	*	0	0	TTTCGCTTGAGTCCAGGAGTTCTGGCCTGTAGTGCGCTATGCCGATCGGGTGTCCGCACTAAGTTCGGGGATCGCGCCTGTGA	FFFFFFFFFFFFFFFFFFFFFFFFFFFFFFFFFFFFFFFFFFFFFFFFFFFFFFFFFFFFFFFFFFFFFFFFFFFFFFFFFFF	NH:i:1	HI:i:1	AS:i:71	nM:i:1	NM:i:1	MD:Z:23G57	jM:B:c,0	jI:B:i,117,228	DG:Z:RN7SL,RN7SL,0	NG:i:0
A00208:119:HNYGGDRXX:2:2202:3405:4726	0	RN7SL	76	255	11S38M99N34M	*	0	0	TTTAGTCACATCTTTAGTGCGCTATGCCGATCGGGTGTCCGCACTAAGTCGTGCTGATCAGTAGTGGGATCGCGCCTGTGAAT	FFFFFFFFFFFFFFFFFFFFFFFFFFFFFFFFFFFFFFFFFFFFFFFFFFFFFFFFFFFFFFFFFFFFFFFFFFFFFFFFFFF	NH:i:1	HI:i:1	AS:i:63	nM:i:1	NM:i:1	MD:Z:2G69	jM:B:c,0	jI:B:i,114,212	DG:Z:RN7SL,RN7SL,0	NG:i:0
A00208:119:HNYGGDRXX:2:2273:9923:10661	2048	RN7SL	92	255	16M77N64M	*	0	0	CGATCGGGTGTCCGCAGGTCGGAAACGGAGCAGGTCAAAACTCCCGTGCTGATCAGTAGTGGGATCGCGCCTGTGAATAG	FFFFFFFFFFFFFFFFFFFFFFFFFFFFFFFFFFFFFFFFFFFFFF:FFFFFFFFFFFFFFFFFFFFFFFFFFFFFFF:F	NH:i:1	HI:i:1	AS:i:12	nM:i:0	NM:i:0	MD:Z:16	jM:B:c,-1	jI:B:i,-1	DG:Z:RN7SL,RN7SL,0	NG:i:0
A00208:119:HNYGGDRXX:2:2134:3088:20525	2048	RN7SL	80	255	25M102N56M	*	0	0	AGTGCGCTATGCCGATCGGGTGTCCAACTCCCGTGCTGATCAGTAGTGGGATCGCGCCTGTGAATAGCCACTGCACTCCAG	FFFFFFFFFF,FFFFFFFFFFFFFFFFFFFFFFFFFFFFFFFFFFFFFFFFFFFFFFFFFF:FFFFFFFFFF:FFFFFFFF	NH:i:1	HI:i:1	AS:i:20	nM:i:0	NM:i:0	MD:Z:25	jM:B:c,-1	jI:B:i,-1	DG:Z:RN7SL,RN7SL,0	NG:i:0
A00208:119:HNYGGDRXX:2:2219:15582:2957	2048	RN7SL	79	255	29M120N31M	*	0	0	TAGTGCGCTATGCCGATCGGGTGTCCGCATGGGATCGCGCCTGTGAATAGCCACTGCACT	FFFFFFFFFFFFFFFFFFFFFFFF:FFFFFFFFFFFFFFFFFFFFF:FFFFFFFFFFFFF	NH:i:1	HI:i:1	AS:i:24	nM:i:0	NM:i:0	MD:Z:29	jM:B:c,-1	jI:B:i,-1	DG:Z:RN7SL,RN7SL,0	NG:i:0
A00208:119:HNYGGDRXX:2:2223:28058:31986	0	RN7SL	87	255	2S31M105N28M	*	0	0	TTTATGCCGATCGGGTGTCCGCACTAAGTTCGGAGTAGTGGGATCGCGCCTGTGAATAGCC	FFFFFFFFFF:FFFFFFFFFFFFFFFFFFFFFFFFFFFFFFFFFFFFFFFFFFFFFFF,FF	NH:i:1	HI:i:1	AS:i:52	nM:i:0	NM:i:0	MD:Z:59	jM:B:c,0	jI:B:i,118,222	DG:Z:RN7SL,RN7SL,0	NG:i:0
A00208:119:HNYGGDRXX:2:2215:17978:24361	2048	RN7SL	96	255	30M80N43M	*	0	0	CGGGTGTCCGCACTAAGTTCGGCATCAATAAAACTCCCGTGCTGATCAGTAGTGGGATCGCGCCTGTGAATAG	FFFF:FF:FFFFFFFFFFFFFFFFFFFFFFFF:FFFFFFFFFFFFFFFFFFFFFFFFFFFFFFFFFFFFFFFF	NH:i:1	HI:i:1	AS:i:25	nM:i:0	NM:i:0	MD:Z:30	jM:B:c,-1	jI:B:i,-1	DG:Z:RN7SL,RN7SL,0	NG:i:0
A00208:119:HNYGGDRXX:2:2139:15962:12477	0	RN7SL	79	255	2S39M108N31M11S	*	0	0	TTTAGTGCGCTATGCCGATCGGGTGTCCGCACTAAGTTCGGAGTGGGATCGCGCCTGTGAATAGCCACTGCAGATCGGAAGAG	FFFFFFFFFFFFFFFFFFFFFFFFFFFFFFFFFFFFFFFFFFFFFFFFFFFFFFFFFFFFFFFFFFFFF:FFFFFFFFFFFFF	NH:i:1	HI:i:1	AS:i:63	nM:i:0	NM:i:0	MD:Z:70	jM:B:c,0	jI:B:i,118,225	DG:Z:RN7SL,RN7SL,0	NG:i:0
A00208:119:HNYGGDRXX:2:2111:6036:24565	0	RN7SL	79	255	1S28M123N26M	*	0	0	CTAGTGCGCTATGCCGATCGGGTGTCCGCGGATCGCGCCTGTGAATAGCCACTGC	FFFFFFFFFF:FFFFFFFFFFF,FFFFFFFFFFFFFFFFFFFFFFFFFFFFFFFF	NH:i:1	HI:i:1	AS:i:47	nM:i:0	NM:i:0	MD:Z:54	jM:B:c,0	jI:B:i,107,229	DG:Z:RN7SL,RN7SL,0	NG:i:0
A00208:119:HNYGGDRXX:2:2173:10538:14512	0	RN7SL	79	255	2S38M112N28M15S	*	0	0	TTTAGTGCGCTATGCCGATCGGGTGTCCGCACTAAGTTCGGGGATCGCGCCTGTGAATAGCCACTGCAAGATCGGAAGAGAGG	FFFFFFFFFFFFFFFFFFFFFFFFFFFFFFFFFFFFFFFFFFFFFFFFFFFFFFFFFFFFFFFFFFFFFFFFFFFF:FFFFFF	NH:i:1	HI:i:1	AS:i:59	nM:i:0	NM:i:0	MD:Z:66	jM:B:c,0	jI:B:i,117,228	DG:Z:RN7SL,RN7SL,0	NG:i:0
A00208:119:HNYGGDRXX:2:2173:9598:4930	0	RN7SL	79	255	2S38M112N28M15S	*	0	0	TTTAGTGCGCTATGCCGATCGGGTGTCCGCACTAAGTTCGGGGATCGCGCCTGTGAATAGCCACTGCAAGATCGGAAGAGCGG	FFFFFFFFFFFFFFFFFFFFFFFFFFFFFFFFFFFFFFFFFFFFFFFFFFFFFFFFFFFFFFFFFFFFFFFFFFFFFFFFFFF	NH:i:1	HI:i:1	AS:i:59	nM:i:0	NM:i:0	MD:Z:66	jM:B:c,0	jI:B:i,117,228	DG:Z:RN7SL,RN7SL,0	NG:i:0
A00208:119:HNYGGDRXX:2:2142:4092:36980	0	RN7SL	79	255	2S47M100N31M3S	*	0	0	TTTAGTGCGCTATGCCGATCGGGTGTCCGCACTAAGTTCGGCATCAATAAGTGGGATCGCGCCTGTGAATAGCCACTGCAGAT	FFFFFFFFFFFFFFFFFFFFFFFFFFFFFFFFFFFFFFFFFFFFFFFFFFFFFFFFFFFFFFFFFFFFFFFFFFFFFFFFFFF	NH:i:1	HI:i:1	AS:i:71	nM:i:0	NM:i:0	MD:Z:78	jM:B:c,0	jI:B:i,126,225	DG:Z:RN7SL,RN7SL,0	NG:i:0
A00208:119:HNYGGDRXX:2:2124:20428:16016	0	RN7SL	79	255	1S30M121N26M	*	0	0	TTAGTGCGCTATGCCGATCGGGTGTCCGCACGGATCGCGCCTGTGAATAGCCACTGC	FFFFFFFFFFFFFFFFFFFFFFFFFFFFFFFFFFFFFFFFFFFFFFFFFFFFFFFFF	NH:i:1	HI:i:1	AS:i:49	nM:i:0	NM:i:0	MD:Z:56	jM:B:c,0	jI:B:i,109,229	DG:Z:RN7SL,RN7SL,0	NG:i:0
A00208:119:HNYGGDRXX:2:2166:20193:17832	0	RN7SL	80	255	35M115N20M	*	0	0	AGTGCGCTATGCCGATCGGGTGTCCGCACTAAGTTGGATCGCGCCTGTGAATAGC	FFFFFFFFFFFFFFFFFFFFFFFFFFFFFFFFFFFFFFFFFFFFFFFFFFFFFFF	NH:i:1	HI:i:1	AS:i:30	nM:i:0	NM:i:0	MD:Z:35	jM:B:c,-1	jI:B:i,-1	DG:Z:RN7SL,RN7SL,0	NG:i:0
A00208:119:HNYGGDRXX:2:2161:13856:28181	2048	RN7SL	85	255	22M82N59M	*	0	0	GCTATGCCGATCGGGTGTCCGCGGAAACGGAGCAGGTCAAAACCCCCGTGCTGATCAGTAGTGGGATCGCGCCTGTGAATA	FFFFFFFFFFFFFFFFFFFFFFFFFFFFFFFFFFFFFFFFFFFFFFFFFFFFFFFFFFFFFFFFFFFFFFFFFFFFFFFFF	NH:i:1	HI:i:1	AS:i:18	nM:i:0	NM:i:0	MD:Z:22	jM:B:c,-1	jI:B:i,-1	DG:Z:RN7SL,RN7SL,0	NG:i:0
A00208:119:HNYGGDRXX:2:2135:2112:20494	0	RN7SL	81	255	1S26M90N56M	*	0	0	TGTGCGCTATGCCGATCGGGTGTCCGCAGCAGGTCAAAACTCCCGTGCTGATCAGTAGTGGGATCGCGCCTGTGAATAGCCAC	:FFFFFF:F:FFFFF,FFFFFFFFFFFFFFFFF:F:FFFFFFFFF:FF:FFFF:FF:FFFFF::FFFFFFFF:FF,F:FFF,F	NH:i:1	HI:i:1	AS:i:75	nM:i:0	NM:i:0	MD:Z:82	jM:B:c,0	jI:B:i,107,196	DG:Z:RN7SL,RN7SL,0	NG:i:0
A00208:119:HNYGGDRXX:2:2253:27317:19899	2048	RN7SL	75	255	38M94N43M	*	0	0	GCTGTAGTGCGCTATGCCGATCGGGTGTCCGCACTAAGAACTCCCGTGCTGATCAGTAGTGGGATCGCGCCTGTGAATAGC	FFFFFFFFFFFFFFFFFFFFFFFFFFFFFFFFFFFFFFFFFFFFFFFF:FFFFFFFF:FFFFFFFFFFFFFFFFFF,FFFF	NH:i:1	HI:i:1	AS:i:33	nM:i:0	NM:i:0	MD:Z:38	jM:B:c,-1	jI:B:i,-1	DG:Z:RN7SL,RN7SL,0	NG:i:0
A00208:119:HNYGGDRXX:2:2160:14823:29857	2048	RN7SL	86	255	36M83N45M	*	0	0	CTATGCCGATCGGGTGTCCGCACTAAGTTCGGCATCAAAACTCCCGTGCTGATCAGTAGTGGGATCGCGCCTGTGAATAGC	FFFFFFFFF:FFFFFFFFFFFFFFFFFFFFFFFFFFFFFFFFFFFFFFFFFFFFFFFFFFFFFFFFFFFFFFFFFFFFFFF	NH:i:1	HI:i:1	AS:i:31	nM:i:0	NM:i:0	MD:Z:36	jM:B:c,-1	jI:B:i,-1	DG:Z:RN7SL,RN7SL,0	NG:i:0
A00208:119:HNYGGDRXX:2:2264:8097:22623	2048	RN7SL	79	255	26M98N55M	*	0	0	TAGTGCGCTATGCCGATCGGGTGTCCTCAAAACTCCCGTGCTGATCAGTAGTGGGATCGCGCCTGTGAATAGCCACTGCAC	F:FFFFFFF,:FFFFFFFFFFFFFFFFFFFFFFFFFFFFFFFFFFFFFFFFFFFFFFFFFFFFFFFFFFFFFFFFFFFFFF	NH:i:1	HI:i:1	AS:i:21	nM:i:0	NM:i:0	MD:Z:26	jM:B:c,-1	jI:B:i,-1	DG:Z:RN7SL,RN7SL,0	NG:i:0
A00208:119:HNYGGDRXX:2:2139:32931:33411	2048	RN7SL	75	255	40M92N41M	*	0	0	GCTGTAGTGCGCTATGCCGATCGGGTGTCCGCACTAAGTTAACTCCCGTGCTGATCAGTAGTGGGATCGCGCCTGTGAATA	FF,FFFFFFFFF,,:FFFFFFFFFFFFFFFFFFFFFFFFFFFFFFFFF:FFFFFFFFFFFFFFFFFFFFFFFF:FFFFFFF	NH:i:1	HI:i:1	AS:i:35	nM:i:0	NM:i:0	MD:Z:40	jM:B:c,-1	jI:B:i,-1	DG:Z:RN7SL,RN7SL,0	NG:i:0
A00208:119:HNYGGDRXX:2:2148:3839:10332	0	RN7SL	95	255	39M81N35M	*	0	0	TCGGGTGTCCGCACTAAGTTCGGCATCAATATGGTGACCTGCTGATCAGTAGTGGGATCGCGCCTGTGAATAGC	FFFFFFFFFFFFFFFFFFFFFFFFFFFFFFFFFFFFFFFFFFFFFFFFFFFFFFFFFFFFFFFFFFFFFFFFFF	NH:i:1	HI:i:1	AS:i:34	nM:i:0	NM:i:0	MD:Z:39	jM:B:c,-1	jI:B:i,-1	DG:Z:RN7SL,RN7SL,0	NG:i:0
A00208:119:HNYGGDRXX:2:2163:20518:27195	2048	RN7SL	92	255	38M78N41M	*	0	0	CGATCGGGTGTCCGCACTAAGTTCGGCATCAATATGGTACTCCCGTGCTGATCAGTAGTGGGATCGCGCCTGTGAATAG	FFFFFFFFFFFFFFFFFFFFFFFFFFFFFFFFFFFFFFFFFFFFFFFFFFF,FFFFFFFFFFFFFFFFFFFFFFFFFFF	NH:i:1	HI:i:1	AS:i:33	nM:i:0	NM:i:0	MD:Z:38	jM:B:c,-1	jI:B:i,-1	DG:Z:RN7SL,RN7SL,0	NG:i:0
A00208:119:HNYGGDRXX:2:2252:13015:11256	0	RN7SL	89	255	1S28M112N22M	*	0	0	TTGCCGATCGGGTGTCCGCACTAAGTTCGGGGATCGCGCCTGTGAATAGCC	FFFFFFFFFFFFFFFFFFFFFFFFFFFFFFFFFFFFFFFFFFFFFFFFFFF	NH:i:1	HI:i:1	AS:i:43	nM:i:0	NM:i:0	MD:Z:50	jM:B:c,0	jI:B:i,117,228	DG:Z:RN7SL,RN7SL,0	NG:i:0
A00208:119:HNYGGDRXX:2:2155:29785:4194	2048	RN7SL	85	255	27M83N53M	*	0	0	GCTATGCCGATCGGGTGTCCGCACTAAGGAGCAGGTCAAAACTCCCGTGCTGATCAGTAGTGGGATCGCGCCTGTGAATA	FFFFFFFFFFFFFFFFFFFFFFFFFFFFFFFFFFFFF:FFFFFF:FFFFFFFFFFFFFFFFFFFFFFFFFFFFFFFFFFF	NH:i:1	HI:i:1	AS:i:22	nM:i:0	NM:i:0	MD:Z:27	jM:B:c,-1	jI:B:i,-1	DG:Z:RN7SL,RN7SL,0	NG:i:0
A00208:119:HNYGGDRXX:2:2270:9534:28401	2048	RN7SL	85	255	40M82N41M	*	0	0	GCTATGCCGATCGGGTGTCCGCACTAAGTTCGGCATCAATAACTCCCGTGCTGATCAGTAGTGGGATCGCGCCTGTGAATA	FFFF:FFFFFFFFFFFFFFFFFFFFFFFFFFFFFFFFFFFFFFFFFFFFFFFFF:FFFFFFFFFFFFFFFFFFFFFFFFFF	NH:i:1	HI:i:1	AS:i:35	nM:i:0	NM:i:0	MD:Z:40	jM:B:c,-1	jI:B:i,-1	DG:Z:RN7SL,RN7SL,0	NG:i:0
A00208:119:HNYGGDRXX:2:2273:9489:10880	2048	RN7SL	92	255	16M77N64M	*	0	0	CGATCGGGTGTCCGCAGGTCGGAAACGGAGCAGGTCAAAACTCCCGTGCTGATCAGTAGTGGGATCGCGCCTGTGAATAG	FFFFFFFFFFFFFFFFFFFFFFFFFFFFFFFFFFFFFFFFFFFFFF:FFFFFFFFFFFFFFFFFFFFFFFFFFFFFFFFF	NH:i:1	HI:i:1	AS:i:12	nM:i:0	NM:i:0	MD:Z:16	jM:B:c,-1	jI:B:i,-1	DG:Z:RN7SL,RN7SL,0	NG:i:0
A00208:119:HNYGGDRXX:2:2139:25201:14826	2048	RN7SL	79	255	38M88N45M	*	0	0	TAGTGCGCTATGCCGATCGGGTGTCCGCACTAAGTTCGAAAACTCCCGTGCTGATCAGTAGTGGGATCGCGCCTGTGAATAGC	F,FFFFFFFFFFFFFFFFFFFFFFFFFFFFFFFFFFFFFFFFFFFFFFFFFFFFFFFFFFFFFFFFFFFFFFFFFFFFFFFFF	NH:i:1	HI:i:1	AS:i:33	nM:i:0	NM:i:0	MD:Z:38	jM:B:c,-1	jI:B:i,-1	DG:Z:RN7SL,RN7SL,0	NG:i:0
A00208:119:HNYGGDRXX:2:2201:12409:21543	0	RN7SL	84	255	23M123N27M	*	0	0	CGCTATGCCGATCGGGTGTCCGCGGATCGCGCCTGTGAATAGCCACTGCA	FFFFFFFFFFFFF,FFFFFFFFFFFFFFFFF,FFFFFFFFF,FFFFFFFF	NH:i:1	HI:i:1	AS:i:43	nM:i:0	NM:i:0	MD:Z:50	jM:B:c,0	jI:B:i,107,229	DG:Z:RN7SL,RN7SL,0	NG:i:0
A00208:119:HNYGGDRXX:2:2149:24180:34757	0	RN7SL	87	255	2S21M91N53M7S	*	0	0	TTTATGCCGATCGGGTGTCCGCACAGGTCAAAACTCCCGTGCTGATCAGTAGTGGGATCGCGCCTGTGAATAGCCAGATCGGA	FFFFFFFFFFFFFFFFFFFFFFFFFFFFFFFFFFF:F,FFFFFFFFFFFFFFFFFFFFFFFFFFFFF:FFFFFFFFFFFFFFF	NH:i:1	HI:i:1	AS:i:67	nM:i:0	NM:i:0	MD:Z:74	jM:B:c,0	jI:B:i,108,198	DG:Z:RN7SL,RN7SL,0	NG:i:0
A00208:119:HNYGGDRXX:2:2176:13087:5682	2048	RN7SL	75	255	31M92N50M	*	0	0	GCTGTAGTGCGCTATGCCGATCGGGTGTCCGGCAGGTCAAAACTCCCGTGCTGATCAGTAGTGGGATCGCGCCTGTGAATA	FFFFFFFFFFFFF:FFFFFFFFFFFFFFFFFFFFFFFFFFFFFFFFFFFFFFFFFFFFFFFFFFFFFFFFFFFFFFFFFFF	NH:i:1	HI:i:1	AS:i:26	nM:i:0	NM:i:0	MD:Z:31	jM:B:c,-1	jI:B:i,-1	DG:Z:RN7SL,RN7SL,0	NG:i:0
A00208:119:HNYGGDRXX:2:2153:32497:12868	2048	RN7SL	86	255	31M83N50M	*	0	0	CTATGCCGATCGGGTGTCCGCACTAAGTTCGAGGTCAAAACTCCCGTGCTGATCAGTAGTGGGATCGCGCCTGTGAATAGC	F:,FFFFFFFFFFFFFFFFFFFFFFFFFFFF:FF:FFFFFFFFFFF:FFFFF:FFF,FFFFFF:FF:FFFF:FFFF:F:FF	NH:i:1	HI:i:1	AS:i:26	nM:i:0	NM:i:0	MD:Z:31	jM:B:c,-1	jI:B:i,-1	DG:Z:RN7SL,RN7SL,0	NG:i:0
A00208:119:HNYGGDRXX:2:2205:17183:11459	0	RN7SL	94	255	1S13M123N26M	*	0	0	CATCGGGTGTCCGCGGATCGCGCCTGTGAATAGCCACTGC	FFFFFFFFFFFFFFFFFFFFFFFFFFFFFFFFFFFFFFFF	NH:i:1	HI:i:1	AS:i:32	nM:i:0	NM:i:0	MD:Z:39	jM:B:c,0	jI:B:i,107,229	DG:Z:RN7SL,RN7SL,0	NG:i:0
A00208:119:HNYGGDRXX:2:2106:15338:32816	2048	RN7SL	80	255	38M87N45M	*	0	0	AGTGCGCTATGCCGATCGGGTGTCCGCACTAAGTTCGGAAAACTCCCGTGCTGATCAGTAGTGGGATCGCGCCTGTGAATAGC	FFFFF:FFFFFFFFFFFFFFFFFFFFFFFFFFFFFFF:FFFFFFFFFFFFFFFFFFFFFFFFFFFFFFFFFFFFFFFFFFF:F	NH:i:1	HI:i:1	AS:i:33	nM:i:0	NM:i:0	MD:Z:38	jM:B:c,-1	jI:B:i,-1	DG:Z:RN7SL,RN7SL,0	NG:i:0
A00208:119:HNYGGDRXX:2:2254:7129:3505	0	RN7SL	85	255	23M121N19M	*	0	0	GCTATGCCGATCGGGTGTCCGCAGGGATCGCGCCTGTGAATA	FF:FFFFFFFFFFFFFFFFFFFFFFFFFFFFFFF:FFFF,FF	NH:i:1	HI:i:1	AS:i:18	nM:i:0	NM:i:0	MD:Z:23	jM:B:c,-1	jI:B:i,-1	DG:Z:RN7SL,RN7SL,0	NG:i:0
A00208:119:HNYGGDRXX:2:2247:20618:28902	2048	RN7SL	92	255	31M90N36M	*	0	0	CGATCGGGTGTCCGCACTGAGTTCGGCATCACGTGCTGATCAGTAGTGGGATCGCGCCTGTGAATAG	FFFFFFFFFFFFFFFFFFFFFFFFFFFFFFFFFFFFFFFFFFFFFFFFFFFFFFFFFFFFFFFFFF:	NH:i:1	HI:i:1	AS:i:24	nM:i:1	NM:i:1	MD:Z:18A12	jM:B:c,-1	jI:B:i,-1	DG:Z:RN7SL,RN7SL,0	NG:i:0
A00208:119:HNYGGDRXX:2:2159:16812:10097	2048	RN7SL	79	255	32M102N45M	*	0	0	TAGTGCGCTATGCCGATCGGGTGTCCGCACTACGTGCTGATCAGTAGTGGGATCGCGCCTGTGAATAGCCACTGCAC	FFFFFFFFFF:FFFFFFFFFFFFFFFFFFFFFFFFFFFFFFFFFFFFFFFFFFFFFFFFFFFFFFFFFFFFFFFFFF	NH:i:1	HI:i:1	AS:i:27	nM:i:0	NM:i:0	MD:Z:32	jM:B:c,-1	jI:B:i,-1	DG:Z:RN7SL,RN7SL,0	NG:i:0
A00208:119:HNYGGDRXX:2:2246:7997:30279	2048	RN7SL	85	255	23M111N29M	*	0	0	GCTATGCCGATCGGGTGTCCGCAGATCAGTAGTGGGATCGCGCCTGTGAATA	FF:,FFFFFFFFFFFFFFFFFFFFFFFFFFFFFFFFFFFFFFFFFFFFFFFF	NH:i:1	HI:i:1	AS:i:18	nM:i:0	NM:i:0	MD:Z:23	jM:B:c,-1	jI:B:i,-1	DG:Z:RN7SL,RN7SL,0	NG:i:0
A00208:119:HNYGGDRXX:2:2107:1199:23735	0	RN7SL	92	255	2S45M94N32M4S	*	0	0	TTCGATCGGGTGTCCGCACTGAGTTCGGCATCAATATGGTGACCTCCGATCGCGCCTGTGAATAGCCACTGCACTCCAGATCG	FFFFFFFFFFFFFFFFFFFFFFFFFFFFFFFFFFFFFFFFFFFF:FFFFFFFFFF:FFFFFF:FFFFFFF::FFFFFFFFFFF	NH:i:1	HI:i:1	AS:i:68	nM:i:1	NM:i:1	MD:Z:18A58	jM:B:c,0	jI:B:i,137,230	DG:Z:RN7SL,RN7SL,0	NG:i:0
A00208:119:HNYGGDRXX:2:2216:18593:1125	2048	RN7SL	80	255	29M96N52M	*	0	0	AGTGCGCTATGCCGATCGGGTGTCCGCACAAAACTCCCGTGCTGATCAGTAGTGGGATCGCGCCTGTGAATAGCCACTGCA	FFF:FFFFFFFFFFF:FFFF:FFFFF:FFFFFFFFFFFFFFFFFFF:FFFFFFFFFFFFFFFFFFFFFFFFFFFFFFFFFF	NH:i:1	HI:i:1	AS:i:24	nM:i:0	NM:i:0	MD:Z:29	jM:B:c,-1	jI:B:i,-1	DG:Z:RN7SL,RN7SL,0	NG:i:0
A00208:119:HNYGGDRXX:2:2122:1606:19272	0	RN7SL	79	255	1S29M106N43M10S	*	0	0	TTAGTGCGCTATGCCGATCGGGTGTCCGCAGTGCTGATCAGTAGTGGGATCGCGCCTGTGAATAGCCACTGCAAGATCGGAAG	FFFFFFFFFFFFFFFFFFFFFFFFFFFFFFFFFFFFFFFFFFFFFFFFFFFFFFFFFFFFFFFF:FF:FFF:FFFFFFFFFFF	NH:i:1	HI:i:1	AS:i:65	nM:i:0	NM:i:0	MD:Z:72	jM:B:c,0	jI:B:i,108,213	DG:Z:RN7SL,RN7SL,0	NG:i:0
A00208:119:HNYGGDRXX:2:2210:28275:36088	0	RN7SL	79	255	2S29M122N31M	*	0	0	TTTAGTGCGCTATGCCGATCGGGTGTCCGCAGGATCGCGCCTGTGAATAGCCACTGCACTCC	FFFFFFFFFFFFFFFFFF:,FF:FFFFFFFFFFFF:FF:::FFFFFFFFFFFF:FFFFFFF:	NH:i:1	HI:i:1	AS:i:52	nM:i:0	NM:i:0	MD:Z:60	jM:B:c,0	jI:B:i,108,229	DG:Z:RN7SL,RN7SL,0	NG:i:0
A00208:119:HNYGGDRXX:2:2278:10963:8234	0	RN7SL	87	255	3S23M118N38M	*	0	0	CTTTATGCCGATCGGGTGTCCGCACTTGGGATCGCGCCTGTGAATAGCCACTGCACTCCAGCCT	F,FFFFFFFFFFFFFFFFFFFFFFFFFFFFFFFFFFFFFFFFFFFFFFFFFFFFFFFFFFFFFF	NH:i:1	HI:i:1	AS:i:54	nM:i:0	NM:i:0	MD:Z:61	jM:B:c,0	jI:B:i,110,227	DG:Z:RN7SL,RN7SL,0	NG:i:0
A00208:119:HNYGGDRXX:2:2134:2989:20071	2048	RN7SL	80	255	25M102N56M	*	0	0	AGTGCGCTATGCCGATCGGGTGTCCAACTCCCGTGCTGATCAGTAGTGGGATCGCGCCTGTGAATAGCCACTGCACTCCAG	FFFFFFFF,FFFFFF:FFFFFFFFFFFFFFFFFFFFFFFFFFFFFFFFFFFFFFFFFFFFFFFFFFFFFFFFFFFFFFFFF	NH:i:1	HI:i:1	AS:i:20	nM:i:0	NM:i:0	MD:Z:25	jM:B:c,-1	jI:B:i,-1	DG:Z:RN7SL,RN7SL,0	NG:i:0
A00208:119:HNYGGDRXX:2:2142:7157:18239	0	RN7SL	80	255	2S29M121N26M	*	0	0	TCAGTGCGCTATGCCGATCGGGTGTCCGCACGGATCGCGCCTGTGAATAGCCACTGC	FFFFFFFFFFFFFFFFFFFFFFFFFFFFFFFFFFFFFFFFFFFFFFFFFFFFFFFFF	NH:i:1	HI:i:1	AS:i:48	nM:i:0	NM:i:0	MD:Z:55	jM:B:c,0	jI:B:i,109,229	DG:Z:RN7SL,RN7SL,0	NG:i:0
A00208:119:HNYGGDRXX:2:2242:24731:23187	2048	RN7SL	92	255	39M76N42M	*	0	0	CGATCGGGTGTCCGCACTAAGTTCGGCATCAATATGGTGAACTCCCGTGCTGATCAGTAGTGGGATCGCGCCTGTGAATAG	FF,FFFFFF:FFFFFFFFFF:FFFFFFFFFFFFFF,FFFFFFFF:F::FFF:FF,F:,FFFF:FFFFFF:F:FFFFFF:F:	NH:i:1	HI:i:1	AS:i:34	nM:i:0	NM:i:0	MD:Z:39	jM:B:c,-1	jI:B:i,-1	DG:Z:RN7SL,RN7SL,0	NG:i:0
A00208:119:HNYGGDRXX:2:2142:6289:10441	0	RN7SL	87	255	2S20M123N35M	*	0	0	CTTATGCCGATCGGGTGTCCGCGGATCGCGCCTGTGAATAGCCACTGCACTCCAGCC	FFFFFFFFFFFFFFFFFFFFFFFFFFFFFFFFFFFFFFFF:FFFFFFFFFFFFFFFF	NH:i:1	HI:i:1	AS:i:48	nM:i:0	NM:i:0	MD:Z:55	jM:B:c,0	jI:B:i,107,229	DG:Z:RN7SL,RN7SL,0	NG:i:0
A00208:119:HNYGGDRXX:2:2136:30391:1297	0	RN7SL	87	255	2S23M121N26M	*	0	0	TTTATGCCGATCGGGTGTCCGCACTGATCGCGCCTGTGAATAGCCACTGCA	FFFFFFFFFFFFFFFFFFFFFFFFFFFFFFFFFFFFFFFFFFFFFFFFFFF	NH:i:1	HI:i:1	AS:i:42	nM:i:0	NM:i:0	MD:Z:49	jM:B:c,0	jI:B:i,110,230	DG:Z:RN7SL,RN7SL,0	NG:i:0
A00208:119:HNYGGDRXX:2:2270:28221:6464	2048	RN7SL	80	255	34M89N47M	*	0	0	AGTGCGCTATGCCGATCGGGTGTCCGCACTGAGTTCAAAACTCCCGTGCTGATCAGTAGTGGGATCGCGCCTGTGAATAGC	FFFFFFFFFFFFFFFFFFFFF:FFFFFFFFFFFFFFFFFFFFFFFFFFFFFFFFFFFFFFF:FFFFFFFFFFFFFFF:FF,	NH:i:1	HI:i:1	AS:i:27	nM:i:1	NM:i:1	MD:Z:30A3	jM:B:c,-1	jI:B:i,-1	DG:Z:RN7SL,RN7SL,0	NG:i:0
A00208:119:HNYGGDRXX:2:2158:31304:7232	0	RN7SL	79	255	2S45M106N27M9S	*	0	0	TTTAGTGCGCTATGCCGATCGGGTGTCCGCACTAAGTTCGGCATCAAGGATCGCGCCTGTGAATAGCCACTGCAGATCGGAAG	FFFFFFFFFFFFFFFFFFFFFFFFFFFFFFFFFFFFFFFFFFFFFFFFFFFFFFFFFFFFFFFFFFFFFFFFFFFFFFFFFFF	NH:i:1	HI:i:1	AS:i:65	nM:i:0	NM:i:0	MD:Z:72	jM:B:c,0	jI:B:i,124,229	DG:Z:RN7SL,RN7SL,0	NG:i:0
A00208:119:HNYGGDRXX:2:2208:30535:12978	2048	RN7SL	86	255	30M83N51M	*	0	0	CTATGCCGATCGGGTGTCCGCACTAAGTTCCAGGTCAAAACTCCCGTGCTGATCAGTAGTGGGATCGCGCCTGTGAATAGC	FF:FFFFFFFFFFFFFFFFFFFFFFFFFFFFFFFFFFFFFFFFFFFFFFFFFFFFFFFFFFFFFFFFFFFF:FFFFFFFFF	NH:i:1	HI:i:1	AS:i:25	nM:i:0	NM:i:0	MD:Z:30	jM:B:c,-1	jI:B:i,-1	DG:Z:RN7SL,RN7SL,0	NG:i:0
A00208:119:HNYGGDRXX:2:2245:2781:1548	0	RN7SL	99	255	1S39M92N21M	*	0	0	TGTGTCCGCACTAAGTTCGGCATCAATATGGTGACCTCCCGGATCGCGCCTGTGAATAGCC	FFFFFFFFFFFFFFFFFFFFFFFFFFFFFFFFFFFFFFFFFFFFFFFFFFFFFFFFFFFFF	NH:i:1	HI:i:1	AS:i:53	nM:i:0	NM:i:0	MD:Z:60	jM:B:c,0	jI:B:i,138,229	DG:Z:RN7SL,RN7SL,0	NG:i:0
A00208:119:HNYGGDRXX:2:2106:2456:35305	0	RN7SL	92	255	2S45M94N32M4S	*	0	0	TTCGATCGGGTGTCCGCACTGAGTTCGGCATCAATATGGTGACCTCCGATCGCGCCTGTGAATAGCCACTGCACTCCAGATCG	FFFFFFFFFFFFFFFFFF:FFFFFFFFFFFFFFFFFFFFFFFFFFFFFF:FFFFFFFFFFFFF,FFFFFFF:FFFFFFFFFFF	NH:i:1	HI:i:1	AS:i:68	nM:i:1	NM:i:1	MD:Z:18A58	jM:B:c,0	jI:B:i,137,230	DG:Z:RN7SL,RN7SL,0	NG:i:0
A00208:119:HNYGGDRXX:2:2158:30309:5165	0	RN7SL	79	255	2S45M106N27M9S	*	0	0	TTTAGTGCGCTATGCCGATCGGGTGTCCGCACTAAGTTCGGCATCAAGGATCGCGCCTGTGAATAGCCACTGCAGATCGGAAG	FFFFFFFFFFFFFFFFFFFFFFFFFFFFFFFFFFFFFFFFFFFFFFFFFFFFFFFFFFFFFFFFFFFFFFFFFFFFFFFFF,F	NH:i:1	HI:i:1	AS:i:65	nM:i:0	NM:i:0	MD:Z:72	jM:B:c,0	jI:B:i,124,229	DG:Z:RN7SL,RN7SL,0	NG:i:0
A00208:119:HNYGGDRXX:2:2176:14091:29277	2048	RN7SL	85	255	23M97N43M	*	0	0	GCTATGCCGATCGGGTGTCCGCAAAAACTCCCGTGCTGATCAGTAGTGGGATCGCGCCTGTGAATA	FF,FFFFFFF:FFFFFFFFFFFFFFFFFFFFFFFFFFFFFFFFFFFFFFFFFFFFFFFFFFF:FFF	NH:i:1	HI:i:1	AS:i:18	nM:i:0	NM:i:0	MD:Z:23	jM:B:c,-1	jI:B:i,-1	DG:Z:RN7SL,RN7SL,0	NG:i:0
A00208:119:HNYGGDRXX:2:2247:23701:6621	2048	RN7SL	85	255	38M82N43M	*	0	0	GCTATGCCGATCGGGTGTCCGCACTAAGTTCGGCATCAAAAACTCCCGTGCTGATCAGTAGTGGGATCGCGCCTGTGAATA	FFFFFFFFFFFFFFFFFFFF:FFFFFFFFFFFFFFFFFFFFFFFFFFFFFFF:FFFFFFFFFFFFFFFFFFFFFFFFFFFF	NH:i:1	HI:i:1	AS:i:33	nM:i:0	NM:i:0	MD:Z:38	jM:B:c,-1	jI:B:i,-1	DG:Z:RN7SL,RN7SL,0	NG:i:0
A00208:119:HNYGGDRXX:2:2136:22299:10551	0	RN7SL	87	255	2S31M82N39M11S	*	0	0	TTTATGCCGATCGGGTGTCCGCACTAAGTTCGGAGGTCAAAACTCCCGTGCTGATCAGTAGTGGGATCGCGCAGATCGGAAGA	FFFFFFFFFFFFFFFFFFFFFFFFFFFFFFFFFFFFFFFFFFFFFFFFFFFFFFFFFFFFFFFFFFFFFFFFFFFFFFFFFFF	NH:i:1	HI:i:1	AS:i:63	nM:i:0	NM:i:0	MD:Z:70	jM:B:c,0	jI:B:i,118,199	DG:Z:RN7SL,RN7SL,0	NG:i:0
A00208:119:HNYGGDRXX:2:2241:25129:36025	2048	RN7SL	92	255	39M76N42M	*	0	0	CGATCGGGTGTCCGCACTAAGTTCGGCATCAATATGGTGAACTCCCGTGCTGATCAGTAGTGGGATCGCGCCTGTGAATAG	FFFFFFFFFFFFFFFFFFFFFFFFFFFFFFFFFFFFFFFFFFFFFFFFFFFFFFFFFFFFFFFFFFFFFFFFFFFFF::FF	NH:i:1	HI:i:1	AS:i:34	nM:i:0	NM:i:0	MD:Z:39	jM:B:c,-1	jI:B:i,-1	DG:Z:RN7SL,RN7SL,0	NG:i:0
A00208:119:HNYGGDRXX:2:2237:15600:3521	0	RN7SL	87	255	3S35M108N21M	*	0	0	TTTTATGCCGATCGGGTGTCCGCACTAAGTTCGGCATCGGATCGCGCCTGTGAATAGCC	FFFFFFFFFFFFFFFFFFFFFFFFFF:FFFFFFFFFFFFFFFFFFFFFFFFFFFFFF:F	NH:i:1	HI:i:1	AS:i:49	nM:i:0	NM:i:0	MD:Z:56	jM:B:c,0	jI:B:i,122,229	DG:Z:RN7SL,RN7SL,0	NG:i:0
A00208:119:HNYGGDRXX:2:2226:8359:10238	0	RN7SL	79	255	1S30M121N33M19S	*	0	0	ATAGTGCGCTATGCCGATCGGGTGTCCGCACGGATCGCGCCTGTGAATAGCCACTGCACTCCAGATCGAAGAGCGGTTCAGCA	FF:FFFFFFFFFFFFFFFFFFFFFFFFFFFFFFFFFFFFFFFFFFFFFFFFFFFFFFFFFFF:FFFFFFFFFFFFFFFFFFFF	NH:i:1	HI:i:1	AS:i:55	nM:i:0	NM:i:0	MD:Z:63	jM:B:c,0	jI:B:i,109,229	DG:Z:RN7SL,RN7SL,0	NG:i:0
A00208:119:HNYGGDRXX:2:2275:24288:29590	0	RN7SL	79	255	2S29M122N26M	*	0	0	TTTAGTGCGCTATGCCGATCGGGTGTCCGCAGGATCGCGCCTGTGAATAGCCACTGC	FFFFFFFFFFFFFFFFFFFFFFFFFFFFFFFFFFFFFFFFFFFFFFFFFFFFFFFFF	NH:i:1	HI:i:1	AS:i:48	nM:i:0	NM:i:0	MD:Z:55	jM:B:c,0	jI:B:i,108,229	DG:Z:RN7SL,RN7SL,0	NG:i:0
A00208:119:HNYGGDRXX:2:2174:22173:15311	2048	RN7SL	85	255	40M80N43M	*	0	0	GCTATGCCGATCGGGTGTCCGCACTAAGTTCGGCATCAATAAAACTCCCGTGCTGATCAGTAGTGGGATCGCGCCTGTGAATA	FFFFF:FFFFFFFFFFFFFFFFFFFFFFFFFFFFFFFFFFFFFFFFF:FFFFFFFFFFFFFFFFFFFFFFFFFFFFFFFFFFF	NH:i:1	HI:i:1	AS:i:35	nM:i:0	NM:i:0	MD:Z:40	jM:B:c,-1	jI:B:i,-1	DG:Z:RN7SL,RN7SL,0	NG:i:0
A00208:119:HNYGGDRXX:2:2157:4227:5995	2048	RN7SL	86	255	25M99N50M	*	0	0	CTATGCCGATCGGGTGTCCGCACTATCCCGTGCTGATCAGTAGTGGGATCGCGCCTGTGAATAGCCACTGCACTC	FFFFFFFFFFFFFFFFFFFFFFFFFFFFFFFFFFFFFFFFFFFFFFFFFFFFFFFFFFFFFFFFFFFFFFFFFFF	NH:i:1	HI:i:1	AS:i:20	nM:i:0	NM:i:0	MD:Z:25	jM:B:c,-1	jI:B:i,-1	DG:Z:RN7SL,RN7SL,0	NG:i:0
A00208:119:HNYGGDRXX:2:2150:1651:26083	0	RN7SL	87	255	2S21M122N31M	*	0	0	TTTATGCCGATCGGGTGTCCGCAGGATCGCGCCTGTGAATAGCCACTGCACTCC	FFFFFFFFFFFFFFFFFFFFFFFFFFFFFFFFFFFFFFFFFFFFFFFFFFFFFF	NH:i:1	HI:i:1	AS:i:45	nM:i:0	NM:i:0	MD:Z:52	jM:B:c,0	jI:B:i,108,229	DG:Z:RN7SL,RN7SL,0	NG:i:0
A00208:119:HNYGGDRXX:2:2248:20636:26490	2048	RN7SL	88	255	22M100N40M	*	0	0	ATGCCGATCGGGTGTCCGCACTTCCCGTGCTGATCAGTAGTGGGATCGCGCCTGTGAATAGC	FFFFFFFFFFFFFFFFFFFFFFFFFFFFFFFFFFFFFFFFFFFFFFFFFFFFFFFFFFFFFF	NH:i:1	HI:i:1	AS:i:18	nM:i:0	NM:i:0	MD:Z:22	jM:B:c,-1	jI:B:i,-1	DG:Z:RN7SL,RN7SL,0	NG:i:0
A00208:119:HNYGGDRXX:2:2146:4517:32268	0	RN7SL	79	255	2S31M118N28M	*	0	0	TTTAGTGCGCTATGCCGATCGGGTGTCCGCACTTGGGATCGCGCCTGTGAATAGCCACTGC	FFFFFFF:FFFFFFFFFFFFFF:FFFFFFFFFFFFFFFFFFFFFFFF:FFFFFF:FFFFFF	NH:i:1	HI:i:1	AS:i:52	nM:i:0	NM:i:0	MD:Z:59	jM:B:c,0	jI:B:i,110,227	DG:Z:RN7SL,RN7SL,0	NG:i:0
A00208:119:HNYGGDRXX:2:2210:26512:31720	0	RN7SL	83	255	41M86N38M	*	0	0	GCGCTATGCCGATCGGGTGTCCGCACTAAGTTCGGCATCAATCCCGTGCTGATCAGTAGTGGGATCGCGCCTGTGAATA	FFFFF,FFFFFFFFFFFFFFFFFFFFFFFFFFFFFFFFFFFFFFF:FFFFFFFFFFFF,FFFFFFFFFFFFFFFFF:FF	NH:i:1	HI:i:1	AS:i:36	nM:i:0	NM:i:0	MD:Z:41	jM:B:c,-1	jI:B:i,-1	DG:Z:RN7SL,RN7SL,0	NG:i:0
A00208:119:HNYGGDRXX:2:2247:4128:15123	0	RN7SL	79	255	2S28M125N24M	*	0	0	TTTAGTGCGCTATGCCGATCGGGTGTCCGCATCGCGCCTGTGAATAGCCACTGC	FFFFFFFFFFFFFFFFFFFFFFFFFFFFFFFFFFFFFFFFFFFFFFFFFFFFFF	NH:i:1	HI:i:1	AS:i:45	nM:i:0	NM:i:0	MD:Z:52	jM:B:c,0	jI:B:i,107,231	DG:Z:RN7SL,RN7SL,0	NG:i:0
A00208:119:HNYGGDRXX:2:2248:19868:36245	0	RN7SL	85	255	39M83N41M	*	0	0	GCTATGCCGATCGGGTGTCCGCACTAAGTTCGGCATCAAAACTCCCGTGCTGATCAGCAGTGGGATCGCGCCTGTGAATA	FFF:FFFFFF:FFFFFFFFFFF:FFFFFFFFFFFFFFFFFFFFFFFFFFFFFFFFFFFFFFFFFFFFFFFFFFFFF::FF	NH:i:1	HI:i:1	AS:i:34	nM:i:0	NM:i:0	MD:Z:39	jM:B:c,-1	jI:B:i,-1	DG:Z:RN7SL,RN7SL,0	NG:i:0
A00208:119:HNYGGDRXX:2:2204:1072:27179	2048	RN7SL	85	255	23M83N57M	*	0	0	GCTATGCCGATCGGGTGTCCGCAAAACGGAGCAGGTCAAAACTCCCGTGCTGATCAGTAGTGGGATCGCGCCTGTGAATA	FFFFFFFFFFFFF:FFFFFFFFFFF:FFFFFFFFFFFFFFFFFFFFFFFFFFFFFFFFFFFFF:FFFFFFF:FFFFFFFF	NH:i:1	HI:i:1	AS:i:18	nM:i:0	NM:i:0	MD:Z:23	jM:B:c,-1	jI:B:i,-1	DG:Z:RN7SL,RN7SL,0	NG:i:0
A00208:119:HNYGGDRXX:2:2113:11198:21856	2048	RN7SL	92	255	35M76N46M	*	0	0	CGATCGGGTGTCCGCACTAAGTTCGGCATCAATATTCAAAACTCCCGTGCTGATCAGTAGTGGGATCGCGCCTGTGAATAG	FFFFFFFFFFFFFFFFFFFFFFFFFFFFFFFFFFFFFFFFFFFFFFFFFFFF:FFFFFFFFFFFFFFFFFFFFFFFFFFFF	NH:i:1	HI:i:1	AS:i:30	nM:i:0	NM:i:0	MD:Z:35	jM:B:c,-1	jI:B:i,-1	DG:Z:RN7SL,RN7SL,0	NG:i:0
A00208:119:HNYGGDRXX:2:2228:1615:34820	2048	RN7SL	85	255	21M114N43M	*	0	0	GCTATGCCGATCGGGTGTCCGATCAGTAGTGGGATCGCGCCTGTGAATAGCCACTGCACTCCAG	FFFFFFFFFFFFFFFFFFFFFFFFFFFFFFFFFFFFFFFFFFFFFFFFFFFFFFFFFFFFFFFF	NH:i:1	HI:i:1	AS:i:17	nM:i:0	NM:i:0	MD:Z:21	jM:B:c,-1	jI:B:i,-1	DG:Z:RN7SL,RN7SL,0	NG:i:0
A00208:119:HNYGGDRXX:2:2110:7970:28510	0	RN7SL	78	255	30M115N27M	*	0	0	GTAGTGCGCTATGCCGATCGGGTGTCCGCAAGTAGTGGGATCGCGCCTGTGAATAGC	FFFFFFFFFFFFF,FFFFF:FFFFFF:F:FFFFFFFFFFFFFFFFFFFFFFFFFFFF	NH:i:1	HI:i:1	AS:i:25	nM:i:0	NM:i:0	MD:Z:30	jM:B:c,-1	jI:B:i,-1	DG:Z:RN7SL,RN7SL,0	NG:i:0
A00208:119:HNYGGDRXX:2:2129:9896:17253	2048	RN7SL	92	255	26M99N32M	*	0	0	CGATCGGGTGTCCGCACTAAGTTCGGCTGATCAGTAGTGGGATCGCGCCTGTGAATAG	FFFFFFFFFFFFFFFFFFFFF:FFFFFFFFFFFFFFFFFFFFFFFFFFFFFFFFFFFF	NH:i:1	HI:i:1	AS:i:21	nM:i:0	NM:i:0	MD:Z:26	jM:B:c,-1	jI:B:i,-1	DG:Z:RN7SL,RN7SL,0	NG:i:0
A00208:119:HNYGGDRXX:2:2218:18276:34710	0	RN7SL	79	255	11S38M112N28M6S	*	0	0	TTTCAGATGGCTAGTGCGCTATGCCGATCGGGTGTCCGCACTAAGTTCGGGGATCGCGCCTGTGAATAGCCACTGCAGATCGG	FFFFFFFFFFFFFFFFFFFFFFFFFFFFFFFFFFFFFFFFFFFFFFFFFFFFFFFFFFFFFFFFFFFFFFFFFFFFFFFFFFF	NH:i:1	HI:i:1	AS:i:59	nM:i:0	NM:i:0	MD:Z:66	jM:B:c,0	jI:B:i,117,228	DG:Z:RN7SL,RN7SL,0	NG:i:0
A00208:119:HNYGGDRXX:2:2268:25581:6558	0	RN7SL	89	255	4S18M108N35M2S	*	0	0	TTTTTGCCGATCGGGTGTCCGCTGCTGATCAGTAGTGGGATCGCGCCTGTGAATAGCTA	FFFFFFFFFFFF,FFFFFFFFFFFFFFFFFFFFFFFFFFFFFFFFFFFFFFFFFFFFFF	NH:i:1	HI:i:1	AS:i:46	nM:i:0	NM:i:0	MD:Z:53	jM:B:c,0	jI:B:i,107,214	DG:Z:RN7SL,RN7SL,0	NG:i:0
A00208:119:HNYGGDRXX:2:2258:4227:21089	2048	RN7SL	93	255	34M79N48M	*	0	0	GATCGGGTGTCCGCACTAAGTTCGGCATCAATATAAACTCCCGTGCTGATCAGTAGTGGGATCGCGCCTGTGAATAGCCACT	FFFFFFFFFFFFFFFFFFFFFFFFFFFFFFFFFFFFFFFFFFFFFFFFFFFFFFFFFFFFFFFFFFFFFFFFFFFFFFFFFF	NH:i:1	HI:i:1	AS:i:29	nM:i:0	NM:i:0	MD:Z:34	jM:B:c,-1	jI:B:i,-1	DG:Z:RN7SL,RN7SL,0	NG:i:0
A00208:119:HNYGGDRXX:2:2216:27136:3082	0	RN7SL	79	255	1S33M113N31M	*	0	0	TTAGTGCGCTATGCCGATCGGGTGTCCGCACTAATAATGGGATCGCGCCTGTGAATAGCCACTGC	FFFFFFFFFF::FFFFFFFFFFFFFFFFFFFFFFF:FFFFFFFFFFFFFFFFFFFFFFFFFFFFF	NH:i:1	HI:i:1	AS:i:55	nM:i:1	NM:i:1	MD:Z:35G28	jM:B:c,1	jI:B:i,112,224	DG:Z:RN7SL,RN7SL,0	NG:i:0
A00208:119:HNYGGDRXX:2:2143:23204:16407	2048	RN7SL	92	255	38M77N42M	*	0	0	CGATCGGGTGTCCGCACTAAGTTCGGCATCAATATGGTAACTCCCGTGCTGATCAGTAGTGGGATCGCGCCTGTGAATAG	FFFFFFFFFFFFFFFFFFFFFFFFFFFFFFFFFFFFFFFFFFFFFFFFFFFFFFFFFFFFFFFFFFFFFFFFFFFF:F,F	NH:i:1	HI:i:1	AS:i:33	nM:i:0	NM:i:0	MD:Z:38	jM:B:c,-1	jI:B:i,-1	DG:Z:RN7SL,RN7SL,0	NG:i:0
A00208:119:HNYGGDRXX:2:2140:2528:23876	2048	RN7SL	85	255	40M82N41M	*	0	0	GCTATGCCGATCGGGTGTCCGCACTAAGTTCGGCATCAATAACTCCCGTGCTGATCAGTAGTGGGATCGCGCCTGTGAATA	FFF,FFFFFFFFFFFFFFFFFFFFFFFFFFFFFFFFFFFFFFFFFFFFFFFFFF:FFF:FFFF:FFFFFFFFFFFFFFFFF	NH:i:1	HI:i:1	AS:i:35	nM:i:0	NM:i:0	MD:Z:40	jM:B:c,-1	jI:B:i,-1	DG:Z:RN7SL,RN7SL,0	NG:i:0
A00208:119:HNYGGDRXX:2:2220:8458:7560	0	RN7SL	85	255	25M115N23M	*	0	0	GCTATGCCGATCGGGTGTCCGCACTTAGTGGGATCGCGCCTGTGAATA	FFFFFFFFFFFFFFFFFFFFFFFFFFFFFFFFFFFFFFFFFFFFFFFF	NH:i:1	HI:i:1	AS:i:20	nM:i:0	NM:i:0	MD:Z:25	jM:B:c,-1	jI:B:i,-1	DG:Z:RN7SL,RN7SL,0	NG:i:0
A00208:119:HNYGGDRXX:2:2231:3016:32706	0	RN7SL	86	255	1S31M110N34M	*	0	0	TCTATGCCGATCGGGTGTCCGCACTAAGTTCGGTGGGATCGCGCCTGTGAATAGCCACTGCACTCC	FFFFFFFFFFFFFFFFFFFFFFFFFFFFFFFFFFFFFFFFFF:FFFFFFFFFFFFFFFFFFFFFFF	NH:i:1	HI:i:1	AS:i:58	nM:i:0	NM:i:0	MD:Z:65	jM:B:c,0	jI:B:i,117,226	DG:Z:RN7SL,RN7SL,0	NG:i:0
A00208:119:HNYGGDRXX:2:2215:8305:21605	0	RN7SL	79	255	31M120N27M25S	*	0	0	TAGTGCGCTATGCCGATCGGGTGTCCGCACTGGATCGCGCCTGTGAATAGCCACTGCAGATCGGAAAGCGGTTCAGCAGGAAT	FFFFFFFFFFFFFFFFFFFFFFFFFFFFFFFFFFFFFFFFFFFFFF,FFFFFFFFFFFFFFFFFFFFFFFFFFFFFFFFFFFF	NH:i:1	HI:i:1	AS:i:51	nM:i:0	NM:i:0	MD:Z:58	jM:B:c,0	jI:B:i,110,229	DG:Z:RN7SL,RN7SL,0	NG:i:0
A00208:119:HNYGGDRXX:2:2251:3260:15562	2048	RN7SL	79	255	38M91N42M	*	0	0	TAGTGCGCTATGCCGATCGGGTGTCCGCACTAAGTTCGACTCCCGTGCTGATCAGTAGTGGGATCGCGCCTGTGAATAGC	FFFFFFFFFFFFFFFFFFFFFFFFFFFFFFFFFFFFFFFFFFFFFFFFFFFFFFF::FFFFFFFFFFFFF:F:FF:FFFF	NH:i:1	HI:i:1	AS:i:33	nM:i:0	NM:i:0	MD:Z:38	jM:B:c,-1	jI:B:i,-1	DG:Z:RN7SL,RN7SL,0	NG:i:0
A00208:119:HNYGGDRXX:2:2131:11668:24893	2048	RN7SL	85	255	30M82N51M	*	0	0	GCTATGCCGATCGGGTGTCCGCACTAAGTTAGCAGGTCAAAACTCCCGTGCTGATCAGTAGTGGGATCGCGCCTGTGAATA	FFF,F:FFFF:FFFFFFFFFFFFFF:FFFFFFFFFFFFFFFFFFFFFFFFFFF:FFFFFFFFFFFFFFFFFFF:FFF,FFF	NH:i:1	HI:i:1	AS:i:25	nM:i:0	NM:i:0	MD:Z:30	jM:B:c,-1	jI:B:i,-1	DG:Z:RN7SL,RN7SL,0	NG:i:0
A00208:119:HNYGGDRXX:2:2228:24279:14732	2048	RN7SL	85	255	32M82N49M	*	0	0	GCTATGCCGATCGGGTGTCCGCACTAAGTTCGCAGGTCAAAACTCCCGTGCTGATCAGTAGTGGGATCGCGCCTGTGACTA	FFFF:FFFFFFFFFFFFFFFFFFFFFFFFFFFFFFFFFFFFFFFFFFFFFFFFFFFFF:FFFFFFFFFFFFFFFFFFF,FF	NH:i:1	HI:i:1	AS:i:27	nM:i:0	NM:i:0	MD:Z:32	jM:B:c,-1	jI:B:i,-1	DG:Z:RN7SL,RN7SL,0	NG:i:0
A00208:119:HNYGGDRXX:2:2144:32570:28964	2048	RN7SL	86	255	36M83N45M	*	0	0	CTATGCCGATCGGGTGTCCGCACTAAGTTCGGCATCAAAACTCCCGTGCTGATCAGTAGTGGGATCGCGCCTGTGAATAGC	FF,FFFFFF,FFFF:FFFFFFFFFFFFFFFFFFFFFFFFFFF:FFF,FF:FF,F:FF,F:FFF,FFFFFFF,FFFFF::FF	NH:i:1	HI:i:1	AS:i:31	nM:i:0	NM:i:0	MD:Z:36	jM:B:c,-1	jI:B:i,-1	DG:Z:RN7SL,RN7SL,0	NG:i:0
A00208:119:HNYGGDRXX:2:2157:21884:10238	0	RN7SL	77	255	49M86N32M	*	0	0	TGTAGTGCGCTATGCCGATCGGGTGTCCGCACTGAGTTCGGCATCAATACCGTGCTGATCAGTAGTGGGATCGCGCCTGTG	FFFFFFFFFFFFFFFFFFFFFFFFFFFFFFFFFFFFFFFFFFFFFFFFFFFFFFFFFFFFFFFFFFFFFFFFFFFFFFFFF	NH:i:1	HI:i:1	AS:i:41	nM:i:1	NM:i:1	MD:Z:33A15	jM:B:c,-1	jI:B:i,-1	DG:Z:RN7SL,RN7SL,0	NG:i:0
A00208:119:HNYGGDRXX:2:2249:27199:17942	0	RN7SL	87	255	2S20M123N26M	*	0	0	TTTATGCCGATCGGGTGTCCGCGGATCGCGCCTGTGAATAGCCACTGC	FF:FF:FFFFFFFFFFFFFFFFFFFFFFFFFFFF:FFFFFFFFFFFFF	NH:i:1	HI:i:1	AS:i:39	nM:i:0	NM:i:0	MD:Z:46	jM:B:c,0	jI:B:i,107,229	DG:Z:RN7SL,RN7SL,0	NG:i:0
A00208:119:HNYGGDRXX:2:2167:31828:5948	2048	RN7SL	85	255	31M82N50M	*	0	0	GCTATGCCGATCGGGTGTCCGCACTAAGTTCGCAGGTCAAAACTCCCGTGCTGATCAGTAGTGGGATCGCGCCTGTGAATA	FFFFFFFFFFFFFFFFFFFFFFFFFFFFFFFFFFFFFFFFFFFF:FFFFFFFFFFFFFFFFFFFFFFFFFFFFFFFFFFFF	NH:i:1	HI:i:1	AS:i:26	nM:i:0	NM:i:0	MD:Z:31	jM:B:c,-1	jI:B:i,-1	DG:Z:RN7SL,RN7SL,0	NG:i:0
A00208:119:HNYGGDRXX:2:2109:8422:30984	0	RN7SL	79	255	1S28M123N26M	*	0	0	CTAGTGCGCTATGCCGATCGGGTGTCCGCGGATCGCGCCTGTGAATAGCCACTGC	FFFFFFFFFFFFFFFFFFFFFFFFFFFFFFFFFFFFFFFFFFFFFFFFFFFFFFF	NH:i:1	HI:i:1	AS:i:47	nM:i:0	NM:i:0	MD:Z:54	jM:B:c,0	jI:B:i,107,229	DG:Z:RN7SL,RN7SL,0	NG:i:0
A00208:119:HNYGGDRXX:2:2103:20473:11647	2048	RN7SL	85	255	32M84N47M	*	0	0	GCTATGCCGATCGGGTGTCCGCACTAAGTTCGGGTCAAAACTCCCGTGCTGATCAGTAGTGGGATCGCGCCTGTGAATA	FFFFFFFFFFFFFFFFFFFFFFFFFFFFFFFFFFFFFFFFFFFFFFFFFFF::FFFFFFFFFFFFFFFFFFFFFFFFFF	NH:i:1	HI:i:1	AS:i:27	nM:i:0	NM:i:0	MD:Z:32	jM:B:c,-1	jI:B:i,-1	DG:Z:RN7SL,RN7SL,0	NG:i:0
A00208:119:HNYGGDRXX:2:2131:30635:6918	0	RN7SL	87	255	2S20M123N29M	*	0	0	TTTATGCCGATCGGGTGTCCGCGGATCGCGCCTGTGAATAGCCACTGCACT	FFFFFFFFFFFFFFFFFFFFFFFFFFFFFFFFFFFFFF:F:FFFFFFFFFF	NH:i:1	HI:i:1	AS:i:42	nM:i:0	NM:i:0	MD:Z:49	jM:B:c,0	jI:B:i,107,229	DG:Z:RN7SL,RN7SL,0	NG:i:0
A00208:119:HNYGGDRXX:2:2131:22706:17613	0	RN7SL	79	255	2S29M122N35M	*	0	0	TTTAGTGCGCTATGCCGATCGGGTGTCCGCAGGATCGCGCCTGTGAATAGCCACTGCACTCCAGCC	FFFFFFFFFFFFFFFFFFFFFFFFFFFFFFFFFFFFFFFFFFFFFFFFFFFFFFFFFFFFFFFFFF	NH:i:1	HI:i:1	AS:i:56	nM:i:0	NM:i:0	MD:Z:64	jM:B:c,0	jI:B:i,108,229	DG:Z:RN7SL,RN7SL,0	NG:i:0
A00208:119:HNYGGDRXX:2:2143:2709:2707	2048	RN7SL	85	255	23M83N57M	*	0	0	GCTATGCCGATCGGGTGTCCGCAAAACGGAGCAGGTCAAAACTCCCGTGCTGATCAGTAGTGGGATCGCGCCTGTGAATA	FFF,FFFFFFFFFFFFFFFFFFFFFFFFFFFFFFFFFFFFFFFFFFFFFFFFFFFFFFFFFFFFF:FFFFFFFFFFFFFF	NH:i:1	HI:i:1	AS:i:18	nM:i:0	NM:i:0	MD:Z:23	jM:B:c,-1	jI:B:i,-1	DG:Z:RN7SL,RN7SL,0	NG:i:0
A00208:119:HNYGGDRXX:2:2245:17644:4554	2048	RN7SL	96	255	32M87N34M	*	0	0	CGGGTGTCCGCACTAAGTTCGGCATCAATATGTGCTGATCAGTAGTGGGATCGCGCCTGTGAATAG	FFFFFFFFFFFFFFFFFFFFFFFFFFFFFFFFFFFFFFFFFFFFFFFFFFFFFFFFFFFFFFFFFF	NH:i:1	HI:i:1	AS:i:27	nM:i:0	NM:i:0	MD:Z:32	jM:B:c,-1	jI:B:i,-1	DG:Z:RN7SL,RN7SL,0	NG:i:0
A00208:119:HNYGGDRXX:2:2220:23845:34303	0	RN7SL	79	255	2S28M121N28M	*	0	0	TTTAGTGCGCTATGCCGATCGGGTGTCCGCTGGGATCGCGCCTGTGAATAGCCACTGC	:FFFFFFFFFFFFFFFFFFFFFFFFFFFFFFFFFFFFFFFFFFFFFFFFFFFFFFFFF	NH:i:1	HI:i:1	AS:i:49	nM:i:0	NM:i:0	MD:Z:56	jM:B:c,0	jI:B:i,107,227	DG:Z:RN7SL,RN7SL,0	NG:i:0
A00208:119:HNYGGDRXX:2:2212:11243:33113	2048	RN7SL	86	255	35M84N45M	*	0	0	CTATGCCGATCGGGTGTCCGCACTAAGTTCGGCATAAAACTCCCGTGCTGATCAGTAGTGGGATCGCGCCTGTGAATAGC	FFFFFFFFF:FFFFFFFFFFFFFFFFFFFFFFFFFFFFFFFFFFFFFFFFFFFFFFFFFFFFFFFFFFFFFFFFFFFFFF	NH:i:1	HI:i:1	AS:i:30	nM:i:0	NM:i:0	MD:Z:35	jM:B:c,-1	jI:B:i,-1	DG:Z:RN7SL,RN7SL,0	NG:i:0
A00208:119:HNYGGDRXX:2:2254:26973:11350	0	RN7SL	99	255	3S37M86N43M	*	0	0	TTTGTGTCCGCACTAAGTTCGGCATCAATATGGTGACCTCCAGTAGTGGGATCGCGCCTGTGAATAGCCACTGCACTCCAGCC	FFFFFFFFFFFFFFFFFFFFFFFFFFFFFFFFFFFFFFFFFFFFFFFFFFFFFFFFFFFFFFFFFFFFFFFFFFFFFFFFFFF	NH:i:1	HI:i:1	AS:i:73	nM:i:0	NM:i:0	MD:Z:80	jM:B:c,0	jI:B:i,136,221	DG:Z:RN7SL,RN7SL,0	NG:i:0
A00208:119:HNYGGDRXX:2:2276:17824:29356	2048	RN7SL	86	255	30M84N50M	*	0	0	CTATGCCGATCGGGTGTCCGCACTAAGTTCAGGTCAAAACTCCCGTGCTGATCAGTAGTGGGATCGCGCCTGTGAATAGC	FFFFFFFFF:FFFFFFFFFFFFFFFFFFFFFFFFFFFF:FFFFFFFFFFFFFFFFFFFFFFFFFFFFFFFFFFFFFFF:F	NH:i:1	HI:i:1	AS:i:25	nM:i:0	NM:i:0	MD:Z:30	jM:B:c,-1	jI:B:i,-1	DG:Z:RN7SL,RN7SL,0	NG:i:0
A00208:119:HNYGGDRXX:2:2215:17255:24893	2048	RN7SL	96	255	30M80N43M	*	0	0	CGGGTGTCCGCACTAAGTTCGGCATCAATAAAACTCCCGTGCTGATCAGTAGTGGGATCGCGCCTGTGAATAG	FFFFFFFFFFFFFFFFFFFFFFFFFFFFFFFFFFFFFFFFFFFFFFFFFFFFFFFFFFFFFFFFFFFFFFFFF	NH:i:1	HI:i:1	AS:i:25	nM:i:0	NM:i:0	MD:Z:30	jM:B:c,-1	jI:B:i,-1	DG:Z:RN7SL,RN7SL,0	NG:i:0
A00208:119:HNYGGDRXX:2:2269:6777:7905	0	RN7SL	70	255	1S56M85N26M	*	0	0	CTCTGGGCTGTAGTGCGCTATGCCGATCGGGTGTCCGCACTAAGTTCGGCATCAATACCCGTGCTGATCAGTAGTGGGATCGC	FFFFFFFFFFFFFFFFFFF::FFFFFFFFFFFFFFFFFFFFFFFFFFFFFFFFFFFFFFFFFFFFFFFFFFFFFFFFFFFFFF	NH:i:1	HI:i:1	AS:i:75	nM:i:0	NM:i:0	MD:Z:82	jM:B:c,0	jI:B:i,126,210	DG:Z:RN7SL,RN7SL,0	NG:i:0
