# Supplementary material for: Chemical reversible crosslinking enables measurement of RNA 3D distances and alternative conformations in cells
Source: Nat Commun. 2022 Feb 17;13:911. doi: 10.1038/s41467-022-28602-3 (PMC8854666; doi:10.1038/s41467-022-28602-3)
Supplement: Supplementary file 3 — Source Data [file 41467_2022_28602_MOESM3_ESM.zip › Source Data/Source Data SI/sfig8d/all_RN7SL_genome_crssant/all_RN7SL_SHARC_prigap1_filtered_mod.cliques.t_o0.1_DG4.sam]

@HD	VN:1.4	SO:coordinate
@SQ	SN:chr1	LN:248956422
@SQ	SN:chr2	LN:242193529
@SQ	SN:chr3	LN:198295559
@SQ	SN:chr4	LN:190214555
@SQ	SN:chr5	LN:181538259
@SQ	SN:chr6	LN:170805979
@SQ	SN:chr7	LN:159345973
@SQ	SN:chr8	LN:145138636
@SQ	SN:chr9	LN:138394717
@SQ	SN:chr10	LN:133797422
@SQ	SN:chr11	LN:135086622
@SQ	SN:chr12	LN:133275309
@SQ	SN:chr13	LN:114364328
@SQ	SN:chr14	LN:107043718
@SQ	SN:chr15	LN:101991189
@SQ	SN:chr16	LN:90338345
@SQ	SN:chr17	LN:83257441
@SQ	SN:chr18	LN:80373285
@SQ	SN:chr19	LN:58617616
@SQ	SN:chr20	LN:64444167
@SQ	SN:chr21	LN:46709983
@SQ	SN:chr22	LN:50818468
@SQ	SN:chrX	LN:156040895
@SQ	SN:chrY	LN:57227415
@SQ	SN:chrM	LN:16569
@SQ	SN:hs12S	LN:954
@SQ	SN:hs16S	LN:1559
@SQ	SN:hs5S	LN:121
@SQ	SN:hs45S	LN:13357
@SQ	SN:RN7SK	LN:331
@SQ	SN:RN7SL	LN:288
@SQ	SN:hssnRNA	LN:2058
@SQ	SN:RNU7	LN:63
@SQ	SN:RNY	LN:694
@SQ	SN:U3	LN:217
@SQ	SN:U8	LN:136
@SQ	SN:U13	LN:120
@SQ	SN:U14AB	LN:283
@SQ	SN:U17	LN:207
@SQ	SN:229E	LN:27317
@PG	ID:STAR	PN:STAR	VN:2.7.1a	CL:/auto/rcf-proj2/zl2/minjiez/software/STAR-2.7.1a/bin/Linux_x86_64/STAR   --runMode alignReads   --runThreadN 8   --genomeDir /scratch/kongpanl/corona_star_indices/hg38mask14add_229E_staridx   --genomeLoad NoSharedMemory   --readFilesIn /scratch/kongpanl/20201218_corona_NovaSeq/all_min20/229E_gRNA_SHARC_exo.fastq      --outFileNamePrefix 229E_gRNA_SHARC_exo   --outReadsUnmapped Fastx   --outSAMtype BAM   Unsorted   SortedByCoordinate      --outSAMattributes All      --outFilterMultimapNmax 10   --outFilterScoreMinOverLread 0   --scoreGap 0   --scoreGapNoncan 0   --scoreGapGCAG 0   --scoreGapATAC 0   --scoreGenomicLengthLog2scale -1   --alignIntronMin 1   --chimSegmentMin 5   --chimScoreDropMax 80   --chimScoreJunctionNonGTAG 0   --chimJunctionOverhangMin 5   --chimOutType WithinBAM   HardClip      --chimNonchimScoreDropMin 20
@CO	user command line: /auto/rcf-proj2/zl2/minjiez/software/STAR-2.7.1a/bin/Linux_x86_64/STAR --runThreadN 8 --runMode alignReads --genomeDir /scratch/kongpanl/corona_star_indices/hg38mask14add_229E_staridx --readFilesIn /scratch/kongpanl/20201218_corona_NovaSeq/all_min20/229E_gRNA_SHARC_exo.fastq --outFileNamePrefix 229E_gRNA_SHARC_exo --genomeLoad NoSharedMemory --outReadsUnmapped Fastx --outFilterMultimapNmax 10 --outFilterScoreMinOverLread 0 --outSAMattributes All --outSAMtype BAM Unsorted SortedByCoordinate --alignIntronMin 1 --scoreGap 0 --scoreGapNoncan 0 --scoreGapGCAG 0 --scoreGapATAC 0 --scoreGenomicLengthLog2scale -1 --chimOutType WithinBAM HardClip --chimSegmentMin 5 --chimJunctionOverhangMin 5 --chimScoreJunctionNonGTAG 0 --chimScoreDropMax 80 --chimNonchimScoreDropMin 20
A00208:119:HNYGGDRXX:2:2116:19208:11960	2048	RN7SL	126	255	24M13N57M	*	0	0	TGGTGACCTCCCGGGAGCGGGGGATAAGGAGGGGTGAACCGGCCCAGGTCGGAAACGGAGCAGGTCAAAACTCCCGTGCTG	FFFFFFFFFFFFFFF:FFFFFFFFFFFFFFFFFFFFFFFFFFFFFFFFFFFFFFFFFFFFFFFFFFFFFFFFFFFFFFFFF	NH:i:1	HI:i:1	AS:i:19	nM:i:0	NM:i:0	MD:Z:24	jM:B:c,-1	jI:B:i,-1	DG:Z:RN7SL,RN7SL,4	NG:i:4
A00208:119:HNYGGDRXX:2:2116:19316:12179	2048	RN7SL	126	255	24M13N57M	*	0	0	TGGTGACCTCCCGGGAGCGGGGGATAAGGAGGGGTGAACCGGCCCAGGTCGGAAACGGAGCAGGTCAAAACTCCCGTGCTG	FFFFFFFFFFFFFFFFFFFFFFFFFFFFFFFFFFFFFFFFFFFFFFFFFFFFFFFFFFFFFFFFFFFFFFFFFFFFFFFFF	NH:i:1	HI:i:1	AS:i:19	nM:i:0	NM:i:0	MD:Z:24	jM:B:c,-1	jI:B:i,-1	DG:Z:RN7SL,RN7SL,4	NG:i:4
A00208:119:HNYGGDRXX:2:2150:12038:12132	0	RN7SL	122	255	2S22M14N59M	*	0	0	AAAATATGGTGACCTCCCGGGAGCTTGCCTAAGGAGGGGTGAACCGGCCCAGGTCGGAAACGGAGCAGGTCAAAACTCCCGTG	FFFFFFFFFFFFFFFFFFFFFFFFFFFFFFFFFFFFFFFFFFFFFFFFFFFFFFFFFFFFFFFFFFFFFFFFFFFFFFFFFF:	NH:i:1	HI:i:1	AS:i:74	nM:i:0	NM:i:0	MD:Z:81	jM:B:c,0	jI:B:i,144,157	DG:Z:RN7SL,RN7SL,4	NG:i:4
A00208:119:HNYGGDRXX:2:2102:5385:35055	0	RN7SL	135	255	20S31M29N32M	*	0	0	TTTTGCGGCGGCTGAGGAAGCCCGGGAGCGGGGGACCACCAGGTTGCCTAAGGAGCAGGTCAAAACTCCCGTGCTGATCAGTA	FFFFFFFFFFFFFFFFFF:,FFFFFFFFFFFFFFFFFFFFFFF:FFFFFFFFFFFFFFFFFFFFFFFFFFFF:FFFFFFFF:F	NH:i:1	HI:i:1	AS:i:56	nM:i:0	NM:i:0	MD:Z:63	jM:B:c,0	jI:B:i,166,194	DG:Z:RN7SL,RN7SL,4	NG:i:4
A00208:119:HNYGGDRXX:2:2148:26883:3646	0	RN7SL	122	255	4S22M27N57M	*	0	0	CAAAAATATGGTGACCTCCCGGGAGCGGTGAACCGGCCCAGGTCGGAAACGGAGCAGGTCAAAACTCCCGTGCTGATCAGTAG	:FFFFFFFFFFFFFFFFFFFFFFFFFFFF:FFFFFFFFFFFFFFFFFFFFFFFFFFFFFFFFFFFFFFFFFFFFFFFFFFFF:	NH:i:1	HI:i:1	AS:i:72	nM:i:0	NM:i:0	MD:Z:79	jM:B:c,0	jI:B:i,144,170	DG:Z:RN7SL,RN7SL,4	NG:i:4
A00208:119:HNYGGDRXX:2:2176:20717:8563	0	RN7SL	113	255	2S31M27N50M	*	0	0	CTTTCGGCATCAATATGGTGACCTCCCGGGAGCGGTGAACCGGCCCAGGTCGGAAACGGAGCAGGTCAAAACTCCCGTGCTGA	FFFFFFFFFFFFFFFFFFFFFFFFFFFFFFFFFFFFFFFFFFFFFF:FFFFFFFFFFFFFFFFFFFFFFFFFFFFFFFFFFF:	NH:i:1	HI:i:1	AS:i:74	nM:i:0	NM:i:0	MD:Z:81	jM:B:c,0	jI:B:i,144,170	DG:Z:RN7SL,RN7SL,4	NG:i:4
A00208:119:HNYGGDRXX:2:2102:10447:36746	2048	RN7SL	112	255	30M33N51M	*	0	0	GTTCGGCATCAATATGGTGACCTCCCGGGAAACCGGCCCAGGTCGAAAACGGAGCAGGTCAAAACTCCCGTGCTGATCAGT	FFFFFFFFFFFF:FFFFFFFF,FFFFFFFFFFFFFFFFFFFFFFFFFFFFFFFFFFFFFFFFFFFFFFFFFFFFFFFFFFF	NH:i:1	HI:i:1	AS:i:25	nM:i:0	NM:i:0	MD:Z:30	jM:B:c,-1	jI:B:i,-1	DG:Z:RN7SL,RN7SL,4	NG:i:4
A00208:119:HNYGGDRXX:2:2102:10990:33708	2048	RN7SL	112	255	30M33N51M	*	0	0	GTTCGGCATCAATATGGTGACCTCCCGGGAAACCGGCCCAGGTCGAAAACGGAGCAGGTCAAAACTCCCGTGCTGATCAGT	FFFFFFFFFFFFFFFFFFFFFFFFFFFFFFFFFFFFFFFFFFFFFFFFFFFFFFFFFFFFFFFFFFFFFFFFFFFFFFFFF	NH:i:1	HI:i:1	AS:i:25	nM:i:0	NM:i:0	MD:Z:30	jM:B:c,-1	jI:B:i,-1	DG:Z:RN7SL,RN7SL,4	NG:i:4
A00208:119:HNYGGDRXX:2:2125:3197:17957	2048	RN7SL	108	255	34M42N46M	*	0	0	CTAAGTTCGGCATCAATATGGTGACCTCCCGGGAAGGTCGGAAACGGAGCAGGTCAAAACTCCCGTGCTGATCAGTAGTG	:FFFF,F:FFFFFFFFFFF:FFFFFFFFFFFFFFFFFFFFFFFFFFFFFFFFFFFFFFFFFFFFFFFFFFFFFF::FFFF	NH:i:1	HI:i:1	AS:i:29	nM:i:0	NM:i:0	MD:Z:34	jM:B:c,-1	jI:B:i,-1	DG:Z:RN7SL,RN7SL,4	NG:i:4
A00208:119:HNYGGDRXX:2:2233:13838:23516	0	RN7SL	113	255	2S31M27N50M	*	0	0	CTTTCGGCATCAATATGGTGACCTCCCGGGAGCGGTGAACCGGCCCAGGTCGGAAACGGAGCAGGTCAAAACTCCCGTGCTGA	FFF:FFFFFFFFFFFFFFFFFFFFFFFFFFFFFFFFFFFFFFFFFFFFFFFF:FFFFFFFFFFFFFFFFFFFFFFFFFFFFFF	NH:i:1	HI:i:1	AS:i:74	nM:i:0	NM:i:0	MD:Z:81	jM:B:c,0	jI:B:i,144,170	DG:Z:RN7SL,RN7SL,4	NG:i:4
A00208:119:HNYGGDRXX:2:2133:10628:24784	0	RN7SL	95	255	3S52M38N28M	*	0	0	TTTTCGGGTGTCCGCACTAAGTTCGGCATCAATATGGTGACCTCCCGGGAGCGGGGGTCGGAAACGGAGCAGGTCAAAACTCC	FFFFFFFFFFFFFFFFFFFFFFFFFFFFFFFFFFFFFFFFFFFFFFFFFFFFFFFFFFFFFFFFFFFF:FFFFFFFFFFFFFF	NH:i:1	HI:i:1	AS:i:73	nM:i:0	NM:i:0	MD:Z:80	jM:B:c,0	jI:B:i,147,184	DG:Z:RN7SL,RN7SL,4	NG:i:4
A00208:119:HNYGGDRXX:2:2143:31792:19695	0	RN7SL	113	255	40M26N40M	*	0	0	TTCGGCATCAATATGGTGACCTCCCGGGAGCGGGGGACCAGGCCCAGGTCGGAAACGGAGCAGGTCAAAACTCCCCTGCT	FFFFFFFFFFFFFFFFFFFFFFFFFFFFFFFFFFFFFFFFFFFFFFFFFFFFFFFFFFFFFFFFFFFFFFFFFFFFFFFF	NH:i:1	HI:i:1	AS:i:35	nM:i:0	NM:i:0	MD:Z:40	jM:B:c,-1	jI:B:i,-1	DG:Z:RN7SL,RN7SL,4	NG:i:4
A00208:119:HNYGGDRXX:2:2144:27425:5243	2048	RN7SL	136	255	28M20N52M	*	0	0	CCGGGAGCGGGGGACCACCAGGTTGCCTAGGTCGGAAACGGAGCAGGTCAAAACTCCCGTGCTGATCAGTAGTGGGATCG	FFFFFFFFFFFFFFFFFFFFFF:FFFFFFFFFFFFFFFFFFFFF:FFFFFFFFFFFFFFFFFFFFFFFFFFFFFFFFFFF	NH:i:1	HI:i:1	AS:i:23	nM:i:0	NM:i:0	MD:Z:28	jM:B:c,-1	jI:B:i,-1	DG:Z:RN7SL,RN7SL,4	NG:i:4
A00208:119:HNYGGDRXX:2:2240:11243:23657	0	RN7SL	95	255	4S52M38N27M	*	0	0	TTTTTCGGGTGTCCGCACTAAGTTCGGCATCAATATGGTGACCTCCCGGGAGCGGGGGTCGGAAACGGAGCAGGTCAAAACTC	FFFFFFFFFFFFFFFFFFFFFFFFFFFFFFFFFFFFFFFFFFFFFFFFFFFFFFFFFFFFFFFFFFFFFFFFFFFFFFFFFFF	NH:i:1	HI:i:1	AS:i:72	nM:i:0	NM:i:0	MD:Z:79	jM:B:c,0	jI:B:i,147,184	DG:Z:RN7SL,RN7SL,4	NG:i:4
A00208:119:HNYGGDRXX:2:2236:10764:37043	0	RN7SL	119	255	1S36M13N46M	*	0	0	AATCAATATGGTGACCTCCCGGGAGCGGGGGACCACCAGGGGTGAACCGGCCCAGGTCGGAAACGGAGCAGGTCAAAACTCCC	FFFFFFFFFFFFFFFFFFFFFFFFFFFFFFFFFFFFFFFFFFFFFFFFFFFFFFFFFFFFFFFFFFFFFFFFFFFFFFFFFFF	NH:i:1	HI:i:1	AS:i:75	nM:i:0	NM:i:0	MD:Z:82	jM:B:c,0	jI:B:i,155,167	DG:Z:RN7SL,RN7SL,4	NG:i:4
A00208:119:HNYGGDRXX:2:2224:27082:3803	0	RN7SL	119	255	3S65M13N15M	*	0	0	TTTATCAATATGGTGACCTCCCGGGAGCGGGGGACCACCAGGTTGCCTAAGGAGGGGTGAACCGGCCCAGCAGGTCAAAACTC	FFFFFFFFFFFFFFFFFFFFFFFF:FFFFFFFFFFFFFFFFFFFFFFFFFFFFFFFFFFFFFFFFFFFFFFFFFFFFFFFFFF	NH:i:1	HI:i:1	AS:i:73	nM:i:0	NM:i:0	MD:Z:80	jM:B:c,0	jI:B:i,184,196	DG:Z:RN7SL,RN7SL,4	NG:i:4
A00208:119:HNYGGDRXX:2:2244:1651:31407	0	RN7SL	108	255	1S70M21N12M	*	0	0	TCTAAGTTCGGCATCAATATGGTGACCTCCCGGGAGCGGGGGACCACCAGGTTGCCTAAGGAGGGGTGAACCAGGTCAAAACT	FFFFF:FFF:FFFFFFFFFF:FFFFFFFFFFFFFF,FFFFFFFFFF:FFFFFFFFFFFFFFF:FFFFFFFFFFFFFFFFFFFF	NH:i:1	HI:i:1	AS:i:75	nM:i:0	NM:i:0	MD:Z:82	jM:B:c,0	jI:B:i,178,198	DG:Z:RN7SL,RN7SL,4	NG:i:4
A00208:119:HNYGGDRXX:2:2118:25925:35869	0	RN7SL	93	255	3S61M45N19M	*	0	0	TTTGATCGGGTGTCCGCACTAAGTTCGGCATCAATATGGTGACCTCCCGGGAGCGGGGGACCACCAGGTCAAAACTCCCGTGC	FFF:FFF:FFFFFFF:FFFFFFFFF,FFFFFFFFFFF:FFFFFFF:FFFFFFF,FFFFFFFFFFFFFFFFFFFFFFFFFFFFF	NH:i:1	HI:i:1	AS:i:73	nM:i:0	NM:i:0	MD:Z:80	jM:B:c,0	jI:B:i,154,198	DG:Z:RN7SL,RN7SL,4	NG:i:4
A00208:119:HNYGGDRXX:2:2128:7744:25895	0	RN7SL	108	255	3S38M52N21M	*	0	0	TTTCTAAGTTCGGCATCAATATGGTGACCTCCCGGGAGCGGGCAGGTCAAAACTCCCGTGCT	FFFFFFFFFFFFFFFFFFFFFFFFFFFFFFFFFFFFFFFFFFF:FFFFFFFFFFFFFFFFFF	NH:i:1	HI:i:1	AS:i:52	nM:i:0	NM:i:0	MD:Z:59	jM:B:c,0	jI:B:i,146,197	DG:Z:RN7SL,RN7SL,4	NG:i:4
A00208:119:HNYGGDRXX:2:2246:7355:4460	0	RN7SL	112	255	46M38N34M	*	0	0	GTTCGGCATCAATATGGTGACCTCCCGGGAGCGGGGGACCACCAGGGAGCAGGTCAAAACTCCCGTGCTGATCAGTAGTG	FFFFFF,:FFFFFFFFFFFFFFFFFFFFFFFFFFFFF:FFFFFFFFFFFFFFF:FFFFFFFFFFFFFFFFFFFFF:FFFF	NH:i:1	HI:i:1	AS:i:40	nM:i:0	NM:i:0	MD:Z:46	jM:B:c,-1	jI:B:i,-1	DG:Z:RN7SL,RN7SL,4	NG:i:4
A00208:119:HNYGGDRXX:2:2120:31774:26365	0	RN7SL	118	255	26M53N18M	*	0	0	CATCAATATGGTGACCTCCCGGGAGCAGCAGGTCAAAACTCCCG	FFFFFFFFFFFFFFFFFFFFFFFFFFFFFFFFFFFFFFFFFFFF	NH:i:1	HI:i:1	AS:i:37	nM:i:0	NM:i:0	MD:Z:44	jM:B:c,0	jI:B:i,144,196	DG:Z:RN7SL,RN7SL,4	NG:i:4
A00208:119:HNYGGDRXX:2:2112:4200:9643	0	RN7SL	86	255	2S58M53N23M	*	0	0	TTCTATGCCGATCGGGTGTCCGCACTAAGTTCGGCATCAATATGGTGACCTCCCGGGAGCAGCAGGTCAAAACTCCCGTGCTG	FFFFFFFFFFFFFFFFFFFFFFFFFF:FFFFFFFFFFFFFFFFFFFFFFFF:F,F:FFF:FFFFFFFFFFFFF:FFFFFFFFF	NH:i:1	HI:i:1	AS:i:74	nM:i:0	NM:i:0	MD:Z:81	jM:B:c,0	jI:B:i,144,196	DG:Z:RN7SL,RN7SL,4	NG:i:4
A00208:119:HNYGGDRXX:2:2244:1551:32017	0	RN7SL	108	255	1S70M21N12M	*	0	0	TCTAAGTTCGGCATCAATATGGTGACCTCCCGGGAGCGGGGGACCACCAGGTTGCCTAAGGAGGGGTGAACCAGGTCAAAACT	FFF:FFFFFFFFFF:FFFFFFFF,FFF:FFFFFFFFFFFFFFFFFFFFFFFFFFFF:FFFFFFFFFFFFFFFFFFFFFFFFFF	NH:i:1	HI:i:1	AS:i:75	nM:i:0	NM:i:0	MD:Z:82	jM:B:c,0	jI:B:i,178,198	DG:Z:RN7SL,RN7SL,4	NG:i:4
A00208:119:HNYGGDRXX:2:2136:13250:29074	0	RN7SL	87	255	3S68M43N12M	*	0	0	TTTTATGCCGATCGGGTGTCCGCACTAAGTTCGGCATCAATATGGTGACCTCCCGGGAGCGGGGGACCACCGCAGGTCAAAAC	FFFFFFFFFFFFFFFFFFFFFFFFFFFFFFFFFFFFFFFFFFFFFFFFFFF:FFFFFFFFFFFFFFFFFFFFFFFFFFFFFFF	NH:i:1	HI:i:1	AS:i:73	nM:i:0	NM:i:0	MD:Z:80	jM:B:c,0	jI:B:i,155,197	DG:Z:RN7SL,RN7SL,4	NG:i:4
A00208:119:HNYGGDRXX:2:2156:22046:28526	0	RN7SL	122	255	2S31M46N50M	*	0	0	AAAATATGGTGACCTCCCGGGAGCGGGGGACCACAGGTCAAAACTCCCGTGCTGATCAGTAGTGGGATCGCGCCTGTGAATAG	FFFFFFFFFFFFFFFFFFFFFFFFFFFFFFFFFFFFFFFFFFFFFFFFFFFFFFFFFFFFFFFFFFFFFFFFFFFFFFF:FFF	NH:i:1	HI:i:1	AS:i:74	nM:i:0	NM:i:0	MD:Z:81	jM:B:c,0	jI:B:i,153,198	DG:Z:RN7SL,RN7SL,4	NG:i:4
A00208:119:HNYGGDRXX:2:2138:12481:15937	0	RN7SL	123	255	2S31M45N50M	*	0	0	ATATATGGTGACCTCCCGGGAGCGGGGGACCACCAGGTCAAAACTCCCGTGCTGATCAGTAGTGGGATCGCGCCTGTGAATAG	FFFFFFFFFFFFFFFFFFFFFFFFFFFFFFFFFFFFFFFFFFFFFFFFFFFFFFFFFFFFFFFFFFFFFFFFFFFFFFFFFFF	NH:i:1	HI:i:1	AS:i:74	nM:i:0	NM:i:0	MD:Z:81	jM:B:c,0	jI:B:i,154,198	DG:Z:RN7SL,RN7SL,4	NG:i:4
A00208:119:HNYGGDRXX:2:2138:14199:12493	0	RN7SL	123	255	2S31M45N50M	*	0	0	ATATATGGTGACCTCCCGGGAGCGGGGGACCACCAGGTCAAAACTCCCGTGCTGATCAGTCGTGGGATCGCGCCTGTGAATAG	,FFFFFFFFFFFFFFFFFFFFFFFFFFFFFFFFF:FFFFF:FFFFF:FFFFFFFFFFFFF,FFFFFFFFFFFF:FFFFFFF,F	NH:i:1	HI:i:1	AS:i:72	nM:i:1	NM:i:1	MD:Z:58A22	jM:B:c,0	jI:B:i,154,198	DG:Z:RN7SL,RN7SL,4	NG:i:4
A00208:119:HNYGGDRXX:2:2257:17173:2143	0	RN7SL	93	255	57M55N23M	*	0	0	GATCGGGTGTCCGCACTAAGTTCGGCATCAATATGGTGACCTCCCGGGAGCGGGGGAAAAACTCCCGTGCTGATCAGTAG	FFFFFFFF:FFFFFFFFFFFFFFFFFFFFFFFFFFFFFFFFFFFFFFFFFFFFF:FFFFFFFFFFFFFFFFFFFFFFFFF	NH:i:1	HI:i:1	AS:i:51	nM:i:0	NM:i:0	MD:Z:57	jM:B:c,-1	jI:B:i,-1	DG:Z:RN7SL,RN7SL,4	NG:i:4
A00208:119:HNYGGDRXX:2:2164:28339:12305	2048	RN7SL	108	255	34M63N45M	*	0	0	CTAAGTTCGGCATCAATATGGTGACCTCCCGGGAAAAACTCCCGTGCTGATCATTAGTGGGATCGCGCCTGTGAATAGC	FFFFFFFFF,FFFFFFFFFFFFFFFFFFF::FFFFFFFFFFFFFFFFFF:FFFFFF:F:FFFFF:FFFFFF::FFFFFF	NH:i:1	HI:i:1	AS:i:29	nM:i:0	NM:i:0	MD:Z:34	jM:B:c,-1	jI:B:i,-1	DG:Z:RN7SL,RN7SL,4	NG:i:4
A00208:119:HNYGGDRXX:2:2164:27642:11036	2048	RN7SL	108	255	34M63N45M	*	0	0	CTAAGTTCGGCATCAATATGGTGACCTCCCGGGAAAAACTCCCGTGCTGATCATTAGTGGGATCGCGCCTGTGAATAGC	FFFFFFFFF::FFFFFFFFF:FFFFFFFFFF:FFFFFFFFFFFFFFFFFFFFFFFFFFFFFFFFFF:FFFFFFFFFFFF	NH:i:1	HI:i:1	AS:i:29	nM:i:0	NM:i:0	MD:Z:34	jM:B:c,-1	jI:B:i,-1	DG:Z:RN7SL,RN7SL,4	NG:i:4
A00208:119:HNYGGDRXX:2:2166:6641:21104	2048	RN7SL	108	255	34M63N45M	*	0	0	CTAAGTTCGGCATCAATATGGTGACCTCCCGGGAAAAACTCCCGTGCTGATCAGTAGTGGGATCGCGCCTGTGAATAGC	FFFFFFFFFFFFFFFFFFFFFFFFFFFFFFFFFFFFFFFFFFFFFFFFFFFFFFFFFFFFF:FFFFFFF:FFFFFFFFF	NH:i:1	HI:i:1	AS:i:29	nM:i:0	NM:i:0	MD:Z:34	jM:B:c,-1	jI:B:i,-1	DG:Z:RN7SL,RN7SL,4	NG:i:4
A00208:119:HNYGGDRXX:2:2277:29125:17707	0	RN7SL	104	255	53M49N28M	*	0	0	CGCACTGAGTTCGGCATCAATATGGTGACCTCCCGGGAGCGGGGGACCACCAGAACCCCCCGTGCTGATCAGTAGTGGGAT	FFFF:FFFFFFF:FFFFFF:FFFFFFFFFFFFFFFFFFFFFFFFFFFFFFFFFFFFFFFFFFFFFFFFFFF:FFFFFFFFF	NH:i:1	HI:i:1	AS:i:45	nM:i:1	NM:i:1	MD:Z:6A46	jM:B:c,-1	jI:B:i,-1	DG:Z:RN7SL,RN7SL,4	NG:i:4
A00208:119:HNYGGDRXX:2:2155:8314:24283	0	RN7SL	93	255	4S62M51N17M	*	0	0	TTTTGATCGGGTGTCCGCACTAAGTTCGGCATCAATATGGTGACCTCCCGGGAGCGGGGGACCACCAAACTCCCGTGCTGATC	FFFFFFFFFFFFFFFFFFFFFFFFFFFFFFFFFFFFFFFFFFFFFFFFFFFFFFFFFFFFFFFFFFFFFFFFFFFFFFFFFFF	NH:i:1	HI:i:1	AS:i:72	nM:i:0	NM:i:0	MD:Z:79	jM:B:c,0	jI:B:i,155,205	DG:Z:RN7SL,RN7SL,4	NG:i:4
A00208:119:HNYGGDRXX:2:2164:27760:11490	2048	RN7SL	108	255	34M63N45M	*	0	0	CTAAGTTCGGCATCAATATGGTGACCTCCCGGGAAAAACTCCCGTGCTGATCATTAGTGGGATCGCGCCTGTGAATAGC	FFFF,FFFFFFFFFFFFFFFFFFFFFFFFFFFFFFFFFFFFFFFFFFFFFFFFFFFFFFFF,FFFFFFFFFFFFFFFFF	NH:i:1	HI:i:1	AS:i:29	nM:i:0	NM:i:0	MD:Z:34	jM:B:c,-1	jI:B:i,-1	DG:Z:RN7SL,RN7SL,4	NG:i:4
A00208:119:HNYGGDRXX:2:2231:26693:6731	0	RN7SL	120	255	3S32M54N30M	*	0	0	TTTTCAATATGGTGACCTCCCGGGAGCGGGGGACCAAACTCCCGTGCTGATCAGTAGTGGGATCG	FFFFFFFFFFFFFFFFFFFFFFFFFFFFFFFFFFFFFFFFFFF:FFF:FFFFFFFFFFFFFFFFF	NH:i:1	HI:i:1	AS:i:55	nM:i:0	NM:i:0	MD:Z:62	jM:B:c,0	jI:B:i,152,205	DG:Z:RN7SL,RN7SL,4	NG:i:4
A00208:119:HNYGGDRXX:2:2163:7166:29340	2048	RN7SL	108	255	34M63N45M	*	0	0	CTAAGTTCGGCATCAATATGGTGACCTCCCGGGAAAAACTCCCGTGCTGATCAGTAGTGGGATCGCGCCTGTGAATAGC	FFFFFFFFF:FFFFFFFFFFFFFFFFFFFFFFFFFFFFFFFFFFFFFFFFFFFFFFFFFFFFFFFFFFFFFFFFFFF,F	NH:i:1	HI:i:1	AS:i:29	nM:i:0	NM:i:0	MD:Z:34	jM:B:c,-1	jI:B:i,-1	DG:Z:RN7SL,RN7SL,4	NG:i:4
A00208:119:HNYGGDRXX:2:2142:17779:7889	2048	RN7SL	108	255	34M63N45M	*	0	0	CTAAGTTCGGCATCAATATGGTGACCTCCCGGGAAAAACTCCCGTGCTGATCAGTAGTGGGATCGCGCCTGTGAATAGC	FFFFFFFFFFFFFFF:FFFFFFFFFFFFFFFFFFFFFFFFFFFFFFFFFFFFFFFFFFFFFFFFFFFFFFFFFFFFFFF	NH:i:1	HI:i:1	AS:i:29	nM:i:0	NM:i:0	MD:Z:34	jM:B:c,-1	jI:B:i,-1	DG:Z:RN7SL,RN7SL,4	NG:i:4
A00208:119:HNYGGDRXX:2:2102:10981:30968	0	RN7SL	97	255	56M53N24M	*	0	0	GGGTGTCCGCACTAAGTTCGGCATCAATATGGTGACCTCCCGGGAGCGGGGGACCAAAACTCCCGTGCTGATCAGTAGTG	FFFFFFFFFFFFFFFFFFFFFFFFFFFFFFFFFFFFFFFFFFFFFFFFFFFFFFFFFFFFFFFFFFFFFFFFFFFFFFFF	NH:i:1	HI:i:1	AS:i:50	nM:i:0	NM:i:0	MD:Z:56	jM:B:c,-1	jI:B:i,-1	DG:Z:RN7SL,RN7SL,4	NG:i:4
A00208:119:HNYGGDRXX:2:2173:26078:34037	0	RN7SL	107	255	4S48M51N31M	*	0	0	TTTTACTAAGTTCGGCATCAATATGGTGACCTCCCGGGAGCGGGGGACCACCAAACTCCCGTGCTGATCAGTAGTGGGATCGC	FFFFFFFFFFFFFFFFFFFFFFFFFFFFFFFFFFFFFFFFFFFFFFFFFFFFFFFFFFFFFFFFFFFFFFFFFFFFFFFFFFF	NH:i:1	HI:i:1	AS:i:72	nM:i:0	NM:i:0	MD:Z:79	jM:B:c,0	jI:B:i,155,205	DG:Z:RN7SL,RN7SL,4	NG:i:4
