# Supplementary material for: Chemical reversible crosslinking enables measurement of RNA 3D distances and alternative conformations in cells
Source: Nat Commun. 2022 Feb 17;13:911. doi: 10.1038/s41467-022-28602-3 (PMC8854666; doi:10.1038/s41467-022-28602-3)
Supplement: Supplementary file 3 — Source Data [file 41467_2022_28602_MOESM3_ESM.zip › Source Data/Source Data SI/sfig8d/all_RN7SL_genome_crssant/all_RN7SL_SHARC_vivo_plus.bedgraph]

RN7SL	0	4	35
RN7SL	4	8	37
RN7SL	8	14	38
RN7SL	14	16	39
RN7SL	16	17	47
RN7SL	17	18	48
RN7SL	18	19	50
RN7SL	19	20	54
RN7SL	20	21	55
RN7SL	21	22	56
RN7SL	22	23	55
RN7SL	23	24	52
RN7SL	24	25	57
RN7SL	25	26	58
RN7SL	26	27	67
RN7SL	27	29	68
RN7SL	29	30	72
RN7SL	30	31	68
RN7SL	31	32	69
RN7SL	32	33	72
RN7SL	33	34	80
RN7SL	34	35	86
RN7SL	35	36	95
RN7SL	36	37	98
RN7SL	37	38	99
RN7SL	38	39	103
RN7SL	39	40	104
RN7SL	40	41	107
RN7SL	41	42	109
RN7SL	42	43	115
RN7SL	43	44	118
RN7SL	44	45	125
RN7SL	45	46	129
RN7SL	46	47	133
RN7SL	47	48	140
RN7SL	48	50	141
RN7SL	50	51	144
RN7SL	51	52	149
RN7SL	52	53	145
RN7SL	53	54	143
RN7SL	54	55	142
RN7SL	55	56	146
RN7SL	56	57	144
RN7SL	57	58	145
RN7SL	58	59	150
RN7SL	59	60	155
RN7SL	60	61	161
RN7SL	61	63	159
RN7SL	63	64	160
RN7SL	64	65	158
RN7SL	65	66	160
RN7SL	66	67	156
RN7SL	67	69	155
RN7SL	69	70	162
RN7SL	70	71	168
RN7SL	71	74	169
RN7SL	74	75	175
RN7SL	75	76	181
RN7SL	76	77	196
RN7SL	77	78	200
RN7SL	78	79	267
RN7SL	79	80	289
RN7SL	80	81	292
RN7SL	81	82	298
RN7SL	82	83	304
RN7SL	83	84	310
RN7SL	84	85	332
RN7SL	85	86	342
RN7SL	86	87	405
RN7SL	87	88	411
RN7SL	88	89	426
RN7SL	89	90	436
RN7SL	90	91	441
RN7SL	91	92	475
RN7SL	92	93	501
RN7SL	93	94	507
RN7SL	94	95	517
RN7SL	95	96	528
RN7SL	96	98	530
RN7SL	98	99	538
RN7SL	99	100	549
RN7SL	100	101	546
RN7SL	101	102	545
RN7SL	102	103	546
RN7SL	103	104	548
RN7SL	104	105	542
RN7SL	105	106	544
RN7SL	106	107	516
RN7SL	107	108	492
RN7SL	108	109	475
RN7SL	109	110	442
RN7SL	110	111	437
RN7SL	111	112	439
RN7SL	112	113	447
RN7SL	113	114	438
RN7SL	114	115	432
RN7SL	115	116	402
RN7SL	116	117	369
RN7SL	117	118	340
RN7SL	118	120	339
RN7SL	120	121	331
RN7SL	121	122	326
RN7SL	122	123	322
RN7SL	123	124	301
RN7SL	124	125	288
RN7SL	125	126	275
RN7SL	126	127	269
RN7SL	127	128	257
RN7SL	128	129	234
RN7SL	129	130	226
RN7SL	130	131	223
RN7SL	131	132	214
RN7SL	132	133	210
RN7SL	133	134	203
RN7SL	134	135	194
RN7SL	135	136	186
RN7SL	136	137	167
RN7SL	137	138	144
RN7SL	138	139	124
RN7SL	139	140	120
RN7SL	140	141	118
RN7SL	141	142	109
RN7SL	142	143	117
RN7SL	143	144	125
RN7SL	144	145	128
RN7SL	145	146	123
RN7SL	146	147	119
RN7SL	147	148	117
RN7SL	148	151	115
RN7SL	151	152	116
RN7SL	152	153	123
RN7SL	153	154	125
RN7SL	154	155	142
RN7SL	155	156	179
RN7SL	156	157	176
RN7SL	157	159	180
RN7SL	159	160	181
RN7SL	160	161	183
RN7SL	161	162	187
RN7SL	162	163	198
RN7SL	163	164	199
RN7SL	164	165	203
RN7SL	165	166	208
RN7SL	166	167	209
RN7SL	167	168	218
RN7SL	168	170	227
RN7SL	170	171	234
RN7SL	171	172	229
RN7SL	172	173	234
RN7SL	173	174	236
RN7SL	174	175	244
RN7SL	175	176	252
RN7SL	176	177	250
RN7SL	177	178	245
RN7SL	178	180	250
RN7SL	180	181	251
RN7SL	181	182	248
RN7SL	182	183	237
RN7SL	183	184	240
RN7SL	184	185	242
RN7SL	185	186	239
RN7SL	186	187	235
RN7SL	187	188	236
RN7SL	188	189	234
RN7SL	189	190	233
RN7SL	190	191	237
RN7SL	191	192	231
RN7SL	192	193	232
RN7SL	193	194	229
RN7SL	194	195	224
RN7SL	195	196	228
RN7SL	196	197	230
RN7SL	197	198	235
RN7SL	198	199	245
RN7SL	199	200	281
RN7SL	200	202	288
RN7SL	202	203	293
RN7SL	203	204	294
RN7SL	204	205	329
RN7SL	205	206	338
RN7SL	206	207	363
RN7SL	207	208	376
RN7SL	208	209	373
RN7SL	209	210	379
RN7SL	210	211	384
RN7SL	211	212	382
RN7SL	212	213	381
RN7SL	213	214	370
RN7SL	214	215	368
RN7SL	215	217	369
RN7SL	217	218	368
RN7SL	218	219	366
RN7SL	219	220	360
RN7SL	220	221	363
RN7SL	221	222	361
RN7SL	222	223	358
RN7SL	223	224	357
RN7SL	224	225	366
RN7SL	225	226	372
RN7SL	226	227	377
RN7SL	227	228	388
RN7SL	228	229	409
RN7SL	229	230	465
RN7SL	230	231	476
RN7SL	231	232	481
RN7SL	232	233	476
RN7SL	233	234	473
RN7SL	234	235	469
RN7SL	235	236	461
RN7SL	236	237	450
RN7SL	237	238	444
RN7SL	238	239	440
RN7SL	239	240	438
RN7SL	240	241	432
RN7SL	241	242	429
RN7SL	242	243	427
RN7SL	243	244	423
RN7SL	244	245	419
RN7SL	245	246	416
RN7SL	246	247	412
RN7SL	247	248	379
RN7SL	248	249	336
RN7SL	249	250	296
RN7SL	250	251	283
RN7SL	251	252	271
RN7SL	252	253	268
RN7SL	253	254	271
RN7SL	254	255	274
RN7SL	255	256	240
RN7SL	256	257	213
RN7SL	257	258	202
RN7SL	258	260	184
RN7SL	260	261	169
RN7SL	261	262	167
RN7SL	262	263	146
RN7SL	263	264	147
RN7SL	264	265	141
RN7SL	265	266	144
RN7SL	266	267	143
RN7SL	267	270	142
RN7SL	270	271	141
RN7SL	271	274	139
RN7SL	274	275	131
RN7SL	275	276	125
RN7SL	276	277	120
RN7SL	277	278	113
RN7SL	278	279	105
RN7SL	279	280	100
RN7SL	280	281	88
RN7SL	281	282	78
RN7SL	282	283	70
RN7SL	283	284	64
RN7SL	284	285	58
RN7SL	285	286	51
RN7SL	286	287	44
RN7SL	287	288	36
