# Supplementary material for: Chemical reversible crosslinking enables measurement of RNA 3D distances and alternative conformations in cells
Source: Nat Commun. 2022 Feb 17;13:911. doi: 10.1038/s41467-022-28602-3 (PMC8854666; doi:10.1038/s41467-022-28602-3)
Supplement: Supplementary file 3 — Source Data [file 41467_2022_28602_MOESM3_ESM.zip › Source Data/Source Data SI/source data_minjie_kongpan.xlsx]

## Sheet: sfig3b
Ctrl					RNase R
A	C	G	T		A	C	G	T
0.765196	1.42996	0.999639	0.603797		1.07277	1.11191	0.94306	0.912552
0.80241	1.38503	1	0.649051		0.790541	0.939526	1.15063	1.05188
1.11607	1.08321	0.901228	1.07358		1	0.943111	1.04416	1.15607
0.995038	1.16857	0.906194	1.02263		1.15385	0.823566	0.950473	1.60167
1.08471	1.00943	1.04668	0.976582		0.944387	0.79894	0.861514	2.07238
1.15364	1.1329	0.887866	0.975949		1.11123	1	0.914353	1.25816
1.12422	0.9628	1.03286	1.04763		1.07173	1.00998	1.05568	0.886611
1.32908	0.953096	1.02447	0.896361		0.842516	1.07887	1.03218	0.946862
1.21017	0.846887	1.12098	1.00506		0.77183	1.04177	1.08864	0.934728
1	0.807889	1.19763	1.10063		0.730769	1.00234	1.1418	0.867364
1.03048	0.952467	1.03007	1.07057		0.693867	1.13279	1	0.812971
0.99238	0.91922	1.18183	0.852215		0.719335	1.02852	1.02634	0.905858
0.939217	1.08177	0.964789	0.95		1.06029	0.962438	0.856782	1.16234
0.979089	1	0.958378	1		1.01975	0.863155	0.967508	1
0.944179	0.936742	0.954406	1.07136		1.46102	0.77182	0.808991	1.07071

## Sheet: sfig3i
total lysate (%)	PK+TNA method (%)	TRIzol method (%)
100	4.65703	0.280589
100	3.58168	0.656059
100	3.4109	0.343898

## Sheet: sfig3j
Gene	Biotype	5mM exo 0h (log2)	5mM exo 2h (log2)	5mM exo 12h (log2)	12.5mM exo 0h (log2)	12.5mM exo 2h (log2)	12.5mM exo 12h (log2)
28S	rRNA	20.0806	19.9522	20.5674	20.4533	20.5381	20.6897
18S	rRNA	18.7229	18.2885	17.7844	18.5245	18.0039	17.2371
5.8S	rRNA	14.9236	16.009	15.8004	14.5255	15.6333	14.4915
16S	RNR	14.0144	14.1377	8.98188	12.556	12.4851	10.4504
12S	RNR	13.7212	13.7986	9.02732	12.6415	11.7803	9.79254
NEAT1	lncRNA	12.7425	13.7674	9.88337	10.3454	10.2638	7.80226
MALAT1	lncRNA	12.6473	13.1279	8.74401	10.5186	9.69423	7.183
GPC5	protein_coding	11.6316	11.7862	6.82345	9.3289	8.14321	5.83102
PDE4D	protein_coding	11.1458	11.2858	5.60105	8.75717	7.67114	5.79254
GAPDH	protein_coding	10.9341	9.25015	6.37364	9.81528	7.57493	5.04252
PCAT1	lncRNA	10.8898	10.8351	6.40841	8.48621	8.10926	5.44107
PDE3A	protein_coding	10.701	10.8351	6.37364	8.18206	7.84623	5.28353
PDE10A	protein_coding	10.6394	11.0575	6.92298	8.49809	8.02073	5.79254
U1	snRNA	10.4517	9.92823	8.77764	11.2238	11.5483	8.48998
RN7SK	misc_RNA	10.382	11.1762	9.39113	9.09091	10.5371	8.41598
U4	snRNA	10.3555	10.9282	9.06594	10.1065	8.2561	6.39044
MUC16	protein_coding	10.2442	8.51319	5.33802	8.40024	8.45841	5.83102
hs5S	rRNA	10.1894	9.73558	8.77098	10.6063	10.815	8.63837
U6	snRNA	10.1808	11.2502	9.22555	10.1142	9.62984	8.07494
RN7SL	misc_RNA	10.1458	9.92823	8.33802	10.1448	9.71695	7.88687
U5	snRNA	9.84693	9.73558	4.01609	10.6199	8.33166	5.53729
AC011346.1	lncRNA	9.7396	10.3877	5.26402	7.7768	6.80441	5.04252
COL25A1	protein_coding	9.62997	9.83512	5.71653	7.56735	7.27153	4.90502
ASPH	protein_coding	9.43371	8.73558	5.82345	6.95967	6.17638	3.75301
MT-ND4	protein_coding	9.39699	8.51319	4.82345	7.9072	7.57493	6.36445
U2	snRNA	9.26469	9.25015	6.60105	9.07514	8.61176	7.183
IMMP2L	protein_coding	9.20647	8.92823	5.40841	7.29527	7.47183	4.16805
TSHZ2	protein_coding	9.1894	7.92823	4.01609	6.99361	6.71695	4.48998
PVT1	lncRNA	9.18079	9.62867	5.47552	7.79617	6.30191	4.75301
FNDC3B	protein_coding	9.15463	9.51319	5.10355	6.73727	6.67114	2.58309
TRIO	protein_coding	9.10997	8.51319	5.87407	7.3747	6.5243	4.75301
tRNA_Leu_CAA-chr1:248873855:248873960	tRNA	9.10997	9.25015	7.6308	9.87569	9.12634	7.41598
BASP1	protein_coding	9.01625	9.25015	5.87407	6.56735	6.24051	5.04252
ZBTB22	protein_coding	9.00654	7.92823	7.18602	7.2112	5.71695	5.22695
LIMCH1	protein_coding	8.95695	9.38766	5.53965	6.9249	6.3608	4.75301
MIR100HG	lncRNA	8.91602	7.92823	4.01609	6.32224	5.03887	2.58309
MT-CO1	protein_coding	8.88454	9.73558	3.60105	7.12194	7.5243	5.58309
CPS1	protein_coding	8.81945	7.92823	3.01609	7.32224	5.03887	3.58309
CASC19	lncRNA	8.80831	8.51319	4.60105	6.3747	5.62384	3.16805
MT-ND5	protein_coding	8.80831	7.51319	6.26402	7.34871	7.30191	4.97541
SMOC1	protein_coding	8.79708	9.51319	5.60105	6.81528	7.5243	5.04252
MARCHF6	protein_coding	8.77436	8.92823	4.82345	7.15231	5.03887	0
AL021155.5	lncRNA	8.7396	0	3.33802	9.12194	5.80441	1.58309
GPI	protein_coding	8.72782	9.25015	6.18602	7.02678	5.30191	4.04252
RPS6	protein_coding	8.60444	0	2.01609	7.52154	5.5243	4.75301
C11orf49	protein_coding	8.57844	6.92823	3.01609	5.88928	4.71695	1.58309
RNF213	protein_coding	8.57844	6.92823	5.18602	7.3747	6.5243	5.48998
PDE4B	protein_coding	8.56527	8.92823	3.60105	6.09091	5.03887	3.16805
PRKDC	protein_coding	8.55197	8.92823	4.33802	6.73727	6.67114	4.28353
SND1	protein_coding	8.55197	9.38766	4.60105	6.52154	6.10926	3.16805
CACNA2D3	protein_coding	8.49752	8.92823	4.92298	6.65481	5.71695	2.16805
KAZN	protein_coding	8.48358	8.51319	5.65995	6.32224	6.96487	4.67055
MIR31HG	lncRNA	8.48358	0	4.92298	6.26779	5.03887	3.75301
PLD1	protein_coding	8.46951	9.73558	3.01609	5.65481	5.5243	2.16805
ZCCHC7	protein_coding	8.46951	8.73558	4.01609	6.42533	5.5243	3.16805
CUX1	protein_coding	8.45529	8.92823	5.53965	6.56735	6.67114	4.75301
TEAD1	protein_coding	8.42644	9.83512	5.53965	6.56735	4.88687	2.58309
FNDC3A	protein_coding	8.41179	9.25015	4.01609	6.02678	5.96487	2.58309
PBX1	protein_coding	8.41179	7.92823	3.82345	6.47424	4.71695	4.04252
ITPR1	protein_coding	8.39699	9.92823	4.33802	6.02678	5.03887	3.16805
PALLD	protein_coding	8.39699	9.83512	4.01609	5.81528	3.71695	1.58309
EYA4	protein_coding	8.36694	7.92823	3.33802	6.26779	5.17638	3.58309
HIF1A	protein_coding	8.36694	9.25015	4.33802	6.15231	6.17638	1.58309
KYNU	protein_coding	8.35167	9.25015	3.33802	6.2112	5.62384	4.16805
PPP1R3F	protein_coding	8.35167	6.92823	5.01609	8.23977	5.88687	5.28353
C5orf17	lncRNA	8.33624	9.51319	0	5.73727	2.71695	1.58309
GALNT2	protein_coding	8.33624	9.38766	5.71653	6.32224	6.84623	4.16805
AC232271.3	lncRNA	8.32064	6.92823	5.18602	8.23977	5.88687	5.28353
SMYD3	protein_coding	8.30488	7.92823	4.60105	5.15231	5.96487	2.90502
EIF4G3	protein_coding	8.28894	8.51319	5.53965	5.88928	6.17638	4.39044
PTP4A1	protein_coding	8.28894	8.51319	4.33802	6.15231	5.30191	3.90502
PITPNC1	protein_coding	8.27282	6.92823	4.33802	6.47424	5.80441	3.16805
AL359922.1	protein_coding	8.25651	9.09815	5.60105	6.02678	5.5243	4.04252
FTX	lncRNA	8.25651	8.51319	3.01609	6.85275	5.71695	3.39044
MT-CO2	protein_coding	8.25651	8.92823	4.01609	7.26779	7.67114	6.00935
WNK1	protein_coding	8.24003	8.51319	5.01609	6.26779	5.62384	3.58309
COBL	protein_coding	8.22335	6.92823	4.33802	6.02678	5.5243	4.04252
IGF1R	protein_coding	8.22335	8.92823	5.10355	5.88928	6.10926	4.04252
EBF1	protein_coding	8.1894	6.92823	4.71653	6.32224	6.03887	3.75301
LRMDA	protein_coding	8.1894	8.51319	3.82345	6.3747	6.17638	3.90502
SLC7A5	protein_coding	8.1894	0	6.47552	6.3747	6.71695	4.58309
ACTG1	protein_coding	8.15463	7.92823	5.82345	7.29527	6.30191	4.75301
PRRC2B	protein_coding	8.15463	7.51319	5.47552	7.18206	5.88687	4.16805
TANC2	protein_coding	8.15463	6.92823	3.01609	5.56735	4.30191	1.58309
ACACA	protein_coding	8.13693	8.51319	4.18602	5.95967	5.03887	2.90502
AC112770.1	lncRNA	8.11901	8.92823	4.18602	6.61174	5.88687	4.16805
MIR924HG	lncRNA	8.11901	7.92823	3.60105	5.56735	5.03887	3.16805
NFIA	protein_coding	8.11901	8.51319	3.82345	6.52154	4.5243	3.90502
TXNRD1	protein_coding	8.11901	9.62867	5.18602	7.09091	5.5243	4.58309
AL355075.4	lncRNA	8.10086	9.62867	7.93496	7.9072	6.71695	5.83102
FAF1	protein_coding	8.10086	0	2.01609	5.3747	4.30191	2.58309
FASN	protein_coding	8.10086	6.92823	7.6308	7.02678	8.09199	6.10665
HIF1A-AS3	lncRNA	8.10086	8.92823	3.60105	5.88928	6.17638	1.58309
HS6ST3	protein_coding	8.08248	9.25015	4.01609	5.73727	5.03887	3.16805
RPS21	protein_coding	8.08248	0	2.01609	7.79617	5.5243	2.58309
SLC2A13	protein_coding	8.08248	7.51319	4.47552	6.15231	5.17638	1.58309
SPTAN1	protein_coding	8.08248	8.51319	4.60105	6.73727	4.88687	3.16805
AC069277.1	lncRNA	8.06387	6.92823	2.01609	4.15231	4.71695	2.16805
MAGI1	protein_coding	8.06387	0	0	4.88928	6.03887	3.16805
SMAD3	protein_coding	8.06387	7.92823	3.60105	5.26779	5.03887	0
ACTB	protein_coding	8.0259	7.92823	5.92298	6.26779	7.14321	5.67055
ENO1	protein_coding	8.00654	9.51319	4.92298	6.2112	6.5243	3.58309
HUWE1	protein_coding	8.00654	8.51319	4.82345	6.15231	2.71695	3.90502
MTHFD1L	protein_coding	8.00654	5.92823	3.01609	5.81528	5.5243	0.583089
SREBF2	protein_coding	8.00654	6.92823	3.60105	6.2112	5.5243	3.90502
EXOC4	protein_coding	7.98691	7.51319	3.60105	5.47424	4.88687	1.58309
CAST	protein_coding	7.96701	8.51319	4.01609	5.73727	5.71695	2.16805
MSI2	protein_coding	7.96701	8.92823	5.40841	6.02678	6.03887	4.48998
ZBTB20	protein_coding	7.96701	8.73558	4.47552	6.15231	5.41739	3.16805
ADAMTS6	protein_coding	7.94683	8.92823	2.01609	6.02678	4.71695	1.58309
AL135905.2	protein_coding	7.94683	8.25015	3.60105	5.47424	4.71695	3.90502
CD44	protein_coding	7.92637	7.51319	3.60105	6.26779	5.5243	2.58309
DOCK5	protein_coding	7.92637	6.92823	3.60105	6.15231	5.41739	1.58309
DST	protein_coding	7.92637	8.73558	3.01609	5.81528	4.03887	1.58309
GNAS	protein_coding	7.92637	8.51319	4.82345	6.15231	6.30191	3.58309
MT-CO3	protein_coding	7.92637	9.09815	3.60105	6.69663	7.30191	5.16805
ABCC1	protein_coding	7.90561	7.92823	5.18602	5.65481	5.5243	3.58309
MAP1B	protein_coding	7.90561	6.92823	3.33802	4.56735	4.30191	1.58309
AL049796.1	lncRNA	7.88454	7.92823	6.01609	8.53313	6.17638	2.58309
EXT1	protein_coding	7.88454	7.92823	3.82345	5.15231	5.5243	1.58309
PKM	protein_coding	7.88454	9.25015	5.53965	6.02678	5.5243	3.90502
PRKCA	protein_coding	7.88454	9.51319	5.10355	6.02678	4.71695	1.58309
PTK2	protein_coding	7.88454	6.92823	3.01609	6.26779	4.30191	3.90502
tRNA_Arg_TCT-chr1:93847573:93847657	tRNA	7.88454	7.92823	6.01609	8.53313	6.17638	2.58309
AC012501.2	lncRNA	7.86317	8.73558	3.82345	6.15231	4.03887	0
B4GALT1	protein_coding	7.86317	9.25015	5.53965	6.9249	6.30191	4.75301
EIF4G1	protein_coding	7.86317	6.92823	5.47552	6.65481	5.03887	2.58309
NFIB	protein_coding	7.86317	6.92823	2.60105	5.95967	5.17638	0.583089
SPINK13	protein_coding	7.86317	6.92823	2.60105	5.26779	5.30191	3.16805
UBE2E2	protein_coding	7.86317	8.51319	2.01609	5.73727	4.5243	3.75301
VIM	protein_coding	7.86317	6.92823	5.33802	6.26779	0	2.58309
PTPN14	protein_coding	7.84148	7.92823	4.01609	5.81528	4.71695	1.58309
KPNB1	protein_coding	7.81945	8.92823	3.60105	5.15231	4.30191	0
TRABD2B	protein_coding	7.81945	5.92823	5.33802	6.26779	4.71695	0
VMP1	protein_coding	7.81945	6.92823	2.01609	4.73727	3.71695	3.16805
ALDOA	protein_coding	7.79708	8.92823	6.26402	6.3747	5.80441	3.58309
CLU	protein_coding	7.79708	0	6.06049	6.32224	5.30191	4.97541
DYNC1H1	protein_coding	7.79708	7.92823	3.60105	6.26779	5.30191	4.16805
FOXP2	protein_coding	7.79708	7.51319	2.60105	6.02678	4.30191	3.58309
LAMA5	protein_coding	7.79708	7.92823	6.97029	7.32224	7.41739	5.58309
LARS1	protein_coding	7.79708	8.25015	2.60105	4.88928	5.03887	0.583089
NUP210	protein_coding	7.79708	8.92823	4.82345	5.88928	6.30191	4.90502
POLA1	protein_coding	7.79708	8.92823	2.01609	6.15231	5.41739	1.58309
ZFHX3	protein_coding	7.79708	9.73558	4.92298	5.73727	6.30191	4.83102
ATP2A2	protein_coding	7.77436	0	4.33802	5.73727	5.71695	4.28353
FAM172A	protein_coding	7.77436	6.92823	3.01609	5.15231	5.03887	1.58309
PPP3CA	protein_coding	7.77436	6.92823	4.18602	5.65481	5.88687	3.75301
AHRR	protein_coding	7.75128	5.92823	5.82345	6.42533	6.24051	4.04252
COL4A5	protein_coding	7.75128	6.92823	3.01609	5.88928	5.03887	3.58309
DPYD	protein_coding	7.75128	6.92823	3.01609	2.56735	5.5243	1.58309
EEF2	protein_coding	7.75128	7.92823	6.57068	6.42533	7.14321	4.39044
HSP90B1	protein_coding	7.75128	0	0	5.56735	2.71695	1.58309
ITPRID2	protein_coding	7.75128	6.92823	3.01609	6.02678	4.30191	1.58309
LPP	protein_coding	7.75128	0	3.01609	5.47424	5.17638	3.58309
MT-ND4L	protein_coding	7.75128	6.92823	3.01609	6.7768	6.62384	4.48998
PAPPA	protein_coding	7.75128	6.92823	2.01609	5.73727	4.30191	3.16805
PRRC2C	protein_coding	7.75128	8.51319	3.01609	5.3747	4.30191	0
USP9X	protein_coding	7.75128	7.92823	3.01609	6.3747	2.71695	3.16805
AGAP1	protein_coding	7.72782	7.92823	5.77098	6.02678	6.17638	5.79254
PRUNE2	protein_coding	7.72782	8.25015	4.01609	6.3747	4.30191	2.90502
FSTL4	protein_coding	7.70397	6.92823	3.01609	5.3747	7.00235	4.48998
MYH9	protein_coding	7.70397	7.92823	5.47552	6.15231	5.5243	4.39044
PDXDC1	protein_coding	7.70397	6.92823	4.60105	5.56735	4.03887	1.58309
ROBO1	protein_coding	7.70397	5.92823	0	5.02678	4.71695	0.583089
KCNH5	protein_coding	7.67973	6.92823	3.82345	4.88928	4.5243	1.58309
RMRP	lncRNA	7.67973	9.25015	6.65995	7.40024	7.10926	5.67055
AHNAK	protein_coding	7.65506	10.0157	5.47552	5.65481	6.41739	3.16805
AL109930.1	lncRNA	7.65506	6.92823	3.01609	5.15231	4.5243	3.75301
BIRC6	protein_coding	7.65506	8.92823	5.18602	5.15231	4.88687	4.39044
DENND1A	protein_coding	7.65506	7.92823	4.71653	5.88928	5.03887	3.16805
PIEZO2	protein_coding	7.65506	6.92823	4.47552	5.88928	4.71695	2.58309
SRRM2	protein_coding	7.65506	7.92823	6.44236	6.42533	6.5243	5.22695
ERBB4	protein_coding	7.62997	7.92823	3.82345	5.15231	4.30191	1.58309
HSP90AB1	protein_coding	7.62997	6.92823	3.60105	6.09091	4.71695	1.58309
RAB31	protein_coding	7.62997	8.92823	4.33802	5.73727	5.03887	3.58309
RNF213-AS1	lncRNA	7.62997	6.92823	2.60105	6.3747	5.30191	3.58309
TGFBI	protein_coding	7.62997	6.92823	4.33802	6.52154	5.30191	3.16805
TTC28	protein_coding	7.62997	6.92823	2.01609	5.56735	5.30191	2.58309
KNTC1	protein_coding	7.60444	0	2.01609	4.15231	5.30191	2.16805
RAD51B	protein_coding	7.60444	8.92823	3.60105	5.56735	5.03887	2.58309
SCD	protein_coding	7.60444	0	4.33802	6.65481	5.88687	3.16805
SEPTIN9	protein_coding	7.60444	8.92823	6.01609	5.26779	6.03887	4.28353
SH3RF1	protein_coding	7.60444	5.92823	3.01609	4.3747	3.71695	2.58309
TCF12	protein_coding	7.60444	9.25015	0	4.88928	4.71695	0
USP34	protein_coding	7.60444	6.92823	4.01609	5.56735	3.71695	0
ZFR	protein_coding	7.60444	7.92823	3.01609	4.3747	2.71695	2.58309
tRNA_Leu_CAA-chr6:28896223:28896328	tRNA	7.60444	8.25015	6.01609	7.7768	6.62384	1.58309
FBN1	protein_coding	7.57844	6.92823	4.01609	4.56735	5.03887	3.75301
PLEKHA5	protein_coding	7.57844	9.51319	4.01609	5.47424	4.5243	0
RNF182	protein_coding	7.57844	8.92823	3.60105	5.15231	5.30191	0
TBC1D5	protein_coding	7.57844	6.92823	0	4.3747	2.71695	1.58309
ADK	protein_coding	7.55197	0	3.01609	4.56735	4.03887	3.58309
ANKRD11	protein_coding	7.55197	9.51319	5.01609	5.56735	6.67114	4.04252
ANKRD17	protein_coding	7.55197	8.51319	1.01609	6.3747	5.03887	0.583089
CDK5RAP2	protein_coding	7.55197	6.92823	3.01609	5.81528	4.71695	3.16805
LAMC1	protein_coding	7.55197	7.92823	0	5.56735	4.71695	0
LINC01010	lncRNA	7.55197	7.51319	1.01609	5.15231	4.30191	0
MT-CYB	protein_coding	7.55197	0	2.60105	5.81528	6.41739	4.16805
MYO10	protein_coding	7.55197	8.25015	4.71653	5.88928	5.41739	3.75301
SBF2	protein_coding	7.55197	0	4.71653	5.56735	0	1.58309
SLC38A1	protein_coding	7.55197	6.92823	4.33802	4.56735	5.5243	3.16805
SMAD2	protein_coding	7.55197	8.51319	2.01609	5.3747	5.62384	1.58309
ATRX	protein_coding	7.525	0	3.01609	5.26779	3.71695	2.58309
C5orf66	lncRNA	7.525	0	6.26402	6.61174	5.17638	5.48998
CHD2	protein_coding	7.525	6.92823	3.01609	4.88928	4.71695	0
DGKD	protein_coding	7.525	8.51319	5.65995	5.56735	5.71695	3.58309
RBMS3	protein_coding	7.525	0	1.01609	3.88928	0	2.90502
ROR2	protein_coding	7.525	7.92823	4.01609	5.73727	5.62384	3.90502
UBR4	protein_coding	7.525	8.25015	3.60105	6.02678	6.3608	3.39044
AC022414.1	protein_coding	7.49752	0	3.82345	5.47424	5.80441	1.58309
ARPC2	protein_coding	7.49752	0	4.33802	5.88928	3.71695	1.58309
CRIM1	protein_coding	7.49752	7.92823	3.60105	6.26779	5.5243	3.16805
FLNA	protein_coding	7.49752	8.92823	7.03846	6.85275	6.9264	5.67055
KIAA0825	protein_coding	7.49752	6.92823	3.60105	5.26779	5.41739	0.583089
LUC7L2	protein_coding	7.49752	6.92823	3.01609	4.56735	4.71695	2.16805
NIPBL	protein_coding	7.49752	7.92823	4.01609	5.15231	4.30191	0
NUP155	protein_coding	7.49752	7.92823	2.60105	5.3747	3.71695	0
PLCB1	protein_coding	7.49752	7.92823	3.60105	5.73727	5.30191	1.58309
AC018630.2	protein_coding	7.46951	8.73558	2.60105	3.56735	3.71695	0
GRIK2	protein_coding	7.46951	7.92823	1.01609	5.15231	4.88687	1.58309
MAP7	protein_coding	7.46951	6.92823	4.33802	5.15231	5.30191	1.58309
NHS	protein_coding	7.46951	6.92823	3.60105	5.47424	4.30191	1.58309
SUN1	protein_coding	7.46951	0	4.60105	4.88928	1.71695	3.16805
TKT	protein_coding	7.46951	8.25015	5.65995	6.3747	5.80441	4.39044
CALR	protein_coding	7.44094	0	5.47552	4.88928	5.80441	2.58309
COL5A1	protein_coding	7.44094	0	7.30149	6.56735	5.80441	5.67055
CTBP2	protein_coding	7.44094	6.92823	2.60105	6.02678	5.62384	4.04252
DROSHA	protein_coding	7.44094	6.92823	4.01609	5.65481	4.30191	0.583089
FLNB	protein_coding	7.44094	6.92823	4.60105	6.81528	4.30191	2.16805
GSK3B	protein_coding	7.44094	5.92823	0	3.56735	3.71695	3.58309
LRBA	protein_coding	7.44094	9.51319	3.60105	3.56735	4.71695	0.583089
MAT2A	protein_coding	7.44094	8.51319	4.01609	6.02678	4.71695	0
OGT	protein_coding	7.44094	8.51319	0	5.88928	5.03887	3.16805
TBL1XR1	protein_coding	7.44094	6.92823	2.60105	4.56735	4.71695	1.58309
ZSWIM6	protein_coding	7.44094	6.92823	5.01609	5.56735	4.71695	3.75301
tRNA_Ile_TAT-chr2:42810536:42810628	tRNA	7.44094	6.92823	5.01609	6.26779	6.30191	4.58309
AC118549.1	protein_coding	7.41179	6.92823	3.60105	5.73727	3.71695	2.58309
AOPEP	protein_coding	7.41179	0	4.01609	5.73727	5.30191	3.75301
DANT2	lncRNA	7.41179	0	5.47552	4.88928	4.71695	1.58309
NCAPD2	protein_coding	7.41179	6.92823	4.60105	6.81528	3.71695	3.16805
NOTCH2	protein_coding	7.41179	6.92823	2.01609	4.88928	5.03887	3.39044
SETD5	protein_coding	7.41179	7.92823	4.01609	5.81528	5.41739	0
ASAP1	protein_coding	7.38204	8.51319	8.44236	4.88928	6.30191	7.32456
BMP6	protein_coding	7.38204	6.92823	3.82345	4.15231	4.71695	2.90502
ITPR3	protein_coding	7.38204	0	5.01609	6.47424	5.62384	1.58309
PARD3	protein_coding	7.38204	0	5.01609	4.56735	4.30191	0
SLC7A11	protein_coding	7.38204	9.25015	0	5.65481	5.88687	3.16805
SRPK2	protein_coding	7.38204	0	4.47552	4.56735	5.30191	3.58309
AC016831.6	lncRNA	7.35167	7.51319	4.71653	5.56735	5.03887	3.90502
AC021087.5	protein_coding	7.35167	0	4.60105	6.09091	4.71695	3.75301
EFNA5	protein_coding	7.35167	8.92823	4.18602	4.56735	5.03887	2.16805
EPB41L4A	protein_coding	7.35167	6.92823	2.01609	5.3747	4.5243	2.58309
IPO7	protein_coding	7.35167	7.92823	2.01609	5.3747	0	0
LARP4B	protein_coding	7.35167	6.92823	2.60105	4.56735	2.71695	0
MEIS1	protein_coding	7.35167	7.92823	2.01609	2.56735	5.88687	1.58309
MIR99AHG	lncRNA	7.35167	6.92823	4.60105	5.3747	5.03887	4.39044
NFX1	protein_coding	7.35167	6.92823	1.01609	3.56735	5.03887	0.583089
SSBP3	protein_coding	7.35167	8.25015	3.01609	4.88928	4.5243	2.90502
TARS1	protein_coding	7.35167	8.51319	3.01609	5.3747	4.30191	1.58309
tRNA_Leu_CAA-chr6:28941053:28941157	tRNA	7.35167	9.25015	6.01609	7.67587	6.88687	5.33798
AC079594.2	protein_coding	7.32064	0	0	5.15231	4.71695	0
ANTXR1	protein_coding	7.32064	6.92823	2.60105	5.3747	5.41739	3.16805
AP2B1	protein_coding	7.32064	7.92823	0	5.47424	0	1.58309
ARID5B	protein_coding	7.32064	7.92823	2.01609	6.02678	3.71695	2.58309
CMSS1	protein_coding	7.32064	6.92823	2.01609	4.56735	3.71695	0
CRTC3	protein_coding	7.32064	7.92823	3.60105	5.73727	5.30191	0
EHMT1	protein_coding	7.32064	7.92823	6.37364	5.88928	4.30191	2.58309
FAM102B	protein_coding	7.32064	0	3.60105	4.88928	2.71695	1.58309
MACF1	protein_coding	7.32064	7.92823	2.60105	4.15231	3.71695	3.16805
RPS5	protein_coding	7.32064	0	3.01609	6.26779	4.71695	0
TOP2A	protein_coding	7.32064	6.92823	2.01609	5.73727	4.30191	0
UBR5	protein_coding	7.32064	7.92823	2.01609	0	5.5243	0.583089
ACTN4	protein_coding	7.28894	0	4.33802	6.02678	5.71695	1.58309
AL138752.2	protein_coding	7.28894	7.92823	4.71653	5.15231	4.71695	3.90502
DIAPH2	protein_coding	7.28894	8.73558	3.33802	4.56735	4.5243	2.16805
DYRK1A	protein_coding	7.28894	6.92823	4.01609	4.56735	4.71695	2.58309
GOLPH3	protein_coding	7.28894	7.51319	4.60105	5.88928	5.5243	0
HDLBP	protein_coding	7.28894	6.92823	3.01609	4.15231	5.88687	1.58309
HNRNPH1	protein_coding	7.28894	7.92823	3.82345	5.15231	2.71695	1.58309
IPO9	protein_coding	7.28894	6.92823	3.82345	5.3747	0	0
MT-ND2	protein_coding	7.28894	0	2.01609	6.09091	5.03887	4.16805
NCOR1	protein_coding	7.28894	0	1.01609	4.56735	3.71695	1.58309
NUCKS1	protein_coding	7.28894	7.92823	2.60105	2.56735	4.30191	1.58309
PLEC	protein_coding	7.28894	7.92823	7.55525	6.7768	7.24051	5.94064
PTPRJ	protein_coding	7.28894	0	5.33802	5.73727	5.62384	4.16805
SGK1	protein_coding	7.28894	8.25015	3.82345	6.15231	4.88687	1.58309
UBA1	protein_coding	7.28894	7.92823	4.60105	4.88928	4.5243	1.58309
APP	protein_coding	7.25651	6.92823	2.01609	3.56735	5.03887	3.90502
ATP1A1	protein_coding	7.25651	6.92823	3.82345	4.15231	4.30191	3.16805
CHSY3	protein_coding	7.25651	8.25015	4.33802	4.88928	5.03887	0
HSPG2	protein_coding	7.25651	7.92823	6.14537	5.88928	6.41739	5.04252
LARP1	protein_coding	7.25651	0	5.33802	5.56735	5.88687	4.58309
MYO1E	protein_coding	7.25651	6.92823	2.01609	5.15231	2.71695	2.58309
RUNX1	protein_coding	7.25651	6.92823	2.01609	4.88928	4.03887	1.58309
SNHG1	lncRNA	7.25651	0	2.01609	5.3747	3.30191	0
SUCLG2	protein_coding	7.25651	6.92823	3.60105	4.15231	0	2.90502
TMBIM6	protein_coding	7.25651	0	4.01609	5.73727	3.71695	0
USP48	protein_coding	7.25651	7.92823	1.01609	3.56735	1.71695	1.58309
AC098650.1	protein_coding	7.22335	6.92823	3.01609	3.56735	1.71695	3.90502
AHNAK2	protein_coding	7.22335	8.51319	6.10355	5.56735	5.71695	3.90502
CLTC	protein_coding	7.22335	9.09815	0	6.56735	4.30191	2.16805
CTNNA1	protein_coding	7.22335	7.92823	3.01609	6.02678	4.30191	2.90502
LRP1B	protein_coding	7.22335	0	3.01609	5.3747	4.88687	0
MT-ND1	protein_coding	7.22335	6.92823	0	5.56735	5.30191	4.39044
NF1	protein_coding	7.22335	8.92823	0	5.65481	4.88687	2.58309
PCA3	lncRNA	7.22335	7.92823	2.01609	5.73727	3.71695	2.16805
RBMS1	protein_coding	7.22335	7.92823	4.60105	5.88928	4.88687	5.16805
SPTBN1	protein_coding	7.22335	0	4.82345	6.26779	5.30191	2.58309
TENT4A	protein_coding	7.22335	6.92823	3.82345	4.15231	4.30191	2.58309
VAV3	protein_coding	7.22335	6.92823	3.60105	5.26779	2.71695	3.75301
ADARB1	protein_coding	7.1894	0	4.18602	4.15231	4.71695	0.583089
AGPS	protein_coding	7.1894	6.92823	0	4.88928	4.30191	0
CHCHD3	protein_coding	7.1894	7.51319	4.01609	6.02678	3.71695	2.58309
FAM120A	protein_coding	7.1894	7.92823	0	5.88928	5.30191	4.39044
HP1BP3	protein_coding	7.1894	0	2.01609	5.3747	3.71695	0.583089
IQGAP1	protein_coding	7.1894	6.92823	2.01609	5.73727	2.71695	0.583089
MAP4	protein_coding	7.1894	0	5.01609	4.73727	5.03887	2.58309
MYCBP2	protein_coding	7.1894	7.92823	3.01609	5.3747	5.03887	0
PRPF8	protein_coding	7.1894	7.92823	2.01609	4.88928	5.03887	0.583089
PTBP1	protein_coding	7.1894	7.92823	2.60105	5.88928	5.03887	2.16805
RBFOX2	protein_coding	7.1894	8.92823	3.01609	4.56735	3.30191	3.16805
TBC1D4	protein_coding	7.1894	0	0	5.15231	4.71695	1.58309
TFRC	protein_coding	7.1894	0	3.01609	5.02678	3.71695	0
TRAP1	protein_coding	7.1894	6.92823	3.01609	6.52154	4.03887	3.39044
U3	SNORD	7.1894	9.25015	6.53965	7.32224	8.00235	6.10665
VPS13B	protein_coding	7.1894	7.92823	2.01609	4.88928	4.30191	2.58309
CD55	protein_coding	7.15463	7.92823	3.60105	5.73727	5.71695	3.58309
ELL2	protein_coding	7.15463	6.92823	0	3.56735	0	1.58309
HDAC4	protein_coding	7.15463	6.92823	6.97029	4.56735	5.96487	6.77291
IGF2BP3	protein_coding	7.15463	6.92823	0	4.15231	3.30191	2.58309
MED13L	protein_coding	7.15463	0	1.01609	3.56735	4.71695	1.58309
PC	protein_coding	7.15463	6.92823	4.71653	6.02678	6.3608	2.90502
SRSF11	protein_coding	7.15463	0	3.01609	5.15231	4.71695	0
VPS13A	protein_coding	7.15463	6.92823	2.60105	4.88928	3.71695	2.58309
XPO6	protein_coding	7.15463	0	2.01609	3.88928	3.30191	1.58309
YARS1	protein_coding	7.15463	6.92823	3.01609	4.88928	3.30191	1.58309
AC093423.3	protein_coding	7.11901	8.73558	3.01609	4.73727	4.03887	2.16805
ARID1B	protein_coding	7.11901	8.73558	4.18602	5.26779	5.03887	2.90502
B2M	protein_coding	7.11901	6.92823	3.01609	4.56735	5.30191	3.58309
DAP	protein_coding	7.11901	8.25015	3.82345	5.88928	4.5243	0.583089
DENND5B	protein_coding	7.11901	0	4.18602	4.88928	4.30191	3.16805
FARP1	protein_coding	7.11901	7.92823	3.60105	4.56735	3.71695	0
FAT1	protein_coding	7.11901	8.25015	2.01609	5.88928	5.17638	0.583089
FMC1-LUC7L2	protein_coding	7.11901	6.92823	3.60105	4.56735	4.71695	2.16805
GPHN	protein_coding	7.11901	8.25015	1.01609	4.15231	4.71695	1.58309
KDM4C	protein_coding	7.11901	8.51319	3.60105	2.56735	5.5243	1.58309
KTN1	protein_coding	7.11901	8.92823	3.60105	5.73727	3.71695	1.58309
LINC01411	lncRNA	7.11901	7.92823	3.33802	4.3747	3.71695	1.58309
LRRC8D	protein_coding	7.11901	8.73558	3.01609	5.02678	4.71695	1.58309
NAV2	protein_coding	7.11901	0	2.01609	5.56735	4.71695	2.16805
NUP214	protein_coding	7.11901	0	4.01609	5.15231	2.71695	1.58309
PLXDC2	protein_coding	7.11901	6.92823	2.60105	4.15231	4.88687	2.90502
SLC38A2	protein_coding	7.11901	6.92823	2.01609	0	5.30191	2.58309
SMG1	protein_coding	7.11901	6.92823	4.82345	5.15231	4.03887	4.39044
TCF7L2	protein_coding	7.11901	8.51319	4.60105	6.02678	3.71695	0
ADNP	protein_coding	7.08248	8.92823	2.01609	4.3747	3.71695	2.16805
AHCYL1	protein_coding	7.08248	0	0	4.56735	0	2.58309
ECPAS	protein_coding	7.08248	6.92823	3.60105	4.3747	4.88687	1.58309
FOCAD	protein_coding	7.08248	0	4.01609	4.88928	5.03887	3.16805
GTF2I	protein_coding	7.08248	6.92823	3.01609	2.56735	3.71695	0
LUCAT1	lncRNA	7.08248	8.92823	3.01609	4.73727	5.30191	1.58309
NCOR2	protein_coding	7.08248	6.92823	5.97029	6.2112	6.03887	3.58309
PCNX1	protein_coding	7.08248	0	4.01609	3.56735	5.30191	2.58309
PTPRK	protein_coding	7.08248	0	4.47552	4.88928	4.03887	1.58309
PUM1	protein_coding	7.08248	9.25015	4.82345	5.56735	5.96487	1.58309
SDHA	protein_coding	7.08248	7.92823	3.82345	5.3747	3.71695	3.58309
SF3B1	protein_coding	7.08248	7.92823	0	5.02678	4.30191	0
SREBF1	protein_coding	7.08248	6.92823	5.18602	5.73727	5.03887	2.58309
TMOD3	protein_coding	7.08248	5.92823	3.01609	4.88928	3.71695	2.58309
AFF4	protein_coding	7.04501	6.92823	3.60105	5.15231	2.71695	0
CAMKMT	protein_coding	7.04501	8.51319	2.01609	4.88928	2.71695	1.58309
CSE1L	protein_coding	7.04501	0	2.01609	5.15231	2.71695	3.16805
ERAP1	protein_coding	7.04501	6.92823	2.01609	4.88928	3.71695	2.58309
FRMD5	protein_coding	7.04501	7.92823	1.01609	3.88928	2.71695	0.583089
GBE1	protein_coding	7.04501	8.51319	3.01609	4.88928	4.03887	0
GREM2	protein_coding	7.04501	6.92823	2.01609	3.56735	4.88687	0
HNRNPU	protein_coding	7.04501	7.51319	4.47552	5.3747	4.30191	3.16805
IARS1	protein_coding	7.04501	0	3.33802	5.47424	4.88687	2.90502
MLLT3	protein_coding	7.04501	7.92823	4.01609	2.56735	4.71695	1.58309
NUFIP2	protein_coding	7.04501	6.92823	2.01609	3.56735	4.30191	0
PKP4	protein_coding	7.04501	7.92823	2.01609	4.88928	3.30191	0.583089
PSIP1	protein_coding	7.04501	6.92823	2.01609	4.15231	5.03887	1.58309
RAB3GAP2	protein_coding	7.04501	7.92823	3.60105	4.3747	4.30191	2.58309
RSRC1	protein_coding	7.04501	8.92823	2.01609	3.56735	3.71695	0
SEMA3C	protein_coding	7.04501	7.92823	0	4.88928	2.71695	0
SLC16A7	protein_coding	7.04501	9.25015	3.01609	3.56735	5.03887	1.58309
SLC22A3	protein_coding	7.04501	6.92823	4.60105	4.15231	1.71695	1.58309
SLF1	protein_coding	7.04501	7.92823	0	5.3747	2.71695	2.90502
SPTSSA	protein_coding	7.04501	0	2.60105	4.88928	3.71695	1.58309
TMTC1	protein_coding	7.04501	8.25015	4.18602	4.3747	4.30191	4.48998
UGGT2	protein_coding	7.04501	0	3.60105	4.88928	2.71695	0
USP24	protein_coding	7.04501	6.92823	3.60105	4.56735	5.30191	0
UST	protein_coding	7.04501	6.92823	3.01609	4.56735	4.03887	1.58309
ANKH	protein_coding	7.00654	8.51319	1.01609	4.88928	4.30191	2.58309
ANKRD10	protein_coding	7.00654	7.92823	4.60105	5.81528	2.71695	3.39044
ANKRD28	protein_coding	7.00654	6.92823	3.33802	4.15231	4.30191	1.58309
ERGIC1	protein_coding	7.00654	0	2.60105	6.26779	5.30191	2.58309
FANCI	protein_coding	7.00654	0	2.01609	5.56735	4.71695	0
MELK	protein_coding	7.00654	6.92823	2.01609	4.56735	2.71695	0.583089
MICAL3	protein_coding	7.00654	0	4.01609	2.56735	5.17638	3.75301
NR3C1	protein_coding	7.00654	0	0	4.73727	4.5243	1.58309
NUP160	protein_coding	7.00654	8.51319	2.01609	4.56735	4.30191	0
RDX	protein_coding	7.00654	0	3.60105	5.47424	3.30191	0
WARS2-AS1	lncRNA	7.00654	7.92823	0	4.88928	4.71695	0
XRCC5	protein_coding	7.00654	8.92823	3.01609	6.15231	4.71695	1.58309
ZNF407	protein_coding	7.00654	6.92823	2.01609	5.56735	4.03887	2.58309
AC087721.2	protein_coding	6.96701	6.92823	2.01609	5.81528	4.30191	3.39044
AL136164.2	lncRNA	6.96701	6.92823	0	4.3747	4.5243	1.58309
AL137129.1	lncRNA	6.96701	5.92823	2.01609	5.56735	5.41739	1.58309
ANXA2	protein_coding	6.96701	6.92823	4.60105	5.3747	4.03887	2.58309
ARL15	protein_coding	6.96701	0	2.01609	4.15231	3.71695	2.90502
ASXL1	protein_coding	6.96701	0	3.60105	5.26779	5.17638	2.90502
ATXN10	protein_coding	6.96701	0	4.33802	5.56735	3.71695	0
CHD7	protein_coding	6.96701	0	3.01609	3.56735	3.71695	2.58309
CMIP	protein_coding	6.96701	6.92823	4.60105	5.3747	3.71695	3.16805
DIAPH3	protein_coding	6.96701	7.92823	4.01609	5.02678	4.71695	0
DIDO1	protein_coding	6.96701	7.92823	4.33802	5.3747	4.30191	3.16805
FILIP1L	protein_coding	6.96701	0	2.01609	2.56735	2.71695	0
HERC2	protein_coding	6.96701	8.51319	4.01609	5.15231	5.62384	1.58309
ICE1	protein_coding	6.96701	7.92823	4.01609	5.15231	4.03887	0
LDLRAD3	protein_coding	6.96701	0	3.82345	4.15231	5.17638	3.90502
MSN	protein_coding	6.96701	0	4.60105	5.3747	2.71695	2.58309
NIBAN2	protein_coding	6.96701	0	6.71653	6.26779	5.71695	5.04252
OXCT1	protein_coding	6.96701	6.92823	2.01609	4.15231	2.71695	1.58309
PDE8B	protein_coding	6.96701	0	3.82345	5.65481	5.80441	1.58309
PRRC2A	protein_coding	6.96701	9.73558	5.18602	6.15231	4.71695	3.90502
PUM2	protein_coding	6.96701	0	3.01609	4.56735	2.71695	1.58309
RBM6	protein_coding	6.96701	8.51319	1.01609	4.88928	4.71695	0.583089
RCC1	protein_coding	6.96701	0	2.60105	3.56735	4.5243	1.58309
RFX3	protein_coding	6.96701	7.92823	2.01609	2.56735	4.71695	0
TBC1D22A	protein_coding	6.96701	6.92823	4.71653	5.02678	4.03887	1.58309
UBAP1	protein_coding	6.96701	6.92823	2.60105	5.26779	4.5243	0.583089
VCL	protein_coding	6.96701	0	0	3.15231	3.71695	0
WDR70	protein_coding	6.96701	0	3.82345	4.3747	5.03887	0.583089
AFF1	protein_coding	6.92637	6.92823	3.33802	5.56735	4.30191	1.58309
ANKHD1-EIF4EBP3	protein_coding	6.92637	0	3.01609	5.3747	2.71695	2.58309
C1orf21	protein_coding	6.92637	7.92823	3.60105	4.15231	2.71695	2.90502
CAPN2	protein_coding	6.92637	6.92823	4.01609	5.88928	2.71695	2.58309
CDKAL1	protein_coding	6.92637	8.51319	0	4.3747	3.71695	1.58309
COP1	protein_coding	6.92637	0	2.01609	2.56735	2.71695	0
MKLN1	protein_coding	6.92637	6.92823	3.01609	6.02678	2.71695	0
MSH5-SAPCD1	protein_coding	6.92637	0	3.82345	5.02678	3.71695	1.58309
PLCXD3	protein_coding	6.92637	0	2.60105	5.15231	3.71695	0
RPS18	protein_coding	6.92637	6.92823	3.01609	4.88928	2.71695	0
SPG11	protein_coding	6.92637	6.92823	3.82345	5.3747	0	0
TRAPPC9	protein_coding	6.92637	8.51319	3.60105	5.26779	4.71695	1.58309
UBE3C	protein_coding	6.92637	6.92823	3.01609	4.56735	5.5243	0
ZNF638	protein_coding	6.92637	6.92823	2.01609	2.56735	4.30191	2.90502
tRNA_Leu_CAA-chr6:27602569:27602675	tRNA	6.92637	7.51319	6.60105	6.7768	6.3608	3.39044
ABCC3	protein_coding	6.88454	0	4.82345	5.3747	5.41739	4.16805
AC097634.4	protein_coding	6.88454	6.92823	3.60105	4.15231	4.5243	1.58309
AKAP13	protein_coding	6.88454	5.92823	3.60105	5.88928	5.03887	1.58309
ALDH3A2	protein_coding	6.88454	7.92823	0	4.88928	2.71695	1.58309
ARHGAP35	protein_coding	6.88454	7.92823	2.60105	4.56735	4.71695	2.58309
ATP5F1B	protein_coding	6.88454	6.92823	4.01609	6.02678	5.71695	1.58309
BCAS3	protein_coding	6.88454	0	3.60105	3.56735	0	2.58309
CALU	protein_coding	6.88454	6.92823	3.01609	5.88928	4.30191	1.58309
CBX5	protein_coding	6.88454	7.92823	2.01609	6.47424	5.88687	3.16805
CDC42BPB	protein_coding	6.88454	6.92823	3.82345	4.88928	1.71695	3.16805
COPA	protein_coding	6.88454	0	2.01609	5.56735	0	2.58309
CREB3L2	protein_coding	6.88454	0	0	4.56735	3.71695	3.16805
CRTAP	protein_coding	6.88454	5.92823	3.60105	2.56735	3.71695	2.58309
CTNNB1	protein_coding	6.88454	8.51319	3.01609	4.56735	3.71695	1.58309
DNMT1	protein_coding	6.88454	7.92823	2.01609	4.15231	4.71695	2.58309
EGFR	protein_coding	6.88454	0	4.01609	5.3747	4.71695	0
EIF4A2	protein_coding	6.88454	7.92823	1.01609	5.65481	5.30191	1.58309
EPB41L2	protein_coding	6.88454	6.92823	2.60105	4.88928	4.03887	1.58309
ETS2	protein_coding	6.88454	6.92823	4.01609	5.15231	4.30191	2.90502
FNBP4	protein_coding	6.88454	0	2.01609	4.56735	0	2.16805
GRAMD1B	protein_coding	6.88454	7.92823	5.33802	4.73727	5.41739	0
HPCAL1	protein_coding	6.88454	0	5.33802	4.88928	5.30191	2.58309
HSPA4	protein_coding	6.88454	6.92823	0	4.15231	3.30191	0
IL13RA1	protein_coding	6.88454	0	0	3.56735	3.71695	2.58309
INPP4B	protein_coding	6.88454	6.92823	0	1.56735	3.71695	0
KANK1	protein_coding	6.88454	8.51319	3.01609	4.15231	2.71695	0
KANSL1	protein_coding	6.88454	8.51319	3.33802	4.56735	5.5243	3.58309
MAMLD1	protein_coding	6.88454	0	2.01609	4.15231	5.30191	3.58309
MDN1	protein_coding	6.88454	6.92823	4.01609	5.47424	4.30191	3.16805
MIF	protein_coding	6.88454	0	4.01609	6.26779	4.30191	1.58309
MT-ATP6	protein_coding	6.88454	7.92823	2.01609	5.65481	6.03887	4.75301
NCKAP5	protein_coding	6.88454	7.92823	3.01609	4.15231	2.71695	1.58309
NPR3	protein_coding	6.88454	6.92823	4.01609	4.56735	4.71695	3.16805
PSD3	protein_coding	6.88454	7.92823	3.01609	5.02678	2.71695	3.58309
PTPN12	protein_coding	6.88454	0	0	4.15231	4.30191	0.583089
RICTOR	protein_coding	6.88454	7.92823	2.01609	5.3747	2.71695	3.90502
SENP3-EIF4A1	protein_coding	6.88454	6.92823	4.33802	5.26779	6.03887	3.58309
SH3PXD2B	protein_coding	6.88454	8.51319	4.33802	5.15231	4.5243	1.58309
SPECC1	protein_coding	6.88454	6.92823	2.01609	4.15231	3.71695	3.16805
TM9SF3	protein_coding	6.88454	6.92823	3.01609	4.88928	0	1.58309
ABL1	protein_coding	6.84148	8.51319	4.71653	5.73727	4.5243	4.28353
AC114930.1	lncRNA	6.84148	6.92823	0	3.56735	2.71695	1.58309
ADGRD1	protein_coding	6.84148	5.92823	3.01609	4.15231	5.71695	3.58309
BTBD3	protein_coding	6.84148	6.92823	4.60105	5.73727	4.88687	4.16805
CAPRIN1	protein_coding	6.84148	0	3.82345	4.88928	3.71695	3.16805
CCDC200	protein_coding	6.84148	8.51319	5.18602	4.15231	5.71695	3.16805
ERC1	protein_coding	6.84148	9.51319	7.68852	5.15231	6.30191	5.71237
ESYT2	protein_coding	6.84148	6.92823	2.01609	4.15231	4.5243	0
FANCD2	protein_coding	6.84148	0	2.01609	5.3747	4.5243	0
FBN2	protein_coding	6.84148	8.51319	3.01609	3.15231	1.71695	1.58309

## Sheet: sfig4a
DPI 5mM	RNaseR 0h		RNaseR 2h		RNaseR 12h				DPI 12.5mM	RNaseR 0h		RNaseR 2h		RNaseR 12h		RNaseR 24h				DPI 25mM	RNaseR 0h		RNaseR 12h		RNaseR 24h
15	0.48	0.38	0.49	0.43	0.41	0.39			15	0.4	0.42	0.41	0.4	0.38	0.38	0.35	0.34			15	0.41	0.45	0.42	0.45	0.38	0.38
14	0.46	0.37	0.46	0.43	0.4	0.39			14	0.37	0.4	0.4	0.36	0.37	0.33	0.34	0.31			14	0.39	0.44	0.4	0.43	0.38	0.37
13	0.45	0.38	0.46	0.42	0.39	0.41			13	0.37	0.39	0.39	0.37	0.37	0.34	0.35	0.33			13	0.42	0.45	0.4	0.43	0.37	0.37
12	0.45	0.48	0.45	0.39	0.4	0.4			12	0.41	0.44	0.38	0.39	0.34	0.38	0.31	0.38			12	0.4	0.46	0.41	0.44	0.36	0.37
11	0.44	0.42	0.46	0.4	0.4	0.38			11	0.43	0.42	0.42	0.36	0.39	0.33	0.35	0.31			11	0.43	0.46	0.46	0.44	0.37	0.36
10	0.43	0.4	0.46	0.4	0.4	0.39			10	0.43	0.46	0.4	0.39	0.33	0.35	0.28	0.31			10	0.44	0.49	0.46	0.46	0.36	0.36
9	0.45	0.51	0.48	0.41	0.41	0.4			9	0.47	0.52	0.4	0.4	0.32	0.33	0.27	0.29			9	0.48	0.5	0.5	0.51	0.36	0.37
8	0.47	0.46	0.5	0.45	0.42	0.43			8	0.47	0.52	0.4	0.41	0.33	0.35	0.3	0.31			8	0.45	0.5	0.49	0.51	0.39	0.41
7	0.46	0.4	0.53	0.52	0.46	0.51			7	0.45	0.48	0.42	0.48	0.36	0.46	0.32	0.46			7	0.45	0.48	0.48	0.48	0.45	0.49
6	0.45	0.38	0.6	0.59	0.54	0.54			6	0.45	0.44	0.46	0.47	0.42	0.44	0.39	0.42			6	0.47	0.45	0.47	0.45	0.52	0.52
5	0.44	0.38	0.64	0.61	0.62	0.58			5	0.43	0.43	0.49	0.49	0.49	0.49	0.49	0.48			5	0.42	0.44	0.42	0.43	0.58	0.58
4	0.44	0.36	0.61	0.59	0.6	0.54			4	0.42	0.37	0.48	0.44	0.49	0.45	0.48	0.42			4	0.41	0.39	0.4	0.39	0.57	0.56
3	0.4	0.36	0.54	0.51	0.54	0.47			3	0.41	0.34	0.44	0.4	0.46	0.4	0.46	0.37			3	0.42	0.36	0.4	0.37	0.52	0.5
2	0.4	0.35	0.5	0.45	0.48	0.43			2	0.37	0.33	0.39	0.35	0.38	0.35	0.35	0.3			2	0.35	0.34	0.34	0.34	0.46	0.44
1	0.39	0.36	0.46	0.41	0.42	0.42			1	0.36	0.34	0.36	0.35	0.32	0.35	0.29	0.31			1	0.34	0.34	0.32	0.34	0.43	0.43
+1	0.42	0.38	0.43	0.43	0.38	0.47			+1	0.43	0.36	0.34	0.41	0.28	0.42	0.28	0.41			+1	0.4	0.35	0.39	0.37	0.41	0.45
+2	0.43	0.37	0.46	0.43	0.4	0.47			+2	0.36	0.38	0.35	0.41	0.29	0.43	0.29	0.42			+2	0.36	0.36	0.35	0.38	0.4	0.45
+3	0.45	0.47	0.46	0.43	0.37	0.45			+3	0.38	0.42	0.35	0.43	0.27	0.44	0.27	0.43			+3	0.36	0.37	0.35	0.41	0.4	0.44
+4	0.45	0.52	0.45	0.43	0.38	0.47			+4	0.39	0.44	0.37	0.46	0.31	0.46	0.31	0.45			+4	0.42	0.39	0.39	0.43	0.41	0.45
+5	0.44	0.5	0.4	0.4	0.35	0.43			+5	0.37	0.44	0.35	0.42	0.3	0.39	0.31	0.37			+5	0.37	0.4	0.37	0.43	0.39	0.42
+6	0.44	0.41	0.39	0.4	0.37	0.42			+6	0.37	0.43	0.35	0.42	0.32	0.39	0.32	0.37			+6	0.39	0.41	0.38	0.43	0.4	0.41
+7	0.44	0.39	0.39	0.44	0.35	0.41			+7	0.42	0.44	0.38	0.39	0.36	0.36	0.35	0.34			+7	0.42	0.45	0.43	0.44	0.4	0.41
+8	0.42	0.39	0.4	0.42	0.34	0.41			+8	0.39	0.44	0.38	0.39	0.35	0.35	0.35	0.32			+8	0.41	0.46	0.4	0.45	0.39	0.42
+9	0.39	0.4	0.41	0.44	0.36	0.38			+9	0.36	0.43	0.35	0.39	0.3	0.34	0.33	0.31			+9	0.38	0.46	0.37	0.45	0.37	0.41
+10	0.41	0.41	0.41	0.43	0.33	0.39			+10	0.37	0.44	0.36	0.39	0.31	0.34	0.34	0.31			+10	0.41	0.47	0.39	0.46	0.37	0.4

## Sheet: sfig4b
DPI 5mM	RNaseR 2h		RNaseR 12h				DPI 12.5mM	RNaseR 2h		RNaseR 12h		RNaseR 24h				DPI 25mM	RNaseR 12h		RNaseR 24h
15	1.13953	1	0.953488	0.906977			15	1	0.97561	0.926829	0.926829	0.853659	0.829268			15	0.976744	1.04651	0.883721	0.883721
14	1.06977	1	0.930233	0.906977			14	0.97561	0.878049	0.902439	0.804878	0.829268	0.756098			14	0.930233	1	0.883721	0.860465
13	1.06977	0.976744	0.906977	0.953488			13	0.95122	0.902439	0.902439	0.829268	0.853659	0.804878			13	0.930233	1	0.860465	0.860465
12	1.04651	0.906977	0.930233	0.930233			12	0.926829	0.95122	0.829268	0.926829	0.756098	0.926829			12	0.953488	1.02326	0.837209	0.860465
11	1.06977	0.930233	0.930233	0.883721			11	1.02439	0.878049	0.95122	0.804878	0.853659	0.756098			11	1.06977	1.02326	0.860465	0.837209
10	1.06977	0.930233	0.930233	0.906977			10	0.97561	0.95122	0.804878	0.853659	0.682927	0.756098			10	1.06977	1.06977	0.837209	0.837209
9	1.11628	0.953488	0.953488	0.930233			9	0.97561	0.97561	0.780488	0.804878	0.658537	0.707317			9	1.16279	1.18605	0.837209	0.860465
8	1.16279	1.04651	0.976744	1			8	0.97561	1	0.804878	0.853659	0.731707	0.756098			8	1.13953	1.18605	0.906977	0.953488
7	1.23256	1.2093	1.06977	1.18605			7	1.02439	1.17073	0.878049	1.12195	0.780488	1.12195			7	1.11628	1.11628	1.04651	1.13953
6	1.39535	1.37209	1.25581	1.25581			6	1.12195	1.14634	1.02439	1.07317	0.95122	1.02439			6	1.09302	1.04651	1.2093	1.2093
5	1.48837	1.4186	1.44186	1.34884			5	1.19512	1.19512	1.19512	1.19512	1.19512	1.17073			5	0.976744	1	1.34884	1.34884
4	1.4186	1.37209	1.39535	1.25581			4	1.17073	1.07317	1.19512	1.09756	1.17073	1.02439			4	0.930233	0.906977	1.32558	1.30233
3	1.25581	1.18605	1.25581	1.09302			3	1.07317	0.97561	1.12195	0.97561	1.12195	0.902439			3	0.930233	0.860465	1.2093	1.16279
2	1.16279	1.04651	1.11628	1			2	0.95122	0.853659	0.926829	0.853659	0.853659	0.731707			2	0.790698	0.790698	1.06977	1.02326
1	1.06977	0.953488	0.976744	0.976744			1	0.878049	0.853659	0.780488	0.853659	0.707317	0.756098			1	0.744186	0.790698	1	1
+1	1	1	0.883721	1.09302			+1	0.829268	1	0.682927	1.02439	0.682927	1			+1	0.906977	0.860465	0.953488	1.04651
+2	1.06977	1	0.930233	1.09302			+2	0.853659	1	0.707317	1.04878	0.707317	1.02439			+2	0.813953	0.883721	0.930233	1.04651
+3	1.06977	1	0.860465	1.04651			+3	0.853659	1.04878	0.658537	1.07317	0.658537	1.04878			+3	0.813953	0.953488	0.930233	1.02326
+4	1.04651	1	0.883721	1.09302			+4	0.902439	1.12195	0.756098	1.12195	0.756098	1.09756			+4	0.906977	1	0.953488	1.04651
+5	0.930233	0.930233	0.813953	1			+5	0.853659	1.02439	0.731707	0.95122	0.756098	0.902439			+5	0.860465	1	0.906977	0.976744
+6	0.906977	0.930233	0.860465	0.976744			+6	0.853659	1.02439	0.780488	0.95122	0.780488	0.902439			+6	0.883721	1	0.930233	0.953488
+7	0.906977	1.02326	0.813953	0.953488			+7	0.926829	0.95122	0.878049	0.878049	0.853659	0.829268			+7	1	1.02326	0.930233	0.953488
+8	0.930233	0.976744	0.790698	0.953488			+8	0.926829	0.95122	0.853659	0.853659	0.853659	0.780488			+8	0.930233	1.04651	0.906977	0.976744
+9	0.953488	1.02326	0.837209	0.883721			+9	0.853659	0.95122	0.731707	0.829268	0.804878	0.756098			+9	0.860465	1.04651	0.860465	0.953488
+10	0.953488	1	0.767442	0.906977			+10	0.878049	0.95122	0.756098	0.829268	0.829268	0.756098			+10	0.906977	1.06977	0.860465	0.930233

## Sheet: sfig4c
DPI 5mM	RNaseR 0h		RNaseR 2h		RNaseR 12h				DPI 12.5mM	RNaseR 0h		RNaseR 2h		RNaseR 12h		RNaseR 24h				DPI 25mM	RNaseR 0h		RNaseR 12h		RNaseR 24h
15	0.07	0.06	0.06	0.06	0.11	0.13			15	0.08	0.11	0.08	0.13	0.1	0.18	0.11	0.21			15	0.08	0.11	0.07	0.1	0.1	0.14
14	0.07	0.06	0.06	0.06	0.12	0.13			14	0.08	0.1	0.09	0.11	0.11	0.15	0.1	0.18			14	0.08	0.1	0.07	0.1	0.1	0.13
13	0.06	0.07	0.06	0.05	0.1	0.12			13	0.1	0.11	0.09	0.11	0.1	0.13	0.09	0.15			13	0.11	0.12	0.09	0.1	0.09	0.11
12	0.06	0.11	0.06	0.05	0.09	0.12			12	0.09	0.14	0.08	0.11	0.09	0.14	0.08	0.15			12	0.07	0.13	0.07	0.12	0.08	0.11
11	0.06	0.11	0.06	0.05	0.1	0.12			11	0.09	0.14	0.09	0.11	0.1	0.14	0.09	0.14			11	0.08	0.15	0.08	0.12	0.09	0.11
10	0.07	0.08	0.06	0.06	0.11	0.12			10	0.11	0.13	0.09	0.12	0.1	0.14	0.09	0.14			10	0.11	0.15	0.1	0.12	0.09	0.11
9	0.06	0.14	0.06	0.07	0.1	0.13			9	0.09	0.13	0.08	0.12	0.1	0.14	0.09	0.14			9	0.09	0.11	0.08	0.11	0.09	0.12
8	0.06	0.1	0.07	0.08	0.13	0.15			8	0.08	0.11	0.1	0.12	0.12	0.15	0.11	0.14			8	0.08	0.1	0.07	0.1	0.11	0.13
7	0.06	0.08	0.08	0.09	0.14	0.18			7	0.09	0.09	0.11	0.15	0.13	0.19	0.13	0.21			7	0.1	0.1	0.08	0.09	0.14	0.17
6	0.06	0.07	0.09	0.11	0.17	0.21			6	0.08	0.09	0.12	0.16	0.16	0.21	0.16	0.23			6	0.07	0.08	0.06	0.08	0.16	0.19
5	0.06	0.07	0.13	0.13	0.24	0.24			5	0.08	0.08	0.16	0.17	0.21	0.24	0.19	0.24			5	0.07	0.08	0.06	0.08	0.21	0.23
4	0.05	0.07	0.1	0.12	0.18	0.22			4	0.07	0.09	0.14	0.15	0.18	0.2	0.16	0.2			4	0.07	0.08	0.06	0.08	0.18	0.2
3	0.05	0.07	0.08	0.1	0.16	0.19			3	0.07	0.08	0.11	0.13	0.16	0.18	0.15	0.17			3	0.06	0.08	0.06	0.07	0.17	0.19
2	0.05	0.06	0.07	0.07	0.13	0.15			2	0.07	0.08	0.1	0.11	0.13	0.15	0.12	0.14			2	0.06	0.07	0.05	0.07	0.16	0.16
1	0.05	0.07	0.06	0.07	0.11	0.15			1	0.07	0.08	0.08	0.11	0.11	0.15	0.11	0.15			1	0.06	0.07	0.06	0.07	0.13	0.15
+1	0.05	0.06	0.05	0.06	0.11	0.14			+1	0.07	0.08	0.08	0.1	0.09	0.13	0.09	0.13			+1	0.06	0.07	0.05	0.07	0.12	0.13
+2	0.06	0.06	0.06	0.06	0.1	0.14			+2	0.07	0.07	0.08	0.1	0.09	0.13	0.09	0.13			+2	0.06	0.07	0.06	0.07	0.12	0.13
+3	0.05	0.06	0.06	0.06	0.1	0.13			+3	0.07	0.08	0.07	0.1	0.08	0.12	0.08	0.11			+3	0.06	0.08	0.06	0.07	0.11	0.11
+4	0.07	0.08	0.05	0.05	0.09	0.12			+4	0.09	0.09	0.08	0.1	0.09	0.11	0.08	0.1			+4	0.08	0.08	0.07	0.08	0.09	0.11
+5	0.06	0.06	0.05	0.06	0.08	0.12			+5	0.08	0.09	0.08	0.1	0.08	0.11	0.08	0.1			+5	0.07	0.09	0.07	0.08	0.08	0.1
+6	0.06	0.06	0.05	0.06	0.09	0.12			+6	0.08	0.1	0.08	0.1	0.09	0.12	0.09	0.1			+6	0.07	0.11	0.08	0.09	0.08	0.11
+7	0.06	0.07	0.04	0.05	0.08	0.11			+7	0.08	0.11	0.08	0.1	0.08	0.11	0.08	0.1			+7	0.09	0.11	0.08	0.1	0.08	0.1
+8	0.06	0.06	0.04	0.05	0.08	0.11			+8	0.08	0.09	0.08	0.1	0.09	0.12	0.09	0.11			+8	0.08	0.1	0.08	0.09	0.08	0.1
+9	0.06	0.07	0.04	0.06	0.07	0.11			+9	0.08	0.11	0.07	0.1	0.08	0.12	0.08	0.11			+9	0.08	0.13	0.08	0.1	0.08	0.1
+10	0.06	0.06	0.05	0.05	0.08	0.11			+10	0.07	0.1	0.07	0.1	0.08	0.11	0.08	0.1			+10	0.07	0.11	0.07	0.09	0.08	0.1

## Sheet: sfig4d
DPI 5mM	RNaseR 2h		RNaseR 12h				DPI 12.5mM	RNaseR 2h		RNaseR 12h		RNaseR 24h				DPI 25mM	RNaseR 12h		RNaseR 24h
15	0.923077	0.923077	1.69231	2			15	0.842105	1.36842	1.05263	1.89474	1.15789	2.21053			15	0.736842	1.05263	1.05263	1.47368
14	0.923077	0.923077	1.84615	2			14	0.947368	1.15789	1.15789	1.57895	1.05263	1.89474			14	0.736842	1.05263	1.05263	1.36842
13	0.923077	0.769231	1.53846	1.84615			13	0.947368	1.15789	1.05263	1.36842	0.947368	1.57895			13	0.947368	1.05263	0.947368	1.15789
12	0.923077	0.769231	1.38462	1.84615			12	0.842105	1.15789	0.947368	1.47368	0.842105	1.57895			12	0.736842	1.26316	0.842105	1.15789
11	0.923077	0.769231	1.53846	1.84615			11	0.947368	1.15789	1.05263	1.47368	0.947368	1.47368			11	0.842105	1.26316	0.947368	1.15789
10	0.923077	0.923077	1.69231	1.84615			10	0.947368	1.26316	1.05263	1.47368	0.947368	1.47368			10	1.05263	1.26316	0.947368	1.15789
9	0.923077	1.07692	1.53846	2			9	0.842105	1.26316	1.05263	1.47368	0.947368	1.47368			9	0.842105	1.15789	0.947368	1.26316
8	1.07692	1.23077	2	2.30769			8	1.05263	1.26316	1.26316	1.57895	1.15789	1.47368			8	0.736842	1.05263	1.15789	1.36842
7	1.23077	1.38462	2.15385	2.76923			7	1.15789	1.57895	1.36842	2	1.36842	2.21053			7	0.842105	0.947368	1.47368	1.78947
6	1.38462	1.69231	2.61538	3.23077			6	1.26316	1.68421	1.68421	2.21053	1.68421	2.42105			6	0.631579	0.842105	1.68421	2
5	2	2	3.69231	3.69231			5	1.68421	1.78947	2.21053	2.52632	2	2.52632			5	0.631579	0.842105	2.21053	2.42105
4	1.53846	1.84615	2.76923	3.38462			4	1.47368	1.57895	1.89474	2.10526	1.68421	2.10526			4	0.631579	0.842105	1.89474	2.10526
3	1.23077	1.53846	2.46154	2.92308			3	1.15789	1.36842	1.68421	1.89474	1.57895	1.78947			3	0.631579	0.736842	1.78947	2
2	1.07692	1.07692	2	2.30769			2	1.05263	1.15789	1.36842	1.57895	1.26316	1.47368			2	0.526316	0.736842	1.68421	1.68421
1	0.923077	1.07692	1.69231	2.30769			1	0.842105	1.15789	1.15789	1.57895	1.15789	1.57895			1	0.631579	0.736842	1.36842	1.57895
+1	0.769231	0.923077	1.69231	2.15385			+1	0.842105	1.05263	0.947368	1.36842	0.947368	1.36842			+1	0.526316	0.736842	1.26316	1.36842
+2	0.923077	0.923077	1.53846	2.15385			+2	0.842105	1.05263	0.947368	1.36842	0.947368	1.36842			+2	0.631579	0.736842	1.26316	1.36842
+3	0.923077	0.923077	1.53846	2			+3	0.736842	1.05263	0.842105	1.26316	0.842105	1.15789			+3	0.631579	0.736842	1.15789	1.15789
+4	0.769231	0.769231	1.38462	1.84615			+4	0.842105	1.05263	0.947368	1.15789	0.842105	1.05263			+4	0.736842	0.842105	0.947368	1.15789
+5	0.769231	0.923077	1.23077	1.84615			+5	0.842105	1.05263	0.842105	1.15789	0.842105	1.05263			+5	0.736842	0.842105	0.842105	1.05263
+6	0.769231	0.923077	1.38462	1.84615			+6	0.842105	1.05263	0.947368	1.26316	0.947368	1.05263			+6	0.842105	0.947368	0.842105	1.15789
+7	0.615385	0.769231	1.23077	1.69231			+7	0.842105	1.05263	0.842105	1.15789	0.842105	1.05263			+7	0.842105	1.05263	0.842105	1.05263
+8	0.615385	0.769231	1.23077	1.69231			+8	0.842105	1.05263	0.947368	1.26316	0.947368	1.15789			+8	0.842105	0.947368	0.842105	1.05263
+9	0.615385	0.923077	1.07692	1.69231			+9	0.736842	1.05263	0.842105	1.26316	0.842105	1.15789			+9	0.842105	1.05263	0.842105	1.05263
+10	0.769231	0.769231	1.23077	1.69231			+10	0.736842	1.05263	0.842105	1.15789	0.842105	1.05263			+10	0.736842	0.947368	0.842105	1.05263

## Sheet: sfig4e
HeLa5mMpyr_exo0h_prigap1_filtered.sam					HeLa5mMpyr_exo2h_prigap1_filtered.sam					HeLa5mMpyr_exo12h_prigap1_filtered.sam					HeLa12.5mMpyr_exo0h_prigap1_filtered.sam					HeLa12.5mMpyr_exo2h_prigap1_filtered.sam					HeLa12.5mMpyr_exo12h_prigap1_filtered.sam					HeLa12.5mMpyr_exo24h_prigap1_filtered.sam					25pyr_0hVS24h_hs45S_maxNum_pri_crssant.cliques.t_o0.1_ctrl.sam					HeLa25mMpyr_exo2h_prigap1_filtered.sam					25pyr_0hVS24h_hs45S_maxNum_pri_crssant.cliques.t_o0.1_exo.sam
A	C	G	T		A	C	G	T		A	C	G	T		A	C	G	T		A	C	G	T		A	C	G	T		A	C	G	T		A	C	G	T		A	C	G	T		A	C	G	T
0.602486	1.52136	0.91518	0.87537		0.693921	1.24495	1	1.09058		0.882506	1.15341	0.923167	1.121		0.523822	1.35382	0.924433	0.877277		0.617548	1.20958	0.950939	1		0.818371	1.15312	0.863835	1.21125		1.0888	1.15798	0.846535	1.39029		0.852432	1.05537	1.05266	0.977184		0.530339	1.37257	0.963438	0.826414		1.07226	1.11245	0.859887	1.20378
0.724674	1.14515	1.11625	0.954371		1.15782	1.01387	1.06725	0.861984		1.14359	0.895412	1.14452	0.990912		0.642794	1.16097	1.08187	0.844524		0.784004	1.06628	1.10264	0.842915		0.98207	0.893846	1.17201	0.988614		1.25772	0.894678	1.18861	1.01618		0.81554	1.08605	1.10422	0.873092		0.649003	1.20841	1.08499	0.790942		1.08699	0.833487	1.18545	1
1.00665	1.17204	0.806381	1.0575		1.3242	0.986135	0.942122	0.901994		1.33901	1	0.983924	1.03086		1.01004	1.10272	0.832708	1.08372		1.15342	1.00745	0.966969	1.00398		1.3332	1	0.993375	1		1.50965	0.97403	1.05672	1.04202		1.10251	1.15245	0.830518	0.969666		1.05236	1.13937	0.808255	1.01574		1.33439	0.933058	0.996591	1.08103
0.882776	1.00187	0.933102	1.21211		1.24058	0.785576	1.00154	1.14636		1.48982	0.831131	0.989108	1.41241		0.898362	1.02525	0.944251	1.12938		1.08103	0.967753	0.951474	1.21134		1.39931	0.920129	0.95071	1.40134		1.41458	0.920648	1	1.52412		0.923434	0.980916	0.962169	1.18768		0.886956	1.07264	0.927664	1.08445		1.42559	0.810858	0.980767	1.39736
0.935531	1.03422	0.896415	1.17193		1.11087	0.894454	0.974356	1.16721		1.11774	0.994178	0.881391	1.55674		0.975534	1.06331	0.909843	1.0474		1.03419	1.00588	0.891429	1.30478		1.1204	1.02095	0.854074	1.5422		1.13514	1.03679	0.831652	1.88702		0.992168	0.995507	0.921805	1.1703		0.979234	1.09047	0.898522	1.01446		1.15975	0.946449	0.89106	1.50546
0.958424	1	0.975853	1.09063		1.0538	0.972377	1.0036	1.08771		1.00211	1.00213	0.979284	1.30918		1.00994	1.03985	0.895359	1.08823		1.04307	0.954	0.968377	1.23889		1.01118	0.952169	0.95947	1.49659		1	0.953831	0.974119	1.75941		1.03953	1.00081	0.99963	0.98724		1.03471	1.05682	0.900892	1.01701		1.09647	0.977787	0.9343	1.33977
1.01049	0.977625	1.03047	1		1.07805	1	1.02482	1.00456		1.01572	0.978294	1.09073	1.01171		1.0763	0.994169	0.956193	1		1.00886	1	1.00157	1.06652		0.978854	1.02263	0.989444	1.15271		0.973456	1.0408	1.02605	1.23872		1	1	1.04636	0.945102		1.08191	1	0.973439	0.944563		1	1.04351	0.996863	1.04645
0.993586	0.934429	1.17442	0.883625		0.951484	1.02354	1.09475	1.00078		0.905263	1.07817	1.03529	0.970453		1.17816	0.89948	1.04536	0.920338		1.0148	1.05577	0.974397	0.983189		0.938164	1.13259	0.955938	0.889258		0.954633	1.15069	0.988589	0.953937		1.01621	0.950338	1.0531	1		1.1784	0.934884	1	0.920834		0.920154	1.09291	1.00359	0.952563
1.00077	1.06101	1.0374	0.899128		0.947489	1.04987	1.07374	0.989313		0.873435	1.10599	1.02984	0.92035		1.15031	0.898492	1.02032	0.994302		0.999499	1.02348	1.02093	0.958541		0.913813	1.08137	1.02657	0.840343		0.907819	1.09843	1.0573	0.890756		1.12711	0.946068	0.991565	1.01065		1.14999	0.915871	0.984519	1.00911		0.752919	1.11924	1.02889	0.936589
1.03152	0.90956	1.03155	1.0543		0.943921	1.10103	1.04573	0.938225		0.800797	1.12974	1.00112	0.972154		1.18578	0.851661	1.02795	1.03416		0.926009	1.03798	1.026	0.957515		0.893328	1.1068	1	0.83501		0.880309	1.1155	1.0105	0.934018		1.06291	0.913668	1.05285	1.01477		1.10762	0.885055	1.02987	1.02163		0.754333	1.0971	1.0324	0.973313
1.19381	0.945201	1.00649	0.884315		0.933505	1.07943	0.972297	1.01408		0.897099	1.13187	0.971599	0.939676		1.05097	0.910052	1.04556	1.00439		0.923289	0.990755	1.04989	0.989559		0.855937	0.987301	1.10664	0.894045		0.824807	1	1.09501	0.955805		1.03707	0.955721	1.02458	1.01227		1.0368	0.932739	1.0272	1		0.79348	1.0814	1.02938	0.966992
1.06473	0.940177	1.09496	0.884741		0.955622	1.01816	0.970443	1		0.954316	1.07994	0.952819	1.05048		0.991938	0.93036	1.09998	0.906653		0.942639	0.998311	1.02857	0.958812		1.01437	1.01241	1.03499	0.90695		0.93195	1.00441	0.998925	1		1.00417	1.02882	1.00945	0.938508		1	0.956294	1.05806	0.925429		0.86698	1.08877	0.992978	0.954262
0.99984	0.950015	1	1.03743		1.02126	0.974527	0.958805	0.925714		1.26701	0.944225	1	1		0.949225	1	0.998672	0.985077		1.11166	0.924355	1	1.01699		1.54858	0.89568	1.01841	1.01257		1.57481	0.873597	0.975938	0.973545		0.953922	1.00038	0.972357	1.07788		0.934525	0.987281	1.01242	0.996529		1.03251	1	1	0.996821
1.0487	1.05333	0.969892	0.88795		0.989441	0.901763	0.991452	0.913593		0.97805	0.930697	1.09158	0.906982		1	1.03225	1	0.851345		0.958743	0.909672	1.09055	0.902245		1	0.879522	1.16717	0.846429		0.997104	0.826948	1.09211	0.900405		0.949859	1.01726	1	0.986646		0.986676	1.00179	1.00168	0.918302		0.962773	0.935463	1.08465	0.920986
1	0.938797	0.969112	1.04569		1	0.878224	0.953244	0.884791		1	0.882739	1.07841	0.999273		0.942225	0.947173	1.00932	1.03139		1	0.922822	0.989564	1.01153		1.19579	0.899533	1.04287	1.02062		1.05212	0.868227	0.961303	1		0.951909	0.99486	0.957669	1.06898		0.971447	0.934749	1.01498	1.00548		0.965293	0.923661	1.03848	1.01913

## Sheet: sfig5a
	Reads number
distance (Å)	5mM 0h	5mM 2h	5mM 12h	12.5mM 0h	12.5mM 2h	12.5mM 12h	12.5mM 24h	25mM 0h	25mM 2h	25mM 24h
0-1	0	0	0	0	0	0	0	0	0	0
1-2	332	20	134	387	388	162	4	2497	1250	110
2-3	22379	186	2806	6832	2516	1985	38	36631	14705	1277
3-4	7066	332	8818	7617	8354	6206	94	70302	29325	2682
4-5	4040	294	10031	4617	5614	4703	95	50019	16334	2219
5-6	5675	821	21652	6499	8161	16537	250	35519	20460	4912
6-7	5155	344	9683	5522	5011	5657	96	44113	18928	2549
7-8	7162	344	13285	15943	15212	26002	677	74008	43991	8150
8-9	6053	654	11964	11429	6587	7311	155	56903	23370	3291
9-10	3251	178	12968	3410	7803	15776	377	26359	11705	2157
10-11	2338	123	6842	2375	3040	4064	94	18251	7342	1854
11-12	2779	134	3978	5178	2710	4191	50	31295	13519	879
12-13	1928	89	5864	2119	2844	5527	100	11402	5123	1125
13-14	1251	121	1498	1530	1283	1007	18	10122	4220	483
14-15	1615	161	6302	1782	2341	4311	51	9589	5336	1141
15-16	1226	114	1550	1194	1231	742	14	8948	3697	642
16-17	848	87	832	1192	675	527	22	4690	2596	414
17-18	1672	96	2655	5039	2093	2464	49	14871	9194	911
18-19	1299	66	977	1012	1420	963	14	6917	3235	484
19-20	1248	70	3279	1404	1532	2579	44	7274	2798	565
20-21	1169	80	949	1196	1232	692	6	5764	2858	427
21-22	1044	68	1154	1213	1008	904	10	5887	2705	459
22-23	1176	66	3529	1057	1774	3882	59	6538	3550	1253
23-24	1169	85	2600	1361	1582	1758	25	7116	3199	861
24-25	1091	46	2999	2110	1029	1038	25	5435	2787	726
25-26	618	53	936	680	838	1009	8	3851	1657	578
26-27	873	58	1816	1053	1371	2094	22	5964	2523	727
27-28	840	62	1092	1049	651	624	7	5346	2352	642
28-29	607	39	1220	824	610	927	8	3040	1785	453
29-30	744	40	1179	799	1111	2670	15	3739	1940	591
30-31	957	56	1011	1072	1100	1397	22	5020	2641	653
31-32	610	36	922	688	993	2156	29	3444	1713	531
32-33	611	40	1520	1071	1254	2040	24	4034	2104	870
33-34	621	43	808	829	726	1299	23	3614	1651	658
34-35	717	52	1061	945	869	1842	14	4186	2119	547
35-36	604	38	771	1364	618	948	13	3716	1677	612
36-37	533	28	997	531	1005	2619	68	2953	1383	807
37-38	559	46	606	647	512	570	15	3058	1591	427
38-39	675	47	1623	763	1046	1459	21	3928	2086	721
39-40	687	28	1857	756	1009	2177	44	3456	1800	1158
40-41	440	30	977	661	514	985	23	2792	1381	659
41-42	602	17	630	575	358	684	15	2360	1512	496
42-43	574	38	823	685	602	941	12	3540	1709	545
43-44	417	37	764	557	410	962	19	2763	1257	686
44-45	591	34	618	752	443	716	13	3089	1562	572
45-46	586	28	1028	945	463	641	10	3354	1661	720
46-47	495	32	1143	619	831	1790	25	2918	1384	824
47-48	486	37	821	563	906	2082	25	2517	1292	1038
48-49	598	29	625	735	381	687	12	2393	1241	523
49-50	582	29	912	800	851	1560	32	2328	1566	843
50-51	458	37	657	907	436	703	14	2537	1252	599
51-52	556	25	443	786	445	610	14	2723	1450	513
52-53	440	17	486	790	323	488	14	2404	1475	574
53-54	540	23	614	676	426	1248	14	2115	1021	729
54-55	408	27	614	858	419	716	11	2390	1341	543
55-56	552	14	457	795	359	502	8	2408	1285	452
56-57	836	18	1520	1615	785	1739	22	4457	2093	976
57-58	457	23	584	785	414	675	17	2540	1342	622
58-59	464	28	884	1007	447	1016	14	2382	1267	722
59-60	544	10	610	884	462	787	13	2593	1273	482
60-61	411	19	765	767	781	1676	13	2696	1295	768
61-62	323	21	435	583	393	729	9	2076	1071	560
62-63	342	18	1192	529	604	1959	14	2492	1062	785
63-64	237	34	1698	432	1132	1880	26	2167	966	725
64-65	325	24	949	480	513	1582	13	1889	1093	743
65-66	480	21	691	638	390	733	8	1988	1034	493
66-67	309	19	560	602	317	560	6	1598	1067	424
67-68	258	24	3324	581	2083	10257	60	1595	737	2638
68-69	543	11	939	692	521	1717	15	1883	939	786
69-70	282	20	1184	562	898	2148	14	2081	975	723
70-71	233	9	510	510	435	827	17	1618	859	539
71-72	336	27	2490	2214	1399	4939	80	2469	1072	1567
72-73	285	18	658	940	835	1465	17	1893	888	544
73-74	391	15	931	594	742	1559	15	2183	1047	701
74-75	273	13	505	465	348	828	19	1542	728	531
75-76	396	23	1134	860	491	2111	17	1749	938	1162
76-77	259	11	788	397	414	887	13	1469	636	826
77-78	513	12	472	803	323	782	10	1679	1040	588
78-79	290	8	711	639	540	1138	20	1478	827	670
79-80	468	9	1314	577	636	1735	13	1674	837	1043
80-81	261	13	1072	921	645	2562	17	1576	779	747
81-82	282	11	903	725	315	995	14	1661	790	687
82-83	293	13	829	628	298	766	16	1571	794	628
83-84	293	9	651	592	373	948	14	1404	743	647
84-85	305	14	1579	501	821	3573	56	1754	817	2064
85-86	224	10	425	489	292	902	11	1342	671	454
86-87	268	11	1501	771	484	3291	35	1457	733	1390
87-88	209	18	604	331	255	560	11	1379	654	664
88-89	215	13	613	560	339	740	17	1343	579	685
89-90	127	7	490	326	242	563	11	1328	543	524
90-91	269	9	392	346	208	450	9	1162	597	434
91-92	290	14	868	629	595	1347	16	1594	893	807
92-93	250	14	841	406	476	1330	19	1444	546	550
93-94	232	13	570	416	445	787	12	1332	592	523
94-95	456	7	494	568	317	739	7	1487	844	585
95-96	176	4	1220	427	501	2224	30	1429	586	1400
96-97	221	11	478	462	285	650	13	1158	496	544
97-98	587	6	822	510	406	1162	13	1200	794	621
98-99	162	12	2569	309	377	2085	26	1359	549	1278
99-100	192	18	1341	375	563	1688	27	1368	604	1152
100-101	225	8	509	392	378	879	13	1082	529	531
101-102	137	15	572	391	301	855	12	1142	501	796
102-103	701	7	439	462	329	975	8	1059	527	576
103-104	136	8	465	477	239	638	12	1479	496	542
104-105	135	2	372	327	280	651	11	1465	464	597
105-106	158	10	536	308	261	692	10	1006	484	695
106-107	233	2	469	377	238	566	15	1100	471	440
107-108	257	4	523	329	370	578	14	1272	398	554
108-109	134	13	882	222	414	1630	12	776	338	885
109-110	167	10	1141	278	344	784	15	961	558	558
110-111	138	24	991	344	1511	3468	29	931	346	717
111-112	157	9	441	253	195	384	7	715	296	514
112-113	82	9	422	225	313	490	10	902	290	305
113-114	168	6	1289	303	375	1133	24	999	467	738
114-115	96	4	392	199	189	633	23	809	320	370
115-116	195	5	385	201	178	463	9	866	369	401
116-117	124	4	811	228	250	755	14	691	273	694
117-118	120	5	384	244	230	502	11	747	330	361
118-119	607	7	331	272	181	416	7	676	352	292
119-120	98	5	463	215	229	823	28	610	215	557
120-121	62	6	663	241	224	1050	15	666	263	766
121-122	80	6	542	152	135	493	12	545	224	453
122-123	65	9	600	149	129	417	10	654	287	518
123-124	106	5	348	185	150	483	5	606	297	479
124-125	429	2	357	292	144	319	9	702	458	330
125-126	86	11	442	188	173	577	10	752	280	363
126-127	103	5	767	197	213	584	13	545	344	788
127-128	83	11	934	170	832	2066	15	842	220	526
128-129	111	5	769	209	308	1211	39	682	322	780
129-130	47	6	534	148	296	1093	19	748	246	551
130-131	164	7	363	185	151	579	10	469	210	288
131-132	54	4	450	107	133	406	7	411	183	375
132-133	110	2	284	201	228	674	8	552	189	295
133-134	243	3	374	284	370	641	8	565	239	270
134-135	94	4	877	156	370	1294	21	655	264	725
135-136	56	3	635	132	410	1801	13	490	145	582
136-137	82	1	413	142	178	898	10	443	224	310
137-138	35	2	492	58	141	518	8	370	103	405
138-139	75	4	540	124	215	962	17	459	178	450
139-140	61	3	220	492	215	383	9	695	212	225
140-141	146	1	343	214	185	508	11	598	164	320
141-142	93	2	335	161	110	613	9	407	192	277
142-143	73	3	380	143	138	387	7	441	175	288
143-144	289	2	494	451	306	1519	8	620	318	388
144-145	82	2	329	124	117	522	3	458	173	327
145-146	36	3	329	93	123	467	4	265	99	170
146-147	67	2	825	313	485	1931	41	659	233	545
147-148	48	0	1250	90	198	718	13	324	123	447
148-149	141	0	341	206	234	507	5	780	229	257
149-150	77	1	504	189	257	1078	13	371	144	368
150-151	69	1	673	157	339	1361	21	457	114	483
151-152	34	3	869	165	106	518	15	310	111	563
152-153	61	1	502	108	182	891	18	359	118	450
153-154	56	3	567	210	381	1440	15	484	125	303
154-155	24	3	397	100	192	559	11	367	76	380
155-156	75	2	205	120	173	645	10	281	105	255
156-157	22	3	299	33	165	638	10	235	59	338
157-158	49	1	245	127	443	695	7	463	112	246
158-159	24	4	414	81	217	908	14	255	72	306
159-160	26	0	161	91	220	559	6	300	96	167
160-161	23	1	370	24	65	411	6	141	56	183
161-162	158	1	153	235	64	166	5	268	126	138
162-163	20	1	172	66	85	286	5	193	72	196
163-164	7	0	90	22	51	156	4	107	25	108
164-165	35	2	358	89	119	487	6	278	91	261
165-166	58	1	355	177	224	708	8	407	128	319
166-167	53	1	212	198	128	304	4	296	91	147
167-168	15	0	157	51	82	360	11	210	54	238
168-169	7	0	128	22	46	252	2	93	30	169
169-170	21	2	199	63	95	318	3	280	73	309
170-171	8	0	182	38	128	529	9	145	34	147
171-172	3	0	69	14	38	101	1	89	11	76
172-173	22	0	637	45	221	1029	9	202	52	344
173-174	6	2	132	19	30	201	7	89	36	129
174-175	6	0	42	20	23	66	5	47	16	72
175-176	15	0	450	35	98	447	4	129	52	393
176-177	15	2	178	9	47	214	6	77	39	153
177-178	12	1	366	36	143	545	11	120	31	750
178-179	11	2	330	56	123	468	7	227	28	218
179-180	15	2	162	32	38	164	2	108	160	162
180-181	9	0	91	15	39	157	2	80	11	97
181-182	4	0	199	21	64	274	6	100	25	81
182-183	6	0	97	23	18	122	4	48	18	127
183-184	10	0	80	7	16	83	3	49	14	48
184-185	10	0	198	31	110	394	9	188	46	246
185-186	2	0	107	12	67	179	4	79	19	130
186-187	3	0	66	6	27	98	5	56	9	46
187-188	2	1	19	5	8	29	1	44	12	14
188-189	4	0	48	19	30	81	2	60	19	68
189-190	8	0	130	14	45	199	2	65	19	115
190-191	8	0	95	6	43	137	3	54	15	77
191-192	30	0	20	13	5	28	0	27	9	30
192-193	1	0	24	7	9	59	1	56	13	39
193-194	1	1	32	5	17	75	3	31	11	46
194-195	3	0	38	2	17	31	1	27	11	34
195-196	2	0	25	3	11	91	6	47	13	79
196-197	1	0	34	16	20	75	0	110	32	30
197-198	1	0	66	0	12	43	1	14	6	27
198-199	2	0	22	3	4	13	1	23	3	20
199-200	1	0	34	11	7	44	0	36	9	52
>200	21	6	1549	45	418	1781	42	332	83	1232

## Sheet: sfig5d
	Reads number
distance (Å)	5mM 0h	5mM 2h	5mM 12h	12.5mM 0h	12.5mM 2h	12.5mM 12h	12.5mM 24h	25mM 0h	25mM 2h	25mM 24h
0-1	0	0	0	0	0	0	0	0	0	0
1-2	4	11	9	8	18	15	0	32	22	8
2-3	42	29	542	25	242	258	3	302	123	219
3-4	37	43	1138	52	436	437	7	415	196	158
4-5	111	99	5250	101	1031	1523	52	1017	281	473
5-6	133	175	2163	155	971	1078	39	661	303	458
6-7	144	171	2124	146	770	945	25	1082	371	455
7-8	332	94	2957	261	2811	5690	122	2205	674	760
8-9	339	344	6468	383	1545	2382	80	2331	1005	1271
9-10	325	172	2111	282	808	1040	34	2094	691	559
10-11	655	141	3920	421	1331	1853	49	2197	796	628
11-12	235	90	2600	220	991	1751	51	1863	621	716
12-13	241	79	4037	238	1682	4050	86	1957	579	633
13-14	292	122	1617	330	1079	1368	69	2511	688	445
14-15	322	76	2067	325	572	996	21	2190	708	322
15-16	323	103	1284	344	723	757	14	2095	867	308
16-17	387	64	1106	356	523	511	11	2548	1207	293
17-18	364	105	2069	413	1131	1011	18	2812	1309	446
18-19	542	87	1318	543	860	858	11	3338	1772	365
19-20	355	92	1764	326	660	1080	14	3680	1110	435
20-21	474	68	1726	603	872	996	20	3267	1487	384
21-22	417	62	1442	478	665	944	14	3589	1348	265
22-23	548	57	1066	586	742	636	19	4131	1948	407
23-24	523	61	831	596	623	571	9	3589	1709	406
24-25	492	79	1607	648	1179	1442	18	5357	1784	442
25-26	774	86	1227	641	772	687	13	3904	1614	473
26-27	641	58	2185	549	802	736	19	4907	1637	542
27-28	610	51	1171	703	766	690	13	4249	1902	413
28-29	677	108	1948	718	1029	892	18	5203	2105	777
29-30	550	47	1037	653	848	849	10	5240	1860	420
30-31	571	40	1333	619	932	733	14	5544	1957	582
31-32	726	52	1182	767	1090	1169	20	5533	2318	703
32-33	686	54	1632	786	1050	1294	29	6685	2653	584
33-34	657	56	871	686	840	679	10	5601	2385	412
34-35	881	57	1343	899	840	909	9	6436	2803	406
35-36	571	51	1431	694	1639	1826	24	6358	2129	540
36-37	747	54	760	899	708	512	0	5497	2145	451
37-38	1442	86	1247	870	1050	1225	8	5590	2313	521
38-39	577	56	1604	624	964	909	13	6241	2301	604
39-40	759	49	1023	828	795	871	14	5884	2610	540
40-41	749	72	1960	662	795	1189	23	5604	2242	775
41-42	1480	51	756	1911	1116	941	19	6788	2598	399
42-43	732	34	834	941	796	1253	12	6328	2458	522
43-44	652	40	1591	747	799	1062	22	5056	2293	602
44-45	639	46	756	1164	674	601	9	7509	2911	440
45-46	1022	43	1852	1308	1061	2028	20	5678	2395	480
46-47	692	34	895	794	781	958	20	5147	2321	603
47-48	694	44	738	742	741	608	18	5084	2043	409
48-49	669	56	895	823	822	666	9	5653	2167	444
49-50	866	41	1338	998	1069	1075	16	9883	3384	564
50-51	658	41	1033	893	788	743	6	5739	2300	412
51-52	722	39	560	742	640	565	8	5664	2456	375
52-53	683	48	959	717	632	731	25	4797	2189	549
53-54	667	45	1691	777	807	1608	21	5170	2695	438
54-55	842	42	744	879	695	1019	17	5512	2915	502
55-56	810	28	1025	1399	773	1298	21	5228	4426	604
56-57	616	30	773	740	676	782	20	5246	2067	673
57-58	494	57	1105	514	751	917	25	3952	1672	747
58-59	611	31	701	765	582	750	4	4898	2465	476
59-60	652	24	871	959	591	1039	18	5216	2018	685
60-61	571	30	696	673	556	812	11	4298	1845	404
61-62	616	24	587	743	679	685	18	5054	2109	559
62-63	594	27	673	646	473	544	7	4054	1892	548
63-64	805	34	724	2279	624	849	9	5894	2907	564
64-65	618	32	424	1254	479	401	6	3924	2229	393
65-66	561	33	753	562	472	634	10	3504	1637	587
66-67	536	23	496	635	442	512	6	3556	1669	520
67-68	436	16	1631	533	596	1473	20	3185	1416	789
68-69	555	27	482	763	402	492	3	3563	1782	520
69-70	625	16	511	665	396	621	5	3932	1721	430
70-71	677	33	526	1243	468	730	6	5109	2819	495
71-72	468	32	863	694	593	869	14	3633	1566	684
72-73	476	28	1440	718	472	1235	20	3432	1502	961
73-74	525	22	841	596	646	1171	18	3689	1437	537
74-75	519	19	904	745	435	860	26	7084	2648	681
75-76	420	21	1306	530	473	1045	22	2579	1299	629
76-77	489	30	708	581	561	810	8	2925	1305	647
77-78	515	27	489	893	467	548	12	3865	1937	482
78-79	410	20	602	574	452	525	6	2444	1266	501
79-80	480	17	538	624	553	802	7	2871	1442	490
80-81	461	19	404	776	430	732	2	2402	1267	433
81-82	465	11	508	895	511	884	12	3423	1538	607
82-83	385	25	502	652	433	713	10	2750	1286	482
83-84	368	25	471	518	440	782	17	2101	1174	520
84-85	439	20	774	563	513	1106	7	2436	1140	753
85-86	507	14	506	748	402	1071	19	2149	1204	549
86-87	310	17	427	545	314	620	13	2005	995	406
87-88	432	16	609	567	359	612	9	2194	1258	517
88-89	345	13	423	590	265	499	14	1768	1041	424
89-90	387	17	429	499	273	579	7	1970	996	477
90-91	357	15	592	704	381	730	11	2274	1122	482
91-92	323	15	374	434	261	528	9	1797	963	461
92-93	351	14	685	514	336	728	7	1915	971	696
93-94	310	13	427	688	297	543	11	1646	915	439
94-95	304	21	420	478	275	443	8	1772	1046	424
95-96	329	12	479	542	287	470	13	1628	892	527
96-97	319	15	437	622	296	495	7	1959	1230	559
97-98	263	11	429	371	260	529	12	1457	760	461
98-99	273	18	651	489	449	1716	17	1668	932	518
99-100	247	14	396	496	333	668	4	1645	887	443
100-101	242	6	438	435	240	677	7	1363	673	421
101-102	222	7	518	400	364	744	10	1410	860	473
102-103	213	13	486	352	302	682	8	1214	701	582
103-104	260	10	427	352	314	560	8	1373	752	544
104-105	241	9	439	437	279	681	7	1310	813	533
105-106	199	14	584	376	320	745	12	1256	663	495
106-107	194	11	367	356	244	486	12	1186	609	404
107-108	229	7	483	421	276	683	15	1353	634	631
108-109	205	10	423	338	259	566	4	1203	754	393
109-110	214	8	388	347	323	747	16	1160	611	398
110-111	203	4	315	334	220	444	7	1052	660	449
111-112	186	5	346	327	273	596	10	1141	551	382
112-113	167	10	668	336	243	762	16	1049	484	501
113-114	193	8	316	345	234	521	9	1137	618	418
114-115	178	7	385	429	288	670	7	1044	522	331
115-116	193	6	381	291	307	790	10	998	541	446
116-117	168	9	364	220	197	393	9	919	486	359
117-118	168	7	317	329	204	511	8	1087	517	328
118-119	189	6	341	428	191	587	13	1105	530	481
119-120	164	14	512	295	229	665	10	913	445	510
120-121	135	6	285	265	185	454	11	828	409	352
121-122	127	6	297	279	222	449	8	861	441	317
122-123	223	9	259	330	196	422	7	977	543	277
123-124	133	7	532	227	219	1096	13	791	377	433
124-125	180	5	535	280	226	830	10	877	447	409
125-126	141	3	262	262	215	424	3	829	450	337
126-127	181	6	350	240	210	557	13	727	433	394
127-128	169	6	331	307	210	380	6	867	616	334
128-129	129	10	354	225	200	581	5	795	409	390
129-130	139	4	322	227	204	501	11	748	372	309
130-131	124	2	302	221	202	452	7	726	376	357
131-132	111	3	321	195	174	445	7	719	372	358
132-133	132	4	207	210	110	283	4	682	357	223
133-134	138	4	268	249	160	463	7	648	324	310
134-135	103	0	381	244	212	494	7	706	341	322
135-136	122	5	238	194	129	326	4	654	309	276
136-137	122	6	376	231	145	528	7	760	351	318
137-138	116	5	240	194	156	407	4	640	293	239
138-139	95	7	258	217	143	375	4	610	305	305
139-140	82	4	257	212	175	399	10	619	293	259
140-141	77	4	222	199	145	251	4	623	325	268
141-142	87	5	245	176	197	634	10	597	256	256
142-143	72	5	238	180	138	303	5	592	266	239
143-144	81	3	247	228	181	409	7	605	264	241
144-145	93	6	176	200	114	301	5	544	290	216
145-146	85	3	213	217	150	340	5	483	242	216
146-147	84	5	208	207	120	257	5	585	250	265
147-148	74	2	192	167	115	232	5	493	246	219
148-149	84	4	282	170	167	392	4	589	229	278
149-150	90	8	616	143	161	364	4	517	226	265
150-151	77	2	167	183	136	287	10	490	218	225
151-152	65	5	219	164	179	395	13	464	214	249
152-153	64	1	234	133	102	272	2	441	203	208
153-154	67	0	234	174	104	342	5	346	220	284
154-155	63	3	301	263	213	515	6	448	227	383
155-156	69	5	623	154	184	652	7	437	190	313
156-157	67	4	353	258	207	765	9	405	212	247
157-158	49	3	222	111	152	345	7	391	178	268
158-159	57	0	251	134	103	277	1	395	143	305
159-160	56	1	371	137	119	387	12	327	143	262
160-161	73	9	535	166	883	2157	12	416	176	413
161-162	66	3	188	173	106	329	4	361	160	229
162-163	67	6	407	132	336	760	13	290	133	367
163-164	45	1	139	155	75	192	0	262	139	132
164-165	44	4	478	152	137	624	7	317	155	299
165-166	53	1	182	122	71	259	4	295	148	171
166-167	30	0	152	87	75	218	7	309	112	158
167-168	55	1	248	150	122	442	8	294	132	233
168-169	39	2	198	96	127	300	3	258	96	159
169-170	52	1	158	103	85	267	5	265	95	170
170-171	32	2	248	95	131	349	8	242	107	273
171-172	26	3	199	70	135	537	4	261	89	206
172-173	33	0	429	86	110	375	14	256	117	478
173-174	23	0	168	119	90	228	2	286	109	155
174-175	54	1	206	97	91	336	3	244	100	197
175-176	20	2	217	80	103	296	9	220	101	254
176-177	24	3	146	76	59	239	5	198	67	125
177-178	39	0	250	86	144	382	15	259	82	197
178-179	29	2	259	64	153	530	5	250	82	254
179-180	32	1	218	62	124	390	7	173	69	280
180-181	22	1	203	77	112	343	4	214	79	242
181-182	27	0	192	56	108	309	11	198	52	197
182-183	16	0	205	70	295	403	11	197	68	179
183-184	38	1	116	126	88	291	1	229	56	121
184-185	26	3	215	73	308	632	9	200	72	222
185-186	13	0	157	41	98	292	3	168	45	186
186-187	21	2	120	71	160	383	2	152	55	134
187-188	16	0	109	53	74	166	8	141	54	84
188-189	30	0	129	54	104	309	3	177	52	150
189-190	22	1	156	45	91	310	1	154	64	157
190-191	16	0	125	44	111	328	5	124	46	142
191-192	23	0	142	38	117	288	3	157	49	124
192-193	16	0	195	67	118	352	5	139	58	178
193-194	15	2	144	55	170	265	1	120	38	141
194-195	38	1	111	61	92	243	5	161	54	95
195-196	14	0	135	52	81	312	7	212	42	183
196-197	17	3	122	49	106	312	6	129	35	128
197-198	20	2	200	56	83	253	4	132	36	155
198-199	8	1	191	25	55	300	9	127	26	147
199-200	11	1	103	24	69	206	2	119	33	74
>200	131	320	1931	676	1461	5740	73	1958	582	2205

[truncated: 1 more sheets: sfig11a]
